# Supplementary material for: Updating genome annotation for the microbial cell factory Aspergillus niger using gene co-expression networks
Source: Nucleic Acids Res. 2018 Nov 29;47(2):559–69. doi: 10.1093/nar/gky1183 (PMC6344863; doi:10.1093/nar/gky1183)
Supplement: Supplementary Data [file gky1183_supplemental_files.zip]

Archive with 12 entries (12 files):
- NAR-02626-2018_GEO_numbers.doc
- Suppl. File 1_sub-network size distribution.pptx
- Suppl. File 2_heatmap.pptx
- Suppl. File 3_SM cluster coexpression.pptx
- Suppl. File 4_metabolite and gene expression.pptx
- Suppl. Table 4_SM subnetwork.xlsx
- Suppl. Table 5_ raw data metabolites.xlsx
- Suppl. Table 6_raw data RNA-Seq.xlsx
- Suppl. Table 7_strains used_Proof edited.docx
- Suppl._Table_1_Spearman.xlsx
- Suppl._Table_2_hypothetical_ORFs_R1.docx
- Suppl._Table_3_regulators_R1_.docx
