# Supplementary material for: Updating genome annotation for the microbial cell factory Aspergillus niger using gene co-expression networks
Source: Nucleic Acids Res. 2018 Nov 29;47(2):559–69. doi: 10.1093/nar/gky1183 (PMC6344863; doi:10.1093/nar/gky1183)
Supplement: Supplementary Data [file gky1183_supplemental_files.zip › Suppl. Table 4_SM subnetwork.xlsx]

## Sheet: Suppl_Table 4
Suppl. Table 4. Co-expression network of secondary metabolite (SM) cluster genes. As most SM genes are only seldomly or weakly expressed, many correlations may be false-positive. We thus applied an additional filtering step. Only if genes are expressed in at least 4 out of the 155 conditions "well" (log2 expression > 7) or in at least 50 conditions "low" (6 < log2 expression < 7), then they remai…
ORF name	Annotation	Verified	Gene name	name	Ortholog	SM product	Score#	SM core gene	SM member	SM number	##TF in cluster	well*	low*	very low*
An01g00900	Has_domain(s)_with_predicted_phosphatase_activity__protein_tyrosine_phosphatase_activity_and_role_in_dephosphorylation__protein_dephosphorylation	ORF|Uncharacterized		An01g00900			100					5	44	106
An01g01000	Ortholog_of_A._nidulans_FGSC_A4_:_AN2923__AN10601__A._fumigatus_Af293_:_Afu2g17770__Afu8g00650__A._niger_CBS_513.88_:_An11g02090_and_A._oryzae_RIB40_:_AO090020000174__AO090103000301	ORF|Uncharacterized		An01g01000			100					106	21	28
An01g01830	Putative_catalase-peroxidase	Verified	cpeB	An01g01830			97					126	14	15
An01g06930	Putative_polyketide_synthase__encoded_in_a_predicted_secondary_metabolite_gene_cluster	ORF|Uncharacterized		An01g06930		fumonisin	10	An01g06930		2	An01g06900	35	4	116
An01g07760	Has_domain(s)_with_predicted_iron_ion_binding__oxidoreductase_activity__oxidoreductase_activity__acting_on_paired_donors__with_incorporation_or_reduction_of_molecular_oxygen_and_2-oxoglutarate_as_one_donor__more	ORF|Uncharacterized		An01g07760			100					47	81	27
An01g10220	Protein_of_unknown_function	ORF|Uncharacterized		An01g10220			100					3	124	28
An01g13580	Ortholog_of_A._nidulans_FGSC_A4_:_AN0875__A._fumigatus_Af293_:_Afu1g15350__A._oryzae_RIB40_:_AO090005001181__Aspergillus_wentii_:_Aspwe1_0027582_and_Aspergillus_sydowii_:_Aspsy1_0053487	ORF|Uncharacterized		An01g13580			100					76	31	48
An02g00210	Protein_similar_to_nonribosomal_peptide_synthases_(NRPS-like)__encoded_in_a_predicted_secondary_metabolite_gene_cluster	ORF|Uncharacterized		An02g00210			10	An02g00210		4	An02g00260	148	7	0
An02g00590	Ortholog(s)_have_role_in_cellular_response_to_glucose_stimulus_and_cytoplasm_localization	ORF|Uncharacterized		An02g00590			100					93	20	42
An02g00840	Protein_similar_to_nonribosomal_peptide_synthases_(NRPS-like)__encoded_in_a_predicted_secondary_metabolite_gene_cluster	ORF|Uncharacterized		An02g00840			10	An02g00840		6	NA	51	15	89
An02g01730	Ortholog(s)_have_dicarboxylic_acid_transmembrane_transporter_activity__role_in_dicarboxylic_acid_transport_and_mitochondrial_envelope__plasma_membrane_localization	ORF|Uncharacterized		An02g01730			100					110	33	12
An02g03300	Putative_vacuolar_H-transporting_two_sector_ATPase_subunit_F;_repressed_by_growth_on_starch_and_lactate	ORF|Uncharacterized		An02g03300			100					151	3	1
An02g03820	Protein_of_unknown_function	ORF|Uncharacterized		An02g03820			100					0	61	94
An02g04540	Ortholog(s)_have_cytoplasm_localization	ORF|Uncharacterized		An02g04540			100					129	19	7
An02g04850	Ortholog(s)_have_role_in_N-acetylglucosamine_metabolic_process_and_cytoplasm_localization	ORF|Uncharacterized		An02g04850			100					130	24	1
An02g05760	Ortholog_of_A._fumigatus_Af293_:_Afu2g13500__A._oryzae_RIB40_:_AO090026000263__Neosartorya_fischeri_NRRL_181_:_NFIA_088700__Aspergillus_wentii_:_Aspwe1_0045445_and_Aspergillus_versicolor_:_Aspve1_0130095	ORF|Uncharacterized		An02g05760			100					94	53	8
An02g07740	Ortholog_of_A._nidulans_FGSC_A4_:_AN0416__A._fumigatus_Af293_:_Afu1g04880__A._niger_CBS_513.88_:_An01g03870_and_A._oryzae_RIB40_:_AO090138000094__AO090003000852	ORF|Uncharacterized		An02g07740			100					8	53	94
An02g07880	Has_domain(s)_with_predicted_substrate-specific_transmembrane_transporter_activity__transmembrane_transporter_activity__role_in_transmembrane_transport_and_integral_component_of_membrane__membrane_localization	ORF|Uncharacterized		An02g07880			100					6	33	116
An02g08290	Putative_polyketide_synthase_(PKS)_-_nonribosomal_peptide_synthase_(NRPS)_hybrid__encoded_in_a_predicted_secondary_metabolite_gene_cluster	ORF|Uncharacterized		An02g08290			10	An02g08290		8	NA	70	23	62
An02g08680	Ortholog_of_A._nidulans_FGSC_A4_:_AN3114__A._fumigatus_Af293_:_Afu3g12710__A._oryzae_RIB40_:_AO090012000852__Aspergillus_wentii_:_Aspwe1_0105294_and_Aspergillus_sydowii_:_Aspsy1_0056161	ORF|Uncharacterized		An02g08680			100					113	32	10
An02g09010	Ortholog_of_A._nidulans_FGSC_A4_:_AN3141__A._fumigatus_Af293_:_Afu3g13110__Neosartorya_fischeri_NRRL_181_:_NFIA_064220_and_Aspergillus_versicolor_:_Aspve1_0051214	ORF|Uncharacterized		An02g09010			100					49	15	91
An02g09810	Has_domain(s)_with_predicted_NAD(P)+_transhydrogenase_(AB-specific)_activity__NAD(P)+_transhydrogenase_activity__NADP_binding_activity__role_in_oxidation-reduction_process__proton_transport_and_integral_component_of_membrane_localization	ORF|Uncharacterized		An02g09810			100					112	29	14
An02g10560	Ortholog_of_Aspergillus_wentii_:_Aspwe1_0174965__Aspergillus_niger_ATCC_1015_:_37330-mRNA_and_Aspergillus_terreus_NIH2624_:_ATET_03275	ORF|Uncharacterized		An02g10560			100					117	35	3
An02g11720	Putative_vacuolar_alpha-mannosidase;_expression_enhanced_by_maltose	ORF|Uncharacterized		An02g11720			100					127	15	13
An02g12700	Protein_of_unknown_function	ORF|Uncharacterized		An02g12700			100					0	51	104
An02g13660	Ortholog_of_Aspergillus_tubingensis_:_Asptu1_0189837__Aspergillus_brasiliensis_:_Aspbr1_0037807__Aspergillus_kawachii_:_Aspka1_0174499_and_Aspergillus_acidus_:_Aspfo1_0042095	ORF|Uncharacterized		An02g13660			100					9	22	124
An02g14910	Protein_of_unknown_function	ORF|Uncharacterized		An02g14910			100					153	1	1
An03g01490	Has_domain(s)_with_predicted_oxidoreductase_activity_and_role_in_oxidation-reduction_process	ORF|Uncharacterized		An03g01490			100					5	37	113
An03g01500	Protein_of_unknown_function	ORF|Uncharacterized		An03g01500			100					0	55	100
An03g01820	Putative_melanin_polyketide_synthase__encoded_in_a_predicted_secondary_metabolite_gene_cluster	ORF|Uncharacterized		An03g01820			10	An03g01820		13	NA	4	10	141
An03g03110	Ortholog(s)_have_nucleus_localization	ORF|Uncharacterized		An03g03110			100					1	63	91
An03g03470	Ortholog(s)_have_mitochondrion_localization	ORF|Uncharacterized		An03g03470			100					21	101	33
An03g03520	Putative_nonribosomal_peptide_synthase_(NRPS)__encoded_in_a_predicted_secondary_metabolite_gene_cluster	ORF|Uncharacterized	sidD	An03g03520			10	An03g03520		14	NA	26	8	121
An03g05120	Has_domain(s)_with_predicted_role_in_transmembrane_transport_and_integral_component_of_membrane_localization	ORF|Uncharacterized		An03g05120			100					37	20	98
An03g05140	Putative_polyketide_synthase	ORF|Uncharacterized		An03g05140			10	An03g05140		15	An03g05170	11	5	139
An03g05480	Putative_O-methyltransferase	ORF|Uncharacterized		An03g05480			20		An03g05480	17		5	0	150
An03g06430	Has_domain(s)_with_predicted_oxidoreductase_activity__transferase_activity__transferring_acyl_groups_other_than_amino-acyl_groups__zinc_ion_binding_activity_and_role_in_oxidation-reduction_process	ORF|Uncharacterized		An03g06430			20		An03g06430	20		98	46	11
An03g06980	Ortholog_of_A._nidulans_FGSC_A4_:_AN8871__A._fumigatus_Af293_:_Afu8g02870__Aspergillus_wentii_:_Aspwe1_0046794__Aspergillus_sydowii_:_Aspsy1_0061946_and_Aspergillus_terreus_NIH2624_:_ATET_10403	ORF|Uncharacterized		An03g06980			100					151	4	0
An04g02300	Enoyl-ACP_reductase	ORF|Uncharacterized		An04g02300			100					69	64	22
An04g04340	Putative_polyketide_synthase_(PKS)__encoded_in_a_predicted_secondary_metabolite_gene_cluster	ORF|Uncharacterized		An04g04340			10	An04g04340		21	NA	24	62	69
An04g05970	Ortholog_of_A._nidulans_FGSC_A4_:_AN1972__AN4371__A._fumigatus_Af293_:_Afu4g06510__A._niger_CBS_513.88_:_An08g04550_and_A._oryzae_RIB40_:_AO090003001143__AO090023000935	ORF|Uncharacterized		An04g05970			100					40	30	85
An04g07070	Ortholog(s)_have_nicotinamide_riboside_transmembrane_transporter_activity__role_in_nicotinamide_riboside_transport__transmembrane_transport_and_fungal-type_vacuole_membrane_localization	ORF|Uncharacterized		An04g07070			100					126	24	5
An04g07320	Ortholog_of_A._nidulans_FGSC_A4_:_AN2059/velC__A._fumigatus_Af293_:_Afu4g09770/velC__A._oryzae_RIB40_:_AO090003001252_and_Neosartorya_fischeri_NRRL_181_:_NFIA_106270	ORF|Uncharacterized		An04g07320	velC		60					13	27	115
An04g08900	Ortholog(s)_have_extracellular_region_localization	ORF|Uncharacterized		An04g08900			100					55	40	60
An04g09090	Ortholog_of_A._nidulans_FGSC_A4_:_AN7261__A._fumigatus_Af293_:_Afu2g17040__A._oryzae_RIB40_:_AO090102000116__Aspergillus_sydowii_:_Aspsy1_0194260_and_Aspergillus_terreus_NIH2624_:_ATET_10041	ORF|Uncharacterized		An04g09090			100					1	75	79
An04g09750	Tetrahydrofolylpolyglutamate_synthase	ORF|Uncharacterized		An04g09750			100					3	82	70
An04g09990	Has_domain(s)_with_predicted_oxidoreductase_activity_and_role_in_metabolic_process	ORF|Uncharacterized		An04g09990			20		An04g09990	26		92	9	54
An05g01060	Putative_nonribosomal_peptide_synthase_(NRPS)__encoded_in_a_predicted_secondary_metabolite_gene_cluster	ORF|Uncharacterized		An05g01060			10	An05g01060		26	NA	8	16	131
An05g02410	Has_domain(s)_with_predicted_catalytic_activity__hydrolase_activity__hydrolyzing_O-glycosyl_compounds_activity_and_role_in_carbohydrate_metabolic_process	ORF|Uncharacterized		An05g02410			100					30	29	96
An06g00260	Putative_hexose_transporter;_induced_by_xylose_and_repressed_by_glucose	ORF|Uncharacterized	hxt5	An06g00260			97					65	10	80
An06g00500	Ortholog_of_A._nidulans_FGSC_A4_:_AN8580__A._fumigatus_Af293_:_Afu3g14900__Aspergillus_niger_ATCC_1015_:_177726-mRNA_and_Aspergillus_terreus_NIH2624_:_ATET_07369	ORF|Uncharacterized		An06g00500			100					80	64	11
An06g01500	Transmembrane_protein;_predicted_role_in_autophagy	ORF|Uncharacterized	atg9	An06g01500			97					44	47	64
An06g02110	Ortholog_of_Aspergillus_tubingensis_:_Asptu1_0098046__Asptu1_0200176__Aspergillus_flavus_NRRL_3357_:_AFL2T_04492__Aspergillus_kawachii_:_Aspka1_0178357_and_Aspergillus_acidus_:_Aspfo1_0043040__Aspfo1_0173381	ORF|Uncharacterized		An06g02110			100					69	29	57
An07g00440	Triacylglycerol_lipase	ORF|Uncharacterized		An07g00440			100					120	32	3
An07g00540	Ortholog_of_A._oryzae_RIB40_:_AO090001000203__Aspergillus_niger_ATCC_1015_:_53360-mRNA__Aspergillus_carbonarius_ITEM_5010_:_Acar5010_507844_and_Aspergillus_tubingensis_:_Asptu1_0125518	ORF|Uncharacterized		An07g00540			100					91	57	7
An07g03030	Ortholog_of_A._nidulans_FGSC_A4_:_AN8781__Neosartorya_fischeri_NRRL_181_:_NFIA_026420__Aspergillus_wentii_:_Aspwe1_0285981_and_Aspergillus_versicolor_:_Aspve1_0141259	ORF|Uncharacterized		An07g03030			100					125	25	5
An07g03450	Ortholog_of_A._nidulans_FGSC_A4_:_AN8811__A._fumigatus_Af293_:_Afu5g09500__A._oryzae_RIB40_:_AO090020000576__Aspergillus_wentii_:_Aspwe1_0147632_and_Aspergillus_sydowii_:_Aspsy1_0060964	ORF|Uncharacterized		An07g03450			100					144	11	0
An07g03930	Ortholog(s)_have_extracellular_region_localization	ORF|Uncharacterized		An07g03930			100					12	17	126
An07g04330	Ortholog of Aspergillus tubingensis : Asptu1_0933778 and Aspergillus niger ATCC 1015 : 39988-mRNA (1)	ORF|Uncharacterized		An07g04330			100					43	13	99
An07g04350	Protein_of_unknown_function	ORF|Uncharacterized		An07g04350			100					37	23	95
An07g04500	Ortholog_of_A._fumigatus_Af293_:_Afu5g08880__A._oryzae_RIB40_:_AO090020000458__Aspergillus_wentii_:_Aspwe1_0023721__Aspergillus_sydowii_:_Aspsy1_0091333_and_Aspergillus_terreus_NIH2624_:_ATET_06578	ORF|Uncharacterized		An07g04500			100					65	33	57
An07g04620	Ortholog(s)_have_role_in_conidiophore_development__hyphal_growth__regulation_of_MAP_kinase_activity__response_to_cold__response_to_heat__sporocarp_development_involved_in_sexual_reproduction__syncytium_formation_by_plasma_membrane_fusion	ORF|Uncharacterized		An07g04620			100					99	32	24
An07g06780	Putative_phosphomannomutase	ORF|Uncharacterized		An07g06780			100					148	6	1
An07g07370	Has_domain(s)_with_predicted_DNA_binding__chromatin_binding_activity	ORF|Uncharacterized		An07g07370			40			TF1		81	28	46
An07g08610	Ortholog_of_Aspergillus_tubingensis_:_Asptu1_0057990__Aspergillus_brasiliensis_:_Aspbr1_0054670_and_Aspergillus_acidus_:_Aspfo1_0063553	ORF|Uncharacterized		An07g08610			100					69	63	23
An07g08760	Ortholog(s)_have_NADPH_dehydrogenase_activity__hormone_binding__steroid_binding_activity__role_in_ergot_alkaloid_biosynthetic_process__steroid_metabolic_process_and_cell_surface__fungal-type_vacuole__hyphal_cell_wall_localization	ORF|Uncharacterized		An07g08760			100					6	4	145
An07g09400	Protein_of_unknown_function	ORF|Uncharacterized		An07g09400			40					87	63	5
An07g10430	Has_domain(s)_with_predicted_DNA_binding_activity	ORF|Uncharacterized		An07g10430			100					110	28	17
An08g00540	Ortholog_of_A._nidulans_FGSC_A4_:_AN1378__A._fumigatus_Af293_:_Afu1g09030__A._oryzae_RIB40_:_AO090005001622__Aspergillus_wentii_:_Aspwe1_0024518_and_Aspergillus_sydowii_:_Aspsy1_0138364	ORF|Uncharacterized		An08g00540			100					140	15	0
An08g02310	Putative_nonribosomal_peptide_synthase_(NRPS)__encoded_in_a_predicted_secondary_metabolite_gene_cluster	ORF|Uncharacterized		An08g02310			10	An08g02310		30	An08g02190	71	24	60
An08g03920	Ortholog_of_A._nidulans_FGSC_A4_:_AN1121__A._fumigatus_Af293_:_Afu1g11700__A._oryzae_RIB40_:_AO090038000248__Aspergillus_wentii_:_Aspwe1_0068693_and_Aspergillus_sydowii_:_Aspsy1_0038144	ORF|Uncharacterized		An08g03920			100					75	70	10
An08g04820	Protein_similar_to_nonribosomal_peptide_synthases_(NRPS-like)__encoded_in_a_predicted_secondary_metabolite_gene_cluster	ORF|Uncharacterized		An08g04820			10	An08g04820		32	NA	0	66	89
An08g06430	Has_domain(s)_with_predicted_role_in_transmembrane_transport_and_integral_component_of_membrane_localization	ORF|Uncharacterized		An08g06430			100					29	9	117
An08g06900	Protein_of_unknown_function	ORF|Uncharacterized		An08g06900			100					0	76	79
An08g08910	Has_domain(s)_with_predicted_electron_carrier_activity__metal_ion_binding__molybdenum_ion_binding__oxidoreductase_activity_and_role_in_oxidation-reduction_process	ORF|Uncharacterized		An08g08910			100					63	31	61
An08g09780	Ortholog_of_A._nidulans_FGSC_A4_:_AN7973__A._fumigatus_Af293_:_Afu3g02175__A._niger_CBS_513.88_:_An08g11410__An03g06600_and_A._oryzae_RIB40_:_AO090023000748	ORF|Uncharacterized		An08g09780			100					77	38	40
An08g09970	Ortholog_of_Aspergillus_tubingensis_:_Asptu1_0111989__Neosartorya_fischeri_NRRL_181_:_NFIA_021340__Aspergillus_acidus_:_Aspfo1_0044485_and_Aspergillus_wentii_:_Aspwe1_0176412__Aspwe1_0177517	ORF|Uncharacterized		An08g09970			100					49	20	86
An08g10000	Putative_NADPH_oxidase	ORF|Uncharacterized	noxA	An08g10000			97					81	21	53
An08g10930	Fatty-acid_synthase	ORF|Uncharacterized		An08g10930			10	An08g10930		34	An08g10880	4	2	149
An09g00520	Putative_nonribosomal_peptide_synthase_(NRPS)__encoded_in_a_predicted_secondary_metabolite_gene_cluster	ORF|Uncharacterized		An09g00520			10	An09g00520		36	An09g00580	5	3	147
An09g00610	Ortholog_of_A._niger_CBS_513.88_:_An08g08120__An03g00900__A._oryzae_RIB40_:_AO090010000695__Aspergillus_wentii_:_Aspwe1_0044057__Aspwe1_0173844__Aspwe1_0586207_and_Aspergillus_sydowii_:_Aspsy1_0051856	ORF|Uncharacterized		An09g00610			20		An09g00610	37		0	50	105
An09g01690	Putative_nonribosomal_peptide_synthase_(NRPS)__encoded_in_a_predicted_secondary_metabolite_gene_cluster	ORF|Uncharacterized		An09g01690			10	An09g01690		38	NA	4	1	150
An09g01860	Putative_polyketide_synthase_(PKS)__encoded_in_a_predicted_secondary_metabolite_gene_cluster	ORF|Uncharacterized		An09g01860		Azanigerone	10	An09g01860		39	An09g01870	2	94	59
An09g03470	Has_domain(s)_with_predicted_methyltransferase_activity_and_role_in_metabolic_process	ORF|Uncharacterized		An09g03470			100					82	37	36
An09g04070	Ortholog(s)_have_alditol:NADP+_1-oxidoreductase_activity__role_in_D-xylose_catabolic_process__arabinose_catabolic_process__cellular_response_to_oxidative_stress_and_cytosol__nucleus_localization	ORF|Uncharacterized		An09g04070			100					134	17	4
An09g05110	Protein_similar_to_nonribosomal_peptide_synthases_(NRPS-like)__encoded_in_a_predicted_secondary_metabolite_gene_cluster	ORF|Uncharacterized		An09g05110			10	An09g05110		41	An09g05060	9	41	105
An09g06340	Ortholog(s)_have_role_in_conidiophore_development__conidium_formation__hyphal_growth__regulation_of_protein_secretion__response_to_salt_stress__sporocarp_development_involved_in_sexual_reproduction	ORF|Uncharacterized		An09g06340			100					98	39	18
An09g06520	Ortholog(s)_have_role_in_chromatin_silencing_at_telomere__histone_deacetylation	ORF|Uncharacterized		An09g06520			100					27	66	62
An09g06860	Has_domain(s)_with_predicted_DNA_binding_activity__role_in_DNA_recombination__double-strand_break_repair_and_nucleus_localization	ORF|Uncharacterized		An09g06860			100					81	39	35
An10g00210	Ortholog_of_Aspergillus_clavatus_NRRL_1_:_ACLA_087630__Aspergillus_niger_ATCC_1015_:_44971-mRNA__Aspergillus_zonatus_:_Aspzo1_0020618_and_Aspergillus_terreus_NIH2624_:_ATET_01621	ORF|Uncharacterized		An10g00210			20		An10g00210	46		4	10	141
An10g00450	Ortholog_of_A._nidulans_FGSC_A4_:_AN10989__A._fumigatus_Af293_:_Afu2g01110__A._oryzae_RIB40_:_AO090701000379__Neosartorya_fischeri_NRRL_181_:_NFIA_033410_and_Aspergillus_clavatus_NRRL_1_:_ACLA_094420	ORF|Uncharacterized		An10g00450			100					1	95	59
An10g00940	Protein_of_unknown_function	ORF|Uncharacterized		An10g00940			100					11	110	34
An11g01550	Has_domain(s)_with_predicted_electron_carrier_activity__heme_binding__iron_ion_binding__oxidoreductase_activity__acting_on_paired_donors__with_incorporation_or_reduction_of_molecular_oxygen_activity_and_role_in_oxidation-reduction_process	ORF|Uncharacterized		An11g01550			100					82	54	19
An11g02670	Ortholog(s)_have_RSC_complex__cytosol_localization	ORF|Uncharacterized		An11g02670			100					100	55	0
An11g02980	Putative_amidase/acetamidase	ORF|Uncharacterized		An11g02980			100					108	14	33
An11g04300	Ortholog_of_Neosartorya_fischeri_NRRL_181_:_NFIA_108050__Aspergillus_clavatus_NRRL_1_:_ACLA_047510__Aspergillus_niger_ATCC_1015_:_39028-mRNA_and_Aspergillus_carbonarius_ITEM_5010_:_Acar5010_127539	ORF|Uncharacterized		An11g04300			20		An11g04300	51		2	74	79
An11g05810	Ortholog_of_A._oryzae_RIB40_:_AO090011000207__Aspergillus_wentii_:_Aspwe1_0623942__Aspergillus_niger_ATCC_1015_:_39136-mRNA__Aspergillus_zonatus_:_Aspzo1_0150787_and_Aspergillus_sydowii_:_Aspsy1_0042236	ORF|Uncharacterized		An11g05810			100					20	126	9
An11g06460	Putative_polyketide_synthase_(PKS)_-_nonribosomal_peptide_synthase_(NRPS)_hybrid__encoded_in_a_predicted_secondary_metabolite_gene_cluster	ORF|Uncharacterized		An11g06460			10	An11g06460		54	NA	4	17	134
An11g09650	Ortholog_of_A._nidulans_FGSC_A4_:_AN4779__A._fumigatus_Af293_:_Afu3g06660__A._oryzae_RIB40_:_AO090020000332__Aspergillus_wentii_:_Aspwe1_0173599_and_Aspergillus_sydowii_:_Aspsy1_0087834	ORF|Uncharacterized		An11g09650			100					128	25	2
An11g09720	Putative_polyketide_synthase_(PKS)__encoded_in_a_predicted_secondary_metabolite_gene_cluster	ORF|Uncharacterized		An11g09720			10	An11g09720		56	NA	23	19	113
An11g09730	Has_domain(s)_with_predicted_catalytic_activity__deoxyribose-phosphate_aldolase_activity__lyase_activity__role_in_deoxyribonucleotide_catabolic_process_and_cytoplasm_localization	ORF|Uncharacterized		An11g09730			20		An11g09730	58		4	92	59
An11g11130	Has_domain(s)_with_predicted_ubiquitin-specific_protease_activity__role_in_ubiquitin-dependent_protein_catabolic_process_and_intracellular_localization	ORF|Uncharacterized		An11g11130			100					26	85	44
An11g11320	Cysteine_protease;_predicted_role_in_autophagic_vacuole_assembly	ORF|Uncharacterized	atg4	An11g11320			97					143	11	1
An12g00010	Ortholog_of_A._nidulans_FGSC_A4_:_AN9068__Aspergillus_wentii_:_Aspwe1_0114304__Aspergillus_versicolor_:_Aspve1_0047905_and_Aspergillus_clavatus_NRRL_1_:_ACLA_064970	ORF|Uncharacterized		An12g00010			100					153	1	1
An12g00710	Ortholog(s)_have_role_in_conidium_formation__negative_regulation_of_conidium_formation__positive_regulation_of_sexual_sporulation_resulting_in_formation_of_a_cellular_spore__sexual_sporulation_resulting_in_formation_of_a_cellular_spore	ORF|Uncharacterized		An12g00710			100					132	23	0
An12g01490	Ortholog_of_A._nidulans_FGSC_A4_:_AN10404__A._fumigatus_Af293_:_Afu7g01410__A._oryzae_RIB40_:_AO090010000217__Neosartorya_fischeri_NRRL_181_:_NFIA_114100_and_Aspergillus_clavatus_NRRL_1_:_ACLA_066160	ORF|Uncharacterized		An12g01490			100					122	25	8
An12g02520	Protein_with_similarity_to_clavulanic_acid_dehydrogenase	ORF|Uncharacterized		An12g02520			100					66	53	36
An12g02840	Putative_nonribosomal_peptide_synthase_(NRPS)__encoded_in_a_predicted_secondary_metabolite_gene_cluster	ORF|Uncharacterized		An12g02840			10	An12g02840		59	An12g02880	11	117	27
An12g07070	Putative_polyketide_synthase	ORF|Uncharacterized		An12g07070			10	An12g07070		60	NA	5	1	149
An12g07230	Putative_nonribosomal_peptide_synthase_(NRPS)__encoded_in_a_predicted_secondary_metabolite_gene_cluster	ORF|Uncharacterized		An12g07230			10	An12g07230		61	NA	5	5	145
An12g07690	Ortholog(s)_have_role_in_cellular_response_to_drug	ORF|Uncharacterized		An12g07690			40			TF2		40	35	80
An12g09270	Putative_lactose_permease;_induced_by_xylose_and_repressed_by_glucose	ORF|Uncharacterized	lac12	An12g09270			97					68	13	74
An12g10770	Has_domain(s)_with_predicted_choline_dehydrogenase_activity__flavin_adenine_dinucleotide_binding__oxidoreductase_activity__acting_on_CH-OH_group_of_donors_activity_and_role_in_alcohol_metabolic_process__oxidation-reduction_process	ORF|Uncharacterized		An12g10770			100					2	64	89
An13g01000	Ortholog(s)_have_mitochondrial_ribosome_localization	ORF|Uncharacterized		An13g01000			100					114	39	2
An13g01210	Ortholog(s)_have_endopeptidase_activity_and_role_in_proteasomal_ubiquitin-independent_protein_catabolic_process__proteasome-mediated_ubiquitin-dependent_protein_catabolic_process	ORF|Uncharacterized		An13g01210			100					153	2	0
An13g01870	Protein_of_unknown_function	ORF|Uncharacterized		An13g01870			100					59	38	58
An13g02730	Ortholog_of_A._nidulans_FGSC_A4_:_AN8483__Neosartorya_fischeri_NRRL_181_:_NFIA_001870__Aspergillus_wentii_:_Aspwe1_0175506_and_Aspergillus_versicolor_:_Aspve1_0088786	ORF|Uncharacterized		An13g02730			100					89	8	58
An13g02780	Putative_aldolase_and_adducin_head_domain_protein;_induced_by_fenpropimorph	ORF|Uncharacterized		An13g02780			100					78	40	37
An13g03510	Protein_of_unknown_function	ORF|Uncharacterized		An13g03510			100					42	100	13
An14g03510	D-sorbitol_dehydrogenase	ORF|Uncharacterized		An14g03510			100					60	75	20
An14g03640	Has_domain(s)_with_predicted_oxidoreductase_activity_and_role_in_metabolic_process	ORF|Uncharacterized		An14g03640			100					46	98	11
An14g06780	Ortholog(s)_have_nucleolus__spliceosomal_complex_localization	ORF|Uncharacterized		An14g06780			100					3	101	51
An15g01250	Has_domain(s)_with_predicted_translation_release_factor_activity_and_role_in_translational_termination	ORF|Uncharacterized		An15g01250			100					98	56	1
An15g01900	Has_domain(s)_with_predicted_amino_acid_transmembrane_transporter_activity__role_in_amino_acid_transmembrane_transport_and_membrane_localization	ORF|Uncharacterized		An15g01900			100					85	60	10
An15g02130	Putative_polyketide_synthase_(PKS)__encoded_in_a_predicted_secondary_metabolite_gene_cluster	ORF|Uncharacterized		An15g02130			10	An15g02130		71	NA	17	22	116
An15g02270	Ortholog_of_Aspergillus_tubingensis_:_Asptu1_0194594__Aspergillus_brasiliensis_:_Aspbr1_0046331__Aspergillus_kawachii_:_Aspka1_0180795_and_Aspergillus_acidus_:_Aspfo1_0047122	ORF|Uncharacterized		An15g02270			100					20	17	118
An15g02470	Ortholog_of_A._fumigatus_Af293_:_Afu1g17290__A._oryzae_RIB40_:_AO090701000483__Neosartorya_fischeri_NRRL_181_:_NFIA_008080_and_Aspergillus_wentii_:_Aspwe1_0588401	ORF|Uncharacterized		An15g02470			100					63	72	20
An15g04140	Putative_polyketide_synthase_(PKS)__encoded_in_a_predicted_secondary_metabolite_gene_cluster	ORF|Uncharacterized		An15g04140			10	An15g04140		72	NA	98	19	38
An15g04220	Has_domain(s)_with_predicted_DNA_binding__zinc_ion_binding_activity__role_in_transcription__DNA-templated_and_nucleus_localization	ORF|Uncharacterized		An15g04220			40					27	23	105
An15g06110	Ortholog(s)_have_role_in_Golgi_to_vacuole_transport_and_Golgi_trans_cisterna__endoplasmic_reticulum__late_endosome_localization	ORF|Uncharacterized		An15g06110			100					115	39	1
An15g06460	Ortholog_of_A._nidulans_FGSC_A4_:_AN8093__AN12197__A._fumigatus_Af293_:_Afu4g13910__Afu5g12760__A._niger_CBS_513.88_:_An13g02370_and_A._oryzae_RIB40_:_AO090012000187	ORF|Uncharacterized		An15g06460			100					64	54	37
An15g07230	Has_domain(s)_with_predicted_role_in_cell_redox_homeostasis	ORF|Uncharacterized		An15g07230			100					119	5	31
An15g07530	Putative_nonribosomal_peptide_synthase_(NRPS)__encoded_in_a_predicted_secondary_metabolite_gene_cluster	ORF|Uncharacterized		An15g07530			10	An15g07530		74	NA	8	45	102
An16g00600	Protein_similar_to_nonribosomal_peptide_synthases_(NRPS-like)__encoded_in_a_predicted_secondary_metabolite_gene_cluster	ORF|Uncharacterized		An16g00600			10	An16g00600		76	NA	6	4	145
An16g01930	Protein_of_unknown_function	ORF|Uncharacterized		An16g01930			100					62	41	52
An16g02170	Has_domain(s)_with_predicted_catalytic_activity	ORF|Uncharacterized		An16g02170			100					69	31	55
An16g02820	Has_domain(s)_with_predicted_FMN_binding__electron_carrier_activity__heme_binding__iron_ion_binding__oxidoreductase_activity__oxidoreductase_activity__acting_on_paired_donors__with_incorporation_or_reduction_of_molecular_oxygen_activity	ORF|Uncharacterized		An16g02820			100					51	17	87
An16g03040	Ortholog(s)_have_role_in_cellular_response_to_drug_and_cytosol__nucleus_localization	ORF|Uncharacterized		An16g03040			100					112	23	20
An16g03690	Ortholog(s)_have_ferrous_iron_transmembrane_transporter_activity__manganese_ion_transmembrane_transporter_activity	ORF|Uncharacterized		An16g03690			100					58	44	53
An16g04500	Ortholog(s)_have_protein_serine/threonine_kinase_activity	ORF|Uncharacterized		An16g04500			100					133	19	3
An16g06100	Putative_glutathione-S-transferase;_repressed_by_growth_on_starch_and_lactate	ORF|Uncharacterized		An16g06100			100					114	16	25
An16g06720	Putative_nonribosomal_peptide_synthase_(NRPS)__encoded_in_a_predicted_secondary_metabolite_gene_cluster	ORF|Uncharacterized		An16g06720		Ferrichrome	10	An16g06720		77	NA	74	44	37
An16g09160	Ortholog_of_A._nidulans_FGSC_A4_:_AN1411__Neosartorya_fischeri_NRRL_181_:_NFIA_096730__Aspergillus_wentii_:_Aspwe1_0043798_and_Aspergillus_versicolor_:_Aspve1_0079425	ORF|Uncharacterized		An16g09160			100					97	46	12
An16g09170	Has_domain(s)_with_predicted_role_in_positive_regulation_of_autophagy	ORF|Uncharacterized		An16g09170			100					148	5	2
An16g09280	Ortholog_of_A._oryzae_RIB40_:_AO090103000005__Aspergillus_wentii_:_Aspwe1_0117885__Aspergillus_versicolor_:_Aspve1_0880006_and_Aspergillus_sydowii_:_Aspsy1_0055893	ORF|Uncharacterized		An16g09280			100					148	7	0
An17g01090	Ortholog_of_A._nidulans_FGSC_A4_:_AN2258__A._fumigatus_Af293_:_Afu5g06560__A._oryzae_RIB40_:_AO090701000189__Aspergillus_wentii_:_Aspwe1_0102064_and_Aspergillus_sydowii_:_Aspsy1_0084888	ORF|Uncharacterized		An17g01090			100					40	77	38
An17g01450	Has_domain(s)_with_predicted_role_in_transmembrane_transport_and_integral_component_of_membrane_localization	ORF|Uncharacterized		An17g01450			100					37	12	106
An18g02150	Ortholog_of_A._nidulans_FGSC_A4_:_AN0085__A._fumigatus_Af293_:_Afu5g12170__A._oryzae_RIB40_:_AO090120000334__Aspergillus_wentii_:_Aspwe1_0026669_and_Aspergillus_sydowii_:_Aspsy1_0040526	ORF|Uncharacterized		An18g02150			100					108	25	22
An18g02220	Atg12-Atg5-Atg16_complex_protein;_predicted_role_in_autophagy	ORF|Uncharacterized	atg16	An18g02220			97					77	46	32
An18g02720	Ortholog(s)_have_glutathione_peroxidase_activity__glutathione_transferase_activity_and_intracellular_localization	ORF|Uncharacterized		An18g02720			100					120	0	35
An18g02850	Ortholog_of_A._nidulans_FGSC_A4_:_AN10018__A._fumigatus_Af293_:_Afu5g11850__A._oryzae_RIB40_:_AO090120000304__Neosartorya_fischeri_NRRL_181_:_NFIA_075450_and_Aspergillus_clavatus_NRRL_1_:_ACLA_014890	ORF|Uncharacterized		An18g02850			100					12	71	72
An18g05790	Has_domain(s)_with_predicted_nucleic_acid_binding__zinc_ion_binding_activity	ORF|Uncharacterized		An18g05790			100					54	22	79
	#Score :	10	predicted SM core gene
		40	predicted TF outside cluster
		97	gene with a name according to ASPGD
		100	Uncharacterized gene
	##TF in cluster	Predicted TF in cluster, if not NA
	*: total well	number of conditions (out of 155) where gene is expressed higher than 7 (log2 expression)
	*: low	number of conditions (out of 155) where gene is expressed 6 ~ 7 (log2 expression)
	* very low	number of conditions (out of 155) where gene is expressed lower than 6 (log2 expression)
