# Supplementary material for: Updating genome annotation for the microbial cell factory Aspergillus niger using gene co-expression networks
Source: Nucleic Acids Res. 2018 Nov 29;47(2):559–69. doi: 10.1093/nar/gky1183 (PMC6344863; doi:10.1093/nar/gky1183)
Supplement: Supplementary Data [file gky1183_supplemental_files.zip › Suppl. Table 5_ raw data metabolites.xlsx]

## Sheet: Sample Info
Sample name	Sample name in Means_Group	Strain	Growth phase
83.RNA9..83.LCF9	WT	WT	exponential
83.sample	WT	WT	post-exponential
84.RNA8..84.LCF8	WT	WT	exponential
84.sample	WT	WT	post-exponential
85.RNA7..85.LCF7	MT1	TF1OE	exponential
85.sample	MT1	TF1OE	post-exponential
86.RNA8..86.LCF8	MT1	TF1OE	exponential
86.sample	MT1	TF1OE	post-exponential
87.RNA8..87.LCF8	MT2	ΔHD	exponential
87.sample	MT2	ΔHD	post-exponential
88.RNA8..88.LCF8	MT2	ΔHD	exponential
88.sample	MT2	ΔHD	post-exponential
89.RNA8..89.LCF8	MT3	TF2OE	exponential
89.sample	MT3	TF2OE	post-exponential
90.RNA8..90.LCF8	MT3	TF2OE	exponential
90.sample	MT3	TF2OE	post-exponential
91.RNA8..91.LCF8	MT4	ΔΔTF1/TF2	exponential
91.sample	MT4	ΔΔTF1/TF2	post-exponential
92.RNA8..92.LCF8	MT4	ΔΔTF1/TF2	exponential
92.sample	MT4	ΔΔTF1/TF2	post-exponential
93.RNA8..93.LCF8	MT5	ΔTF1	exponential
93.sample	MT5	ΔTF1	post-exponential
94.RNA8..94.LCF8	MT5	ΔTF1	exponential
94.sample	MT5	ΔTF1	post-exponential
95.RNA8..95.LCF8	MT6	ΔTF2	exponential
95.sample	MT6	ΔTF2	post-exponential
96.RNA7..96.LCF7	MT6	ΔTF2	exponential
96.sample	MT6	ΔTF2	post-exponential

## Sheet: Differential Metabolite
		adj_pvalues			Post_adj_p						Exp_adj_p						Fold change (log2)												Relative abundance values for metabolites after normalization
	metaboliteTtest	ANOVa.p.with.strain.and.phase.both	ANOVA.p.Zero.Post	ANOVA.pZeroExp	TF1OEvsWT_pPost	DHDvsWT_pPost	TF2OEvsWT_pPost	DDTF12vsWT_pPost	DTF1vsWT_pPost	DTF2vsWT_pPost	TF1OEvsWT_pExp	DHDvsWT_pExp	TF2OEvsWT_pExp	DDTF12vsWT_pExp	DTF1vsWT_pExp	DTF2vsWT_pExp	TF1OE.exp.WT.exp..ratio	TF1OE.post.exp.WT.post.exp..ratio	DHD.exp.WT.exp..ratio	DHD.post.exp.WT.post.exp..ratio	TF2OE.exp.WT.exp..ratio	TF2OE.post.exp.WT.post.exp..ratio	DDTF1TF2.exp.WT.exp..ratio	DDTF1TF2.post.exp.WT.post.exp..ratio	DTF1.exp.WT.exp..ratio	DTF1.post.exp.WT.post.exp..ratio	DTF2.exp.WT.exp..ratio	DTF2.post.exp.WT.post.exp..ratio	83.RNA9..83.LCF9	83.sample	84.RNA8..84.LCF8	84.sample	85.RNA7..85.LCF7	85.sample	86.RNA8..86.LCF8	86.sample	87.RNA8..87.LCF8	87.sample	88.RNA8..88.LCF8	88.sample	89.RNA8..89.LCF8	89.sample	90.RNA8..90.LCF8	90.sample	91.RNA8..91.LCF8	91.sample	92.RNA8..92.LCF8	92.sample	93.RNA8..93.LCF8
1	&alpha;.-monofluoromethylarginine	0.00200394	0.0100134	0.243247	0.143222	0.609098	0.029431	0.189546	0.158732	0.461106	0.608386	0.788165	0.603762	0.603762	0.497383	0.497383	-0.292994	0.640105	-0.108107	-0.249706	-0.501295	-3.64349	-0.421055	-0.870988	-0.872266	-0.993455	-0.790381	-0.398575	0.576474	0.394115	0.383007	0.409502	0.332262	0.515308	0.450873	0.737083	0.364789	0.381744	0.525423	0.294153	0.366869	1e-08	0.310978	1e-08	0.364746	0.276084	0.35187	0.163312	0.209612
2	&kappa;-carrageenan	0.227709	0.564569	0.354443	0.819865	0.819865	0.951518	0.951518	0.951518	0.951518	0.752085	0.651224	0.752085	0.850075	0.752085	0.901899	-0.105344	-0.193628	-0.254896	-0.217044	0.0887729	-0.037449	-0.0399712	0.0872829	-0.101305	-0.0206402	0.0236233	0.0101078	16.2728	22.9545	15.9725	23.0403	15.1163	19.4047	14.8585	20.8134	11.0455	15.4795	15.9776	24.0911	17.6967	21.4356	16.5952	23.3807	15.5631	23.999	15.8011	24.8645	14.4144
3	(-)-1-Methylpropyl.1-propenyl.disulfide	0.00333596	0.03846	0.200204	0.823953	0.0960538	0.524171	0.0960538	0.629411	0.524171	0.929722	0.358131	0.358131	0.358131	0.44257	0.795081	-0.0137713	-0.129817	-0.344177	-1.29774	-0.310843	-0.323391	-0.417205	-1.47671	-0.222907	-0.244109	-0.0715651	-0.304325	70.2146	88.7043	64.1755	87.8828	63.1717	58.0009	69.9417	103.39	42.4631	28.8612	63.4037	42.968	59.9928	84.9108	48.3485	56.2157	49.1126	29.6231	51.5287	33.8259	56.0793
4	(-)-Epicatechin.6-C-glucoside	0.0123604	0.031088	0.583738	0.0431888	0.168502	0.719601	0.186525	0.338912	0.285503	0.946534	0.868611	0.87702	0.868611	0.868611	0.868611	0.0356994	0.848686	-0.478744	0.476306	-0.14886	-0.1597	0.52172	0.437519	0.290685	0.326641	0.198204	0.364564	0.0186691	0.0778325	0.0145878	0.0633405	0.0136799	0.108944	0.0204103	0.145288	0.012959	0.108321	0.0109063	0.0880758	0.0224145	0.0644865	0.00758196	0.0618932	0.021079	0.107864	0.0266668	0.0833233	0.0138974
5	(-)-Epicatechin.7-O-glucuronide	0.539164	0.849083	0.564354	0.994073	0.994073	0.994073	0.994073	0.994073	0.994073	0.931163	0.971291	0.931163	0.971291	0.971291	0.813497	0.362558	0.134716	0.0248233	-0.0147718	0.331315	0.0693382	-0.19327	-0.323813	-0.0865102	-0.0172112	0.814881	0.106465	0.14774	1.13687	0.332009	0.689084	0.387944	1.08847	0.22887	0.916202	0.139629	1.14326	0.348445	0.664096	0.327199	1.08815	0.276401	0.82771	0.106863	0.663817	0.312735	0.795041	0.164467
6	(-)-Epigallocatechin.3-glucuronide	0.00158759	0.0194767	0.159164	0.0382978	0.936629	0.164518	0.936629	0.936629	0.365129	0.246303	0.749964	0.749964	0.749964	0.816345	0.679423	1.62103	0.970201	0.543323	-0.129837	0.51941	0.6559	0.507803	-0.0578806	-0.492361	-0.160214	0.88323	-0.747016	0.144978	0.603553	0.116413	0.658054	0.24609	1.01817	0.557937	1.45346	0.208859	0.537434	0.172074	0.615592	0.226863	1.18184	0.147807	0.805948	0.226813	0.62526	0.144855	0.586733	0.142525
7	(+)-cis-5,6-Dihydro-5-hydroxy-4-methoxy-6-(2-phenylethyl)-2H-pyran-2-one	0.0015207	0.00894876	0.144624	0.0131736	0.693554	0.0436045	0.805544	0.990306	0.272263	0.727198	0.777427	0.727198	0.69994	0.398117	0.261887	-0.890103	-2.19073	0.464186	-0.138926	-0.886558	-1.01727	0.709898	0.0697811	1.33371	-0.0029274	1.615	-0.397586	0.0114727	0.108112	0.0268737	0.0896014	0.00398747	0.0246139	0.0167034	0.0186935	1e-08	0.101381	0.0509068	0.0781817	0.00733737	0.0715441	0.0134044	0.0261366	0.0225327	0.093643	0.0401902	0.113869	0.0387878
8	(+/-)-Methyl.5-acetoxyhexanoate	0.050263	0.100734	0.561959	0.941185	0.206933	0.457189	0.171331	0.171331	0.171331	0.93692	0.93692	0.93692	0.740833	0.740833	0.740833	-0.371361	0.0643636	-0.166586	-1.71083	0.301311	-0.82183	-2.46091	-3.66011	-8.1659	-2.34846	-8.11344	-2.52793	0.23875	2.11926	1.16995	0.943738	0.503269	1.96981	0.585727	1.23293	0.378508	0.451201	0.876567	0.484494	1.73334	0.333803	1e-08	1.39901	1e-08	1e-08	0.25332	0.239751	1e-08
9	(¡¾)-4-Methylene-2-pyrrolidinecarboxylic.acid	3.29e-05	0.00335928	0.0339554	0.0171593	0.114142	0.583955	0.010142	0.010142	0.010142	0.126982	0.452596	0.384653	0.106286	0.0832965	0.0832965	-0.869631	-1.13398	-0.307742	-0.520796	-0.385234	-0.13927	-1.33889	-2.27911	-2.05304	-1.90763	-1.7206	-1.56168	1.28142	1.82274	0.984009	1.35491	0.733367	0.752423	0.506472	0.6955	0.901614	0.974358	0.928638	1.24043	1.1812	1.71776	0.553339	1.16749	0.60677	0.304224	0.288809	0.350454	0.22488
10	(¡¾)-Sulfobutanedioic.acid	0.0843785	0.115877	0.178907	0.603304	0.335455	0.472563	0.335455	0.472563	0.935494	0.788984	0.890763	0.564559	0.788984	0.886182	0.43559	0.303954	-0.249793	0.110872	-0.705509	-0.910597	0.343806	-0.359099	-0.623647	0.144007	-0.402357	0.887885	0.024387	8.22754	36.7223	9.52636	48.3453	5.38373	39.8777	16.5339	31.6656	12.3055	35.8734	6.86662	16.2922	6.28481	48.1961	3.15965	59.7632	7.95973	34.152	5.88212	21.0593	11.1279
11	(10S,11S)-Pterosin.C	0.0864099	0.00611574	0.832834	0.0287625	0.436304	0.730828	0.151368	0.204593	0.264185	0.979113	0.979113	0.979113	0.979113	0.979113	0.979113	-0.507885	0.800268	-0.0906678	-0.346658	-0.215192	0.123804	-0.20484	-0.807431	-1.02558	-0.648135	-0.274866	-0.547519	0.389602	0.502619	0.299788	0.389744	1e-08	0.669151	0.406749	0.884831	0.221383	0.323012	0.426015	0.378745	0.386247	0.573146	0.207615	0.399176	0.33926	0.293105	0.258879	0.21679	0.14498
12	(12Z,15S,18S)-15-hydroxy-18-bromo-12,16,17-octadecatrienoic.acid	0.292151	0.318513	0.0407314	0.272581	0.998454	0.998454	0.998454	0.998454	0.998454	0.0931159	0.0931159	0.0931159	0.532222	0.0931159	0.92108	-0.481899	4.57282	-0.453645	0.311827	-0.43583	1.72685	-0.134817	-0.641821	-0.418869	1.09875	-0.0513005	0.334799	2.75232	0.898644	2.62236	0.47151	1.77558	3.73088	2.07287	28.8771	1.70711	0.686437	2.21746	1.01431	1.95749	3.87841	2.01584	0.656859	2.40478	0.435085	2.4904	0.443052	1.71216
13	(1beta,2alpha,3alpha)-1,2,3,24-Tetrahydroxy-12-oleanen-28-oic.acid	0.374508	0.665801	0.188878	0.904131	0.904131	0.904131	0.94901	0.94901	0.94901	0.993397	0.613911	0.993397	0.500106	0.993397	0.299935	-0.0525985	0.832269	-3.01106	-4.22766	-0.115794	0.843382	1.14861	0.245127	-0.135882	-0.311793	1.53927	0.27191	0.29959	0.72247	1e-08	1e-08	0.268345	1.19892	0.0396202	0.122701	1e-08	1e-08	1e-08	1e-08	1e-08	0.821379	0.274956	0.510459	0.382172	0.4798	0.325939	0.399948	1e-08
14	(1R,2R,4R,8R)-p-Menthane-2,8,9-triol	0.0701396	0.168734	0.0635642	0.24149	0.99357	0.29096	0.99357	0.958423	0.99357	0.131283	0.131283	0.996073	0.101827	0.101827	0.101827	-2.44995	2.57825	-2.35705	-0.0984034	0.128378	2.23545	-6.92825	-0.0266808	-6.98072	-6.73541	-6.92825	0.0653977	0.123452	0.570386	0.534681	0.00540384	1e-08	1.54558	0.117748	1.89311	1e-08	1e-08	0.125759	0.535123	0.390337	2.40805	0.329044	0.303386	1e-08	0.149854	1e-08	0.415385	1e-08
15	(2&beta;OH)-GA28	6.86e-05	0.000884668	0.862945	0.00279218	0.144403	0.290918	0.00426923	0.0397065	0.584162	0.991893	0.991893	0.991893	0.991893	0.991893	0.991893	0.296169	-1.99222	0.100578	-0.376058	0.711971	0.217555	0.0541022	-1.53641	-0.192041	-0.638979	0.303069	0.100233	0.677533	11.5493	2.61088	10.6513	1.78513	4.29139	2.25264	1.28876	0.851702	7.87161	2.67414	9.23483	2.70244	14.5743	2.68411	11.2397	0.953684	4.18968	2.46039	3.4638	0.686108
16	(2E,11Z)-5-[5-(Methylthio)-4-penten-2-ynyl]-2-furanacrolein	0.0122122	0.0451158	0.0749027	0.100036	0.46801	0.627113	0.34241	0.222516	0.143755	0.508778	0.206126	0.310832	0.206126	0.119249	0.310832	-0.0951565	-0.696977	-0.317893	-0.171955	-0.197874	0.0840164	-0.310625	-0.232505	-0.534865	-0.346198	-0.204449	-0.466474	10.3222	8.92423	9.75925	10.4091	8.9561	5.2572	9.84352	6.66882	7.18119	7.21216	8.92892	9.94884	9.0639	10.2145	8.44376	10.2781	7.747	7.51322	8.44447	8.94244	6.01373
17	(2E,5E,12Z,15Z)-1-Hydroxy-2,5,12,15-heneicosatetraen-4-one	0.000453064	0.00155211	1.55e-05	0.00119682	1	0.658585	0.365965	0.365965	1	1	3.36e-05	3.48e-05	0.000229039	0.000278649	0.000229039	0	4.09052	3.05829	0	2.90226	1.02971	2.33634	1.7756	2.24118	1.90818	2.38983	0	1e-08	1e-08	1e-08	1e-08	1e-08	3.63927	1e-08	4.65803	2.04335	1e-08	2.01364	1e-08	1.69767	0.750828	1.94344	1e-08	1.36857	1.1805	1.0911	0.487042	0.946818
18	(2'S)-Deoxymyxol.2'-(2,4-di-O-methyl-alpha-L-fucoside)	0.0574406	0.321396	0.11643	0.827393	0.66368	0.748832	0.770342	0.827393	0.827393	0.417699	0.228336	0.773337	0.862366	0.862366	0.855828	-0.198957	-0.114006	-0.303546	-0.719524	0.111609	0.303088	0.0617499	-0.22181	0.0562587	0.135177	0.0840758	0.103743	0.303181	0.28131	0.311642	0.286844	0.259906	0.211421	0.275715	0.313563	0.207985	0.0626039	0.29018	0.282434	0.355885	0.335174	0.30839	0.365803	0.331643	0.275687	0.310066	0.211498	0.30886
19	(3beta,5alpha,6beta,9alpha,22E,24R)-23-Methylergosta-7,22-diene-3,5,6,9-tetrol	0.0490178	0.0468737	0.0537444	0.493078	0.703502	0.670129	0.151172	0.151172	0.201357	0.110844	0.615185	0.100635	0.114569	0.1269	0.100635	1.42677	0.311598	0.516374	-0.224917	1.64693	-0.264795	1.37774	-1.4495	1.31773	-1.42032	1.6446	-1.14888	0.0963863	1.14586	0.306281	0.883274	0.568018	1.25539	0.514527	1.26293	0.218354	0.934474	0.357603	0.801747	0.770351	1.07023	0.490665	0.618652	0.553814	0.205495	0.492564	0.537473	0.383786
20	(3R,3aR,7aS)-3-Butylhexahydro-1(3H)-isobenzofuranone	0.803188	0.823703	0.0310517	0.991046	0.991046	0.991046	0.991046	0.991046	0.991046	0.21148	0.21148	0.166048	0.837387	0.910046	0.354408	-1.99384	1.93544	-1.99384	0.181567	1.0177	0.915692	0.0401919	-0.136937	-0.338186	-0.5359	0.556917	-0.178235	1e-08	1.00667	1.40247	1e-08	1e-08	1e-08	1e-08	4.41921	1e-08	0.632812	1e-08	0.7372	1.75717	1e-08	1.49004	2.07753	0.788784	0.54282	0.860329	0.555793	0.559023
21	(3R,3'R,9-cis)-b,b-Carotene-3,3'-diol	0.125627	0.33699	0.16107	0.588393	0.72539	0.903454	0.870721	0.870721	0.903454	0.792146	0.243769	0.794512	0.90576	0.670745	0.53867	-0.117931	-0.461862	-0.724486	-0.288012	0.0656045	-0.0435926	-0.0257949	0.152974	-0.203974	0.0782799	-0.347204	0.049521	0.129106	0.207657	0.130384	0.226959	0.126255	0.139148	0.112867	0.176404	0.0506917	0.123248	0.106355	0.232716	0.143463	0.221519	0.1281	0.200162	0.11899	0.223302	0.135902	0.25993	0.102707
22	(5E)-6-Oxo-5-(phenylhydrazono)-5,6-dihydro-2-naphthalenesulfonic.acid	0.28126	0.423651	0.239954	0.926951	0.598462	0.926951	0.598462	0.598462	0.757835	0.979123	0.628452	0.979123	0.628452	0.440388	0.628452	0.0179199	0.0769056	0.271222	-2.80121	0.0306194	-0.086536	-0.223714	-5.1889	-0.707712	-2.06607	-0.21467	-0.941079	0.335307	0.452889	0.365182	0.401127	0.422327	0.152675	0.286917	0.748101	0.355924	0.0375857	0.489446	0.0849378	0.429787	0.696397	0.285728	0.1079	0.28495	0.0176489	0.314919	0.00576379	0.180139
23	(5E,17Z)-18-bromo-octadeca-5,17-diene-15-ynoic.acid	0.0100588	0.0377688	0.469545	0.0736961	0.970115	0.0736961	0.877013	0.97866	0.728752	0.935489	0.935489	0.935489	0.781174	0.935489	0.935489	0.119253	0.992453	-0.0963518	-0.0499045	0.0527495	1.12389	-1.81343	0.16677	-0.323043	0.0136697	0.389943	0.360161	0.364319	1.25516	0.532105	2.26308	0.507572	2.5032	0.466099	4.49656	0.718635	1.6622	0.119876	1.73642	0.453342	3.93887	0.476465	3.72855	0.171467	2.00977	0.0835781	1.9396	0.194356
24	(5E,7E)-(3S,24R)-[6,19,19-trideuterio-]-9,10-seco-5,7,10(19)-cholestatriene-3,24,25-triol	0.0215684	0.0980903	0.433998	0.338827	0.147906	0.541129	0.147906	0.147906	0.147906	1	0.506867	0.506867	0.506867	0.506867	0.506867	-0.197155	-0.426859	-2.7214	-0.841581	-2.60706	-0.23921	-4.80447	-0.908525	-4.85694	-0.944651	-4.21951	-0.813466	0.236557	4.24775	0.987816	4.39985	1e-08	2.40807	1.04608	4.0247	1e-08	1.709	0.16374	3.11664	0.054423	3.79417	0.146537	3.53215	1e-08	2.50761	1e-08	2.09922	1e-08
25	(E)-10-Oxo-8-decenoic.acid	0.000124389	0.506333	0.00350364	0.487606	1	1	1	1	1	0.00414739	0.696607	0.224273	0.697457	0.697457	0.577771	3.42792	4.27423	-6.6504	-2.74026	2.06113	1.32068	0.871121	-2.74026	-2.70968	-2.74026	1.23336	-2.74026	1.2329	0.129481	0.871125	1e-08	12.8074	0.0209451	9.83681	2.68709	1e-08	1e-08	1e-08	1e-08	5.89023	0.339107	2.89013	1e-08	1.35225	1e-08	2.49619	1e-08	0.145522
26	(N-Sulfoindol-3-yl)methylglucosinolate	0.0216163	0.0513791	0.251829	0.144159	0.501879	0.186869	0.74734	0.74734	0.800596	0.489184	0.55099	0.57324	0.489184	0.489184	0.57324	-0.29254	0.476403	-0.165199	-0.348256	-0.10935	0.430525	-0.232368	-0.201725	-0.37339	-0.193991	-0.113854	-0.131699	1.72532	2.53265	1.84584	2.67914	1.32324	2.8113	1.59248	4.43969	1.46477	1.79633	1.72001	2.2977	1.76718	3.44039	1.54331	3.58365	1.46433	2.25847	1.57557	2.27323	1.23721
27	(R)-(E)-Sulforaphene	0.031106	0.141279	0.000299489	0.248944	1	0.152033	1	1	1	0.394253	0.394253	0.000431194	0.394253	0.394253	0.394253	-2.38872	6.5294	-2.38872	0	2.69615	7.06896	-2.38872	0	-2.44119	0	-2.38872	0	0.0184407	1e-08	0.0781317	1e-08	1e-08	0.106379	1e-08	1.59705	1e-08	1e-08	1e-08	1e-08	0.255308	0.740879	0.370547	1.73509	1e-08	1e-08	1e-08	1e-08	1e-08
28	(R)-Benzylsuccinyl-CoA	0.448584	0.738959	0.34844	0.968622	0.968622	0.968622	0.968622	0.968622	0.968622	0.827673	0.793666	0.662074	0.827673	0.932324	0.793666	-0.0383818	-0.170535	-0.0791434	-0.303655	0.161978	-0.0128732	0.0273361	0.0349526	-0.00873095	0.0139604	0.0700559	0.0262033	4.59375	5.85566	4.8268	5.67573	4.66421	4.69827	4.50901	5.54752	3.92288	3.13866	4.99479	6.20404	5.39274	5.50055	5.14716	5.92841	4.80989	6.14219	4.79085	5.67199	4.477
29	(RS)-&beta;-phenylalanoyl-CoA	0.444186	0.62141	0.485638	0.766793	0.766793	0.909421	0.909421	0.987325	0.987325	0.987739	0.943234	0.668163	0.936562	0.987739	0.668163	0.00242717	-0.225398	-0.0583953	-0.24293	0.209118	-0.132397	0.078373	0.0664441	-0.0110652	-0.0130879	0.180043	0.00304644	0.283342	0.412063	0.289488	0.424715	0.299632	0.337552	0.274163	0.378193	0.229031	0.259893	0.321076	0.447208	0.351504	0.370945	0.310678	0.392459	0.302652	0.444456	0.302157	0.431762	0.261785
30	(S)-2,3-Dihydro-3,5-dihydroxy-2-oxo-3-indoleacetic.acid.5-[glucosyl-(1->4)-b-D-glucoside]	5.47e-10	2.39e-06	0.000408341	0.00548959	0.404	4.52e-05	0.00548959	1.03e-05	6.37e-06	0.810652	0.964815	0.693012	0.497097	0.00217364	0.000825406	-0.143361	0.655672	-0.0180986	0.171111	0.222071	1.2747	0.361295	0.654132	1.33533	1.56291	1.63001	1.77829	0.177153	0.237095	0.154807	0.197222	0.175585	0.305583	0.124975	0.378617	0.165993	0.218406	0.161829	0.270602	0.214602	0.516341	0.172599	0.534478	0.209593	0.350963	0.216836	0.332507	0.342225
31	(S)-4-Amino-5-oxopentanoate	1.74e-10	6.77e-07	0.037221	0.451947	0.757546	4.78e-07	0.867177	0.757546	0.87284	0.21432	0.660033	0.351383	0.0896144	0.0814611	0.448671	-0.326122	0.720387	-0.0930382	-0.72964	-0.239089	3.56395	-0.579127	-0.404457	-0.832782	-0.697042	-0.178225	-0.241006	18.8246	4.94667	14.9671	4.66939	13.8071	7.78976	13.1477	8.05391	14.9334	2.53151	16.7479	3.26749	16.5693	61.308	12.0618	52.416	12.0037	3.55307	10.6154	3.71206	9.13877
32	(S)-Carnitine	2.77e-11	9.8e-07	0.0675195	0.000187943	0.139503	3.96e-06	0.00281954	0.0302569	0.00197435	0.378762	0.906924	0.391234	0.906924	0.212793	0.906924	0.152431	-0.820878	0.042376	0.129435	0.13737	-2.83806	0.0314294	0.339381	-0.223182	0.210051	0.0180718	0.363367	2.91136	208.745	2.56988	194.488	3.11808	115.87	2.97399	112.399	2.72624	227.661	2.91838	213.422	3.05757	28.242	2.97123	28.1498	2.85399	246.213	2.74796	263.963	2.23365
33	(S)-Laudanosine	0.286431	0.570069	0.184383	0.874393	0.848406	0.848406	0.848406	0.848406	0.85055	0.711162	0.289465	0.579145	0.850632	0.774563	0.950477	0.545047	0.269621	1.25994	-0.507259	0.708403	0.679024	-0.37045	-0.514927	-0.684777	-1.4248	-0.0574919	-0.431523	1.44789	2.82809	2.22523	5.69322	1.33944	6.81993	4.01989	3.45244	3.6607	1.29617	5.13592	4.69906	1.7234	10.0034	4.27845	3.63969	1.68343	4.59343	1.15788	1.37003	0.783681
34	(S,S)-Np-Histidinylalanine	1.75e-06	0.00213189	0.00236786	0.0351117	0.0351117	0.788686	0.0523298	0.0312839	0.0535876	0.00341679	0.69954	0.288424	0.806042	0.269666	0.757756	0.733851	0.367664	-0.11653	-0.501985	0.243141	-0.0501678	-0.0725707	-0.411689	-0.315152	-0.557053	-0.0931981	-0.398583	152.583	160.436	144.283	166.147	246.611	200.84	247.099	220.538	117.298	95.3623	156.532	135.25	186.01	166.544	165.351	148.878	130.927	117.845	151.376	127.661	99.2907
35	(Z)-3-(1-Formyl-1-propenyl)pentanedioic.acid	1.48e-09	7.62e-07	0.38076	1.3e-06	0.76029	1.05e-05	0.444502	0.444502	0.746947	0.689642	0.689642	0.991373	0.53097	0.53097	0.53097	-1.39401	3.01602	-1.2676	-0.24943	-0.163477	2.51537	-3.05186	-0.868331	-4.05952	-0.859096	-3.06695	-0.295325	4.87765	4.36798	1.58427	3.47944	1.13317	29.9291	1.32562	33.5511	1.32162	3.0425	1.36235	3.55897	5.26766	24.3846	0.502007	20.4824	0.508648	1.99453	0.270574	2.30412	0.11277
36	(Z)-N-[(4-hydroxyphenyl)methyl]ethoxycarbothioamide.4'-(tri-acetylrhamnoside)	0.00578366	0.0470516	0.007537	0.0562201	0.695027	0.217378	0.20592	0.981736	0.20592	0.0606114	0.360894	0.668824	0.111691	0.768308	0.0525037	-2.13202	-2.64407	0.444201	-0.198234	-0.224919	-0.664387	0.731979	-0.744534	0.123859	0.00800404	0.958105	-0.756701	0.0191486	0.106302	0.0138822	0.0943527	1e-08	0.0123923	0.00502372	0.0197079	0.0269424	0.10214	0.017998	0.0727544	0.0175349	0.0785081	0.0107277	0.0480966	0.0271826	0.0611071	0.0276787	0.0586561	0.0122326
37	[4]-Gingerdiol.3,5-diacetate	4.37e-05	0.000168312	0.132192	0.00235206	0.00509091	0.0376764	0.0665606	0.0252176	0.0848341	0.524011	0.796487	0.29745	0.793699	0.627441	0.627441	0.433111	0.717437	0.138348	-1.08309	0.657968	0.418595	-0.184145	-0.462181	-0.461518	-0.681582	-0.338188	-0.406603	1.79908	2.32418	1.43508	2.04685	2.42925	3.43764	1.93732	3.74946	1.6851	0.712142	1.87456	1.35105	3.28901	3.11609	1.81404	2.72634	1.55203	1.59672	1.29458	1.57616	1.16974
38	[8]-Paradyl.acetate	1.8e-09	0.0061224	4.95e-06	0.252987	0.262341	0.015141	0.030967	0.028568	0.0192767	3.63e-06	0.991702	0.987498	0.931661	0.987498	0.892101	3.68898	0.460524	0.0721304	0.441498	0.201529	1.2908	0.601876	0.932281	0.208595	0.969902	0.813468	1.15656	0.897885	0.579673	0.759696	0.917029	11.7554	1.27845	9.62262	0.781074	0.829641	1.00736	0.912922	1.02518	0.867817	1.80548	1.03826	1.85642	1.32224	1.4555	1.19346	1.40065	0.976269
39	[FA.(18:3)].N-(9Z,12Z,15Z-octadecatrienoyl)-glutamine	0.00354088	0.00943704	0.174467	0.0780536	0.776115	0.510403	0.122023	0.0780536	0.176471	0.704193	0.804696	0.560839	0.345118	0.345118	0.452009	-0.250002	0.821544	-0.113463	-0.125579	-0.469666	0.301217	-1.35525	-1.3955	-1.47639	-2.16124	-0.725097	-1.00884	8.83848	4.22	6.6791	3.06593	6.1196	7.38703	6.92906	5.48937	6.22752	3.47122	8.11641	3.20733	8.7585	6.04955	2.44724	2.92805	2.37562	1.45501	3.68969	1.31447	2.85626
40	[FA.(20:0)].N-(11Z-eicosaenoyl)-ethanolamine	3.95e-05	0.0112304	0.00582837	0.135917	0.629551	0.261559	0.0734193	0.0734193	0.0734193	0.26623	0.813417	0.0512378	0.0128168	0.0128168	0.0128168	-0.514432	0.785241	-0.130636	-0.369138	-0.975011	-0.624739	-2.07165	-1.71555	-2.12412	-1.71555	-2.07165	-1.71555	0.70371	0.685966	0.601427	0.333699	0.446939	0.78179	0.466746	0.975481	0.573343	0.478996	0.618806	0.310475	0.508733	0.506053	1e-08	1e-08	1e-08	1e-08	1e-08	1e-08	1e-08
41	[FA.hydroxy(22:0)].octadecanoic.acid	0.184075	0.133365	0.83507	0.462503	0.474291	0.667723	0.385163	0.667723	0.667723	0.954073	0.954073	0.954073	0.954073	0.954073	0.954073	0.16589	-0.206527	0.0658893	0.169652	0.113892	-0.118728	0.117736	0.295045	0.0306423	0.0787421	0.108746	0.0894461	0.718529	1.00993	0.672928	0.9955	0.789461	0.951308	0.771557	0.786636	0.630425	1.25671	0.826055	0.998967	0.780375	0.867891	0.725381	0.979104	0.801947	1.11887	0.707826	1.34163	0.700747
42	[Fv].3,4-Dihydroxyrottlerin	0.689382	0.023138	0.75748	0.124737	0.45028	0.0610915	0.294795	0.134701	0.351024	0.99366	0.902363	0.902363	0.902363	0.902363	0.99366	-0.00316013	-0.964801	-0.566742	0.265858	-0.264973	-2.17274	-0.201181	-0.526217	-0.472376	-0.828591	0.025662	-0.432759	13.1778	3.49931	14.1539	4.11139	12.4402	1.30553	14.8317	2.5938	5.94648	4.03241	12.5062	5.11832	9.19136	0.667336	13.5545	1.02064	10.016	2.60452	13.7581	2.68015	5.85389
43	[Fv].Okanin.3,4,3'-trimethyl.ether.4'-glucoside	0.0142554	0.0105054	0.241288	0.0847738	0.347174	0.0219223	0.0847738	0.0228291	0.045544	0.664864	0.559717	0.781787	0.801548	0.781787	0.943288	0.340619	-0.438286	-1.09293	-0.181941	-0.240251	-1.13456	0.135267	-0.467212	-0.274401	-0.938259	-0.0499188	-0.619081	0.114514	0.256416	0.0708424	0.194075	0.117234	0.167665	0.117483	0.164802	0.0619525	0.186585	0.0249445	0.21053	0.114354	0.108041	0.0425691	0.0971456	0.0994296	0.180776	0.104147	0.145092	0.0774474
44	[GP.(14:2/14:2)].1,2-ditetradecyl-sn-glycero-3-phosphate	0.0942046	0.434589	0.324211	0.827396	0.614995	0.954047	0.954047	0.996434	0.996434	0.991525	0.450426	0.991525	0.991525	0.991525	0.947893	-0.0393942	-0.219649	-0.524312	-0.426993	0.103094	-0.058443	-0.00597127	-0.064732	-0.00337854	0.0107797	0.176044	-0.000868821	1.41665	2.29542	1.23679	2.11458	1.2231	1.77256	1.35886	2.01464	0.546025	1.14163	1.29889	2.13857	1.42821	2.10058	1.42179	2.13434	1.36338	2.17852	1.2791	2.03798	1.28295
45	[GP.(2:0/2:0)].1-acyl-sn-glycero-3-cytidine-5'-diphosphate	0.228224	0.249536	0.554379	0.678166	0.532609	0.678166	0.830807	0.678166	0.621245	0.870111	0.870111	0.870111	0.870111	0.870111	0.870111	-0.224429	-0.203756	-0.110274	0.367023	-0.154022	0.188946	-0.0972437	0.0745771	-0.0743142	-0.217169	-0.0583357	-0.354616	0.22683	0.20999	0.215113	0.302074	0.209115	0.21715	0.169158	0.227468	0.211003	0.33579	0.198418	0.324613	0.193468	0.343339	0.203724	0.240379	0.197317	0.208993	0.215818	0.330237	0.194583
46	[PA(18:0/18:1)].1-octadecanoyl-2-(9Z-octadecenoyl)-sn-glycero-3-phosphate	0.0018524	0.0320424	0.0837243	0.561116	0.325707	0.974431	0.0825364	0.102597	0.0825364	0.54186	0.9374	0.481629	0.271332	0.180113	0.481629	0.210836	0.281292	0.0381408	-0.677387	-0.324463	0.0341212	-0.72706	-1.80204	-1.0072	-1.42206	-0.349535	-1.78214	0.546889	0.339716	0.507648	0.342208	0.51168	0.330412	0.708797	0.498319	0.529158	0.160531	0.553629	0.265874	0.556349	0.463042	0.2858	0.235203	0.354324	0.158894	0.282758	0.0366605	0.19104
47	[PA(19:3(10Z,13Z,16Z)/0:0)].1-(10Z,13Z,16Z-nonadecatrienoyl)-sn-glycero-3-phosphate.(Ammonium.salt)	0.296957	0.314334	0.103449	0.929077	0.929077	0.700748	0.929077	0.97419	0.999116	0.233729	0.856576	0.420853	0.536608	0.536608	0.593084	0.753793	0.458015	0.100882	0.450428	0.509147	-1.23783	-0.47713	0.458506	-0.445075	0.395632	0.280433	0.258678	0.618435	4.68155	0.483603	4.62525	0.819125	5.07417	1.03915	7.71013	0.452371	6.53213	0.729486	6.18511	0.893424	1.9573	0.675005	1.98887	0.304721	7.66419	0.486989	5.12446	0.328448
48	[PA].1,2-diacyl-sn-glycero-3-phosphate	0.000185125	0.000188612	0.625035	0.0607586	0.0252811	0.00130158	0.0510785	0.0510785	0.142898	0.831217	0.831217	0.862985	0.831217	0.831217	0.831217	-0.303537	0.337039	-0.138858	-0.61162	-0.0992275	0.757393	-0.469843	-0.48115	-0.783545	-0.475949	-0.302209	-0.317105	1.32625	1.93585	1.23516	1.78696	1.36264	2.34239	0.712775	2.36013	1.15014	1.01723	1.17623	1.41921	1.62414	3.38635	0.767023	2.90682	0.999477	1.46013	0.849972	1.20692	0.687115
49	[PE.(36:4)	0.100919	0.118149	0.505883	0.408922	0.683753	0.683753	0.392389	0.392389	0.392389	0.528	0.956336	0.956336	0.956336	0.956336	0.956336	1.31765	0.510902	-0.482945	-0.419096	-0.16537	0.345864	-0.366464	-0.894393	-0.705772	-0.875588	-0.0828076	-0.910575	0.767607	0.946672	0.619698	1.05411	0.538011	1.84341	2.91997	1.00759	0.527623	0.762486	0.465014	0.733889	0.592317	1.706	0.644743	0.836824	0.434129	0.480715	0.641977	0.595654	0.354087
50	[PE.dimethyl(28:4)]	0.156523	0.895714	0.0166741	0.926999	0.926999	0.926999	0.926999	0.926999	0.926999	0.55612	0.0677694	0.0427314	0.136591	0.136591	0.134911	-0.433898	-0.0887621	0.88734	-0.0860613	1.15287	0.0719372	0.695268	-0.262687	0.679773	-0.37853	0.752344	-0.23941	0.579434	1.3763	0.610119	1.01249	0.42901	0.780105	0.451567	1.46614	1.2284	1.24346	0.971989	1.007	1.17876	1.30687	1.46628	1.20405	1.12335	1.18006	0.802755	0.811076	0.754918
51	[PG.(14:0/14:0/14:0)].1,2-ditetradecanoyl-sn-glycero-3-phospho-(2'-lyso-3'-tetradecanoyl.-1'-sn.-glycerol)	0.0104129	0.0393157	0.289164	0.828465	0.147945	0.279978	0.147945	0.893857	0.893857	0.551924	0.523977	0.880113	0.811845	0.811845	0.811845	-0.289319	0.0963014	-0.389239	-0.690653	0.0470359	0.305504	-0.0985385	-0.685746	-0.0745283	-0.0575612	0.0739221	-0.0688411	3.69682	3.43244	3.80328	3.54672	2.87661	3.31285	3.26064	4.14808	2.08735	1.25053	3.63922	3.07358	4.04144	4.33652	3.70722	4.28868	3.46916	2.1735	3.53578	2.16533	3.41009
52	[PI.(18:1)].1-(9Z-octadecenoyl)-sn-glycero-3-phospho-(1'-myo-inositol)	0.120993	0.169817	0.0549649	0.514011	0.823364	0.222932	0.861969	0.998462	0.571494	0.108174	0.108174	0.18733	0.452774	0.244777	0.108174	1.29709	-0.793985	1.23309	-0.179298	1.00757	-2.25679	0.558891	0.0968908	0.840318	-0.000852022	1.38187	-0.502475	0.247858	13.4757	0.229395	14.8686	0.73795	2.96528	0.434815	13.3823	0.50171	11.2199	0.620167	13.8119	0.451777	2.26561	0.507753	3.66508	0.330875	16.9235	0.372185	13.3897	0.338433
53	[PR.trimethyl,methyl,methyl(5:0/15:0)].2,6,14-trimethyl-6,7-epoxy-10-methylene-9-(3-methylpent-4-enyl)-pentadec-2-ene	0.238143	0.304731	0.150809	0.485258	0.725811	0.768087	0.725811	0.991778	0.725811	0.821572	0.821572	0.821572	0.821572	0.821572	0.293722	-1.97832	2.2819	-1.97832	1.19857	-1.97832	-3.85686	-1.97832	1.15252	-2.03079	0.0275329	1.57244	1.38166	1e-08	1e-08	0.00340335	0.0210047	1e-08	0.0232857	1e-08	0.0812696	1e-08	0.0292934	1e-08	0.0200502	1e-08	1e-08	1e-08	0.00098924	1e-08	0.0087438	1e-08	0.0390494	1e-08
54	[PR].(-)-Picrotoxinin	0.0327404	0.141072	0.239808	0.775676	0.510502	0.654917	0.773125	0.363879	0.363879	0.422316	0.422316	0.680618	0.986201	0.801783	0.801783	1.58489	0.234474	1.69677	0.57961	1.11867	0.395423	-0.0333621	-0.368664	-1.38195	-1.91742	-1.1787	-1.75207	0.0580805	0.689873	0.111021	1.14909	0.111955	0.732733	0.395324	1.43076	0.136385	0.834096	0.411799	1.91413	0.160532	0.993453	0.206667	1.42539	0.0662181	0.485829	0.0990178	0.938445	0.0196444
55	[PR].32,35-anhydrobacteriohopaneterol	0.477413	0.22778	0.595406	0.498117	0.938409	0.498117	0.574506	0.84643	0.938409	0.549764	0.996028	0.996028	0.996028	0.996028	0.996028	2.23058	0.827398	0.129535	0.11079	0.200301	0.873716	0.114239	-1.03724	-0.946544	-0.356896	0.0237897	0.165229	0.6072	0.189124	0.332256	0.253933	0.250745	0.520367	4.15833	0.26583	0.36399	0.19437	0.663719	0.284052	0.518944	0.523626	0.560432	0.288222	0.452059	0.0871676	0.564811	0.128717	0.236082
56	[PR].35-aminobacteriohopane-30,31,32,33,34-pentol	0.386721	0.0639251	0.0205743	0.120304	0.568476	0.14371	0.934926	0.585713	0.446022	0.0329602	0.884003	0.204159	0.884003	0.610271	0.884003	2.32018	-1.53035	-0.348563	-0.29892	1.58954	-1.07205	0.36326	-0.0230982	-4.7758	-0.253888	-0.433172	-0.404765	0.0786608	0.635143	0.021605	0.70578	0.246394	0.130667	0.254326	0.333551	0.0375891	0.424311	0.0411562	0.665673	0.0616294	0.365681	0.240124	0.272118	0.08639	0.624758	0.0425847	0.694867	0.00237907
57	[PR].Bixindial/.Bixin.aldehyde	5.23e-07	0.1359	6.14e-05	0.195692	0.953004	0.953004	0.957816	0.950591	0.950591	4.48e-05	0.92411	0.190817	0.319447	0.970055	0.92411	4.19119	2.09485	-0.540622	-1.79318	2.00444	0.741686	1.63709	-1.03688	-0.0857338	-3.45512	0.301016	-2.90483	11.7156	13.2129	13.8469	15.9342	266.253	25.5643	200.705	98.9464	7.12214	0.836756	10.4514	7.57318	40.0063	22.0308	62.5592	26.7069	44.6356	5.79447	34.8733	8.41128	9.75667
58	[SP.(12:0)].N-(dodecanoyl)-1-beta-lactosyl-sphing-4-enine	0.310609	0.657767	0.416245	0.886332	0.886332	0.98031	0.98031	0.987223	0.98031	0.805241	0.756379	0.805241	0.8792	0.805241	0.946897	-0.099578	-0.192609	-0.254709	-0.256811	0.085385	-0.0283515	-0.0369485	0.0690722	-0.101366	-0.00314061	0.0172255	0.0162266	20.7173	28.8349	20.168	28.3327	18.9159	23.5782	19.2426	26.4447	13.8112	17.609	20.457	30.2366	22.3215	27.0001	21.0566	29.055	19.8476	29.5786	20.0039	30.3925	18.2363
59	[SP.(16:1)].N-(3E-hexadecenoyl)-deoxysphing-4-enine-1-sulfonate	0.00484151	0.0654699	0.00961148	0.446189	0.620415	0.135812	0.329777	0.135812	0.221104	0.607123	0.0379432	0.0480015	0.607123	0.254411	0.879134	0.397614	-0.381781	1.36135	-0.200065	1.19415	-1.92173	0.387552	-0.561229	-1.34815	-1.30227	0.117083	-0.79593	0.27159	0.494422	0.182764	0.524483	0.247662	0.351296	0.35087	0.430703	0.576639	0.438086	0.590711	0.448882	0.47952	0.266936	0.560083	0.00199217	0.24456	0.397481	0.349812	0.293057	0.103354
60	[SP].Pramanicin	0.378625	0.457162	0.751249	0.722245	0.513827	0.722245	0.513827	0.513827	0.513827	0.942152	1	1	0.942152	0.942152	0.942152	-7.22458	-1.3507	-0.261636	-7.78028	0.157114	-1.09866	-7.22458	-7.78028	-0.932293	-7.19532	-7.22458	-7.78028	1e-08	0.618727	0.44837	0.0425379	1e-08	0.0687744	1e-08	0.190509	0.373755	1e-08	1e-08	1e-08	0.010982	0.285951	0.490652	0.0228256	1e-08	1e-08	1e-08	1e-08	0.234241
61	[ST.(3:0)].(5Z,7E)-(3S)-3-azido-9,10-seco-5,7,10(19)-cholestatrien-25-ol	0.000655865	0.00033067	0.0452712	0.052187	0.052187	0.0017708	0.93905	0.0208038	0.00184855	0.091532	0.984456	0.853352	0.688406	0.334365	0.763168	0.912834	-0.678106	-0.00917976	0.434162	-0.13638	-3.60416	-0.457479	-0.0165454	-1.1508	-1.01306	-0.311951	-2.79967	0.0420035	0.0653662	0.0670486	0.049027	0.129294	0.0371163	0.076023	0.0343778	0.0609599	0.0817768	0.0474005	0.0727828	0.0402862	1e-08	0.0589293	0.00627119	0.0422582	0.0681689	0.0371599	0.04492	0.0229617
62	[ST.(4:0/2:0)].(5Z,7E)-(1S,3R)-1-fluoro-9,10-seco-5,7,10(19),16-cholestatetraen-23-yne-3,25-diol	0.370471	0.723321	0.0457546	0.914266	0.914266	0.914266	0.976526	0.914266	0.914266	0.192375	0.912119	0.779828	0.268598	0.0891338	0.912119	-0.361157	0.140793	0.0172596	-0.205012	0.0823036	0.226434	-0.277016	0.0103589	-0.599059	-0.17718	-0.0177495	-0.29347	0.854966	0.880433	0.753592	0.899649	0.708194	0.767496	0.544133	1.19506	0.76826	0.757256	0.859658	0.787021	0.949558	1.15271	0.753434	0.929882	0.701497	1.01469	0.626041	0.778216	0.479816
63	[ST.(6:0)].epithio-seco-cholestadienetriol.S,S-dioxide	0.282481	0.534617	0.164797	0.91464	0.882804	0.91464	0.793177	0.793177	0.793177	0.335154	0.872873	0.670356	0.872873	0.872873	0.814629	1.1788	0.159279	-0.729203	-0.499294	-2.78836	0.227928	-0.46738	-1.05069	-0.49068	-2.11552	-1.49352	-0.678156	1e-08	0.374838	0.226311	0.382962	0.266142	0.121457	0.286174	0.7248	1e-08	0.182677	0.129513	0.35343	1e-08	0.604113	1e-08	0.283385	0.060826	0.134864	0.11563	0.230954	0.155972
64	[ST.dimethyl(4:0/3:0)].(5Z,7E,17Z)-(1S,3R)-26,27-dimethyl-9,10-seco-5,7,10(19),17(20)-cholestatetraen-22-yne-1,3,25-triol	0.000524261	0.00788274	0.0271028	0.222266	0.0487583	0.365679	0.0748127	0.0229489	0.11834	0.0425203	0.757132	0.502663	0.91121	0.574725	0.776747	0.894588	0.256833	-0.186296	-0.681878	0.382438	-0.201908	0.0499008	-0.532517	-0.383379	-0.883556	-0.142181	-0.442412	2.57535	1.71214	1.99509	1.39754	4.73405	1.98792	3.76277	1.72769	1.95826	0.826281	2.05851	1.11214	3.70045	1.45681	2.25732	1.24674	2.38561	1.04418	2.34568	1.10568	1.38681
65	[ST.hydrox].(5E,7E)-(1R,3R)-1,25-dihydroxy-9,10-seco-3-thia-5,7,10(19)-cholestatriene.3-oxide	0.115216	0.0968068	0.165626	0.329239	0.164987	0.747057	0.588759	0.963286	0.329239	0.429265	0.429265	0.780499	0.89898	0.575229	0.771991	0.429007	0.495396	-0.669081	0.76969	-0.168375	-0.159893	-0.0423595	0.253827	-0.436346	0.0164618	-0.257535	0.478193	4.16227	0.462843	3.78796	0.362465	5.11669	0.482686	5.58676	0.680757	1.92635	0.662506	3.0736	0.744563	3.18202	0.278132	3.89245	0.460594	3.52613	0.571455	4.19407	0.412614	1.54212
66	[ST.hydroxy(3:0)].(5Z,7E)-(1R,2R,3R)-2-(3-hydroxypropoxy)-9,10-seco-5,7,10(19)-cholestatriene-1,3,25-triol	0.116644	0.329625	0.383329	0.675948	0.842852	0.734582	0.751719	0.842852	0.806335	0.712105	0.712105	0.972183	0.878103	0.712105	0.845123	-0.150698	-0.164066	-0.31206	-0.0662843	0.0125154	0.1262	-0.0433767	0.108971	-0.154911	0.0588017	-0.063396	0.0861467	1.18222	1.75789	1.11647	1.73162	1.03104	1.59894	1.03966	1.51547	0.747082	1.47535	1.10449	1.85746	1.16539	1.82142	1.15333	1.98709	1.09434	1.83564	1.13627	1.92766	0.984973
67	[ST.hydroxy,ethyl(3:2/2:0)].(5Z,7E)-(1S,3R)-18-[m-(1-hydroxy-1-ethylpropyl)-benzyloxy]-23,24-dinor-9,10-seco-5,7,10(19)-cholatriene-1,3-diol	0.144056	0.518933	0.422777	0.992094	0.782595	0.992094	0.992094	0.992094	0.992094	0.877951	0.831154	0.877951	0.877951	0.877951	0.877951	-0.167772	-0.131991	-0.467298	-0.253058	0.0938293	0.046863	-0.0490333	0.0713766	-0.107062	0.0485319	0.0828551	0.0523529	5.17845	7.68588	4.7208	7.32858	4.2969	6.70399	4.51558	6.99777	2.22278	4.7873	4.93753	7.81157	5.4612	7.53163	5.10327	7.97854	4.88844	7.81593	4.68002	7.96004	4.4131
68	[ST.hydroxy,methyl,ethyl(2:0)].(5Z,7E)-(1S,3R)-22-[3-(1-hydroxy-1-methylethyl)phenyl]-23,24-dinor-9,10-seco-5,7,10(19)-cholatriene-1,3-diol	0.112118	0.440476	0.446228	0.928777	0.774706	0.928777	0.928777	0.928777	0.928777	0.925371	0.844992	0.892683	0.979321	0.957289	0.892683	-0.107779	-0.0675971	-0.443141	-0.257422	0.126073	0.100664	-0.0105471	0.0736779	-0.052859	0.0497574	0.131887	0.0779963	4.91945	6.92038	4.40094	6.4568	4.24504	6.31139	4.40442	6.45346	2.07887	4.36359	4.77656	6.82751	5.27205	6.84652	4.89947	7.49738	4.7565	6.94485	4.49599	7.13324	4.31619
69	[ST.methy].24-methylene-cholest-5-en-3beta-ol-3-sulfate	0.437428	0.00665605	0.78383	0.928699	0.0127151	0.336859	0.0925728	0.0566554	0.0193238	0.950623	0.950623	0.950623	0.950623	0.950623	0.998578	0.0669354	-0.0120391	-0.494497	-0.935105	-0.0928594	-0.168263	0.431906	-0.352435	0.193718	-0.443594	-0.00102646	-0.702206	1.49621	1.30066	1.62479	1.29464	1.50724	1.24175	1.76197	1.33199	0.934253	0.545459	1.28106	0.811894	1.23503	1.02626	1.69141	1.28333	2.38301	1.02282	1.82726	1.00998	0.790086
70	[ST.methyl(4:0/3:0)].(5Z,7E)-(1S,3R)-11-(4-acetoxymethylphenyl)-9,10-seco-5,7,9(11),10(19)-cholestatetraene-1,3,25-triol	0.0109674	0.0749641	0.302863	0.336938	0.134453	0.873507	0.134453	0.134453	0.134453	0.969518	0.499977	0.849509	0.499977	0.499977	0.509751	0.0169166	-0.291209	-0.796421	-0.695598	-0.167738	-0.101077	-0.605316	-0.71653	-0.587715	-0.683989	-0.464847	-0.672878	0.243502	1.08791	0.334549	1.07174	0.211386	0.719465	0.373483	1.04544	0.111219	0.489588	0.221609	0.843896	0.261957	1.04872	0.252645	0.964805	0.196996	0.716601	0.182973	0.597675	0.187695
71	{2,3,6-trihydroxy-5-[(2Z)-3-(4-hydroxyphenyl)prop-2-enoyl]-4-oxo-3-[3,4,5-trihydroxy-6-(hydroxymethyl)oxan-2-yl]cyclohexa-1,5-dien-1-yl}({2,3,4-trihydroxy-5-[(2Z)-3-(4-hydroxyphenyl)prop-2-enoyl]-6-oxo-3-[3,4,5-trihydroxy-6-(hydroxymethyl)oxan-2-yl]cycloh	0.314717	0.740442	0.317838	0.97495	0.97495	0.97495	0.97495	0.97495	0.97495	0.738516	0.665905	0.741302	0.796617	0.796617	0.796617	-0.130016	-0.177248	-0.298191	-0.479532	0.100071	0.0293445	-0.0639678	-0.0754102	-0.0787389	-0.0419237	0.045193	-0.0484938	8.44744	10.5639	8.26721	9.92356	7.49955	7.74364	7.77466	10.3752	5.35229	4.01236	8.24127	10.6814	9.24302	10.3474	8.67218	10.5611	8.03144	10.2356	7.95829	9.20844	7.55484
72	1-(2-Thienyl)-1-heptanone	5.31e-07	8.05e-06	0.00509836	0.000147437	0.449412	1.35e-05	0.408789	0.194971	0.924847	0.221596	0.477276	0.477276	0.359508	0.184806	0.0124789	-0.251891	-0.993552	0.119609	-0.075435	-0.131071	-2.52677	0.165508	0.0880686	0.242305	-0.145998	0.566569	0.00811736	2.11232	1.31512	1.97991	1.47428	1.90326	0.789541	1.53337	0.611403	2.37868	1.30034	2.06728	1.34694	1.99175	0.265534	1.74508	0.218502	2.47383	1.54721	2.11586	1.41776	2.37672
73	1-(3-aminopropyl)-pyrrolinium	0.659274	1.55e-05	0.619603	0.000280702	0.106103	0.000280702	0.19076	0.0012434	0.0169959	0.992738	0.794483	0.794483	0.794483	0.794483	0.794483	-0.364621	-1.24493	-1.57519	0.345628	-1.76926	-1.24493	-1.79118	0.271035	-1.70263	0.825764	-1.63639	0.538407	0.248409	0.190351	1.52413	0.138936	0.246951	1e-08	1.12973	1e-08	0.331633	0.217592	0.263228	0.200834	0.296969	1e-08	0.223023	1e-08	0.271208	0.22524	0.240942	0.172102	0.289176
74	1-(4-Hydroxy-3-methoxyphenyl)-3-decanone	0.863444	0.474269	0.850514	0.747713	0.747713	0.747713	0.902919	0.806154	0.747713	0.936673	0.936673	0.936673	0.936673	0.936673	0.936673	-0.851678	-0.942495	0.44377	-0.586484	0.128235	-2.9625	-0.607217	0.112252	-0.581134	-0.436662	-0.397952	-3.54747	142.698	19.7615	158.303	14.5861	76.885	1e-08	89.9118	16.4033	197.38	21.4054	212.028	1e-08	151.439	1e-08	177.542	2.93766	1e-08	21.601	196.127	15.5257	199.732
75	1-(Hydroxymethyl)-5,5-dimethyl-2,4-imidazolidinedione	5.48e-20	3.68e-10	4.96e-10	0.411163	0.002908	0.686489	0.000460444	5.33e-05	3.09e-10	0.0408941	0.00144429	0.459001	5.34e-05	2.31e-05	4.23e-10	-1.04481	-0.425656	1.03649	1.17532	-0.242727	-0.172582	1.52223	1.49082	1.67124	1.86886	3.76848	4.24073	9.15382	4.60179	7.14615	4.01172	4.03995	4.47132	3.86081	1.94143	16.7024	10.3199	16.7327	9.13312	7.23027	3.33457	6.54559	4.30779	23.336	12.2034	23.4832	12.0048	24.5979
76	1-(p-butylphenyl)-2,2-dimethyl-4,6-diamino-1,2-dihydro-s-triazine	0.00709813	3.51e-05	0.0989253	1.89e-05	1	1	1	1	1	0.312661	0.79331	0.381872	0.164518	0.164518	0.164518	-1.50258	7.37949	-0.265846	0	-1.20025	0	-7.37727	0	-7.42974	0	-7.37727	0	0.414454	1e-08	0.259189	1e-08	0.233692	0.285998	0.00405182	0.388682	0.365717	1e-08	0.19456	1e-08	0.291144	1e-08	1e-08	1e-08	1e-08	1e-08	1e-08	1e-08	1e-08
77	1-(sn-Glycero-3-phospho)-1D-myo-inositol	0.287233	0.0488121	0.427108	0.0978333	0.91535	0.917625	0.382428	0.944764	0.944764	0.851088	0.70669	0.77001	0.77001	0.77001	0.70669	0.216234	1.0363	1.01541	0.283405	0.445622	0.232527	0.429769	-0.879865	0.473931	0.0825565	0.763968	0.0930291	0.317495	0.146836	0.134901	0.119147	0.30021	0.33523	0.225338	0.210293	0.457496	0.149903	0.457011	0.173816	0.207404	0.170952	0.408715	0.141549	0.429566	0.109531	0.179819	0.035009	0.290297
78	1,2,3-Tris(1-ethoxyethoxy)propane	0.00584842	0.042265	0.347384	0.230119	0.0693101	0.300325	0.0693101	0.0693101	0.0694301	0.846075	0.580451	0.580451	0.580451	0.580451	0.642387	-0.139621	-0.282481	-0.575404	-0.588675	-0.43837	-0.203149	-0.450465	-0.560755	-0.48009	-0.519672	-0.302786	-0.48224	1.3984	4.07137	1.7516	4.07417	1.18859	2.98674	1.67085	3.71033	0.773363	2.2649	1.3406	3.15151	1.08898	3.63947	1.23562	3.43618	1.15662	2.91699	1.14857	2.60526	1.07429
79	1,2,4-Tris(methylene)cyclohexane	1.58e-05	0.00101271	0.0265667	0.007953	0.7092	0.866276	0.236662	0.7092	0.00669994	0.167677	0.889527	0.979647	0.979647	0.889527	0.0677839	-0.560839	-0.779974	0.127549	0.0660134	0.0169348	-0.0322431	0.0107983	-0.238353	0.100874	0.0665906	0.632079	0.562701	0.777019	0.801327	0.518104	0.61025	0.517361	0.36728	0.360613	0.45479	0.766663	0.736353	0.648175	0.741313	0.662634	0.687489	0.64778	0.692889	0.687623	0.591227	0.617229	0.605383	0.659277
80	1,2-Di-(9Z,12Z,15Z-octadecatrienoyl)-3-(8-(2E,4Z-decadienoyloxy)-.5,6-octadienoyl)-sn-glycerol	0.3529	0.653411	0.259177	0.845077	0.845077	0.953109	0.845077	0.953109	0.953109	0.844321	0.771746	0.451892	0.771746	0.93029	0.704919	-0.0298263	-0.150784	-0.0682919	-0.125994	0.177348	-0.0100667	0.0526846	0.134575	-0.00859664	0.0291772	0.0879641	0.0470581	0.829001	1.14808	0.840314	1.12761	0.837031	0.974899	0.798127	1.07496	0.705681	0.817694	0.886455	1.26769	0.955015	1.07241	0.932652	1.18746	0.869417	1.24788	0.861985	1.25031	0.787919
81	1,2-Di-(9Z,12Z-octadecadienoyl)-sn-glycero-3-phosphate	0.002041	3.59e-06	0.0436597	4.62e-06	0.582949	0.000170981	0.582949	0.454685	0.765054	0.274258	0.839433	0.606892	0.518454	0.274258	0.13998	0.306088	3.09033	0.0410427	0.444329	0.119509	2.28497	-0.170081	-0.584363	-0.369484	-0.987276	-0.611267	-0.226699	1.60967	0.0309435	1.88459	0.0376933	2.43905	0.278199	1.88109	0.306375	1.77239	0.069732	1.82271	0.0236607	2.00014	0.157082	1.79591	0.177422	1.39393	0.0153897	1.71175	0.0303872	1.10557
82	1,2-diacyl-sn-glycero-3-phosphocholine	0.613276	5.53e-05	0.950863	0.00760361	0.0143293	0.000378844	0.0208405	0.062054	0.0744598	0.983852	0.983852	0.983852	0.983852	0.983852	0.983852	0.549643	0.613646	0.83776	-0.88711	0.106046	0.959181	0.629776	-0.760036	0.353025	-0.53182	0.849079	-0.488363	1.85187	2.51638	1.97427	2.4889	4.09662	3.52937	1.50379	4.1293	1.28576	1.05279	5.55259	1.65354	2.11542	5.2332	2.00256	4.49808	4.3866	1.52946	1.53368	1.42606	3.25799
83	1,2-Dichloroethane	0.00102723	0.0119844	0.170148	0.682983	0.252136	0.0420866	0.392851	0.443916	0.443916	0.683824	0.57725	0.75019	0.398752	0.335055	0.562273	-0.0828704	-0.1361	-0.141375	-0.428102	-0.0512512	0.515131	-0.250375	-0.333596	-0.413619	-0.268007	-0.159627	-0.279552	240.376	295.059	197.989	261.787	216.091	304.198	197.804	202.519	193.134	179.594	204.312	234.276	229.768	417.096	193.299	378.707	188.672	209.555	179.852	232.334	151.227
84	1,2-dinitroglycerol	0.000368392	0.00359068	0.205465	0.0210012	0.260402	0.0142872	0.603704	0.588542	0.644385	0.44929	0.534307	0.731209	0.44929	0.44929	0.574234	-0.410441	0.690811	-0.233853	-0.504824	-0.076852	0.747962	-0.3266	-0.232222	-0.560478	-0.269261	-0.187002	-0.181772	11.7538	14.1886	12.0619	15.2107	8.3109	19.5977	9.6079	27.8584	8.22118	8.02627	12.0308	12.6928	12.1794	25.1425	10.4009	24.2313	9.07277	12.8085	9.91822	12.2198	6.91857
85	1,3,5-Trichloro-2-methoxybenzene	0.0173544	0.0311928	0.199277	0.185956	0.803236	0.0568759	0.857457	0.857457	0.857457	0.363752	0.560083	0.712633	0.444362	0.390999	0.79887	-1.01105	0.803816	-0.387708	-0.4183	-0.233389	1.17139	-0.747938	-0.259804	-0.873004	-0.101339	0.132533	0.100805	3.23026	2.49425	3.2979	4.3942	1.65239	4.49244	1.58679	7.5328	1.27385	1.14289	3.71591	4.01177	2.88342	7.61061	2.66966	7.90417	1.72533	3.01523	2.1619	2.73801	1.11245
86	1,3,5-Trihydroxy-10-methylacridone	0.0556016	0.122171	0.000119965	0.424	0.369275	0.167435	0.167435	0.167435	0.167435	0.000251769	0.167185	0.0510168	0.611977	0.106259	0.173996	1.04192	-0.743328	-0.380896	-0.868992	0.429291	-1.35869	-0.125069	-1.49879	-0.467694	-2.12638	-0.362888	-1.64228	15.7936	212.67	11.11	196.194	28.2199	84.1892	27.1734	160.05	9.57532	59.5262	11.0855	164.339	19.151	86.6871	17.0766	72.7435	12.2429	43.2622	12.4266	101.414	8.20816
87	1,4-Dithiane-2,5-diol	3.12e-05	0.00291326	0.028295	0.00304604	0.840224	0.117339	0.0444889	0.331473	0.900863	0.0253072	0.999621	0.326105	0.326105	0.985042	0.985042	3.90819	2.8766	-0.00234758	0.38719	2.55408	1.68719	2.68991	2.0408	0.339781	1.20365	0.692936	0.170277	0.953193	60.4164	16.6314	160.421	84.388	648.69	179.619	973.175	3.39361	93.0698	14.1624	195.75	36.5818	284.708	66.6907	426.45	38.287	454.33	75.1817	454.358	7.81061
88	1,6-Hexanedithiol	0.00991735	0.250793	0.0440797	0.93178	0.633098	0.633098	0.978871	0.431867	0.93178	0.0964793	0.431416	0.804312	0.153682	0.0964793	0.119182	-1.07158	-0.0333708	-0.286218	-0.221092	-0.0682064	0.216293	-0.592718	0.006153	-1.00734	-0.498374	-0.763338	0.0476244	44.8098	28.7984	36.7741	27.3834	19.3222	27.7978	19.4953	27.0994	25.9201	21.6463	40.9827	26.553	32.3967	27.042	45.4199	38.227	28.5502	31.6905	25.5475	24.7315	16.9547
89	10,11-dihydro-leukotriene.B4	0.0159691	0.0130443	0.795328	0.21962	0.295435	0.0458997	0.388054	0.388054	0.563876	0.926436	0.926436	0.926436	0.926436	0.926436	0.926436	-0.395541	0.563767	-0.239896	-0.758995	0.126777	0.842703	-0.356188	-0.551581	-0.71133	-0.585054	-0.20444	-0.374081	13.5575	13.8264	8.06259	8.55372	10.9686	16.0643	5.4671	17.0163	10.3595	6.0912	7.94856	7.13337	16.3514	24.266	7.25461	15.8706	10.2825	9.21099	6.60775	6.05832	6.86415
90	1000.0104@10.9609	0.922856	0.897096	0.68351	0.984162	0.984162	0.984162	0.984162	0.984162	0.984162	0.952132	0.952132	0.952132	0.946149	0.946149	0.946149	-0.045815	0.156145	0.0143669	-0.130794	0.0225386	-0.0344759	0.123568	0.0441406	0.103672	0.00439571	0.15271	-0.0203984	0.13648	0.354296	0.155828	0.425037	0.124593	0.34056	0.158578	0.527855	0.154408	0.339729	0.140825	0.372058	0.15804	0.366888	0.13887	0.394043	0.163538	0.373797	0.154909	0.42975	0.147216
91	1000.5421@1.0256	0.589002	0.705189	0.0941346	0.891715	0.891715	0.891715	0.891715	0.891715	0.891715	1	0.239111	0.678571	0.173414	0.678571	0.173414	0	0.918122	1.89647	1.12951	0.767925	0.966612	2.55506	0.436473	0.691236	0.292308	2.25205	0.631133	1e-08	0.0315926	1e-08	0.0333511	1e-08	0.0769886	1e-08	0.0457324	0.0154977	0.114061	0.00574801	0.0280252	1e-08	0.0648391	0.006864	0.0620768	0.0152654	0.0387827	0.0182719	0.0491051	1e-08
92	1000.8078@6.1731	0.0125276	0.00793391	0.281726	0.081235	0.184644	0.0341473	0.584805	0.584805	0.355057	0.883946	0.581269	0.883946	0.883946	0.883946	0.883946	-0.122633	0.350351	-0.585024	-0.335533	0.152925	0.431469	-0.034759	-0.117777	-0.159525	-0.120887	-0.0854101	-0.237924	0.932016	0.620666	1.23184	0.708959	1.08612	0.743501	0.901404	0.9516	0.826035	0.463301	0.616474	0.590416	1.04163	0.866103	1.36419	0.927038	0.990392	0.607609	1.12195	0.617783	0.823021
93	1001.9864@10.9424	0.22489	0.226632	0.714617	0.38404	0.857902	0.733294	0.926201	0.887013	0.926201	0.855691	0.855691	0.97618	0.97618	0.855691	0.97618	-0.356249	0.716425	-0.304032	-0.394862	-0.086014	0.384417	0.0218763	-0.113364	-0.292326	-0.301959	-0.00824481	-0.095918	0.384895	0.738133	0.443869	0.796796	0.219582	0.8193	0.427842	1.70275	0.31873	0.469055	0.352557	0.698354	0.452062	0.927093	0.328735	1.0765	0.4126	0.653535	0.428827	0.765399	0.27187
94	1003.3604@4.8155	0.0325582	0.0700391	0.458291	0.37117	0.428199	0.391669	0.592462	0.231901	0.693345	0.952514	0.812486	0.944313	0.885798	0.808707	0.952514	0.0133254	0.320395	-0.281287	-0.322869	-0.0553811	0.287962	-0.160582	-0.218918	-0.454148	-0.572533	0.0305472	-0.139801	1.70915	1.21085	1.52828	0.958942	1.5401	1.14511	1.72737	1.56426	1.1486	0.736579	1.51534	0.998124	1.4471	1.41009	1.66841	1.23904	1.26898	1.01131	1.62743	0.852995	0.946865
95	1004.721@1.0048	0.0267992	0.0958864	0.458339	0.969993	0.24396	0.24396	0.671224	0.952892	0.952892	0.632541	0.632541	0.984491	0.632541	0.632541	0.984491	-0.289877	-0.0097059	-0.598791	-0.601945	0.0106208	0.429261	-0.296751	-0.243907	-0.252747	-0.040147	0.0793307	-0.0712096	1.13814	1.88761	1.26889	1.792	0.836704	1.55736	1.13217	2.09758	0.459002	0.729439	1.13037	1.69493	1.18274	2.61763	1.24206	2.33713	0.929558	1.60034	1.02996	1.50693	0.812887
96	1005.3749@4.607	0.0103171	0.00668457	0.784457	0.0800494	0.0800494	0.139311	0.291243	0.121347	0.34028	0.935391	0.941799	0.935391	0.935391	0.935391	0.941799	0.19166	0.431487	-0.037793	-0.613732	0.2399	0.354449	-0.258416	-0.32598	-0.294895	-0.512952	-0.0915186	-0.286359	0.588237	0.681685	0.378192	0.580592	0.477659	0.724933	0.626077	0.977403	0.532637	0.338829	0.408803	0.486075	0.746552	0.771223	0.394714	0.842595	0.475409	0.484294	0.33253	0.522696	0.408232
97	1006.0185@10.9502	0.769656	0.779728	0.297406	0.98246	0.98246	0.98246	0.98246	0.98246	0.98246	0.847208	0.943248	0.847208	0.45426	0.585306	0.545481	-0.107689	0.51294	-0.0160209	-0.11331	-0.136617	0.0262983	0.299443	0.176431	0.208058	0.0538971	0.243106	0.185747	0.0572787	0.105594	0.0541789	0.127066	0.0387581	0.0997547	0.0646828	0.232241	0.0585166	0.10692	0.0517101	0.108166	0.0554265	0.101925	0.0459609	0.135015	0.071393	0.123166	0.0657745	0.13976	0.0643486
98	1006.2934@0.9576	0.262675	0.598336	0.2772	0.974091	0.954833	0.954833	0.954833	0.977623	0.974091	0.687969	0.641897	0.579918	0.867437	0.867437	0.644306	-0.0792868	-0.094811	-0.133148	-0.570332	0.163762	0.156539	0.0260111	-0.208716	0.0282823	-0.00918454	0.106397	-0.0393099	4.55385	4.9263	4.59907	4.56244	4.23333	3.59569	4.43014	5.28951	3.55763	1.52849	4.78837	4.86181	5.31692	5.31464	4.93623	5.2616	4.72416	4.55375	4.59528	3.65693	4.51352
99	1006.3837@4.8889	7.29e-05	0.0101895	0.00371425	0.0316745	0.367589	0.0477621	0.0409908	0.112595	0.155334	0.14455	0.0658062	0.248327	0.0953503	0.0415002	0.0677676	-1.10205	-6.53382	0.78897	0.419162	0.505595	-2.19325	-1.4162	-2.58854	-2.60302	-1.35461	-1.75908	-1.10505	0.807336	2.18555	0.833288	1.07596	0.478878	0.0108058	0.285416	0.0243941	1.59123	2.52687	1.24351	1.83424	1.50801	0.508514	0.821194	0.204642	0.389363	0.409037	0.225377	0.1332	0.103405
100	1006.7007@0.9779	0.00756841	0.0348567	0.676095	0.741108	0.206076	0.109436	0.821188	0.821188	0.821188	0.891637	0.891637	0.891637	0.891637	0.891637	0.94432	0.102289	-0.227245	-0.470696	-0.767178	0.166327	0.694851	-0.101984	-0.0891289	-0.300373	0.103992	0.0255569	0.0922765	0.280504	0.998982	0.351424	0.963397	0.313074	0.692125	0.365285	0.984266	0.103431	0.268503	0.352578	0.884524	0.327941	1.45468	0.381207	1.72185	0.304334	0.917976	0.284465	0.926837	0.219477
101	1007.9966@10.9502	0.86752	0.802869	0.399648	0.967948	0.981973	0.967948	0.967948	0.967948	0.967948	0.739185	0.739185	0.92896	0.739185	0.739185	0.739185	-0.181108	0.421361	0.134287	-0.0473408	0.0392875	0.169676	0.235294	0.258837	0.219627	0.196608	0.128892	0.164729	0.058148	0.0883869	0.0617205	0.121395	0.0422871	0.0951494	0.06344	0.185789	0.0707541	0.0961234	0.0608076	0.106887	0.0686952	0.111606	0.0544824	0.124358	0.0734943	0.120122	0.0676085	0.130885	0.066629
102	1009.0198@1.0099	0.000558758	0.00388651	0.00625022	0.129359	0.189121	0.0213854	0.396735	0.194194	0.172214	0.00951733	0.132251	0.0226808	0.0216366	0.0132313	0.0164299	-0.893343	0.61248	-0.259961	-0.831788	-0.485619	0.902309	-0.540312	-0.466758	-0.708233	-0.788009	-0.615068	-0.908862	30.3856	0.488902	31.0736	0.564695	15.761	0.710286	17.3265	0.900542	23.3249	0.175756	28.0003	0.416189	23.0499	0.841767	20.8436	1.12746	20.9183	0.305852	21.3423	0.456519	16.1571
103	1009.6756@0.9829	0.045601	0.197285	0.3674	0.523692	0.32844	0.833184	0.523692	0.980874	0.833184	0.615449	0.615449	0.839434	0.615449	0.615449	0.848988	-0.454507	-0.269216	-0.607789	-0.612476	-0.104151	0.0771577	-0.315463	-0.264306	-0.389016	-0.0172392	-0.0554525	-0.0784483	3.10759	4.60227	3.14782	4.22655	2.12969	3.16644	2.43525	4.15945	1.2076	2.03567	2.89721	3.73903	2.75666	5.00042	3.06307	4.31344	2.36325	4.03612	2.66355	3.31475	2.10493
104	1009.9755@10.9554	0.0322042	0.071371	0.730219	0.270674	0.498749	0.26948	0.657456	0.657456	0.657456	0.85798	0.85798	0.980369	0.85798	0.85798	0.981338	-0.151145	0.393877	-0.104282	-0.363786	-0.0140332	0.408859	-0.135261	-0.234255	-0.249634	-0.270295	0.00391952	-0.239659	1.12742	2.33006	1.17699	2.59434	0.899749	2.55335	1.17546	3.91691	1.01229	1.61613	1.13143	2.21072	1.26848	3.1662	1.01363	3.3716	1.02154	1.85118	1.07664	2.33516	0.847346
105	1010.4129@0.9508	0.015835	0.00783477	0.337847	0.117372	0.0568565	0.814376	0.0400693	0.909556	0.546242	0.682991	0.562163	0.806006	0.876954	0.876954	0.806006	-0.244581	0.274119	-0.350705	-0.509624	0.0904276	-0.0513437	-0.0610943	-0.694034	-0.050847	-0.0170862	0.0877557	-0.138539	0.539468	0.498899	0.567428	0.542548	0.423812	0.624671	0.510475	0.634705	0.32353	0.289867	0.544498	0.441651	0.60111	0.546736	0.577386	0.458299	0.539892	0.294015	0.521108	0.349727	0.499297
106	1010.9976@7.2323	0.00229867	0.0680044	0.0553504	0.112373	0.969837	0.329583	0.112373	0.609883	0.969837	0.0575171	0.956413	0.42814	0.42814	0.956413	0.956413	2.78264	1.77849	-0.144695	0.090905	1.6377	1.1949	1.71601	1.69367	0.124536	0.703922	0.50426	-0.0467292	0.885601	5.69055	4.64904	11.7959	11.3933	41.03	26.691	18.9605	1.77324	6.29396	3.23324	12.3298	7.025	15.301	10.1972	24.7307	7.57883	27.5559	10.6039	29.009	2.4861
107	1011.0816@0.951	0.0445378	0.0224814	0.515367	0.116356	0.294594	0.633381	0.116356	0.653861	0.940525	0.818265	0.818265	0.818265	0.912664	0.912664	0.818265	-0.128771	0.425617	-0.285187	-0.316532	0.168646	0.117832	-0.0252295	-0.594599	0.0363323	0.104083	0.142459	-0.0196896	0.17836	0.167332	0.195491	0.163773	0.166397	0.209156	0.17553	0.235567	0.106858	0.0973713	0.199937	0.168506	0.213063	0.192021	0.207146	0.167262	0.189601	0.101876	0.177769	0.117391	0.181266
108	1011.7344@0.9508	0.000332464	0.00201906	0.752997	0.185751	0.0802188	0.0118237	0.060622	0.308589	0.308589	0.899989	0.899989	0.899989	0.899989	0.899989	0.899989	-0.109615	0.299829	-0.234664	-0.553789	0.0356273	0.624455	-0.0528557	-0.625729	-0.0667965	-0.237688	0.0941479	-0.235438	0.174985	0.261875	0.173689	0.243833	0.15662	0.307733	0.166544	0.314793	0.109484	0.11879	0.186848	0.225713	0.181546	0.397567	0.175845	0.382047	0.173363	0.153145	0.162768	0.174601	0.157592
109	1012.1926@2.6255	0.0119054	0.0237451	0.16975	0.0500291	0.606324	0.606324	0.694288	0.525208	0.525208	0.693932	0.529461	0.407749	0.826851	0.529461	0.680953	-0.0929474	-0.71308	0.191173	0.124945	0.26623	-0.12948	0.0478146	-0.100251	-0.229238	0.151115	-0.122972	0.158851	0.0713255	0.133125	0.0578986	0.0975476	0.0560311	0.0639799	0.0651301	0.076734	0.0628413	0.12011	0.0846927	0.13143	0.0734128	0.101536	0.0819999	0.109336	0.0664396	0.0963976	0.0671391	0.11879	0.055706
110	1012.2747@1.4121	0.587088	0.126823	0.973758	0.278449	0.716414	0.278449	0.66219	0.950618	0.950618	0.976467	0.976467	0.976467	0.976467	0.976467	0.976467	0.0546517	0.437964	-0.374696	-0.171116	-0.0151394	0.416985	-0.192572	-0.206974	-0.0706627	0.049954	0.0923162	0.0341037	1.13136	0.683245	0.72402	0.77852	0.904015	0.774287	1.023	1.20595	0.445149	0.586543	0.985846	0.711732	0.654421	0.947845	1.18159	1.00381	0.545916	0.692923	1.07762	0.57348	0.610079
111	1014.1548@2.6276	0.00017808	1.84e-05	0.0770467	0.128409	0.0410773	2.46e-05	0.583401	0.015023	0.809696	0.282798	0.157221	0.757076	0.145003	0.145003	0.145003	-0.467182	0.098822	-0.657277	-0.16013	-0.0867029	0.561141	-0.84901	-0.0335363	-1.02495	0.188142	-0.823223	0.0133351	0.540727	0.583705	0.381155	0.598661	0.323843	0.613828	0.343025	0.652366	0.30201	0.506758	0.282531	0.551393	0.540957	0.849544	0.327154	0.894961	0.240848	0.574345	0.270949	0.580853	0.222829
112	1014.7519@0.9653	0.315212	0.698882	0.393812	0.909084	0.909084	0.909084	0.909084	0.909084	0.909084	0.733542	0.733542	0.776103	0.776103	0.776103	0.868191	-0.171968	-0.148765	-0.299184	-0.584397	0.102471	0.133459	-0.0658851	-0.230576	-0.0932513	-0.0648048	0.0362474	-0.0617013	3.33844	3.75785	3.25067	3.40104	2.80889	2.51961	3.03981	3.93787	2.03398	1.02331	3.32107	3.75116	3.68545	3.93122	3.38868	3.92151	3.13489	3.39155	3.16008	2.70993	3.00351
113	1015.2277@0.962	0.311708	0.680296	0.196197	0.974337	0.974337	0.974337	0.974337	0.99563	0.974337	0.78839	0.6179	0.46454	0.78839	0.793638	0.557274	-0.0537164	-0.138766	-0.0971353	-0.504228	0.198596	0.0861478	0.0440305	-0.136978	0.0344098	-0.00724144	0.137159	-0.0524094	4.6997	5.48947	4.81746	5.18931	4.57894	4.04849	4.59038	5.651	3.85292	2.00977	5.04456	5.51917	5.64592	5.6578	5.2758	5.67806	4.94216	5.27369	4.86995	4.43782	4.6666
114	1015.7264@0.962	0.33751	0.720639	0.245467	0.966959	0.966959	0.966959	0.966959	0.966959	0.966959	0.662928	0.605245	0.586318	0.865788	0.952772	0.605245	-0.0794763	-0.144637	-0.13196	-0.459085	0.16218	0.0892727	0.0311197	-0.116611	0.00674128	0.0123088	0.10705	-0.0181256	5.32812	6.1323	5.56286	5.70272	5.12365	4.55027	5.18358	6.15576	4.26302	2.32058	5.67599	6.28877	6.29097	6.23112	5.89578	6.35937	5.61577	5.93716	5.51269	4.97889	5.25599
115	1016.2269@0.962	0.403124	0.746036	0.306461	0.983133	0.983133	0.983133	0.983133	0.983133	0.983133	0.671686	0.671686	0.671686	0.957675	0.957675	0.671686	-0.0902789	-0.127565	-0.12352	-0.471442	0.150826	0.0648596	0.018024	-0.134454	0.0060714	-0.0113519	0.0860275	-0.0471151	3.31688	3.72474	3.2856	3.58117	3.13917	2.80032	3.06281	3.88732	2.59977	1.4289	3.46095	3.84044	3.8083	3.8133	3.52181	3.82856	3.32116	3.60305	3.36433	3.05274	3.20949
116	1016.5372@1.0435	0.131186	0.176	0.0424745	0.429312	0.429312	0.334345	0.996734	0.879684	0.429312	0.43746	0.39007	0.762424	0.121492	0.988806	0.120826	-0.444359	0.460356	0.396513	0.423385	0.133225	0.644066	0.716859	-0.00129293	0.0053411	0.0796336	0.801824	0.342341	0.0969735	0.223378	0.0626178	0.223804	0.0530642	0.325841	0.0642212	0.289428	0.0958931	0.378257	0.11418	0.221445	0.0628557	0.354164	0.112175	0.344659	0.137195	0.196959	0.125109	0.249822	0.0682693
117	1016.7282@0.9608	0.265679	0.598902	0.357131	0.949115	0.824608	0.949115	0.949115	0.998605	0.998605	0.67782	0.67782	0.67782	0.949767	0.951233	0.67782	-0.0962686	-0.135125	-0.124189	-0.515127	0.147533	0.0796968	0.0216333	-0.139401	0.00749326	-0.00874201	0.0920606	-0.00922979	1.4774	1.67572	1.53228	1.63041	1.40365	1.26444	1.41175	1.74609	1.1859	0.656011	1.57554	1.65739	1.73724	1.76582	1.5965	1.72808	1.55274	1.63305	1.50241	1.36857	1.42609
118	1017.964@10.9533	0.149921	0.219344	0.312438	0.462163	0.721099	0.721099	0.827396	0.827396	0.827396	0.50874	0.563062	0.939814	0.662139	0.50874	0.662139	-0.38643	0.549438	-0.315241	-0.441842	0.0349403	0.328906	-0.143917	-0.186581	-0.391567	-0.248391	-0.167595	-0.22706	0.549651	1.13376	0.583123	1.31301	0.346083	1.23334	0.520512	2.34755	0.431258	0.753334	0.479172	1.04796	0.628974	1.3856	0.531569	1.68769	0.523715	0.992497	0.501512	1.15744	0.350989
119	1018.9701@6.161	2.34e-05	0.000314733	0.611017	0.919615	0.0561218	0.00117616	0.074303	0.0903834	0.144809	0.901017	0.970809	0.901017	0.970809	0.901017	0.970809	0.138612	0.00982351	-0.0136273	-0.308858	0.1459	0.516967	-0.0632553	-0.268568	-0.257471	-0.239552	0.0312138	-0.193134	3.09818	8.43628	3.81223	8.1078	3.35587	8.59638	4.25142	8.06074	2.88113	5.85507	3.96431	7.50065	3.91089	11.9569	3.73493	11.7168	3.13972	6.58831	3.47424	7.14565	2.40001
120	1019.3448@5.7691	0.0453262	0.0410939	0.109113	0.127943	0.566102	0.566102	0.639902	0.508045	0.715684	0.226852	0.603458	0.603458	0.226852	0.226852	0.301762	-0.23625	0.755445	-0.0739108	-0.609942	-0.0681592	-0.600739	-0.229722	-0.505434	-0.292703	-0.758548	-0.13823	-0.420638	1.61688	0.401844	1.57517	0.224394	1.41622	0.644637	1.29367	0.412548	1.4917	0.251661	1.54094	0.158664	1.53502	0.229306	1.50973	0.183645	1.35999	0.218599	1.36219	0.222554	1.16075
121	1019.9589@6.8961	0.180458	0.138459	0.210138	0.741231	0.465836	0.491856	0.741231	0.741231	0.533214	0.877127	0.428987	0.346279	0.346279	0.346279	0.346279	0.055035	0.276789	0.957385	0.477775	1.42494	-0.642136	1.17084	0.243331	1.29505	0.315323	1.2001	0.405312	1e-08	0.0286774	0.0349208	0.0341953	0.0101143	0.0389577	0.0314181	0.0372123	0.0233302	0.0412242	0.0542986	0.046332	0.0499288	0.0229769	0.0574136	0.0173096	0.0448286	0.0404834	0.0451789	0.0339405	0.0416549
122	1020.0621@13.2937	0.00552525	0.0407035	0.166956	0.134013	1	0.078313	1	1	1	0.230978	0.230978	1	0.230978	0.230978	0.230978	-3.36918	2.79798	-3.36918	-1.6462	0.312936	3.2098	-3.36918	-1.6462	-3.42164	-1.6462	-3.36918	-1.6462	1e-08	0.0312551	0.307328	0.0665757	1e-08	0.420799	1e-08	0.259582	1e-08	1e-08	1e-08	1e-08	0.233347	0.218926	0.16784	0.686227	1e-08	1e-08	1e-08	1e-08	1e-08
123	1020.7389@0.9692	6.9e-08	6.27e-05	0.0119272	0.0125578	0.0811577	0.00039272	0.0183193	0.0325236	0.0946701	0.662398	0.154176	0.247001	0.0479408	0.0169057	0.154176	-0.0706177	0.571394	-0.340126	-0.502908	-0.230341	1.01061	-0.556963	-0.839994	-1.06155	-0.692455	-0.322115	-0.464079	0.0385536	0.0715183	0.0349118	0.0692896	0.0320005	0.0999354	0.0379555	0.109299	0.0246273	0.0385413	0.0334083	0.0608245	0.0336302	0.145595	0.0289941	0.138099	0.0256278	0.0380472	0.024309	0.0406145	0.0153092
124	1023.2151@0.9649	0.414499	0.624336	0.735088	0.883677	0.883677	0.883677	0.883677	0.883677	0.883677	0.9405	0.948296	0.9405	0.9405	0.954196	0.9405	0.124489	0.58715	0.0366481	0.259838	0.268373	0.923411	-0.198773	0.495336	-0.0176183	0.459541	-0.125378	0.2422	0.0617648	0.0525018	0.0998462	0.0742784	0.0699139	0.0737707	0.106262	0.116688	0.074196	0.0387104	0.091573	0.113089	0.100046	0.117218	0.0946061	0.123232	0.0741931	0.0988886	0.0666172	0.079827	0.0855254
125	1023.9706@10.9606	0.846528	0.919835	0.0710869	0.97919	0.97919	0.97919	0.97919	0.97919	0.97919	0.306119	0.511587	0.737054	0.306119	0.892501	0.257502	-0.206637	0.225672	-0.120588	-0.0659472	0.0468984	0.0526053	0.176468	0.128301	-0.0168502	0.0658213	0.221051	0.0648623	0.0991881	0.168218	0.102637	0.215674	0.0760901	0.169041	0.0988023	0.279852	0.10014	0.177009	0.0855015	0.18973	0.107636	0.18715	0.100857	0.210998	0.111188	0.208145	0.116897	0.211451	0.0949569
126	1025.2426@0.9627	0.200511	0.524573	0.426298	0.925116	0.866711	0.866711	0.866711	0.925116	0.925116	0.803685	0.774404	0.828131	0.828131	0.828131	0.828131	-0.174909	-0.120555	-0.329943	-0.695146	0.0907015	0.214888	-0.0790735	-0.318792	-0.0694645	-0.0427053	0.0577141	-0.0791095	33.0995	35.4941	33.0226	32.2636	27.3996	23.4904	31.1729	38.8354	19.3844	7.81409	33.2202	34.0362	36.8289	40.1122	33.5837	38.5283	31.5262	30.3041	31.0693	24.02	30.2858
127	1025.3436@4.8154	0.0241748	0.00329525	0.70969	0.0376796	0.130835	0.0973885	0.145247	0.0554383	0.656497	0.948143	0.94643	0.948143	0.94643	0.94643	0.94643	-0.0184785	0.505453	-0.282284	-0.442782	0.0189885	0.375471	-0.169016	-0.412285	-0.335041	-0.673753	0.0998071	-0.0988837	1.5002	1.10484	1.61994	0.885247	1.45723	1.2721	1.6232	1.55296	0.94478	0.621905	1.62088	0.842232	1.40267	1.36726	1.75881	1.21441	1.27578	0.789181	1.49943	0.706236	0.89601
128	1025.9426@10.9608	0.311122	0.39739	0.100173	0.987298	0.551212	0.551212	0.551212	0.551212	0.551212	0.472033	0.842259	0.501756	0.663452	0.257668	0.501756	-0.0958626	-0.0727798	-0.0138032	-0.29787	0.0663483	-0.225083	0.0392385	-0.333757	-0.167483	-0.294811	-0.0712998	-0.320797	0.0745485	0.132231	0.0686311	0.130011	0.0654292	0.113195	0.0685458	0.136146	0.0703814	0.111704	0.0714348	0.101618	0.0738575	0.0997151	0.0760606	0.124645	0.0709916	0.0956298	0.0761357	0.112451	0.0618236
129	1025.9491@10.9684	0.0046373	0.0303012	0.180911	0.204457	0.519621	0.0778082	0.679127	0.642945	0.679127	0.799114	0.978779	0.47836	0.696961	0.459915	0.696961	-0.0504236	0.372325	-0.00369364	-0.292393	0.166863	0.49224	-0.0949266	-0.188312	-0.273287	-0.231604	0.0936354	-0.199886	0.843216	1.79111	0.899818	2.04735	0.770479	2.03958	0.912686	2.92908	0.829039	1.32676	0.909537	1.80753	1.04428	2.64863	0.912476	2.75066	0.799964	1.52535	0.832073	1.84342	0.636316
130	1029.0912@0.946	0.129881	0.0349023	0.653664	0.261444	0.156055	0.505269	0.152041	0.912036	0.728686	0.940813	0.940813	0.940813	0.940813	0.940813	0.940813	-0.245201	0.249954	-0.267593	-0.460138	0.032248	-0.165275	-0.0544525	-0.556302	-0.0708	0.0191732	0.062479	-0.0889253	0.244247	0.206902	0.233849	0.237352	0.181046	0.255854	0.222323	0.272439	0.147451	0.132392	0.249705	0.190543	0.253655	0.218535	0.235248	0.177632	0.222845	0.139988	0.237542	0.162124	0.216026
131	1030.1125@6.2134	0.0769423	0.000463787	0.353631	0.000526324	0.648259	0.950178	0.648259	0.776695	0.648259	0.6005	0.603542	0.94245	0.603542	0.6005	0.603542	-0.345707	2.81665	-0.149956	-4.13802	0.0141508	-0.58723	-0.220935	-4.72298	-0.402563	-2.09517	-0.16418	-4.72298	0.944602	0.037299	0.80827	0.0601082	0.741952	0.277033	0.637422	0.409222	0.724508	0.00368835	0.855317	1e-08	1.01444	0.062992	0.755713	1e-08	0.741761	1e-08	0.762219	1e-08	0.573873
132	1031.414@0.9438	0.0392183	0.0013407	0.379249	0.022676	0.022676	0.0839026	0.0109857	0.524444	0.565138	0.685886	0.762391	0.762391	0.804911	0.804911	0.685886	-0.247056	0.297077	-0.158602	-0.373017	0.142762	-0.236926	-0.112719	-0.543945	0.0868743	-0.0740165	0.225064	-0.0631407	0.081358	0.0798004	0.0755269	0.0801282	0.0628063	0.0982888	0.0693872	0.0982079	0.0516615	0.0532356	0.0888905	0.0702558	0.0916136	0.0713206	0.08159	0.064387	0.0790851	0.0524419	0.0660089	0.0572519	0.0765895
133	1031.7903@0.9497	0.000128673	0.00134937	0.854772	0.395221	0.0383086	0.0125161	0.0471106	0.13105	0.332061	0.980413	0.980413	0.980413	0.980413	0.980413	0.980413	-0.287292	0.249305	-0.38151	-1.22395	0.0913878	0.861738	-0.321869	-1.07014	-0.333839	-0.676225	-0.0964234	-0.374941	0.0460708	0.104183	0.0584578	0.0945615	0.0390638	0.104106	0.046591	0.132129	0.021331	0.0128649	0.0589087	0.0722193	0.0618145	0.185205	0.0495497	0.175959	0.046301	0.0465078	0.0373253	0.0481491	0.0291984
134	1032.0768@1.4233	0.0907953	0.118266	0.321752	0.17142	0.546446	0.546446	0.994928	0.17142	0.994928	0.78241	0.709644	0.59871	0.709644	0.908811	0.868775	0.201833	1.05161	0.263791	0.50585	0.489761	0.508731	-0.43222	0.0672483	-0.0425432	1.12404	0.114922	0.0628551	0.129601	0.0969408	0.227688	0.0800381	0.198802	0.229563	0.212137	0.137286	0.218499	0.0952454	0.210472	0.156057	0.255545	0.106459	0.246164	0.145347	0.118817	0.0899674	0.145977	0.0954563	0.212951
135	1033.9364@10.9554	0.0281903	0.0802802	0.289363	0.259028	0.730258	0.153641	0.851159	0.851159	0.851159	0.630925	0.630925	0.850612	0.630925	0.583069	0.693063	-0.289272	0.410268	-0.154213	-0.277502	0.0308083	0.504572	-0.212906	-0.176494	-0.421399	-0.146605	-0.11949	-0.12046	0.742514	1.3171	0.745104	1.63868	0.557	1.52731	0.66034	2.40071	0.58247	1.0783	0.754337	1.36027	0.833817	2.02764	0.68591	2.16573	0.650389	1.29637	0.633125	1.31905	0.469347
136	1034.4236@0.9653	0.028137	0.114295	0.19786	0.764917	0.227722	0.638003	0.270141	0.764917	0.764917	0.390567	0.375358	0.738003	0.641003	0.684791	0.898554	-0.304719	0.119131	-0.429129	-0.819281	-0.0814024	-0.214125	-0.156041	-0.638272	-0.115233	-0.148831	0.0187945	-0.100487	0.0736649	0.0596379	0.0767448	0.0743536	0.0635573	0.0629771	0.0582144	0.0825485	0.0437713	0.0237972	0.0679395	0.0521391	0.0758518	0.0610651	0.0663062	0.0544449	0.0676429	0.0433942	0.0673475	0.0426929	0.0675439
137	1035.9086@10.9606	0.800199	0.805247	0.948329	0.973577	0.973577	0.973577	0.973577	0.973577	0.973577	0.979312	0.979312	0.979312	0.979312	0.979312	0.979312	-0.0873226	0.241317	-0.0173047	0.0197289	0.139771	0.118842	0.1311	-0.0370122	-0.171317	-0.025227	-0.144679	-0.30705	0.0537134	0.0638418	0.0359489	0.0858518	0.0353685	0.07438	0.0490278	0.102569	0.0350983	0.0704222	0.053495	0.0813325	0.0606691	0.0635802	0.0381146	0.0989665	0.0483904	0.0614384	0.0498014	0.0844636	0.0446295
138	1038.5193@1.0434	0.169675	0.338421	0.0532479	0.574446	0.574446	0.574446	0.844185	0.73982	0.574446	0.486963	0.486963	0.774934	0.183328	0.764101	0.153582	-0.374024	0.376241	0.288479	0.463899	0.10644	0.508653	0.597644	0.0573626	0.125724	0.164147	0.718228	0.323846	0.12987	0.179359	0.0931337	0.194307	0.0751087	0.268703	0.0969674	0.216299	0.125375	0.316971	0.146991	0.198414	0.0903467	0.261047	0.149732	0.270576	0.165771	0.181269	0.171688	0.207554	0.103283
139	1039.9445@10.9609	0.959274	0.95617	0.522671	0.988274	0.988274	0.988274	0.988274	0.988274	0.988274	0.912754	0.912754	0.948084	0.912754	0.889702	0.889702	-0.0416194	0.0559405	0.0347622	-0.070094	0.0127696	0.120701	0.0402414	0.0373567	0.107392	0.03476	0.154675	0.0134053	0.117768	0.217162	0.116902	0.255375	0.102568	0.201838	0.125428	0.289382	0.122667	0.221978	0.117725	0.228149	0.120685	0.240026	0.116071	0.273746	0.12415	0.236566	0.117157	0.248366	0.117633
140	104.9646@14.8678	0.00496602	0.0202385	0.169217	0.676339	0.417637	0.0363809	0.745013	0.745013	0.745013	0.385709	0.523396	0.585617	0.385798	0.337764	0.385709	-1.57268	0.532962	-0.733388	-6.05824	-0.426554	1.80137	-1.25099	-0.503084	-7.25934	-0.526343	-1.81381	0.376635	0.999164	1e-08	1.03275	1.36788	0.67622	1.45633	1e-08	0.532803	0.290339	0.0137538	0.931838	1e-08	0.889648	2.56286	0.622173	2.22888	0.211265	0.396535	0.642466	0.573491	1e-08
141	1040.757@0.9542	6.78e-05	0.00231745	0.333122	0.597038	0.0955583	0.010529	0.184311	0.217533	0.273082	0.916691	0.916691	0.631747	0.631747	0.916691	0.631747	0.0475574	0.225636	0.0239046	-1.05826	0.249532	0.987556	-0.314073	-0.731965	-0.0759221	-0.648182	0.211063	-0.550127	0.0322872	0.121977	0.0363021	0.0994002	0.0333977	0.122709	0.0374902	0.136146	0.0321061	0.0161961	0.0376292	0.0901118	0.0434265	0.234891	0.0381138	0.204061	0.0226689	0.059263	0.0325021	0.0740246	0.0257639
142	1041.326@5.7562	0.031183	0.0733833	0.0808251	0.149115	0.754165	0.883358	0.644016	0.702329	0.907406	0.173208	0.582042	0.768536	0.173208	0.173208	0.49471	-0.237783	0.903949	-0.0769141	-0.334739	-0.0431609	0.165818	-0.245936	-0.628738	-0.356417	-0.441535	-0.100494	0.0546901	1.11247	0.296842	0.990433	0.144669	0.962621	0.508768	0.820741	0.317379	0.955325	0.176548	1.0384	0.173539	1.0666	0.267462	0.974319	0.227826	0.91273	0.137758	0.860582	0.147785	0.778262
143	1041.9231@10.9685	1.58e-05	0.000729122	0.276898	0.074587	0.0685448	0.00536976	0.0723347	0.074587	0.163293	0.823239	0.789857	0.789857	0.789857	0.559737	0.902758	-0.0784738	0.247987	-0.153995	-0.340718	0.0996884	0.474734	-0.11719	-0.317467	-0.383315	-0.303739	-0.0197581	-0.22048	0.580603	1.29189	0.613144	1.26048	0.528779	1.37061	0.60177	1.66044	0.489032	0.901646	0.583858	1.11382	0.714623	1.78085	0.564528	1.76607	0.49529	1.03351	0.605323	1.0147	0.41506
144	1042.7709@0.962	0.202848	0.538185	0.385376	0.968903	0.871771	0.871771	0.871771	0.968903	0.968903	0.774005	0.692396	0.785899	0.785899	0.785899	0.847738	-0.186858	-0.110874	-0.351386	-0.688712	0.0827875	0.216189	-0.0787931	-0.322264	-0.0802	-0.0571559	0.0527844	-0.0954109	20.8284	22.1584	20.7945	20.4444	17.1651	14.7951	19.4014	24.6563	12.016	4.93726	20.6093	21.4939	22.9785	25.3629	21.1028	24.1272	20.0126	19.0533	19.3981	15.021	18.8863
145	1043.2719@0.962	0.187237	0.510057	0.396179	0.936155	0.831408	0.831408	0.831408	0.936155	0.936155	0.77355	0.713581	0.77355	0.816184	0.816184	0.816184	-0.185073	-0.129062	-0.327687	-0.673395	0.0961776	0.232453	-0.0677493	-0.330174	-0.0624388	-0.045199	0.0678747	-0.0760219	9.47829	10.2969	9.51424	9.11953	7.83921	6.84977	8.86671	10.9051	5.58078	2.29183	9.55272	9.88282	10.5389	11.6819	9.76294	11.1291	9.14003	8.60889	8.98123	6.83569	8.7309
146	1043.7729@0.9627	0.19362	0.512527	0.391272	0.955947	0.853176	0.853176	0.853176	0.955947	0.955947	0.797626	0.685387	0.81106	0.844539	0.825148	0.825148	-0.179027	-0.114436	-0.333725	-0.6883	0.0881094	0.213853	-0.055387	-0.333959	-0.0697886	-0.0631873	0.0696628	-0.092796	3.47541	3.71022	3.41791	3.43194	2.87752	2.54283	3.21134	4.05471	2.01307	0.834203	3.45668	3.59812	3.82247	4.26505	3.50497	4.0183	3.32769	3.15852	3.306	2.50776	3.1933
147	1044.028@13.333	0.284054	0.139018	0.651457	0.928106	0.763156	0.364667	0.396215	0.76777	0.928106	0.87287	0.87287	0.87287	0.87287	0.87287	0.87287	0.704734	0.00032136	1.72976	-0.956148	0.464589	1.06706	1.12571	-3.18195	1.35501	-0.714749	0.941824	-0.191386	0.114132	0.378245	1e-08	0.39602	0.212884	1e-08	1e-08	0.73178	0.175913	0.0853155	0.344115	0.313765	0.1737	0.991862	1e-08	0.630346	0.136839	1e-08	0.205291	1e-08	0.159443
148	1044.747@0.9576	0.230149	0.581074	0.226896	0.920144	0.920144	0.920144	0.920144	0.998804	0.920144	0.595053	0.527231	0.527231	0.901065	0.901065	0.581686	-0.0931332	-0.119257	-0.149658	-0.570918	0.160771	0.134443	0.0209149	-0.226096	0.0223009	0.000472374	0.11122	-0.0499649	5.13863	5.52933	5.23815	5.28978	4.74743	4.02698	4.98064	5.93377	3.992	1.80639	5.3623	5.47691	5.98708	5.97551	5.61295	5.9003	5.31178	5.08935	5.21652	4.1604	5.04705
149	1045.2479@0.9576	0.244871	0.580891	0.260439	0.936679	0.936679	0.936679	0.936679	0.987514	0.936679	0.603637	0.591797	0.591797	0.955768	0.955768	0.603637	-0.0900866	-0.109233	-0.136493	-0.565684	0.156487	0.147549	0.0151157	-0.214439	0.00640619	0.00496229	0.10013	-0.0437852	3.38608	3.60154	3.4735	3.40603	3.1711	2.66528	3.27325	3.83131	2.68744	1.15823	3.55292	3.57633	3.97981	3.87023	3.66568	3.89196	3.50784	3.36593	3.424	2.67376	3.27932
150	1045.749@0.9576	0.245009	0.587151	0.250637	0.932053	0.932053	0.932053	0.932053	0.979454	0.979454	0.56397	0.56397	0.56397	0.978054	0.978054	0.56397	-0.111802	-0.123874	-0.145772	-0.549584	0.136812	0.149566	-0.0125175	-0.214588	-0.00941326	0.0081593	0.0878373	-0.0198892	1.53955	1.6258	1.57423	1.55955	1.44194	1.19161	1.43965	1.73164	1.20877	0.542173	1.60576	1.63411	1.76679	1.77771	1.65673	1.75559	1.53614	1.53155	1.55074	1.21356	1.48195
151	1045.8665@10.9554	0.02611	0.437074	0.0807855	0.807379	0.801345	0.801345	0.881551	0.801345	0.801345	0.187071	0.14091	0.681879	0.938965	0.938965	0.288129	-0.840669	-0.0675871	-1.27415	-0.303724	-0.211029	-0.189864	-0.0374936	-0.0412194	-0.0430534	-0.0844766	-0.576669	-0.162357	0.0313951	0.0771417	0.0425249	0.0781579	0.0198301	0.0691882	0.0214457	0.0790037	0.0101738	0.064093	0.0203898	0.0617243	0.0324512	0.0700755	0.0314098	0.0660739	0.0316426	0.0722212	0.0403811	0.0787041	0.0346127
152	1047.2625@2.684	0.666218	0.590324	0.0520961	0.91093	0.91093	0.91093	0.979092	0.91093	0.979092	0.460796	0.205	0.0819063	0.976584	0.668116	0.576599	0.167397	-0.63261	0.299123	0.147429	0.46258	-0.154683	-0.00491055	-0.0116365	-0.0953786	0.330722	0.118976	0.0314592	0.114939	0.267999	0.0875124	0.0938746	0.116988	0.138124	0.11037	0.0952873	0.129119	0.216681	0.119976	0.184128	0.146045	0.200442	0.132933	0.12464	0.110188	0.173012	0.0915756	0.185955	0.0925872
153	1047.7256@0.9542	0.648926	0.923491	0.218032	0.973823	0.973823	0.973823	0.973823	0.973823	0.973823	0.904452	0.347615	0.638572	0.84622	0.814989	0.794233	-0.0345997	-0.136959	0.336794	-0.188623	0.17197	-0.00609967	0.0593827	-0.114164	0.0722939	-0.0230252	0.0950836	-0.0900546	0.399102	0.354582	0.411587	0.358628	0.411143	0.301827	0.380335	0.34679	0.579754	0.241885	0.444104	0.383916	0.460467	0.338316	0.452852	0.371885	0.433257	0.356224	0.411497	0.302723	0.408212
154	1048.4389@0.9508	0.00922982	0.0107268	0.277301	0.0931359	0.0931359	0.44364	0.0395304	0.446027	0.446027	0.673467	0.571376	0.673467	0.673467	0.90917	0.795739	-0.220255	0.434395	-0.395127	-0.619324	0.176854	-0.239292	-0.197535	-0.95721	-0.0364154	-0.214293	0.074656	-0.204542	0.139631	0.132831	0.141229	0.128432	0.10696	0.153263	0.134134	0.199793	0.0731911	0.0721043	0.140382	0.0979714	0.157956	0.130343	0.159533	0.0909881	0.122814	0.0582196	0.122108	0.0763444	0.134217
155	1049.8794@10.9632	0.948611	0.984826	0.0373436	0.961616	0.961616	0.961616	0.961616	0.961616	0.961616	0.3278	0.0522654	0.86626	0.554753	0.193987	0.174123	-0.126708	-0.0156256	-0.39861	0.0244456	0.0196887	-0.0746468	-0.0709513	-0.112142	-0.193787	-0.160144	-0.210043	-0.0871708	0.0407223	0.0771678	0.0445186	0.0745756	0.0381137	0.0674783	0.03996	0.0826305	0.0349037	0.0769101	0.0297591	0.0774264	0.044007	0.0681642	0.0424051	0.0759275	0.0419702	0.0493999	0.0391799	0.0909952	0.0402741
156	1049.9103@10.9684	0.00123544	0.0143055	0.170665	0.180518	0.412162	0.0462408	0.526942	0.519184	0.713065	0.707601	0.486233	0.626211	0.660246	0.420256	0.635891	-0.0771495	0.336468	-0.17587	-0.271622	0.122954	0.519357	-0.103636	-0.203088	-0.291501	-0.218118	0.11371	-0.138325	0.632234	1.35317	0.626267	1.42093	0.586803	1.49519	0.606166	2.00756	0.539558	0.969639	0.574509	1.32839	0.738516	1.98163	0.631943	1.99453	0.557965	1.12839	0.613303	1.28143	0.426651
157	1050.1033@0.9487	0.0816676	0.0375084	0.316368	0.282312	0.346304	0.373409	0.0914304	0.674298	0.375979	0.675863	0.624393	0.799164	0.842798	0.969578	0.651695	-0.176431	0.310136	-0.28079	-0.294945	0.0711187	-0.269575	-0.0524911	-0.694128	-0.00682761	-0.135103	0.177145	-0.256336	0.0642589	0.0631319	0.0691283	0.0670494	0.0500915	0.0810558	0.0679414	0.0803462	0.0443551	0.0442692	0.0654412	0.061842	0.0704172	0.0622347	0.0697102	0.0457591	0.0674188	0.0446997	0.0612024	0.0357632	0.0669196
158	1050.7228@0.9656	0.0312566	0.043527	0.412941	0.862787	0.644706	0.0660462	0.824002	0.873182	0.846805	0.7363	0.7363	0.770609	0.7363	0.974535	0.7363	-0.379373	-0.0716376	-0.250262	-0.343877	-0.182596	0.613897	0.226776	-0.187331	-0.0224052	-0.0543035	0.218524	0.0855586	0.324876	0.78692	0.329592	0.72895	0.220994	0.696728	0.282142	0.745708	0.189102	0.491032	0.361138	0.703354	0.30121	1.3605	0.275452	0.959365	0.450843	0.694822	0.315026	0.636459	0.279646
159	1051.0294@1.4655	0.323267	0.396817	0.509637	0.545036	0.958113	0.749044	0.958113	0.958113	0.958113	0.840083	0.797805	0.840083	0.840083	0.840083	0.840083	-0.240369	0.904123	-0.725536	-0.217297	0.182525	0.60835	-0.185737	0.0368467	-0.297691	0.0780627	0.21477	-0.078932	2.47012	1.58421	1.5235	1.16504	2.20507	1.43866	1.17565	3.7063	1.0632	1.14657	1.35203	1.21826	2.24176	2.44754	2.29048	1.74372	1.22287	1.24184	2.28833	1.57852	1.0735
160	1051.809@10.9746	0.136416	0.183132	0.820602	0.903382	0.489067	0.323691	0.489067	0.830323	0.489067	0.958563	0.958563	0.958563	0.958563	0.958563	0.958563	0.0368183	-0.015415	-0.00983524	0.163591	0.140422	0.295887	0.085318	0.127273	-0.0266324	0.0402434	0.190336	0.187093	0.0580543	0.0900627	0.0629752	0.108959	0.0647998	0.100818	0.0593583	0.0960878	0.0504264	0.10238	0.0697809	0.120539	0.0705578	0.126748	0.0628444	0.117579	0.0629064	0.105601	0.0654965	0.111776	0.0523516
161	1052.0261@1.1578	0.000787665	0.00278969	0.647437	0.501685	0.308397	0.00591158	0.308915	0.308915	0.966767	0.941006	0.941006	0.941006	0.941006	0.941006	0.965338	-0.085462	0.106337	-0.145943	-0.195882	0.209223	0.512481	-0.0750104	-0.168666	-0.189876	-0.171303	-0.0171677	0.0121599	0.835104	1.42544	0.812949	1.23625	0.715704	1.30942	0.837558	1.55587	0.734373	1.12951	0.755118	1.19426	0.89235	1.83946	1.01291	1.95745	0.634298	1.24654	0.930258	1.12148	0.570545
162	1052.2331@0.9598	0.378525	0.621173	0.743218	0.852216	0.852216	0.852216	0.96063	0.852216	0.852216	0.913786	0.913786	0.913786	0.913786	0.913786	0.913786	0.241348	0.199787	0.0987124	-0.349167	0.357093	0.439842	0.15922	0.0217568	0.226209	0.163516	0.0571564	-0.13583	0.0478243	0.0639737	0.0789401	0.0947122	0.071861	0.0722341	0.0779867	0.110021	0.0551043	0.0299972	0.0806372	0.0945771	0.0856923	0.111951	0.0766729	0.103299	0.073423	0.0890042	0.0681326	0.072093	0.0730932
163	1052.36@1.1501	0.0576873	0.0204958	0.465373	0.449174	0.623102	0.0434147	0.623102	0.577501	0.737404	0.988444	0.648246	0.648246	0.648246	0.648246	0.648246	-0.0253802	0.225553	0.252979	-0.175276	0.299955	0.53893	0.347668	-0.172688	0.251755	-0.21161	0.555384	-0.131007	0.842657	1.57604	0.76938	1.24652	0.914017	1.41557	0.669908	1.88465	0.686154	1.13386	1.23485	1.3658	0.863515	2.15012	1.12107	1.95076	0.945756	1.215	1.10556	1.28915	0.892452
164	1053.7617@0.962	0.147813	0.411895	0.435807	0.987488	0.700837	0.700837	0.700837	0.987488	0.987488	0.820473	0.752023	0.825146	0.825146	0.825146	0.825146	-0.186216	-0.0772463	-0.345474	-0.740129	0.0895446	0.295181	-0.0753662	-0.417149	-0.064174	-0.0469337	0.065941	-0.0771091	24.0464	24.5808	24.0515	21.995	19.5381	16.3753	22.7355	27.7723	13.6381	4.68348	24.2173	23.2008	26.8612	29.3114	24.3166	27.839	23.2584	19.5343	22.3914	15.3464	22.3013
165	1053.7959@10.9876	0.190295	0.107574	0.802291	0.392433	0.382489	0.382489	0.63297	0.811397	0.616685	0.949162	0.949162	0.949162	0.949162	0.949162	0.949162	-0.107123	-0.406281	-0.317171	0.334398	0.0223656	0.345001	-0.293674	-0.163862	-0.0675494	0.0831165	-0.356127	-0.194141	0.0682698	0.0675905	0.0829429	0.0895082	0.0638643	0.0608513	0.0765272	0.05769	0.0444049	0.0846789	0.0769648	0.113399	0.0802567	0.107314	0.0733184	0.0922251	0.0591071	0.0685809	0.0642555	0.0716505	0.0615355
166	1054.0217@1.1479	0.00450093	0.0169199	0.041633	0.503325	0.662631	0.0372284	0.646263	0.396187	0.703457	0.0850537	0.0850537	0.136769	0.260284	0.0850537	0.469743	-0.479997	0.182494	-0.450619	-0.140492	-0.344593	0.506499	-0.22684	-0.160005	-0.549467	-0.25621	-0.131106	-0.11079	1.13679	1.38585	0.959525	1.44001	0.780045	1.53028	0.72297	1.67663	0.668742	1.11918	0.865193	1.44446	0.879655	2.23837	0.771258	1.77605	0.925609	1.31385	0.865704	1.21536	0.683233
167	1054.1044@0.9636	0.00566784	0.0100231	0.23578	0.631905	0.02314	0.298203	0.02314	0.539596	0.35412	0.623813	0.539204	0.685377	0.803005	0.74563	0.622869	-0.166999	0.103297	-0.351286	-0.859444	0.124429	-0.238446	-0.0469318	-0.844929	-0.100278	-0.142121	0.167458	-0.207097	0.118048	0.110432	0.112214	0.114607	0.0907687	0.114027	0.114324	0.127716	0.0679533	0.0446311	0.112545	0.0794028	0.126241	0.103057	0.124762	0.0876998	0.107485	0.0576044	0.115407	0.0676838	0.10595
168	1054.3552@1.512	0.16215	0.0849252	0.437007	0.64136	0.64136	0.145412	0.860585	0.860585	0.826794	0.662362	0.662362	0.893791	0.8818	0.662362	0.703074	-0.79541	0.223477	-0.642388	-0.255082	-0.127643	0.525159	-0.154593	-0.110034	-0.762891	-0.0631797	-0.392363	-0.160164	1.52574	0.940909	1.05948	0.785097	0.712739	0.95167	0.776809	1.06352	0.752096	0.749207	0.904127	0.697082	1.5549	1.48788	0.811418	0.996001	0.835378	0.854853	1.48714	0.744406	0.717224
169	1054.4395@0.9598	0.056778	0.0324911	0.383926	0.31718	0.145806	0.5887	0.145806	0.785403	0.512354	0.544712	0.544712	0.981506	0.979891	0.979891	0.979891	-0.437354	0.284582	-0.430504	-0.902449	0.0119867	-0.196405	-0.0843351	-0.833666	-0.117828	-0.0984953	-0.0393422	-0.240002	0.0997803	0.0787475	0.0959713	0.0859589	0.0735377	0.0912947	0.0710225	0.109327	0.0499814	0.0270163	0.0952669	0.061098	0.103761	0.0860681	0.0936239	0.0576749	0.087734	0.045363	0.0969027	0.047054	0.0881541
170	1054.7652@0.962	0.14695	0.409984	0.443715	0.975454	0.721188	0.721188	0.721188	0.975454	0.975454	0.805496	0.805496	0.805496	0.805496	0.849694	0.805496	-0.181554	-0.0866524	-0.339464	-0.760632	0.0937564	0.272582	-0.0846281	-0.426923	-0.0591126	-0.0604664	0.07661	-0.0991543	19.1728	19.7619	19.3461	18.1232	15.5345	13.2192	18.4296	22.4574	10.9914	3.79324	19.4514	18.5679	21.4465	23.5548	19.6587	22.2091	18.3602	15.8623	17.9642	12.3183	17.6538
171	1055.0227@1.1461	0.000969755	0.00141386	0.556374	0.0526333	0.163853	0.00501225	0.280451	0.696585	0.395935	0.852788	0.852788	0.948355	0.852788	0.852788	0.852788	-0.184374	0.360888	-0.331224	-0.311353	-0.0312218	0.608756	-0.192019	-0.22837	-0.575905	-0.0671311	-0.281398	-0.178606	1.24071	1.4794	0.888598	1.31508	0.979506	1.66516	0.894352	1.92355	0.760026	1.06162	0.93248	1.1904	1.19655	2.32968	0.887178	1.93174	0.726185	1.20031	1.13777	1.18505	0.649559
172	1055.06@0.9834	0.00036586	0.00857904	0.0200331	0.705535	0.0563285	0.406592	0.0392786	0.0216647	0.0364105	0.140087	0.958552	0.76819	0.0827908	0.037255	0.503128	-0.458002	0.118903	0.00971141	-0.951679	0.0720946	-0.280602	-0.616325	-1.12075	-0.997498	-2.33614	-0.169001	-1.20339	2.2854	1.19346	1.89191	0.841154	1.66411	1.08843	1.37695	1.12098	1.9751	0.286855	2.23043	0.765103	2.52461	0.819417	1.86676	0.855575	1.50924	0.402669	1.21575	0.532961	0.967845
173	1055.7563@0.9604	0.000150381	0.000218225	0.194804	0.00201871	0.0730737	0.0614885	0.00527546	0.327775	0.137159	0.41989	0.41989	0.70342	0.63798	0.658784	0.70481	-0.257043	0.763717	-0.33182	-0.452657	0.108856	0.365422	-0.159912	-1.23623	-0.137633	-0.213052	0.092231	-0.347889	0.0536382	0.0334427	0.056449	0.0461092	0.0400399	0.065081	0.0520811	0.069987	0.0371935	0.026547	0.0502744	0.0315812	0.0620946	0.052583	0.0566204	0.0499005	0.0512784	0.0148278	0.0472584	0.0189403	0.0446047
174	1056.2442@0.9576	0.19993	0.491096	0.325764	0.984576	0.773429	0.773429	0.773429	0.984576	0.984576	0.554119	0.554119	0.554119	0.986187	0.986187	0.554119	-0.123371	-0.0750498	-0.16412	-0.640308	0.143523	0.221239	-0.00243945	-0.316721	0.00801328	-0.00680093	0.127827	-0.0534861	4.06315	4.12547	4.16031	3.91199	3.66066	3.02805	3.8888	4.60199	3.00198	1.0716	4.33723	4.08504	4.71871	4.71695	4.36492	4.6526	4.12719	3.6394	4.08237	2.81382	4.01742
175	1057.2572@5.6255	1.49e-05	0.000992127	0.0503271	0.0756672	0.501954	0.00473936	0.95193	0.0621443	0.0790142	0.677499	0.506728	0.695126	0.20794	0.20794	0.117977	-0.299955	0.730589	0.34231	-0.375331	0.212904	1.28824	-1.17006	-0.0248821	-1.12573	-1.96925	-1.49083	-1.46383	0.311483	0.342694	0.173816	0.392125	0.199833	0.51636	0.194364	0.702938	0.284545	0.224741	0.330709	0.341753	0.330237	0.995748	0.232233	0.798903	0.142982	0.256741	0.0726861	0.465514	0.0777228
176	1057.8974@10.9685	3.64e-05	0.00111012	0.179359	0.134881	0.0648496	0.00860521	0.103967	0.0704228	0.137626	0.434616	0.482968	0.523328	0.325194	0.325194	0.523328	-0.305952	0.222655	-0.204417	-0.374513	-0.136021	0.467081	-0.398464	-0.297085	-0.424403	-0.345926	-0.142864	-0.254534	0.347616	0.768468	0.39755	0.728142	0.282832	0.782082	0.319939	0.96428	0.32319	0.509652	0.323532	0.644781	0.375094	1.05605	0.303026	1.01273	0.269713	0.599096	0.295618	0.618987	0.248712
177	1059.7977@10.9763	0.562659	0.302161	0.682586	0.881158	0.752231	0.465433	0.881158	0.972734	0.80994	0.900708	0.900708	0.900708	0.900708	0.900708	0.900708	0.134513	0.0456972	0.105811	0.165667	-0.114091	0.331242	0.0540104	0.0732372	-0.0414954	-0.00540076	0.28433	0.128991	0.0565457	0.0705467	0.0520005	0.0817318	0.0631623	0.0884419	0.0559913	0.0687372	0.0594641	0.0877648	0.0573424	0.0830437	0.040078	0.0948914	0.0602148	0.0966896	0.0640623	0.0888137	0.0486246	0.0713947	0.0482146
178	106.944@13.3068	0.0113243	0.00662775	0.79186	0.208195	0.208195	0.0321845	0.414602	0.240786	0.357865	0.953446	0.953446	0.953446	0.953446	0.953446	0.953446	-0.776313	0.573124	-0.710967	-0.957606	-0.432108	0.990322	-0.902793	-0.531821	-1.60392	-0.843507	-0.441123	-0.625639	0.367485	0.594118	0.654849	0.697765	0.137774	0.673216	0.459123	1.24877	0.0836822	0.267488	0.540873	0.397716	0.18865	1.33726	0.569082	1.22923	0.150456	0.337291	0.396339	0.55628	0.0800288
179	1061.5361@1.0346	0.156389	0.730638	0.0229207	0.860872	0.860872	0.860872	0.860872	0.860872	0.860872	0.503365	0.319758	0.663169	0.0651048	0.628486	0.0796326	-0.800747	0.237266	0.673532	0.506279	0.284231	0.21156	1.347	0.224232	0.357025	0.203499	1.21081	0.434707	0.022715	0.0657469	0.0104052	0.0646504	0.0066653	0.090251	0.0123474	0.0634556	0.0284869	0.114879	0.0243389	0.0703353	0.0155264	0.0739728	0.0248061	0.0770193	0.0423121	0.0638123	0.0419401	0.088512	0.0199237
180	1063.0255@10.9423	0.0641453	0.16386	0.210867	0.886335	0.279634	0.886335	0.279634	0.279634	0.317001	0.444745	0.962188	0.444745	0.930609	0.444745	0.962188	-0.557519	-0.198958	0.0181735	-1.7317	0.48532	0.0879017	-0.1271	-1.41586	-0.618889	-1.2892	0.0439847	-1.03862	0.944707	1.48897	1.39386	4.69113	0.759196	2.0374	0.829787	3.34659	0.870054	0.549851	1.49815	1.31096	1.74844	3.36745	1.5253	3.20091	0.909455	1.03234	1.2319	1.28387	0.406353
181	1064.7429@0.9777	0.00702304	0.0517907	0.128693	0.675737	0.270554	0.111523	0.990553	0.990553	0.990553	0.547002	0.307698	0.551688	0.702859	0.423822	0.547002	-0.271555	-0.227858	-0.618452	-0.597951	0.215016	0.637282	-0.146446	0.0372291	-0.390703	0.0406251	0.231922	0.0237998	0.237398	0.881607	0.270465	0.812028	0.150134	0.591939	0.270592	0.854259	0.113697	0.302455	0.21711	0.816515	0.275492	1.33918	0.313993	1.29509	0.223249	0.970766	0.235591	0.767142	0.18477
182	1065.8849@10.9685	9.52e-05	0.00215733	0.261813	0.214539	0.227033	0.00940431	0.193616	0.214539	0.214539	0.529567	0.529567	0.856468	0.569592	0.529567	0.669945	-0.266799	0.192332	-0.284137	-0.206883	0.0588377	0.486321	-0.222871	-0.253562	-0.464728	-0.227141	-0.155875	-0.219343	0.511924	1.07709	0.489089	1.058	0.410033	1.08524	0.42197	1.35433	0.37563	0.835492	0.446435	1.01436	0.596228	1.50949	0.446453	1.48149	0.433017	0.881919	0.424709	0.909041	0.292814
183	1066.0394@10.9596	0.88576	0.83648	0.461862	0.952824	0.952824	0.952824	0.952824	0.952824	0.952824	0.697284	0.914912	0.914912	0.770901	0.697284	0.697284	-0.186634	0.349636	-0.044656	-0.212223	-0.0540147	-0.0515684	0.135314	0.0903129	0.179643	-0.0268527	0.183356	0.0346578	0.0460022	0.110722	0.052334	0.139096	0.0347041	0.100636	0.0516993	0.217692	0.0499725	0.107577	0.0453665	0.108067	0.050457	0.103032	0.0442655	0.138014	0.058044	0.123706	0.0499617	0.142251	0.0538218
184	1066.3263@4.5863	1.01e-05	0.000556458	0.0397239	0.0084978	0.0084978	0.287522	0.0726904	0.0223959	0.124294	0.0651899	0.465212	0.0651899	0.978489	0.906271	0.978489	0.969314	0.553833	0.420583	-0.89065	0.889703	0.180183	-0.021142	-0.416879	0.127911	-0.650808	0.0115384	-0.327658	0.278646	0.643109	0.244248	0.642456	0.528856	0.849661	0.494924	1.03752	0.400683	0.279516	0.299195	0.413881	0.591149	0.74916	0.377668	0.707422	0.259997	0.458499	0.255291	0.504445	0.339427
185	1067.718@0.9801	0.0298416	0.135382	0.369607	0.504222	0.225612	0.504222	0.504222	0.980944	0.980944	0.633316	0.633316	0.811865	0.633316	0.633316	0.975306	-0.422895	-0.180117	-0.63624	-0.543855	-0.0978811	0.153791	-0.278803	-0.204958	-0.312224	-0.00771684	0.00777789	-0.0121704	2.34274	3.75425	2.55874	3.45558	1.68337	2.8592	1.97277	3.50442	0.924696	1.82185	2.22885	3.12363	2.20941	4.17454	2.37055	3.84632	1.83834	3.39404	2.20182	2.86095	1.70402
186	1067.7532@0.9648	0.32461	0.371838	0.541049	0.913753	0.690098	0.721936	0.719849	0.738748	0.753062	0.855831	0.855831	0.855831	0.855831	0.855831	0.912977	-0.501372	0.100327	-0.620503	-0.484759	-0.249539	-0.288864	-0.360635	-0.316152	-0.682476	-0.260599	0.0446695	-0.228303	0.135342	0.16041	0.157526	0.146705	0.0853487	0.144649	0.121544	0.184584	0.054271	0.0768126	0.136223	0.142657	0.149151	0.135248	0.0971994	0.11614	0.141605	0.117627	0.0864867	0.129051	0.0655496
187	1067.7843@10.9852	0.00596391	0.0110134	0.182647	0.0285072	0.940272	0.228028	0.338561	0.483672	0.908485	0.633926	0.952467	0.360425	0.298643	0.298643	0.360425	0.167081	-0.695372	-0.0159778	0.0107678	0.346513	0.235549	0.511439	-0.206358	0.49155	0.121793	0.376996	-0.0247148	0.0332001	0.071836	0.0452385	0.0693618	0.0449223	0.0495547	0.0431474	0.037642	0.0349541	0.0690901	0.0426206	0.0731656	0.0396534	0.0829992	0.0600801	0.0832406	0.0532204	0.059153	0.0585917	0.0632263	0.0524701
188	1068.1204@0.9483	0.0580667	0.0105753	0.406518	0.14033	0.06999	0.192765	0.0440754	0.564378	0.32517	0.509771	0.509771	0.97027	0.803183	0.756822	0.97027	-0.355362	0.314983	-0.365463	-0.548923	0.00741243	-0.334533	-0.105938	-0.725815	-0.178068	-0.117835	0.0223268	-0.231077	0.210285	0.182813	0.19013	0.169099	0.13563	0.212994	0.177364	0.224784	0.11535	0.0950097	0.19546	0.145533	0.204808	0.159382	0.197669	0.119698	0.187432	0.0966651	0.184634	0.116121	0.166882
189	1069.0755@0.9097	1.72e-05	3.08e-05	0.0227458	0.00074407	0.342492	0.00019082	0.092932	0.00747333	0.215128	0.180201	0.997725	0.809173	0.0645942	0.0467809	0.183431	-0.424378	0.879876	0.000563085	-0.231396	0.066898	1.07336	-0.74561	-0.49335	-1.00724	-1.15634	-0.381113	-0.317261	2.81462	1.04853	2.0768	0.827909	2.0681	1.89469	1.57679	1.55837	2.28241	0.70058	2.61092	0.897793	2.85732	2.01281	2.26626	1.93583	1.5834	0.652131	1.33392	0.680844	1.18053
190	1070.2812@0.9542	2.06e-05	0.00103255	0.676277	0.605647	0.0912126	0.00376575	0.121817	0.2016	0.410858	0.897588	0.897588	0.922384	0.897588	0.897588	0.949963	-0.21341	0.160438	-0.280178	-0.92124	0.0478711	1.01928	-0.132765	-0.760799	-0.0990001	-0.579761	0.0127213	-0.335075	0.0459044	0.120128	0.041797	0.101654	0.0335394	0.107291	0.0421027	0.140579	0.0262756	0.026882	0.0459456	0.0902314	0.0436928	0.230476	0.0469675	0.219055	0.0412069	0.0640796	0.0387839	0.0668096	0.0409728
191	1070.5109@1.0701	0.00019733	0.00188349	0.0825917	0.00785171	0.694056	0.00524032	0.489978	0.694056	0.641097	0.434062	0.600106	0.882408	0.569184	0.622112	0.240085	-0.587534	0.91921	0.290441	0.126671	0.0575911	1.05974	0.338528	-0.318968	-0.253623	-0.1502	0.752426	0.184114	0.469901	1.74135	0.411262	1.61058	0.232418	3.02839	0.353978	3.31037	0.395895	2.32215	0.68178	1.33739	0.380162	3.77226	0.536888	3.21501	0.532325	1.14846	0.581876	1.53859	0.324565
192	1071.2901@0.9613	0.141356	0.399109	0.439597	0.950097	0.701861	0.701861	0.701861	0.950097	0.950097	0.80387	0.721785	0.80387	0.853208	0.853208	0.836041	-0.182969	-0.101318	-0.345332	-0.757585	0.0987377	0.28118	-0.0592911	-0.441007	-0.0611724	-0.0462734	0.0814868	-0.0758522	29.2438	30.5926	30.0371	27.4102	23.8937	20.037	28.3262	34.0322	16.5854	5.73063	30.0762	28.5772	32.9894	35.9482	30.4908	34.5362	28.6435	24.0235	28.2505	18.7026	27.4047
193	1072.2928@0.9613	0.142158	0.424501	0.381324	0.981357	0.726154	0.726154	0.726154	0.981357	0.981357	0.784874	0.711036	0.784874	0.83008	0.83008	0.83008	-0.194934	-0.0923807	-0.359849	-0.770017	0.101921	0.274583	-0.0832289	-0.436837	-0.0619567	-0.0696936	0.0597779	-0.102139	8.80581	9.13548	8.86137	8.29427	7.14281	6.00126	8.29146	10.3474	4.9788	1.63727	8.78827	8.58371	9.92736	10.8537	9.03308	10.2301	8.45784	7.32067	8.21896	5.5556	8.13083
194	1072.7938@0.962	0.136169	0.418448	0.358218	0.96004	0.744207	0.744207	0.744207	0.96004	0.96004	0.708359	0.708359	0.797635	0.776236	0.776236	0.849532	-0.234639	-0.102787	-0.372222	-0.76476	0.0748169	0.243347	-0.0986714	-0.424176	-0.0944868	-0.0856515	0.0542442	-0.115113	3.39894	3.45829	3.3672	3.1995	2.66803	2.32273	3.0825	3.87721	1.89815	0.681746	3.32931	3.2367	3.73075	4.04014	3.39553	3.84092	3.21159	2.77895	3.10726	2.18286	3.05281
195	1073.7685@0.9576	0.197754	0.486633	0.318346	0.946544	0.755363	0.755363	0.755363	0.946544	0.946544	0.645295	0.59091	0.59091	0.979613	0.857006	0.59091	-0.100512	-0.0822019	-0.139107	-0.6335	0.152719	0.195784	0.00332255	-0.326912	0.0332575	-0.0296484	0.119678	-0.0528984	4.97934	5.11537	5.10801	4.86925	4.56853	3.76446	4.83997	5.66716	3.84668	1.42432	5.31345	5.01187	5.84907	5.78263	5.36466	5.65322	5.11639	4.44532	4.99423	3.51483	4.95903
196	1074.2688@0.9576	0.205951	0.497319	0.321774	0.967037	0.780848	0.780848	0.780848	0.982713	0.967037	0.603046	0.593789	0.593789	0.976535	0.918854	0.593789	-0.106941	-0.0993734	-0.152782	-0.655161	0.152801	0.194782	0.00400836	-0.350686	0.0252616	-0.00762858	0.125248	-0.062521	3.12555	3.25434	3.23706	3.06222	2.84087	2.3179	3.06716	3.57822	2.3823	0.817853	3.34096	3.19319	3.70033	3.59566	3.37315	3.63397	3.21681	2.76943	3.1635	2.18409	3.10421
197	1074.2822@2.6791	0.864395	0.828709	0.939734	0.962658	0.962658	0.962658	0.962658	0.962658	0.962658	0.938339	0.938339	0.968076	0.938339	0.938339	0.938339	0.079401	-0.281985	0.147823	0.387527	-0.0354552	-0.0941738	-0.230254	0.161235	-0.110824	0.523258	-0.107062	-0.32792	0.115332	0.154076	0.0645397	1e-08	0.101896	0.0828872	0.0881534	0.0600038	0.0989547	0.123249	0.100325	0.104024	0.115061	0.0807114	0.060444	0.0820464	0.0897336	0.100196	0.0636046	0.0940835	0.0840154
198	1075.4385@0.963	0.0233472	0.00787439	0.449547	0.449072	0.061382	0.0300567	0.0182775	0.188936	0.061382	0.648844	0.648844	0.843923	0.648844	0.648844	0.894869	-0.441013	0.168043	-0.463242	-0.677247	-0.108481	-0.878215	-0.327037	-1.23511	-0.299108	-0.377738	-0.0674566	-0.615509	0.0559404	0.0491904	0.0501689	0.045405	0.0292741	0.0522089	0.0488879	0.0540723	0.0320697	0.0256363	0.0448971	0.0335197	0.0550207	0.0313976	0.0434025	0.0200662	0.0409883	0.0128501	0.043599	0.027335	0.0386713
199	1075.751@0.9542	0.751742	0.609833	0.223389	0.93016	0.93016	0.93016	0.93016	0.93016	0.93016	0.95848	0.321416	0.641721	0.838815	0.838815	0.668547	0.0124146	-0.0548746	0.311739	-0.331845	0.163113	0.0942677	0.0585964	-0.224695	0.0651262	0.0325414	0.138836	-0.0461526	0.522389	0.453538	0.525003	0.429368	0.5439	0.356129	0.512544	0.493824	0.726562	0.250022	0.573464	0.451464	0.604713	0.460261	0.568052	0.482261	0.54473	0.406138	0.546078	0.349431	0.517783
200	1076.0011@10.9424	0.240931	0.279617	0.769323	0.489211	0.825474	0.825474	0.861354	0.839751	0.861354	0.956993	0.956993	0.956993	0.956993	0.956993	0.956993	-0.186446	0.616395	-0.066249	-0.422859	-0.0247684	0.362958	-0.0495543	-0.143306	-0.279875	-0.358412	-0.0143259	-0.191237	0.401147	0.745942	0.419754	0.948676	0.272948	0.821172	0.448434	1.77675	0.3727	0.560305	0.411357	0.703786	0.423504	0.969708	0.383424	1.20967	0.407406	0.713188	0.385778	0.82119	0.311484
201	1076.8494@6.4092	0.449026	0.55237	0.703441	0.869871	0.869871	0.869871	0.869871	0.869871	0.869871	0.908485	0.908485	0.908485	0.908485	0.959261	0.908485	0.675474	0.285291	0.480793	0.658259	0.844871	1.13678	0.534661	0.579465	0.0387949	0.45711	0.350753	0.915829	0.488236	6.86636	2.10632	6.22142	1.60238	11.5503	2.54144	4.39916	1.18341	9.12317	2.43732	11.5317	2.51838	12.1634	2.1417	16.6153	1.64444	9.7914	2.11404	9.76561	0.882996
202	1077.5302@1.048	0.141462	0.723895	0.0468221	0.869065	0.869065	0.869065	0.869065	0.869065	0.869065	0.63698	0.814991	0.890657	0.128485	0.885042	0.128485	-0.329909	0.109862	0.187889	0.224313	0.0674792	0.248904	0.723652	0.102276	0.144556	0.157508	0.766017	0.340065	0.102276	0.218331	0.0605439	0.230867	0.0556395	0.249316	0.0738974	0.235425	0.0811186	0.312575	0.104348	0.212188	0.0660558	0.24944	0.10456	0.284343	0.140255	0.209565	0.128618	0.272634	0.0821603
203	1078.7794@0.9676	2.84e-06	0.000229756	0.442122	0.0318911	0.221919	0.00046374	0.228517	0.424738	0.549631	0.850106	0.850106	0.930968	0.834486	0.720089	0.834486	-0.0775496	0.612857	-0.0752373	-0.500888	0.0350901	1.21064	-0.192895	-0.475106	-0.581757	-0.31621	-0.299119	-0.226767	0.0337035	0.0689662	0.0447985	0.0653333	0.0323049	0.095861	0.0420888	0.109521	0.030214	0.0293609	0.0442991	0.0655448	0.0434902	0.153876	0.0369447	0.156946	0.0348701	0.0500583	0.0338073	0.0465587	0.0223386
204	1079.0289@1.4593	0.0305604	0.105012	0.434563	0.259892	0.924303	0.17847	0.924303	0.924303	0.924303	0.923208	0.852084	0.852084	0.852084	0.776084	0.911513	0.0483756	0.756047	-0.214718	-0.429503	0.240043	0.922894	-0.258838	-0.314673	-0.838054	-0.134126	-0.134944	-0.191492	0.850362	1.07699	1.5483	0.767603	1.16542	2.03717	1.31504	1.07808	1.18165	0.572332	0.885317	0.79731	1.45489	1.32665	1.378	2.17053	0.785217	0.636043	1.21949	0.84707	0.467071
205	1079.8793@10.9633	0.463969	0.697708	0.239046	0.938745	0.938745	0.938745	0.938745	0.938745	0.938745	0.642346	0.842572	0.893677	0.504006	0.835803	0.615224	-0.112014	-0.0964004	0.0371443	-0.0114746	0.0208924	0.130494	0.206158	0.0119848	-0.0459915	0.0353018	0.139536	-0.021342	0.101186	0.182253	0.0933955	0.210646	0.0790385	0.163503	0.101007	0.204001	0.0949603	0.185806	0.104696	0.203981	0.0985252	0.199051	0.0988943	0.231044	0.114401	0.198005	0.11007	0.198171	0.0865565
206	1081.254@0.9592	0.542671	0.727795	0.584671	0.928553	0.937817	0.928553	0.937817	0.928553	0.928553	0.927077	0.927077	0.913663	0.913663	0.913663	0.913663	0.149797	0.454748	0.107806	-0.0497151	0.417698	0.544241	0.199226	0.0764722	0.236359	0.354282	0.230018	-0.230534	0.0465484	0.0397441	0.0713649	0.0915206	0.0611445	0.0726064	0.06967	0.107298	0.0618992	0.0272784	0.0651627	0.0995401	0.075783	0.0963414	0.0817249	0.0950758	0.0740421	0.074422	0.061332	0.0639884	0.0671176
207	1081.86@10.9794	0.000142863	0.00268864	0.545396	0.781734	0.134626	0.0127788	0.202508	0.128339	0.259594	0.930396	0.859242	0.831131	0.859242	0.831131	0.831131	0.0370121	0.0548336	-0.0946052	-0.344399	0.195905	0.524799	-0.0912	-0.272875	-0.328411	-0.372855	-0.250835	-0.234838	0.194587	0.559929	0.246106	0.655083	0.22994	0.57689	0.222205	0.685191	0.171509	0.41645	0.241212	0.540537	0.266896	0.92639	0.237892	0.821687	0.180987	0.512862	0.232709	0.492765	0.136356
208	1082.7826@0.9615	0.105971	0.31961	0.404894	0.950423	0.608956	0.608956	0.608956	0.950423	0.950423	0.796348	0.752918	0.801044	0.801044	0.823869	0.801044	-0.213919	-0.0532634	-0.369314	-0.798151	0.0806669	0.340042	-0.0872548	-0.512573	-0.0666148	-0.0786863	0.0788711	-0.104737	20.2837	20.0717	20.3143	18.3356	15.9827	13.4964	19.0206	23.5188	11.1984	3.48501	20.2305	18.6025	22.5092	24.9405	20.4234	23.6752	19.4892	15.1698	18.7262	11.7526	18.5723
209	1083.2845@0.9615	0.105431	0.315402	0.424123	0.990789	0.570954	0.570954	0.570954	0.990789	0.990789	0.793667	0.745722	0.817935	0.817935	0.838739	0.817935	-0.209438	-0.059157	-0.366656	-0.797892	0.0815556	0.342882	-0.0811397	-0.515417	-0.0634954	-0.0597664	0.0758042	-0.088882	26.0685	26.2246	26.703	23.2122	20.811	17.2857	24.8297	30.1649	14.4651	4.52718	26.4633	23.9083	29.1905	32.0381	26.65	30.6619	25.3296	19.4861	24.5558	15.0994	24.2498
210	1083.8594@10.9616	0.611054	0.271357	0.879889	0.823741	0.928333	0.725288	0.562526	0.536527	0.536527	0.984487	0.984487	0.984487	0.984487	0.984487	0.984487	0.180311	0.0988963	0.243997	-0.0361117	0.346793	-0.192912	0.182114	0.253313	0.144732	0.315376	0.14414	0.329073	0.0371256	0.0562178	0.0486091	0.0647548	0.0502228	0.0575116	0.0469256	0.0720445	0.0530325	0.0542455	0.0485005	0.0637367	0.0534598	0.0508502	0.0555716	0.0549813	0.0370034	0.0710651	0.0602665	0.073127	0.0427791
211	1085.8874@10.9633	0.53492	0.56699	0.889551	0.956361	0.956361	0.751201	0.956361	0.956361	0.956361	0.930263	0.930263	0.930263	0.930263	0.930263	0.930263	-0.0725473	-0.0346064	-0.041531	-0.0196278	0.0200604	0.167982	0.0716766	0.0759031	-0.013868	0.00650108	0.10761	-0.0108281	0.110581	0.254348	0.12178	0.281826	0.0999497	0.233194	0.121016	0.290272	0.109048	0.257334	0.116719	0.271596	0.122511	0.289714	0.113104	0.312671	0.116146	0.274957	0.128051	0.290182	0.0974967
212	1085.9668@6.1612	0.000207903	0.0510401	0.00163568	0.332955	0.285075	0.285075	0.219158	0.649718	0.649718	0.576795	0.656674	0.00232516	0.649874	0.53203	0.885803	-0.160401	0.340143	-0.118694	-0.51537	0.654418	0.375112	-0.129059	-0.632942	-0.203711	-0.174678	0.0308245	-0.173113	1.12098	0.892411	1.17134	1.06611	1.11463	1.01022	0.936489	1.46903	0.975652	0.550343	1.13563	0.819863	1.85662	1.17326	1.75145	1.36682	1.01834	0.646048	1.07783	0.616923	0.917144
213	1087.1331@0.9447	0.0447682	0.0114508	0.487522	0.139271	0.139271	0.127411	0.0500462	0.373441	0.373441	0.713355	0.708324	0.958306	0.713355	0.932999	0.958306	-0.269326	0.356955	-0.447094	-0.462003	0.0428604	-0.519265	-0.265548	-0.725686	-0.0788596	-0.242887	0.0405403	-0.232	0.0846911	0.0765869	0.0767169	0.0750617	0.0538254	0.0930628	0.0800959	0.101157	0.0413849	0.0385898	0.0770109	0.0715038	0.0837154	0.0549474	0.0825597	0.050862	0.0662213	0.0443573	0.0680512	0.0473461	0.0663305
214	1088.2307@2.7228	1.59e-07	0.000491133	0.000205027	0.0143497	0.886715	0.316497	0.0162116	0.00111505	0.00111505	0.553471	0.147011	0.147011	0.407687	0.00119301	0.00119301	-0.133354	-0.790377	0.277725	-0.0225652	0.278247	-0.200697	-0.188142	-0.696768	-2.15753	-2.24896	-2.03976	-2.00217	0.10229	0.322444	0.0821471	0.23888	0.0849012	0.165431	0.0832516	0.159123	0.112371	0.29619	0.111219	0.256422	0.124531	0.261777	0.0991399	0.226648	0.0867884	0.195783	0.0750984	0.150527	0.0268431
215	1088.3056@4.5805	9.88e-05	0.000146739	0.492376	0.00317874	0.00348297	0.0326476	0.0402299	0.00860433	0.241282	0.713162	0.752959	0.713162	0.984861	0.978166	0.978166	0.392969	0.514345	0.286438	-0.768273	0.465251	0.316005	-0.0074634	-0.367213	-0.0656982	-0.592204	-0.0974986	-0.164428	0.34947	0.634446	0.310257	0.694114	0.452488	0.966485	0.413794	0.931158	0.390096	0.306369	0.414524	0.473655	0.598106	0.832824	0.312685	0.821071	0.394169	0.486908	0.262154	0.543097	0.333281
216	1091.9771@10.9554	0.0452051	0.0941615	0.536569	0.202461	0.626128	0.309569	0.804417	0.741246	0.804417	0.985623	0.985623	0.985623	0.985623	0.791122	0.985623	-0.0450469	0.492245	-0.00879413	-0.348787	0.0345887	0.414278	-0.0122366	-0.122041	-0.309943	-0.275006	0.118872	-0.148732	0.527872	1.1463	0.560592	1.30628	0.424648	1.31632	0.630354	2.13356	0.512573	0.83385	0.569275	1.09202	0.616087	1.50242	0.498788	1.76596	0.536499	1.06139	0.542771	1.19225	0.410124
217	1093.134@0.9627	0.208419	0.0575808	0.728957	0.452997	0.241625	0.207343	0.168333	0.516056	0.452997	0.928095	0.928095	0.964213	0.928095	0.928095	0.964213	-0.274023	0.223038	-0.28746	-0.47165	0.0258842	-0.559679	-0.173737	-0.693051	-0.126589	-0.200987	-0.0102385	-0.277047	0.105518	0.0860999	0.0915882	0.092302	0.0715802	0.0988693	0.0914286	0.109359	0.0605187	0.04883	0.100979	0.0798226	0.10469	0.0732725	0.0959849	0.0477648	0.0908454	0.0458832	0.0838978	0.0644663	0.0880503
218	1093.3577@0.9542	0.0815551	0.260307	0.339766	0.977205	0.507771	0.523178	0.507771	0.977205	0.977205	0.605879	0.605879	0.605879	0.975724	0.883426	0.605879	-0.139051	-0.0262152	-0.178892	-0.736685	0.14615	0.294595	-0.00451932	-0.483533	0.0294218	-0.0360634	0.114421	-0.0463828	3.04549	2.99563	3.18263	2.79735	2.6875	2.22197	2.96836	3.4667	2.23524	0.729227	3.26656	2.74724	3.58059	3.6145	3.31153	3.49083	3.12495	2.27956	3.08369	1.86372	3.0245
219	1093.4685@0.9587	0.406095	0.0134741	0.729119	0.396151	0.084484	0.100379	0.0388854	0.65538	0.142385	0.932831	0.932831	0.932831	0.977368	0.977368	0.977368	-0.333298	0.176043	-0.201481	-0.588561	0.194422	-0.534057	0.020258	-0.983322	-0.00903871	-0.0926827	0.0688872	-0.409464	0.0589515	0.0495041	0.0573579	0.0581085	0.0397635	0.0588039	0.0525537	0.0627748	0.0296194	0.0285819	0.0715299	0.0429811	0.0731853	0.0434917	0.0599035	0.0308266	0.0564612	0.0245271	0.0614929	0.0299049	0.0566214
220	1096.4779@1.0435	0.176639	0.650841	0.116164	0.943704	0.93877	0.93877	0.943704	0.93877	0.943704	0.398515	0.838639	0.838639	0.398515	0.673974	0.340393	-0.611988	0.0716469	0.0882348	0.182015	0.0930353	0.347569	0.446075	0.0679409	0.235105	0.210073	0.588576	0.0782472	0.0456667	0.0501284	0.0383082	0.0632347	0.0231228	0.0656468	0.0318216	0.0534882	0.0369857	0.0733075	0.0522854	0.0552992	0.0298091	0.0643922	0.0597596	0.0798526	0.0591489	0.0654628	0.0552526	0.0533666	0.044858
221	1097.9868@10.9622	0.845271	0.923028	0.310065	0.958996	0.958996	0.958996	0.958996	0.958996	0.958996	0.89564	0.920087	0.920087	0.601768	0.889685	0.553347	0.0733597	0.159534	-0.0172775	-0.105613	0.0523349	0.113342	0.216264	0.0984405	0.0950925	0.0395347	0.337344	0.0462727	0.0653249	0.194104	0.0695046	0.23049	0.062836	0.182313	0.0790267	0.291927	0.0701526	0.201332	0.0630718	0.19329	0.0752963	0.213317	0.064514	0.24598	0.0831451	0.213974	0.0734892	0.240603	0.0634473
222	1098.7852@6.1742	0.0470258	0.00389039	0.785639	0.17438	0.153537	0.0130922	0.69776	0.383387	0.662918	0.926505	0.926505	0.926505	0.926505	0.926505	0.926505	0.735522	0.284232	0.129847	-0.385445	0.664761	0.637838	0.536988	0.0730729	0.134382	-0.193518	0.332875	0.0882399	0.165675	0.697383	0.652373	0.727554	0.535304	0.81518	0.826747	0.920054	0.302005	0.452925	0.593086	0.637925	0.573525	1.12987	0.723332	1.08732	0.461396	0.792017	0.725544	0.706953	0.27474
223	1098.7958@0.954	9.34e-06	0.000885581	0.0768687	0.248915	0.220934	0.00177336	0.220934	0.407004	0.647661	0.444962	0.199571	0.611754	0.165676	0.165676	0.375863	-0.211602	0.43323	-0.439117	-0.717493	-0.11601	1.24548	-0.759615	-0.69057	-0.599288	-0.39561	-0.259226	-0.192837	0.0358068	0.0644948	0.0309333	0.0592536	0.0286617	0.0788115	0.0289735	0.0882802	0.0199571	0.0147874	0.0292694	0.0604706	0.0352233	0.152897	0.0263602	0.140508	0.0194448	0.038553	0.0199755	0.0381226	0.0200972
224	1099.9639@10.9424	0.0570974	0.0884368	0.616653	0.212113	0.455742	0.455742	0.848457	0.695392	0.642537	0.739343	0.739343	0.9951	0.739343	0.739343	0.841452	-0.229524	0.569474	-0.223075	-0.526292	-0.00176657	0.401208	-0.221302	-0.0844773	-0.249916	-0.263035	0.138817	-0.346899	0.327179	0.658815	0.340182	0.757748	0.227661	0.785677	0.341542	1.31648	0.290377	0.398455	0.281376	0.585117	0.379909	0.828716	0.286636	1.04201	0.268281	0.611631	0.304175	0.724366	0.242738
225	10-Formyltetrahydrofolyl.L-glutamate	0.259086	0.413516	0.219117	0.988251	0.988251	0.466992	0.988251	0.988251	0.988251	0.383109	0.823716	0.961744	0.934704	0.383109	0.934704	-0.421577	-0.379041	0.14103	-0.0517741	-0.0166178	0.693589	0.0638071	-0.196226	-0.435856	-0.187082	-0.0569326	-0.0351194	3.35965	4.05591	2.08887	4.21638	1.98393	5.93612	2.08398	0.424846	2.82331	4.07812	3.18473	3.90257	2.83774	6.80119	2.54839	6.57761	3.13308	3.13541	2.56183	4.08491	2.04211
226	110.0599@3.9679	0.0302176	0.113105	0.185349	0.348149	0.684642	0.225803	0.225803	0.482233	0.464782	0.564188	0.967665	0.353394	0.50738	0.967665	0.813184	-2.09652	1.86357	0.115629	-1.91627	1.27137	2.26832	1.01032	2.1526	-0.0409847	1.38024	-0.631491	1.50392	10.7251	7.68604	12.2003	1e-08	1e-08	12.5797	4.1868	19.6614	23.6648	1e-08	1e-08	1e-08	31.2993	25.4276	24.0404	17.2549	23.8943	20.6088	22.2855	18.7838	1e-08
227	1100.8126@0.9615	0.106368	0.325381	0.407432	0.982349	0.59818	0.59818	0.59818	0.982349	0.982349	0.798839	0.730124	0.806532	0.806532	0.823074	0.806532	-0.20293	-0.0677256	-0.371701	-0.817606	0.0814397	0.320338	-0.0855442	-0.514237	-0.0665756	-0.075046	0.077375	-0.108501	17.5713	17.5675	17.6713	15.9518	13.9574	11.6187	16.6608	20.3635	9.68823	3.00599	17.5497	16.0123	19.5253	21.5173	17.764	20.3358	16.859	13.3258	16.3547	10.1433	16.2384
228	1101.3136@0.9615	0.112226	0.329031	0.431015	0.968661	0.611617	0.611617	0.611617	0.968661	0.968661	0.804608	0.776648	0.822052	0.842739	0.858108	0.832012	-0.197911	-0.0700778	-0.351126	-0.812624	0.0959869	0.313565	-0.0739905	-0.517845	-0.0587348	-0.0860953	0.083237	-0.111631	8.37759	8.55232	8.36827	7.54067	6.66742	5.60728	7.93182	9.72268	4.66157	1.4576	8.4667	7.70486	9.38229	10.273	8.51561	9.72697	8.10434	6.31756	7.80434	4.92201	7.70212
229	1101.8146@0.9615	0.0932638	0.298243	0.38949	0.950772	0.604058	0.604058	0.604058	0.950772	0.950772	0.778289	0.754075	0.781557	0.781557	0.781557	0.781557	-0.204421	-0.0460355	-0.358009	-0.829533	0.0846871	0.328518	-0.0881869	-0.509818	-0.0743578	-0.0945079	0.0754451	-0.105395	3.1511	3.15204	3.18816	2.88529	2.5285	2.1352	2.97326	3.71253	1.77195	0.557539	3.1742	2.83974	3.45585	3.85359	3.26668	3.72762	2.99924	2.41212	2.96413	1.82797	2.92704
230	1102.2922@0.9576	0.139535	0.394574	0.277539	0.961382	0.665281	0.66805	0.665281	0.961382	0.961382	0.570262	0.570262	0.570262	0.94916	0.93638	0.570262	-0.122126	-0.0510797	-0.177487	-0.677988	0.142465	0.251098	-0.00867174	-0.418382	0.0206562	-0.0251287	0.125646	-0.0688227	3.60833	3.58322	3.67971	3.35761	3.22335	2.59833	3.47314	4.10105	2.65559	0.899034	3.7888	3.43923	4.16474	4.13455	3.87971	4.12581	3.64725	2.92698	3.59711	2.26659	3.56271
231	1104.8326@0.9784	0.25859	0.648212	0.550306	0.884117	0.884117	0.884117	0.884117	0.884117	0.884117	0.942886	0.89962	0.942886	0.942886	0.942886	0.984649	-0.0770481	-0.146706	-0.40677	-0.259749	0.0623123	0.070848	-0.0875688	-0.0877187	-0.128378	-0.0678837	-0.00406011	-0.0894806	0.635275	1.02661	0.639804	0.941592	0.589981	0.871477	0.618788	0.906423	0.316111	0.624178	0.645694	1.01973	0.675215	1.01034	0.656144	1.05693	0.60371	0.927352	0.596277	0.924748	0.556205
232	1105.7677@0.9522	0.610155	0.428533	0.268759	0.891713	0.626301	0.891713	0.626301	0.891713	0.987341	0.89743	0.417942	0.608397	0.772903	0.772903	0.608397	0.030621	-0.0351925	0.385122	-0.284558	0.213867	0.0931979	0.132061	-0.229169	0.118718	0.0476445	0.186661	0.00289531	0.355207	0.309979	0.37744	0.291647	0.383585	0.259966	0.364779	0.327161	0.542857	0.2008	0.413959	0.29313	0.431683	0.314508	0.418036	0.327265	0.419151	0.288792	0.383727	0.22447	0.36816
233	1105.9713@10.9605	0.992589	0.993121	0.905691	0.97848	0.97848	0.97848	0.97848	0.97848	0.97848	0.980054	0.980054	0.980054	0.980054	0.980054	0.980054	0.0308703	0.204168	-0.0544713	0.0367649	0.115704	0.00922235	0.111075	0.0924011	0.122841	0.0259883	0.142973	0.0712457	0.0384298	0.0664933	0.0374242	0.0936812	0.0328283	0.0656106	0.0446663	0.118914	0.0398014	0.0781702	0.033242	0.0861386	0.0410937	0.0649281	0.0410944	0.0962736	0.0428904	0.0814041	0.0390344	0.0893649	0.037161
234	1106.0298@1.4549	0.0598231	0.0338969	0.683729	0.0551002	0.75906	0.43912	0.666178	0.934955	0.739095	0.875099	0.875099	0.875099	0.875099	0.955265	0.955265	0.180341	0.908829	-0.328574	-0.242913	0.431287	0.432546	0.308844	-0.412647	-0.0398865	-0.0328215	0.0264768	-0.308346	1.4919	0.949754	0.763117	1.0871	1.28667	2.37793	1.2686	1.4463	0.862293	0.711737	0.933426	1.00948	1.55724	1.32881	1.4835	1.42015	1.34343	0.735254	1.44989	0.794917	0.707897
235	1106.8036@0.9474	0.035145	0.0133495	0.880951	0.258147	0.0797699	0.13648	0.036342	0.344962	0.2492	0.991314	0.991314	0.991314	0.991314	0.991314	0.991314	-0.149515	0.216999	-0.0913129	-0.508544	0.0178872	-0.38283	-0.0927326	-0.712644	-0.0611532	-0.195126	0.0287071	-0.27125	0.139554	0.143994	0.132117	0.135936	0.113501	0.143038	0.131424	0.182328	0.1127	0.084523	0.142309	0.112249	0.130898	0.116561	0.144162	0.0981262	0.137567	0.0810456	0.11719	0.089768	0.119267
236	1107.1491@0.9439	0.0509999	0.00506132	0.528737	0.0843379	0.0755259	0.0452158	0.0403099	0.472107	0.169982	0.834279	0.834279	0.870121	0.870121	0.865477	0.870294	-0.255171	0.37776	-0.340206	-0.551166	0.0826132	-0.667334	-0.0958701	-0.720137	-0.131624	-0.16474	0.0590456	-0.361354	0.131152	0.113726	0.115754	0.111082	0.0967682	0.141862	0.110112	0.150237	0.0663037	0.0616677	0.128735	0.0917569	0.13218	0.0881767	0.129278	0.0533782	0.120092	0.0635548	0.11094	0.0729129	0.114059
237	1107.5244@1.0797	0.000460227	0.00289904	0.140363	0.0116518	0.712922	0.0116518	0.313388	0.545187	0.911749	0.776324	0.316101	0.776324	0.401997	0.701163	0.273014	-0.122748	0.623054	0.480002	-0.106121	0.120342	0.637327	0.39477	-0.320048	-0.242906	-0.188137	0.546647	0.0262414	1.07223	5.21705	1.26461	5.03576	0.879534	7.6036	1.2667	8.18708	1.34022	5.48217	1.91907	4.04353	1.11246	8.51187	1.42766	7.43579	1.34044	3.2938	1.73188	4.91914	0.889043
238	111.9783@7.4021	1.47e-07	0.000133863	0.00369201	0.00011051	0.85761	0.118466	0.131402	0.312035	0.885879	0.00465701	0.911295	0.0546326	0.0535831	0.964522	0.911295	2.95253	2.9047	-0.558915	-0.28765	2.04137	1.28597	2.12015	1.20938	-0.080974	0.885519	0.268188	0.125574	0.980293	3.54706	4.15155	5.17647	15.0629	28.8405	24.6631	36.4866	1e-08	1.84798	2.99341	5.29865	8.96	8.88312	12.1645	12.3889	10.1534	10.0031	12.1567	10.1691	1.74967
239	1110.7791@0.9644	0.00258607	0.0119613	0.667416	0.263741	0.269693	0.0243013	0.576165	0.977166	0.788769	0.902324	0.924241	0.877017	0.877017	0.877017	0.877017	0.0525037	0.393672	-0.0220286	-0.503622	0.299074	0.794075	0.221765	-0.234955	0.157784	-0.00804462	0.0847301	-0.100651	0.0561766	0.0807089	0.0881185	0.0995199	0.0725303	0.106147	0.0771128	0.130626	0.0628704	0.0391553	0.0792381	0.0879662	0.091079	0.153989	0.086455	0.158521	0.0877556	0.0826774	0.0805154	0.0704652	0.0749675
240	1111.5815@1.4525	0.843343	0.5836	0.743394	0.964208	0.783884	0.960336	0.783884	0.724323	0.783884	0.935989	0.935989	0.935989	0.935989	0.947193	0.947193	0.379646	-0.0897097	0.523394	0.23623	0.469185	-0.111781	0.371886	0.223257	-0.0685782	0.3292	0.0948768	0.241236	0.19481	0.174728	0.221926	0.249111	0.327735	0.196559	0.214448	0.201727	0.239389	0.246522	0.359599	0.252722	0.3799	0.265208	0.196999	0.127032	0.334581	0.239942	0.204694	0.254833	0.177856
241	1111.8303@10.9738	0.31008	0.252793	0.637582	0.495782	0.793828	0.628544	0.793828	0.822994	0.822994	0.921069	0.921069	0.921069	0.921069	0.921069	0.921069	0.187192	-0.357451	0.311214	-0.107463	0.138701	0.231238	0.247288	-0.109697	0.301998	-0.0791998	0.339783	0.0733897	0.0345846	0.0689986	0.041467	0.091002	0.0430125	0.0621997	0.0435757	0.0626875	0.042363	0.0605717	0.0519982	0.0879439	0.0443391	0.0894217	0.0393871	0.0983937	0.0476345	0.0720877	0.0426368	0.076198	0.0404071
242	1112.1465@0.9648	0.122261	0.0279763	0.306739	0.295724	0.285153	0.149405	0.0796913	0.520364	0.354272	0.877696	0.717068	0.527451	0.967657	0.97002	0.527451	-0.128144	0.291325	-0.228721	-0.400373	0.301602	-0.582449	-0.0397512	-0.939625	0.00936662	-0.191892	0.281797	-0.302296	0.073642	0.0733909	0.0786065	0.0682414	0.0616357	0.0852097	0.0776729	0.0881146	0.0461553	0.0373307	0.0837722	0.0699787	0.101005	0.0544509	0.086643	0.0401353	0.0759085	0.0323761	0.0722023	0.0414664	0.0745232
243	1112.3054@0.9576	0.0724344	0.239419	0.402335	0.952972	0.500242	0.500242	0.500242	0.952972	0.952972	0.785887	0.718604	0.818007	0.818007	0.845698	0.818007	-0.222761	-0.0273401	-0.387762	-0.8592	0.0832326	0.369048	-0.0930149	-0.597977	-0.0632388	-0.0838238	0.0775432	-0.108166	21.8475	21.3839	22.2152	19.2457	17.0012	14.596	20.7571	25.2709	11.7483	3.40141	21.9294	18.996	24.3421	26.9438	22.3373	25.5293	20.9567	15.0767	20.3547	11.7664	20.3316
244	1112.5799@1.4535	0.0715588	0.0214987	0.52503	0.831187	0.155747	0.164087	0.337998	0.155747	0.155747	0.980045	0.829239	0.913781	0.945004	0.913781	0.829239	0.0291764	0.0490892	0.594053	0.401614	0.293024	-0.434345	0.176877	0.231847	0.243157	0.348709	0.58648	0.356711	0.207068	0.186146	0.228623	0.279418	0.246408	0.245316	0.198183	0.236361	0.404643	0.30468	0.253024	0.310323	0.246302	0.196847	0.287508	0.147684	0.23277	0.285224	0.25975	0.261504	0.237851
245	1112.5823@1.1028	0.486133	0.428113	0.393291	0.929689	0.669087	0.669087	0.669087	0.744736	0.669087	0.745554	0.745554	0.745554	0.745554	0.745554	0.745554	-0.280054	0.01847	-0.186338	0.175359	-0.099072	0.175805	-0.186728	0.235818	-0.139578	0.118298	-0.113894	0.1574	0.188744	0.212911	0.178879	0.204514	0.135066	0.197731	0.167694	0.225072	0.157798	0.226437	0.165281	0.244938	0.181322	0.218226	0.161902	0.253295	0.150207	0.230352	0.172785	0.261197	0.170493
246	1113.5784@1.4268	0.802494	0.871003	0.837408	0.975273	0.975273	0.975273	0.975273	0.975273	0.975273	0.970418	0.970418	0.970418	0.970418	0.970418	0.970418	0.199369	0.199799	0.465065	0.405814	0.409177	0.179992	0.450137	0.59083	-0.0575423	0.612245	0.0721509	0.0865859	0.245362	0.233424	0.258765	0.297984	0.377316	0.425532	0.201521	0.184812	0.250019	0.480233	0.445868	0.223796	0.417101	0.293185	0.252344	0.308836	0.25181	0.304643	0.436914	0.495718	0.220293
247	1115.5561@1.0491	0.000951076	0.00880169	0.016842	0.1632	0.927285	0.00927537	0.393216	0.37998	0.0841297	0.873992	0.103453	0.352362	0.0312342	0.421899	0.0312342	-0.0860863	0.426036	0.70142	-0.0370511	0.410776	0.940183	1.03902	0.246464	0.330328	0.261291	1.019	0.529938	0.248194	1.75881	0.205334	2.01153	0.157241	2.7437	0.270017	2.32188	0.352583	2.11401	0.384901	1.56073	0.269982	3.61577	0.332938	3.61865	0.487767	1.78531	0.444155	2.68743	0.258866
248	1115.9386@10.9554	0.0327093	0.0766658	0.968419	0.181039	0.59913	0.189882	0.833603	0.833603	0.870926	0.986144	0.986144	0.986144	0.986144	0.986144	0.986144	-0.0700448	0.534217	-0.113654	-0.387021	0.00267953	0.511627	-0.0753144	-0.165804	-0.116588	-0.164141	-0.0575059	-0.128975	0.41781	0.829254	0.424139	0.981672	0.343887	1.00372	0.45816	1.61878	0.37055	0.589299	0.407617	0.795529	0.453518	1.24634	0.389996	1.33542	0.38915	0.721742	0.409973	0.892574	0.345043
249	1120.719@0.9314	0.155016	0.556907	0.421937	0.814283	1	1	1	1	1	0.525771	0.998886	0.998886	0.998886	0.998886	0.998886	1.98395	1.80957	-0.00338671	-1.88743	0.419904	-3.21853	-1.33776	-3.8035	-1.66052	-3.8035	0.225482	-0.905239	0.268272	0.122577	0.119899	0.0528376	0.234407	0.608611	1.3011	1e-08	0.152695	1e-08	0.234567	0.0411309	0.412469	0.0125632	0.106842	1e-08	0.147292	1e-08	1e-08	1e-08	1e-08
250	1120.8041@1.0028	0.0405972	0.0957135	0.551556	0.851417	0.24998	0.24998	0.687118	0.946076	0.83972	0.804719	0.804719	0.854363	0.804719	0.804719	0.854363	-0.393015	-0.0795475	-0.584188	-0.629368	-0.126843	0.43631	-0.282709	-0.233771	-0.411259	0.0177655	-0.0803861	-0.113324	0.75299	1.11832	0.805642	1.06937	0.547049	0.861506	0.639907	1.20882	0.301114	0.438157	0.738532	0.976096	0.715675	1.61049	0.711773	1.34976	0.605273	1.01159	0.675994	0.848837	0.470783
251	1121.9447@10.9608	0.827075	0.969342	0.326972	0.969599	0.969599	0.969599	0.969599	0.969599	0.969599	0.922874	0.87087	0.814128	0.606041	0.814128	0.814128	-0.0582599	0.166939	0.0912316	0.118795	0.120703	0.0677288	0.363387	0.20862	-0.132879	0.166414	0.115116	0.144537	0.0447363	0.0965386	0.0541373	0.118702	0.0365901	0.0896064	0.0583702	0.152039	0.0545349	0.118055	0.050793	0.115659	0.0527936	0.110547	0.0547081	0.115039	0.062053	0.126066	0.0651422	0.122663	0.0497089
252	1122.783@0.9752	0.00194254	0.00984434	0.706756	0.209297	0.120242	0.0378939	0.644094	0.95317	0.799431	0.935831	0.935831	0.935831	0.935831	0.935831	0.935831	-0.351946	-0.515206	-0.566686	-0.730724	-0.270812	0.654439	-0.324828	-0.183111	-0.674439	0.0143224	-0.42499	-0.0766882	0.266001	0.738892	0.291706	0.776503	0.217816	0.405697	0.219162	0.654614	0.126182	0.267212	0.250362	0.645967	0.241484	1.19093	0.220773	1.19431	0.212564	0.684773	0.232706	0.649989	0.137021
253	1123.8767@0.9542	0.0747354	0.228398	0.352884	0.976722	0.486687	0.5354	0.486687	0.970202	0.970202	0.62225	0.601265	0.601265	0.983569	0.983569	0.601265	-0.119387	-0.00981942	-0.169682	-0.76085	0.148551	0.288317	-0.00345968	-0.565432	0.0132264	-0.0627425	0.14572	-0.0769871	1.1002	1.08549	1.14221	1.01501	0.971538	0.808604	1.09278	1.27765	0.810436	0.25845	1.18316	0.981156	1.29225	1.295	1.19337	1.27016	1.13727	0.761464	1.09977	0.657955	1.08149
254	1123.9253@10.9684	0.00204366	0.0171666	0.142342	0.397938	0.418481	0.0689616	0.418481	0.378798	0.397938	0.482096	0.777558	0.777558	0.482096	0.287593	0.777558	-0.180466	0.207896	0.0544366	-0.207964	0.0537062	0.459971	-0.167754	-0.216271	-0.356865	-0.268784	-0.0510736	-0.236794	0.426594	0.828423	0.386926	0.889989	0.333947	0.868658	0.383917	1.11611	0.400716	0.622449	0.444086	0.86528	0.430395	1.18931	0.41398	1.17439	0.369545	0.679179	0.354673	0.800009	0.264299
255	1124.8592@0.9524	0.307822	0.2197	0.0538052	0.927798	0.471386	0.729011	0.471386	0.927798	0.862947	0.560091	0.132205	0.305502	0.609548	0.460193	0.208798	-0.0707365	0.0484508	0.259296	-0.499997	0.135827	0.177452	0.0573829	-0.468888	0.0973413	-0.064319	0.183097	-0.0988486	0.357068	0.298958	0.36661	0.300643	0.345868	0.26405	0.343183	0.356031	0.454452	0.138631	0.411714	0.285352	0.409812	0.340172	0.38531	0.337908	0.384297	0.242542	0.368745	0.190683	0.363797
256	1125.7592@0.9779	0.0482932	0.17267	0.445836	0.571428	0.376657	0.668155	0.58916	0.904694	0.740688	0.7405	0.7405	0.851671	0.7405	0.7405	0.921956	-0.429792	-0.253767	-0.628488	-0.58328	-0.094661	0.127899	-0.267129	-0.228183	-0.346371	-0.035193	-0.0263269	-0.0987175	1.7009	2.7026	1.8175	2.59777	1.23733	1.97095	1.37462	2.47449	0.601065	1.20471	1.67483	2.33299	1.62891	2.99917	1.66605	2.79256	1.36482	2.44757	1.55888	2.07741	1.22657
257	1126.1623@0.9483	0.0383414	0.0128138	0.719601	0.232987	0.147442	0.0454986	0.0454986	0.230591	0.230591	0.895883	0.895883	0.93096	0.895883	0.895883	0.93096	-0.166623	0.280309	-0.35453	-0.550876	0.0570242	-0.897943	-0.219723	-0.97752	-0.179803	-0.375666	-0.0427171	-0.400253	0.105462	0.0956015	0.0967195	0.0997143	0.0761317	0.121251	0.103997	0.115951	0.0530632	0.0477641	0.105068	0.0855595	0.107853	0.0656748	0.10248	0.0391417	0.0817188	0.0476596	0.0919006	0.0515319	0.085482
258	1129.8334@0.9598	0.078733	0.251981	0.423461	0.95968	0.512185	0.512185	0.512185	0.95968	0.95968	0.796734	0.739942	0.82092	0.82092	0.878708	0.825394	-0.210616	-0.0401015	-0.370561	-0.861346	0.0916067	0.355153	-0.0928143	-0.606667	-0.0546306	-0.0973072	0.0756301	-0.118417	15.0013	14.7597	15.2922	13.507	11.8123	9.93657	14.3663	17.5552	8.24786	2.35109	15.1836	13.208	16.7885	18.4725	15.4909	17.6841	14.5177	10.4036	13.8882	8.15951	13.9741
259	1130.3344@0.9598	0.0738378	0.250938	0.365509	0.943347	0.518778	0.518778	0.518778	0.943347	0.943347	0.739754	0.658848	0.817822	0.817822	0.826293	0.817822	-0.219454	-0.0338606	-0.401145	-0.857746	0.0758595	0.36085	-0.0963495	-0.612183	-0.0659192	-0.101203	0.0750285	-0.131199	7.32612	7.15554	7.43813	6.59266	5.69153	4.84959	6.98935	8.57969	3.96595	1.15406	7.21438	6.43239	8.11235	9.12727	7.44901	8.52793	6.99811	5.02653	6.81233	3.96763	6.76288
260	1130.537@1.0659	0.012116	0.0313887	0.241326	0.0534333	0.945979	0.0534333	0.962708	0.945979	0.554628	0.969376	0.713076	0.722481	0.38828	0.883087	0.398597	0.0146638	0.574261	0.267667	-0.0579148	0.22806	0.60043	0.631581	-0.0114933	-0.10149	-0.0900125	0.559701	0.210341	2.28014	8.65405	1.30894	9.89389	1.45163	12.9807	2.17412	14.6356	2.16386	9.44402	2.15689	8.37409	2.03919	14.2251	2.16455	13.8967	3.18419	6.72544	2.37623	11.6753	1.66008
261	1130.8354@0.9598	0.0821396	0.245274	0.452727	0.959895	0.524833	0.524833	0.524833	0.940318	0.940318	0.770305	0.770305	0.770305	0.865115	0.899942	0.822676	-0.195313	-0.0195585	-0.330435	-0.864312	0.11058	0.360868	-0.0695539	-0.593938	-0.0363345	-0.0952801	0.0864886	-0.123032	2.75933	2.78672	2.81433	2.47598	2.22958	1.88815	2.63836	3.30369	1.57169	0.440073	2.86102	2.45077	3.12118	3.47795	2.89649	3.2804	2.68722	1.95008	2.6241	1.53662	2.58542
262	1131.3075@4.8026	0.0618627	0.0369909	0.700085	0.104587	0.372488	0.296232	0.553267	0.511114	0.833261	0.95807	0.915418	0.915418	0.923902	0.915418	0.95807	-0.128617	0.52622	-0.401602	-0.412213	-0.186437	0.364959	-0.157958	-0.23323	-0.391885	-0.298999	-0.11501	-0.0575041	0.931165	0.663143	1.08876	0.64381	0.884921	0.774981	0.962717	1.10723	0.603322	0.453948	0.925794	0.528188	0.798043	0.954521	0.97701	0.728631	0.785256	0.580208	1.02518	0.531654	0.60986
263	1131.8104@0.9542	0.103255	0.313837	0.281454	0.988403	0.570498	0.601721	0.570498	0.988403	0.988403	0.59758	0.561781	0.561781	0.968758	0.891177	0.561781	-0.119442	-0.033921	-0.157538	-0.713031	0.160692	0.270675	0.00550553	-0.482139	0.0437304	-0.0390672	0.143286	-0.061235	3.78344	3.74359	3.88123	3.51785	3.35276	2.78921	3.7029	4.30349	2.84275	0.885413	4.02904	3.54433	4.44504	4.37185	4.1227	4.38814	3.92987	2.87057	3.7641	2.32801	3.78366
264	1131.9133@10.9639	0.00165114	0.0113124	0.71267	0.421954	0.08963	0.08963	0.16816	0.175519	0.315293	0.916169	0.916169	0.983026	0.916169	0.916169	0.916169	-0.124059	0.177552	-0.162266	-0.494571	-0.0047327	0.370608	-0.235335	-0.381785	-0.385498	-0.362454	-0.191691	-0.263389	0.447114	0.905631	0.422511	1.11901	0.344485	1.00467	0.453485	1.28512	0.32156	0.615624	0.455555	0.82141	0.492435	1.23644	0.374342	1.38121	0.346398	0.777844	0.392338	0.776042	0.278878
265	1132.1988@2.7416	5.41e-07	0.000316352	0.00880262	0.00962644	0.808975	0.148606	0.0110542	0.000714641	0.000714641	0.68556	0.354514	0.353668	0.794235	0.0367403	0.0463324	0.162126	-0.685371	0.346051	0.0350307	0.359099	-0.250807	-0.108845	-0.6326	-1.74278	-1.95355	-1.44884	-1.70376	0.108015	0.296669	0.0720545	0.218641	0.100202	0.162415	0.101284	0.158028	0.111097	0.265077	0.117785	0.262897	0.135809	0.216109	0.0951522	0.21697	0.101665	0.184123	0.065319	0.148258	0.015446
266	1132.3106@0.9542	0.0921008	0.301155	0.210957	0.960195	0.604473	0.604473	0.604473	0.960195	0.960195	0.521609	0.510707	0.510707	0.987568	0.910897	0.510707	-0.133952	-0.0371897	-0.179141	-0.745074	0.146155	0.267161	0.00965573	-0.467995	0.0364092	-0.0416365	0.144294	-0.0968252	2.55683	2.53088	2.67364	2.40793	2.27975	1.85277	2.48694	2.96036	1.92149	0.607522	2.69821	2.33916	2.97272	2.96125	2.8154	2.9823	2.63673	1.98308	2.62886	1.58752	2.56826
267	1132.812@0.9542	0.0943841	0.312303	0.206722	0.989366	0.581437	0.622937	0.622937	0.989366	0.989366	0.520139	0.508329	0.502394	0.946832	0.885337	0.502394	-0.12887	0.00451044	-0.147106	-0.720964	0.180698	0.262335	0.00889732	-0.429205	0.0421096	-0.0233172	0.150247	-0.0632626	1.25737	1.22143	1.31227	1.19904	1.12565	0.947395	1.22441	1.48065	0.968499	0.308052	1.35204	1.16042	1.4893	1.47807	1.42321	1.42508	1.30225	0.983203	1.28328	0.814404	1.25819
268	1136.8203@0.9648	7.94e-07	0.000174172	0.221489	0.120715	0.0671419	0.000501858	0.0671419	0.172233	0.437953	0.623494	0.360308	0.953444	0.501931	0.360308	0.623494	-0.173614	0.418545	-0.532509	-0.776048	-0.0114331	1.15922	-0.363728	-0.759922	-0.490772	-0.493366	-0.200756	-0.250654	0.0378264	0.0676615	0.0402531	0.0641695	0.0337186	0.0827922	0.0355081	0.0934105	0.0193523	0.0221265	0.0346281	0.0548581	0.0404464	0.141229	0.0370168	0.153198	0.0309054	0.0377069	0.0297743	0.040143	0.0265706
269	1137.833@0.985	0.105611	0.372722	0.433651	0.829853	0.700103	0.734689	0.885498	0.885498	0.885498	0.89346	0.805382	0.89346	0.89346	0.89346	0.895407	-0.0883181	-0.150086	-0.401797	-0.299296	0.0963385	0.169944	-0.0831544	-0.101448	-0.141488	-0.0640817	0.0370585	-0.0544983	1.44033	2.63279	1.42263	2.4542	1.28401	2.17528	1.40894	2.4091	0.739129	1.57255	1.42789	2.56139	1.536	2.8137	1.52467	2.90925	1.35225	2.32837	1.35035	2.4132	1.25215
270	1139.2949@0.962	0.2386	0.493354	0.325344	0.805971	0.816226	0.749378	0.975176	0.805971	0.980599	0.738917	0.949269	0.505439	0.682581	0.969855	0.738917	0.186403	0.310751	0.0524103	-0.300562	0.440149	0.501033	0.278647	-0.0975046	0.0188336	0.307148	0.178879	-0.0577337	0.0423024	0.0404729	0.0542943	0.0617128	0.0559857	0.0530445	0.0539339	0.0737019	0.0420227	0.0191075	0.0581477	0.0638607	0.0658169	0.0717709	0.0652401	0.072845	0.0588798	0.0547695	0.0582975	0.0407382	0.047465
271	114.1157@8.7891	1.21e-06	0.000235158	2.59e-06	0.0415309	0.129553	0.000660287	0.395247	0.129553	0.395247	0.000243913	0.0010747	2.19e-05	5.06e-06	5.06e-06	5.06e-06	-0.473937	-2.02411	-0.347373	-1.11611	-0.920242	1.40535	-1.57936	-0.404842	-1.42083	-1.04914	-1.35935	-0.425108	12.0468	341.392	13.3715	435.125	9.48318	99.5576	8.81798	91.3539	10.0019	128.218	9.9773	230.017	6.28479	1032.35	7.1468	1024.51	4.30353	209.44	4.20221	377.078	4.66951
272	114.9938@6.1482	0.698178	0.655202	0.838076	0.93238	0.93238	0.93238	0.93238	0.93238	0.93238	0.976925	0.955252	0.953117	0.953117	0.953117	0.953117	-0.00994656	-0.0712338	0.019287	-0.0634086	0.0466391	0.0796388	0.0450225	-0.104457	-0.0483111	-0.0390838	0.107086	-0.0422061	2.904	4.06442	2.56902	3.21651	2.98734	3.49938	2.44807	3.43079	2.85647	3.59857	2.69021	3.36928	2.80802	3.84852	2.84483	3.84563	2.84035	3.41363	2.80616	3.35877	2.44671
273	1140.8241@0.9576	0.056486	0.186826	0.403755	0.979865	0.389823	0.444937	0.389823	0.867329	0.867329	0.799705	0.744184	0.852125	0.807553	0.856901	0.807553	-0.217477	-0.00951296	-0.389312	-0.898882	0.0697978	0.375488	-0.0985106	-0.682129	-0.0604036	-0.117016	0.0904864	-0.143803	12.6347	12.2497	12.769	11.3476	9.80156	8.62912	12.0474	14.813	6.78713	1.94835	12.6085	10.7069	13.8878	15.7438	12.7752	14.8684	12.0112	8.19856	11.7158	6.5083	11.7049
274	1141.3262@0.9576	0.0521522	0.182046	0.389595	0.976713	0.39712	0.413643	0.39712	0.901368	0.901368	0.772821	0.706632	0.803555	0.803555	0.854553	0.803555	-0.221051	-0.0149976	-0.390739	-0.90116	0.081357	0.380249	-0.089434	-0.677127	-0.0613374	-0.106259	0.0936338	-0.118071	17.5632	16.9874	17.6056	15.7034	13.5445	11.8803	16.6282	20.4724	9.35007	2.69673	17.4745	14.8078	19.3705	21.8355	17.8386	20.7138	16.705	11.33	16.3499	9.11512	16.2103
275	1141.8003@10.9685	0.199645	0.197765	0.896048	0.745879	0.521838	0.411205	0.521838	0.557688	0.916315	0.985961	0.985961	0.985961	0.985961	0.985961	0.985961	-0.059038	-0.0911224	-0.060044	0.151848	0.137093	0.299357	-0.0843101	0.189167	0.0146073	0.1343	-0.0346184	-0.016159	0.0537908	0.0738618	0.0598263	0.0807945	0.0543468	0.081587	0.0547147	0.0636031	0.0517251	0.0783023	0.0572604	0.0935196	0.0635445	0.0993826	0.0613988	0.0909369	0.0473675	0.0906554	0.0598002	0.085669	0.0469391
276	1143.3084@0.9542	0.0632782	0.217882	0.334208	0.947412	0.449683	0.460559	0.449683	0.947412	0.947412	0.606355	0.606355	0.606355	0.94538	0.925731	0.606355	-0.140648	-0.0263313	-0.188735	-0.748393	0.153915	0.318926	-0.0105813	-0.547206	0.0227454	-0.0490646	0.121199	-0.0766821	2.54282	2.41844	2.57969	2.33342	2.17745	1.8233	2.46924	2.84261	1.80409	0.583733	2.69027	2.24489	2.96509	2.96277	2.73414	2.9647	2.57858	1.79085	2.5065	1.46106	2.52388
277	1144.5565@1.0472	0.0366145	0.530387	0.0164732	0.849563	0.849563	0.849563	0.849563	0.849563	0.849563	0.0632155	0.57429	0.281755	0.282209	0.217536	0.437534	-1.07509	-0.448167	0.164051	-0.264456	-0.411375	-0.10813	0.309584	-0.130217	-0.507108	-0.183985	0.227173	0.0742806	0.429416	0.73592	0.337301	0.85889	0.120999	0.557691	0.242917	0.611262	0.394804	0.668714	0.464247	0.658985	0.240613	0.67973	0.335886	0.799918	0.49531	0.560152	0.454921	0.897016	0.261973
278	1146.1787@0.9395	0.0137027	0.00281445	0.776368	0.163456	0.0494198	0.0193494	0.0103871	0.241093	0.0705235	0.880839	0.880839	0.880839	0.880839	0.880839	0.880839	-0.232614	0.264375	-0.327689	-0.564803	-0.0941731	-0.81787	-0.158355	-1.16129	-0.256643	-0.246197	-0.0562739	-0.464178	0.0723094	0.0615085	0.0649902	0.0680851	0.0501151	0.0782569	0.0667394	0.0774001	0.039856	0.0337907	0.0695459	0.0538208	0.0692748	0.0437933	0.0593487	0.0297225	0.0602604	0.0253351	0.0627663	0.0326079	0.0575738
279	1146.8378@0.9608	0.00694989	0.0270401	0.580551	0.361124	0.529783	0.0453049	0.575282	0.691345	0.997039	0.89491	0.89491	0.89491	0.89491	0.913397	0.89491	0.15413	0.411985	0.0977038	-0.332331	0.321721	0.837274	0.266911	-0.26701	0.0230816	0.152153	0.122471	-0.00120953	0.0501531	0.0599522	0.066404	0.0779007	0.0612094	0.0833052	0.0684895	0.10011	0.0516542	0.0307086	0.07307	0.0787813	0.0778656	0.125982	0.0678098	0.120316	0.0659605	0.0612303	0.0742844	0.053331	0.0575552
280	1147.8866@10.9685	0.00117228	0.0102215	0.639592	0.269277	0.295037	0.0386097	0.350196	0.541972	0.541972	0.894347	0.867955	0.867955	0.867955	0.867955	0.929878	-0.0564239	0.261674	-0.132564	-0.293399	0.0750105	0.512956	-0.14691	-0.256188	-0.280539	-0.168987	-0.0270025	-0.178382	0.315027	0.703766	0.363118	0.778986	0.286966	0.745126	0.365169	1.0325	0.297076	0.543625	0.321533	0.666267	0.393892	1.02635	0.320445	1.08949	0.302366	0.620055	0.310123	0.621449	0.232449
281	115.0265@6.0383	0.275569	0.0410781	0.460074	0.197728	0.525742	0.135122	0.645045	0.645045	0.945889	0.78769	0.94253	0.78769	0.853078	0.78769	0.94253	-0.154286	0.428288	0.0109823	0.237105	0.128658	-0.934668	-0.0625643	-0.185065	-0.191386	-0.184898	0.0268696	-0.0336715	0.177113	0.0957064	0.212105	0.11835	0.153503	0.1105	0.19624	0.177541	0.185146	0.127956	0.207046	0.124336	0.209053	0.0604916	0.21647	0.0514946	0.174551	0.0953899	0.198148	0.0928959	0.153
282	115.9884@10.9945	3.59e-05	0.00149866	0.100433	0.105323	0.101494	0.00915823	0.101494	0.101494	0.241179	0.350309	0.340421	0.702688	0.340421	0.168514	0.469681	-0.157248	0.226329	-0.168168	-0.293812	-0.0487006	0.426131	-0.199761	-0.297373	-0.363904	-0.286589	-0.103954	-0.186025	7.64575	10.0642	7.91044	10.4205	7.00988	11.3758	6.93987	12.5883	6.30732	7.3681	7.53725	9.34217	7.84567	14.6748	7.19416	12.849	6.69598	8.58864	6.84871	8.08043	5.5329
283	1150.0674@6.2264	0.0224869	0.000384294	0.19798	0.00057014	0.341699	0.562328	0.341699	0.562328	0.341699	0.500486	0.745323	0.673714	0.500486	0.372643	0.690523	-0.208987	2.30059	0.0603622	-3.2253	0.117897	-0.798918	-0.20669	-3.04223	-0.351565	-0.810966	-0.107806	-3.55102	1.04997	0.0760413	1.14479	0.112659	0.959708	0.382691	0.939075	0.546958	1.06799	0.0190446	1.22054	1e-08	1.32859	0.0952599	1.05305	0.013201	0.962777	0.00226495	0.939032	0.0206421	0.71301
284	1158.8541@0.9576	0.0490089	0.180125	0.370928	0.966849	0.402478	0.405256	0.402478	0.941839	0.941839	0.773155	0.668896	0.773155	0.773155	0.870837	0.773155	-0.224618	-0.0156265	-0.391078	-0.874067	0.0890089	0.393121	-0.0932698	-0.671735	-0.056554	-0.0879607	0.0911866	-0.117171	12.4891	11.9876	12.6118	10.9582	9.58183	8.39523	11.9	14.3034	6.6787	1.97675	12.4622	10.5426	13.8794	15.4639	12.8189	14.6693	11.9088	8.0303	11.6206	6.37396	11.6345
285	1159.3552@0.9576	0.0517563	0.18544	0.371418	0.99155	0.384588	0.422267	0.384588	0.868769	0.868769	0.792055	0.729252	0.797902	0.797902	0.797902	0.797902	-0.22695	0.00400324	-0.401532	-0.885847	0.0703757	0.384666	-0.113204	-0.690194	-0.0831549	-0.106903	0.0784449	-0.127885	6.14175	5.94875	6.2619	5.47331	4.79012	4.19245	5.80804	7.26136	3.30566	0.966182	6.08456	5.21509	6.77803	7.64901	6.24567	7.26315	5.73981	3.91957	5.72776	3.1595	5.63953
286	1159.8564@0.9581	0.0518791	0.177363	0.386936	0.992933	0.394517	0.431133	0.394517	0.89177	0.89177	0.772873	0.709423	0.807228	0.807228	0.823876	0.807228	-0.232312	-0.00330083	-0.376902	-0.878317	0.0857697	0.395044	-0.0839765	-0.656632	-0.0683062	-0.09776	0.0886142	-0.126583	2.43987	2.34188	2.50721	2.20897	1.90983	1.689	2.30147	2.85145	1.32637	0.385927	2.48332	2.08974	2.69409	3.02222	2.55601	2.96206	2.37883	1.61381	2.28851	1.27306	2.25822
287	1160.8309@0.9542	0.0700671	0.231604	0.289118	0.988646	0.483836	0.500162	0.483836	0.979856	0.979856	0.625636	0.589372	0.589372	0.961419	0.871031	0.589372	-0.111873	-0.00476762	-0.168661	-0.727919	0.151003	0.301495	0.00674159	-0.548717	0.0437386	-0.0463693	0.13885	-0.0756254	3.09524	3.03037	3.23668	2.86777	2.76174	2.35066	3.09772	3.52802	2.3315	0.728569	3.30181	2.83257	3.63373	3.67612	3.39686	3.59287	3.19713	2.20692	3.16444	1.8252	3.14874
288	1161.3316@0.9542	0.0628224	0.225503	0.241178	0.98275	0.487013	0.545971	0.487013	0.982069	0.982069	0.548504	0.548504	0.53105	0.997276	0.83011	0.53105	-0.133717	-0.0190346	-0.158052	-0.767506	0.161546	0.281083	-0.00517308	-0.558847	0.0517608	-0.0668968	0.161113	-0.0744182	2.14044	2.14315	2.2119	1.95657	1.88042	1.57858	2.08665	2.46741	1.60548	0.504991	2.29523	1.90332	2.52479	2.48737	2.34323	2.49423	2.18241	1.52882	2.15434	1.25425	2.16992
289	1162.8742@0.9692	0.113107	0.485059	0.328323	0.830538	0.830538	0.83446	0.830538	0.83446	0.83446	0.940651	0.632186	0.831616	0.831616	0.831616	0.831616	-0.0352766	-0.175558	-0.596793	-0.301543	0.172555	0.090555	-0.145771	-0.178819	-0.124301	-0.125024	0.0907436	-0.106609	0.30761	0.60259	0.273021	0.546159	0.26756	0.489282	0.299046	0.52785	0.0994912	0.353092	0.284435	0.578985	0.327621	0.593541	0.326782	0.629624	0.268918	0.498411	0.255912	0.516424	0.254605
290	1163.1142@1.4325	0.117394	0.431267	0.00389489	0.599159	0.954545	0.986849	0.599159	0.986849	0.902203	0.471991	0.957824	0.0906229	0.0113286	0.793219	0.0113286	-0.229918	-0.675422	0.0124367	-0.114642	0.472779	-0.0073782	0.765939	-0.858674	0.0948813	0.0149423	0.774616	0.231105	0.296945	0.394483	0.312472	0.618634	0.263859	0.3163	0.25578	0.318062	0.316479	0.286587	0.298214	0.649139	0.503212	0.628337	0.342525	0.379612	0.502024	0.315101	0.534275	0.243592	0.291922
291	1163.8093@0.9524	0.417084	0.176128	0.120826	0.85269	0.287094	0.85269	0.287094	0.950625	0.986525	0.72996	0.252246	0.48212	0.740714	0.606586	0.740714	-0.0940229	0.108559	0.308332	-0.371408	0.142156	0.128877	0.0601469	-0.361794	0.116082	0.0451148	0.0678792	-0.00330174	0.315902	0.229019	0.313538	0.230487	0.290973	0.227014	0.298754	0.268403	0.434365	0.13044	0.345056	0.224771	0.347641	0.242691	0.34698	0.259752	0.328535	0.19296	0.327701	0.164625	0.326658
292	1164.0155@10.9608	0.923301	0.926909	0.464609	0.982327	0.982327	0.982327	0.982327	0.982327	0.982327	0.95425	0.927903	0.676315	0.676315	0.676315	0.676315	-0.0144487	0.249097	0.076751	-0.158743	0.328971	0.042218	0.350791	0.0705314	0.235833	0.00770879	0.287939	0.0957588	0.0287551	0.0847314	0.0300924	0.11417	0.0232135	0.0798022	0.0350476	0.156585	0.032765	0.0888601	0.029298	0.0893167	0.0426286	0.0916069	0.0312908	0.113201	0.0373052	0.107182	0.0377407	0.101685	0.0308609
293	1164.8404@0.9521	0.0182071	0.0335676	0.230402	0.23484	0.178052	0.397446	0.178052	0.545507	0.23484	0.798608	0.888509	0.53742	0.756196	0.756196	0.953906	-0.0648824	0.344714	-0.0337143	-0.55539	0.132631	-0.300739	-0.0797246	-0.583761	-0.0746387	-0.189278	0.0179309	-0.451345	0.109185	0.0944167	0.0977735	0.0969876	0.09105	0.11391	0.106807	0.129154	0.102469	0.0428914	0.099709	0.087354	0.112849	0.0778113	0.114037	0.0775776	0.0989483	0.0711434	0.0968834	0.0565658	0.0944339
294	1165.1912@0.9458	0.0059622	0.00277987	0.525266	0.042206	0.245799	0.0153512	0.0563321	0.320371	0.141179	0.847239	0.825531	0.871482	0.825531	0.825531	0.848656	-0.129335	0.550432	-0.420554	-0.362743	-0.038761	-1.28939	-0.175995	-0.760382	-0.217238	-0.278344	0.0757971	-0.497522	0.091399	0.079731	0.0839586	0.0753207	0.0640245	0.112477	0.0962966	0.1146	0.0513478	0.0443143	0.0796685	0.076267	0.0864298	0.042629	0.0842791	0.0208065	0.072048	0.0434099	0.0831709	0.0481234	0.0700487
295	1165.5256@0.9508	0.0190238	0.00958015	0.763779	0.142893	0.17928	0.0387569	0.0702231	0.354679	0.282845	0.971727	0.946068	0.946068	0.971727	0.946068	0.971727	0.0255618	0.451684	-0.193249	-0.554666	0.151249	-1.16973	0.0175643	-0.911589	-0.156263	-0.311516	-0.0556521	-0.398222	0.0588075	0.0597359	0.0580686	0.0531731	0.0518467	0.0762828	0.0671187	0.0781356	0.0422777	0.0248258	0.0599461	0.0520443	0.0681102	0.0331463	0.0616843	0.0170423	0.0564528	0.0282706	0.0618549	0.0317518	0.0517374
296	1169.8448@0.9576	0.0358099	0.133821	0.380323	0.996452	0.325761	0.350424	0.325761	0.873449	0.873449	0.767739	0.687963	0.798428	0.83514	0.886519	0.782504	-0.207211	-0.00159081	-0.390869	-0.916438	0.0941057	0.391493	-0.0790473	-0.746847	-0.0538132	-0.116912	0.108421	-0.134707	9.87417	9.62215	9.98355	8.92041	7.64079	6.97058	9.56016	11.5515	5.27682	1.59619	9.86806	8.22794	11.0088	12.4374	10.1873	11.8858	9.51327	6.0872	9.28567	4.9624	9.21988
297	117.9804@1.798	0.276133	0.0015951	0.468638	0.00974562	0.600354	0.00486379	0.576776	0.993625	0.576776	0.995002	0.995002	0.379331	0.995002	0.995002	0.995002	-0.398014	1.20757	-0.435789	-0.392511	2.71033	1.42525	-0.550867	-0.523538	-0.59282	-0.0038307	-0.273447	-0.478014	14.9603	7.17373	11.3136	7.50065	9.10096	13.7563	10.8383	20.1339	7.86704	3.29791	11.5569	7.88108	159.991	21.4647	11.9646	17.945	8.47168	5.23518	9.46311	4.97326	8.16497
298	1170.3469@0.9576	0.0405921	0.143574	0.402438	0.982995	0.32854	0.367693	0.32854	0.856945	0.856945	0.796219	0.745322	0.833743	0.800491	0.871739	0.800491	-0.219214	0.00769288	-0.396582	-0.908971	0.0762271	0.392263	-0.1015	-0.723841	-0.0584014	-0.107516	0.100862	-0.124925	13.8611	13.4199	14.058	12.3238	10.6451	9.75185	13.3384	16.1295	7.34087	2.19308	13.8681	11.5171	15.3077	17.321	14.1263	16.4664	13.289	8.62141	12.7334	6.96599	12.8111
299	1170.981@14.2343	0.115101	0.117899	0.27708	0.210995	0.985306	0.178452	0.985306	0.985306	0.985306	0.443121	0.612917	0.659195	0.443121	0.443121	0.612917	-1.44254	1.22566	-0.808183	-0.13052	-0.629069	1.44892	-1.24499	0.0993327	-1.77947	0.0121891	-0.8728	0.0733722	0.465025	1e-08	1.26782	1.03354	0.287927	0.926081	0.34962	1.75742	0.37004	0.313647	0.619587	0.734568	0.572737	1.73475	0.547708	1.39789	0.338663	0.556856	0.392442	0.672402	0.276905
300	1170.9816@14.8091	0.0378903	0.672804	1.33e-05	0.834618	0.834618	0.834618	0.834618	0.834618	0.999851	0.264219	9.88e-05	5.04e-05	0.2223	0.0851576	0.264219	-1.28538	1.26436	2.16189	1.34153	2.29694	2.22418	-1.53773	1.34178	-3.92816	1.46343	-1.2103	-0.689306	0.438031	0.62649	0.446268	0.375792	0.135393	1.16113	0.227401	1.24656	1.78424	1.74991	2.173	0.790065	2.28196	0.826298	2.06363	3.85682	0.284246	2.13046	1e-08	0.409956	0.0377587
301	1170.9819@13.3981	0.00279362	0.010289	0.583265	0.210393	0.103911	0.0889327	0.28031	0.210393	0.385347	0.852385	0.852385	0.852385	0.852385	0.867571	0.852385	0.375051	0.543025	-0.492897	-1.14517	0.832229	0.722912	0.0980083	-0.704937	0.0312471	-0.865884	0.525323	-0.545633	1.16136	1.68911	1e-08	1.99547	0.980845	2.22675	0.798682	3.14178	0.764256	1e-08	1e-08	1.45514	1.22606	3.13563	1.21697	2.94581	0.543224	1.15479	0.925386	1.10559	0.391472
302	1172.8749@0.9263	0.16479	0.14897	0.162363	0.844197	0.507926	0.347001	0.844197	0.467756	0.963167	0.807703	0.594077	0.540178	0.394515	0.426321	0.540178	0.106298	-0.128111	-0.295701	0.315658	0.276557	-0.853103	-0.574926	-0.0956046	-0.483349	-0.463086	-0.350592	0.0140994	0.0288395	0.0906924	0.0235835	0.0945851	0.0275235	0.0580751	0.028908	0.111459	0.015018	0.105569	0.0276898	0.125024	0.0327127	0.04103	0.0307873	0.0615383	0.0136284	0.0826607	0.0215643	0.0907368	0.0230144
303	1174.7657@0.9305	0.236349	0.460335	0.399703	0.498642	1	1	1	1	1	0.348778	0.993361	0.993361	0.993361	0.993361	0.993361	3.46739	5.96045	0.758625	4.68051	-0.137698	2.73472	-0.186356	0	-5.38132	0	0.615921	2.76393	0.538504	1e-08	0.01374	1e-08	0.554262	0.808049	5.55404	0.0475325	0.474099	0.0513995	0.46023	0.30094	0.297702	0.0845876	0.20427	1e-08	0.478455	1e-08	1e-08	1e-08	1e-08
304	1178.8477@0.9833	0.099097	0.288382	0.520781	0.819779	0.583039	0.6944	0.845244	0.847037	0.845244	0.913127	0.913127	0.913127	0.913127	0.913127	0.913127	-0.0369659	-0.138638	-0.370503	-0.294287	0.125594	0.20992	-0.0407624	-0.116776	-0.0940742	-0.0965262	0.0769619	-0.10853	0.995129	1.93085	1.02701	1.86678	0.89656	1.65883	1.07443	1.79084	0.5273	1.16495	1.03685	1.93191	1.11877	2.13934	1.0873	2.25307	0.988678	1.75973	0.977127	1.74261	0.896129
305	118.937@13.2806	0.125409	0.16548	0.769077	0.491742	0.491742	0.579509	0.803109	0.491742	0.734078	0.997787	0.997787	0.997787	0.997787	0.997787	0.997787	0.509767	0.834635	0.382381	-2.00766	0.50574	0.555411	0.00319068	-0.316187	-1.87453	-1.63903	0.0236667	-0.459874	4.83938	4.65818	4.89458	9.75455	11.102	12.1308	2.7574	13.5729	8.83022	0.816532	3.85792	2.76756	10.1768	5.39892	3.644	15.7818	1.75344	1.86325	8.00208	9.71291	1.51619
306	1-18:0-2-18:3-monogalactosyldiacylglycerol	0.166252	0.552591	0.281784	0.825069	0.825069	0.968847	0.916971	0.968847	0.968847	0.660295	0.570784	0.746129	0.746129	0.660295	0.895945	-0.118058	-0.160937	-0.270217	-0.146076	0.0832364	0.020953	-0.0554318	0.0864485	-0.112543	-0.0217823	0.0234528	0.0170874	9.09943	12.9978	8.82425	13.2207	8.3402	11.4317	8.17516	12.0193	6.15203	10.0153	8.71019	13.6785	9.80348	12.5251	9.18472	14.077	8.59559	13.5971	8.65248	14.2405	7.90663
307	1-18:2-2-18:2-monogalactosyldiacylglycerol	6.75e-07	0.000286603	0.0106416	0.00189843	0.971573	0.000487084	0.971573	0.971573	0.971573	0.0227355	0.302999	0.0227355	0.303039	0.976971	0.302999	0.615177	1.81754	0.225594	-0.0239518	0.570028	2.19304	0.21781	-0.0677697	0.0315952	0.0381338	0.229707	0.186873	0.436388	0.389796	0.364907	0.630099	0.65357	1.45728	0.573809	2.13766	0.510843	0.434614	0.426077	0.568489	0.628955	2.15497	0.560608	2.50869	0.469511	0.446348	0.462368	0.526747	0.440242
308	1180.8222@0.9623	0.0244353	0.00948379	0.422736	0.960798	0.176336	0.0157742	0.960798	0.960798	0.981909	0.715494	0.843516	0.916749	0.843516	0.715494	0.981366	0.855071	-0.0775714	-0.732947	-0.769116	-0.291442	0.839542	-0.772347	-0.153789	-2.5617	-0.0307875	-0.0486333	0.00645772	0.202395	0.47668	0.185613	0.53615	0.122179	0.459081	0.579669	0.500728	0.0904317	0.144367	0.143023	0.449938	0.138536	0.846663	0.1785	0.965777	0.178216	0.489948	0.0489487	0.42047	0.0290648
309	1182.9025@0.9519	0.0701467	0.0614447	0.105549	0.785277	0.191266	0.54485	0.162877	0.747181	0.785277	0.972498	0.175499	0.266121	0.498755	0.281325	0.266121	-0.00372229	0.0593836	0.293282	-0.444308	0.211451	0.175596	0.0980235	-0.595549	0.173052	-0.0913072	0.192213	-0.0668463	0.230092	0.200954	0.247979	0.209478	0.23163	0.18881	0.245208	0.238869	0.311787	0.11186	0.274053	0.189782	0.281191	0.225503	0.272344	0.238052	0.260419	0.145702	0.251263	0.125919	0.24818
310	1183.8014@0.9779	0.037203	0.119211	0.450605	0.505945	0.235806	0.563002	0.505945	0.892027	0.892027	0.655927	0.655927	0.878288	0.655927	0.655927	0.93429	-0.343703	-0.214082	-0.510666	-0.578993	-0.112436	0.131674	-0.317479	-0.251822	-0.382364	-0.0521227	0.0367462	-0.0449888	1.24875	2.0134	1.35809	1.94723	0.978351	1.50527	1.07588	1.90917	0.560442	0.981202	1.2693	1.67016	1.14914	2.23193	1.26225	2.10719	0.941119	1.83148	1.15079	1.4948	0.854085
311	1184.204@0.9454	0.0231197	0.0013246	0.887793	0.0536605	0.0579238	0.00630685	0.0143378	0.203588	0.0579238	0.991187	0.936149	0.96917	0.936149	0.936149	0.936149	0.00348851	0.431497	-0.345065	-0.567982	0.0515967	-1.34228	-0.11109	-0.967888	-0.224832	-0.316435	-0.101322	-0.571629	0.0704015	0.067675	0.0746069	0.0638612	0.063896	0.0906034	0.0814634	0.0867907	0.0348373	0.0321586	0.0793237	0.0565704	0.0823345	0.032204	0.0679538	0.0196734	0.07017	0.0338073	0.0640916	0.0334411	0.0527533
312	1186.0343@1.4295	0.436068	0.23184	0.673067	0.467315	0.935241	0.717821	0.700266	0.467315	0.987998	0.869311	0.869311	0.987584	0.869311	0.967441	0.869311	-0.189993	0.537262	0.29982	-0.0753665	0.00628414	0.225639	0.229254	-0.437763	0.0455326	-1.02689	0.41338	-0.00725903	1.06881	0.628611	0.647325	1.50652	0.994819	1.42658	0.509564	1.67196	0.90702	0.914432	1.20553	1.11203	1.10307	0.955608	0.62056	1.54099	0.997821	0.462273	1.01388	1.11405	0.852694
313	1187.0912@1.3804	0.636816	0.555732	0.806722	0.962703	0.677008	0.677008	0.677008	0.677008	0.962703	0.984376	0.968039	0.968039	0.989305	0.989305	0.968039	0.296486	0.127605	0.362986	0.575549	0.368221	0.615305	0.0336176	0.539487	-0.0560593	0.575447	0.447178	0.206839	0.411218	0.303481	0.431884	0.777029	0.640977	0.42151	0.394478	0.758925	0.390404	0.777898	0.693897	0.832326	0.676756	0.805539	0.411487	0.849674	0.408963	0.784268	0.454016	0.786205	0.364956
314	1187.5303@1.1736	0.226553	0.353878	0.348143	0.818979	0.722385	0.818979	0.646451	0.646451	0.722385	0.95268	0.746526	0.746526	0.95268	0.684192	0.684192	0.0241408	0.0884499	-0.0790783	-0.223188	0.109329	-0.06896	0.0188759	-0.450867	-0.229115	-0.310465	0.179065	-0.238439	0.564898	1.00608	0.515952	0.736326	0.543699	0.835935	0.555389	1.01663	0.434295	0.693963	0.588905	0.7987	0.548174	0.690004	0.617767	0.971071	0.48958	0.638969	0.605504	0.635777	0.468528
315	1187.8749@0.9576	0.0368081	0.138862	0.384548	0.963668	0.33336	0.370436	0.33336	0.886755	0.886755	0.781093	0.747489	0.819628	0.795074	0.848572	0.795074	-0.210149	0.0164228	-0.39396	-0.91582	0.0780598	0.399938	-0.114553	-0.721851	-0.0605489	-0.0939873	0.104985	-0.131821	10.0473	9.67191	10.2561	8.9436	7.79346	7.05092	9.75772	11.7777	5.41193	1.60294	10.0397	8.26407	11.1425	12.6476	10.2897	11.9146	9.53057	6.25496	9.22301	5.03198	9.32595
316	1188.376@0.9576	0.0352769	0.129469	0.377038	0.978335	0.326399	0.368482	0.326399	0.871025	0.871025	0.77506	0.694648	0.820578	0.820578	0.898726	0.77506	-0.20641	0.00957525	-0.383701	-0.918219	0.083769	0.385694	-0.0815159	-0.748412	-0.0266035	-0.11055	0.112517	-0.142636	5.0599	4.9112	5.05599	4.61918	3.91162	3.6229	4.85574	5.97094	2.7095	0.852404	5.04401	4.19071	5.58018	6.31436	5.14046	6.13697	4.83192	3.15561	4.72825	2.51743	4.77381
317	1188.8771@0.9576	0.0497557	0.145678	0.513801	0.990694	0.325848	0.375887	0.325848	0.831344	0.831344	0.830696	0.830696	0.830696	0.894139	0.931845	0.830696	-0.184975	-0.00416288	-0.358638	-0.914478	0.0918763	0.376977	-0.0680121	-0.709797	-0.0319122	-0.122161	0.095148	-0.13126	2.02122	1.97039	2.04851	1.87282	1.58901	1.42898	1.99099	2.40315	1.08408	0.342089	2.08991	1.69687	2.25431	2.56681	2.08303	2.42405	1.9766	1.29156	1.90573	1.05819	1.91582
318	1189.0885@1.4282	0.968385	0.978214	0.222074	0.989143	0.989143	0.989143	0.989143	0.989143	0.989143	0.557448	0.978896	0.334623	0.538169	0.910632	0.512969	0.302362	0.362128	0.00991167	-0.408672	0.686407	-0.51077	0.396578	0.0234828	-0.0643158	0.0723729	0.461688	-0.389136	0.972533	0.260843	0.91826	1.73168	1.44453	0.959764	0.887119	1.60126	0.942424	0.776248	0.961404	0.724752	1.49172	0.690259	1.55108	0.708187	1.45869	1.75173	1.03031	0.273488	0.825957
319	1189.3564@0.9542	0.0447046	0.15784	0.29598	0.92994	0.406304	0.450809	0.410447	0.92994	0.92994	0.600042	0.600042	0.600042	0.97725	0.929166	0.600042	-0.139008	0.0445504	-0.202846	-0.758381	0.134995	0.318149	0.00436684	-0.572547	0.0348266	-0.0643212	0.151358	-0.0801429	2.00511	1.92046	2.08351	1.8529	1.74467	1.55991	1.96838	2.33178	1.42071	0.49341	2.13163	1.73724	2.31717	2.3435	2.1725	2.36085	2.06204	1.3602	2.03897	1.17711	2.01366
320	1189.8523@0.9542	0.0432743	0.156882	0.295591	0.995221	0.360153	0.501124	0.360153	0.897812	0.897812	0.527984	0.527984	0.527984	0.999854	0.984112	0.527984	-0.144938	-0.00185715	-0.189004	-0.79511	0.14312	0.28096	2.75e-05	-0.619547	0.0206624	-0.0776418	0.145	-0.0922142	2.57124	2.49177	2.63574	2.35585	2.19977	1.93089	2.50952	2.91049	1.86383	0.622069	2.70379	2.17161	2.96549	2.97331	2.78453	2.91655	2.64999	1.73225	2.55709	1.42295	2.50929
321	1189.9517@10.9554	0.0427141	0.0910408	0.324051	0.259656	0.601309	0.322124	0.858509	0.726754	0.629763	0.604984	0.656255	0.995623	0.604984	0.543574	0.858752	-0.180929	0.439549	-0.129025	-0.343024	0.000915715	0.392905	-0.195427	-0.138399	-0.378537	-0.245455	0.0563273	-0.306768	0.280274	0.622132	0.321494	0.689448	0.215151	0.703588	0.31569	1.07515	0.266666	0.441954	0.28362	0.592079	0.31048	0.80792	0.291671	0.914231	0.259361	0.522631	0.266172	0.668974	0.202726
322	119.9499@6.1558	0.898839	0.372153	0.997077	0.909522	0.909522	0.693932	0.715274	0.715274	0.715274	0.994373	0.994373	0.994373	0.994373	0.994373	0.994373	-0.0773012	-0.0872427	-0.0841267	-0.072546	-0.192692	0.365929	-0.0812979	-0.314673	-0.0719467	0.228559	-0.224642	0.230229	1.08793	0.702222	0.611742	0.885274	1.0681	0.872874	0.542896	0.621467	0.926413	0.82569	0.676981	0.683952	0.848934	0.924849	0.638229	1.12097	0.891323	0.396977	0.715218	0.879422	0.848565
323	1190.3524@0.9524	0.0511778	0.180624	0.297393	0.998895	0.431077	0.47935	0.431077	0.956192	0.956192	0.525822	0.525822	0.525822	0.971251	0.971251	0.525822	-0.157339	-0.000441582	-0.191763	-0.766273	0.132174	0.296898	-0.0175402	-0.581379	0.00525536	-0.0557223	0.125761	-0.0867211	1.81154	1.74311	1.88793	1.6642	1.56414	1.34283	1.7531	2.06343	1.30803	0.44583	1.93099	1.55744	2.0839	2.11396	1.97052	2.07191	1.84063	1.23332	1.81414	1.04387	1.8022
324	1191.772@0.804	0.00153898	0.000246437	0.784375	0.000522264	0.403632	0.396117	0.163004	0.196299	0.196299	0.992275	0.992275	0.992275	0.992275	0.992275	0.992275	0.614766	1.90733	-0.356789	-1.0327	0.404842	-1.12448	-0.299116	-2.56258	-0.00788845	-1.98747	-0.0881614	-1.97694	0.356563	0.220939	0.320057	0.241317	0.208762	1.00634	0.827352	0.727655	0.23233	0.14871	0.296043	0.0772384	0.474987	0.0955176	0.420819	0.116503	0.296271	1e-08	0.253652	0.0656725	0.195117
325	1192.0834@1.1484	0.717336	0.862815	0.328461	0.963243	0.963243	0.963243	0.963243	0.963243	0.963243	0.562957	0.898858	0.957215	0.957215	0.959067	0.957215	-0.260342	-0.0791686	0.0960725	0.106755	-0.0140859	0.139273	-0.0321372	-0.206395	0.00646575	-0.157487	-0.0508368	0.125595	0.186654	0.280789	0.183763	0.16983	0.170894	0.238765	0.138362	0.187793	0.200497	0.27885	0.195426	0.206379	0.18812	0.288147	0.178697	0.208142	0.176547	0.191514	0.185709	0.199038	0.162958
326	1192.7761@0.9131	0.0261249	0.014082	0.646083	0.0583718	0.400942	0.873998	0.220519	0.650524	0.207916	0.862874	0.862874	0.862874	0.972278	0.988313	0.972278	0.845549	1.1102	0.478687	-0.907073	0.556172	-0.122505	0.0752225	-1.97647	-0.0122223	-0.409028	-0.184857	-2.28054	0.410979	0.287329	0.276065	0.284765	0.323014	0.772592	0.911568	0.462423	0.445875	0.158989	0.511504	0.14609	0.503037	0.377611	0.507166	0.14791	0.497438	0.0898987	0.226379	0.0554765	0.214978
327	1192.829@0.9476	0.381865	0.198236	0.55999	0.918204	0.419843	0.771245	0.376385	0.848133	0.771245	0.874955	0.740201	0.740201	0.874955	0.874955	0.740201	0.0792108	0.0229026	0.300744	-0.388891	0.224517	0.145348	0.07036	-0.553612	0.0744637	-0.0558687	0.22101	-0.115551	0.239952	0.175486	0.234913	0.166525	0.237971	0.148348	0.263696	0.199136	0.338128	0.0936408	0.246802	0.167559	0.268572	0.181625	0.286254	0.196639	0.259056	0.129209	0.239542	0.103807	0.2277
328	1193.0827@1.4045	0.501831	0.626511	0.511844	0.980784	0.899283	0.883595	0.883595	0.883595	0.899283	0.694324	0.676884	0.676884	0.676884	0.679415	0.676884	0.316135	0.0672797	0.368675	-0.266442	0.688977	0.588711	0.374806	0.518466	0.344735	-0.862189	0.696992	-0.286833	1.79532	1.34728	1.70187	3.17237	2.71086	1.70763	1.64311	3.02778	2.85769	3.27384	1.65776	0.483646	2.74923	3.352	2.88873	3.44511	1.71798	3.25561	2.81671	3.21847	2.55271
329	1194.0786@1.4456	0.984748	0.699386	0.244627	0.894789	0.894789	0.983155	0.983155	0.983155	0.983155	0.414776	0.414776	0.972703	0.995222	0.972703	0.414776	0.669468	-0.728706	0.461111	-0.932998	0.0624665	-0.0542886	-0.00248899	-0.076816	-0.0414564	-0.0110175	0.530496	-0.2395	0.277055	0.33638	0.27389	0.543949	0.4582	0.26009	0.41807	0.27114	0.271647	0.244336	0.486784	0.216752	0.287672	0.296616	0.287651	0.551201	0.285953	0.518755	0.264042	0.315927	0.255301
330	1195.0796@1.3562	0.829486	0.902373	0.950637	0.9967	0.9967	0.9967	0.9967	0.9967	0.9967	0.964103	0.964103	0.964103	0.964103	0.964103	0.964103	-0.147067	0.0596815	0.0192049	-0.253849	-0.0363292	-0.138823	0.2747	0.511082	-0.0966838	-0.11877	0.0382815	0.513708	1.60693	1.19411	2.50671	2.84173	2.37389	1.4996	1.34107	2.70669	2.52654	2.89784	1.64223	0.486833	2.49967	2.94761	1.51167	0.717979	2.41751	2.84799	2.55893	2.90356	2.30197
331	1196.0706@1.4808	0.17621	0.101667	0.12973	0.120455	0.981032	0.289527	0.981032	0.981032	0.981032	0.53822	0.180326	0.978371	0.180326	0.955908	0.464137	0.317281	1.04719	0.75789	-0.0240382	-0.0114264	0.718851	0.729663	-0.0760781	-0.0790824	0.187411	0.416741	0.0128982	0.225595	0.212169	0.286434	0.211501	0.420304	0.43592	0.217673	0.439597	0.42658	0.197418	0.439267	0.219252	0.255501	0.207704	0.252488	0.489603	0.417507	0.208762	0.431564	0.193146	0.230133
332	1197.0765@1.4269	0.214069	0.468917	0.120621	0.944182	0.944182	0.97631	0.944182	0.944182	0.766844	0.606709	0.994737	0.180372	0.180372	0.505794	0.180372	0.25867	0.827346	0.0100279	1.08116	0.68979	-0.0550674	0.658005	0.974097	0.331004	0.593677	0.691278	1.83394	1.1676	0.866765	1.07643	0.298276	1.081	0.854389	1.60369	1.21288	1.05673	2.1255	1.20295	0.339428	1.76293	0.837805	1.85679	0.283605	1.71478	2.01895	1.82606	0.269671	0.986685
333	1198.0593@1.514	0.113654	0.186984	0.271396	0.887846	0.356028	0.604415	0.498574	0.352361	0.498574	0.96339	0.96339	0.96339	0.96339	0.96339	0.274243	-0.0127812	-0.0572598	0.0849766	0.501244	0.13066	0.225326	0.0558349	0.337215	0.0312887	0.563012	0.551452	0.339272	0.170662	0.148426	0.193352	0.15661	0.182902	0.143911	0.177901	0.149256	0.198482	0.207368	0.187616	0.22439	0.197504	0.131047	0.201016	0.225553	0.182814	0.211986	0.195563	0.173371	0.179061
334	1198.0651@1.1477	0.972399	0.903279	0.329328	0.976545	0.976545	0.976545	0.976545	0.976545	0.976545	0.458499	0.964181	0.603848	0.610789	0.603848	0.964181	-0.234616	0.265836	-0.0117594	0.0875979	-0.114413	0.0118324	-0.0911582	0.254614	-0.126897	0.349838	-0.0100226	0.062038	0.140397	0.192701	0.144079	0.146043	0.12966	0.199464	0.11212	0.20782	0.135032	0.132987	0.147135	0.226962	0.124459	0.119608	0.138329	0.221926	0.128686	0.207251	0.138371	0.196876	0.121294
335	1198.8655@0.9576	0.0289845	0.098598	0.42537	0.935883	0.295317	0.321652	0.295317	0.876223	0.85444	0.787086	0.773111	0.794571	0.794571	0.88471	0.787086	-0.223284	0.0296806	-0.373776	-0.90822	0.0873224	0.403369	-0.0932736	-0.77246	-0.0478245	-0.112012	0.111034	-0.141746	7.14781	6.97342	7.30831	6.51551	5.49203	5.33471	6.89127	8.4346	3.83638	1.28887	7.32027	5.8986	7.95337	9.12349	7.40476	8.71686	6.87087	4.25273	6.6802	3.64393	6.6668
336	1199.0734@1.4159	0.749504	0.613117	0.763624	0.910537	0.910537	0.910537	0.910537	0.910537	0.910537	0.954767	0.954767	0.954767	0.954767	0.954767	0.954767	0.52569	-0.489377	0.338084	-0.7847	0.354835	-1.00365	0.355339	-0.538474	0.333687	-1.76367	0.667304	-0.543547	0.626209	1.26304	0.715393	1.18836	1.00851	0.594149	0.92289	1.15206	1.07808	1.22669	0.617803	0.196275	1.06533	0.511934	0.65036	0.710665	1.01449	1.20412	0.701805	0.483661	0.588889
337	1199.3675@0.9576	0.0298819	0.106838	0.401779	0.947271	0.309019	0.354117	0.309019	0.857625	0.848167	0.783218	0.734894	0.828048	0.810325	0.828048	0.810325	-0.232866	0.022414	-0.406755	-0.917271	0.0702672	0.387643	-0.107103	-0.781068	-0.0705179	-0.120981	0.0931708	-0.149076	10.2539	9.75891	10.3739	9.26492	7.78266	7.37358	9.77043	11.9481	5.34805	1.8101	10.2119	8.26321	11.1816	12.6947	10.4758	12.1933	9.63906	6.03167	9.51284	5.03898	9.35854
338	120.9549@13.9077	0.0595122	0.00300084	0.869426	0.0519652	0.515037	0.013759	0.112958	0.502589	0.352392	0.970425	0.970425	0.970425	0.970425	0.970425	0.970425	1.11242	0.664261	0.0836316	-0.264457	0.411796	0.882153	0.330725	-0.894268	0.289992	-0.288318	0.681478	-0.427543	0.762038	2.29464	1.83334	2.70439	0.851109	3.21843	4.76033	4.70382	1.26354	1.75585	1.48674	2.40591	2.01048	4.23366	1.44226	4.98018	1.28781	1.56607	1.97625	1.12351	0.898132
339	120.9549@14.2474	0.475365	0.389516	0.802279	0.621296	0.94435	0.94435	0.939762	0.617047	0.621296	0.958537	0.958537	0.9856	0.958537	0.958537	0.9856	-1.02287	0.739836	-1.00856	-0.278264	-0.295283	-0.139186	-3.5736	-0.584517	-0.814435	0.959699	-0.0766172	0.705156	2.88608	4.10712	10.0106	6.70756	3.43367	10.222	2.91325	7.83834	2.70016	4.26885	3.71005	4.64874	0.0386063	3.07808	10.4711	6.74198	0.188282	4.42407	0.894937	2.78794	4.08852
340	120.955@1.6858	0.00561532	0.00373661	0.151636	0.0704175	0.257796	0.0134551	0.281279	0.599315	0.519937	0.259444	0.259444	0.774585	0.36286	0.259444	0.710694	-0.520708	0.341739	-0.381978	-0.27084	-0.0705485	0.502857	-0.297082	-0.249727	-0.516356	-0.111529	-0.103633	-0.154355	21.6471	14.3992	20.5571	15.3958	13.156	17.4623	16.2616	20.2965	12.3186	10.1419	20.0682	14.5534	21.4425	21.8643	18.7474	20.3558	17.0407	12.4196	17.3091	12.6397	15.9602
341	1200.0474@1.5719	0.129523	0.34676	0.195779	0.669531	0.790003	0.727223	0.973141	0.790003	0.790003	0.658785	0.460315	0.418731	0.648562	0.771571	0.518085	-0.0847157	-0.387722	0.185204	0.0834664	0.224908	-0.228797	0.100241	-0.00609583	0.0346612	-0.0905956	0.147934	-0.0743258	0.115786	0.123889	0.122866	0.162612	0.121254	0.105955	0.103788	0.113029	0.132413	0.152413	0.138929	0.151153	0.131565	0.102638	0.147348	0.141847	0.12295	0.134337	0.132874	0.150957	0.110576
342	1201.2418@0.9494	0.00253125	1.02e-05	0.172147	1.2e-05	0.179544	0.124705	0.322333	0.179544	0.615141	0.882895	0.524094	0.291531	0.467121	0.495992	0.291531	0.0425251	0.806586	0.191196	-0.140689	0.435121	0.155715	0.278063	-0.0979018	0.218056	-0.140075	0.461982	0.0505848	1.45491	1.55837	1.84171	1.38817	1.66772	2.56214	1.72752	2.59154	1.69896	1.29974	2.06482	1.37302	2.05076	1.54064	2.40635	1.74172	2.01303	1.39095	1.98434	1.36226	1.65104
343	1201.3513@0.9524	0.0187126	0.0821163	0.326554	0.979522	0.264445	0.358519	0.264445	0.898948	0.898948	0.663259	0.663259	0.663259	0.949025	0.905101	0.663259	-0.129899	-0.00727512	-0.219209	-0.841763	0.167009	0.314275	0.0108321	-0.681709	0.0477776	-0.0761284	0.14901	-0.127689	1.47616	1.46653	1.57419	1.43118	1.29969	1.17837	1.48801	1.70477	1.02927	0.38332	1.59109	1.23349	1.76659	1.78412	1.65812	1.81885	1.55924	0.966676	1.5141	0.839833	1.4976
344	1203.0663@1.4602	0.690528	0.387996	0.927841	0.922989	0.573646	0.573646	0.922989	0.573646	0.922989	0.979562	0.979562	0.979562	0.979562	0.979562	0.979562	-0.419762	0.230517	0.0231508	0.744603	0.0498187	0.864183	0.0970172	-0.154257	-0.339301	0.713799	0.0626898	0.104353	0.205304	0.11978	0.119499	0.108512	0.126101	0.122763	0.116705	0.145081	0.211759	0.256763	0.118298	0.125742	0.212922	0.143942	0.123293	0.271618	0.213363	0.100376	0.134033	0.104766	0.120676
345	1203.9463@10.9608	0.944217	0.943051	0.834109	0.969964	0.969964	0.969964	0.969964	0.969964	0.969964	0.972802	0.969287	0.969287	0.969287	0.969287	0.969287	-0.0105587	0.230938	0.0639605	-0.0675711	-0.040877	0.114436	0.155923	0.13813	-0.115892	0.0117256	0.272331	0.0303761	0.0283287	0.0603961	0.0323552	0.0799506	0.0256644	0.061794	0.034577	0.102917	0.0363803	0.0651576	0.0270545	0.0687673	0.0329069	0.064397	0.0260817	0.0875356	0.0340109	0.0698399	0.0335992	0.0846085	0.0194373
346	121.9171@11.0002	0.996676	0.990647	0.997775	0.987086	0.987086	0.987086	0.987086	0.987086	0.987086	0.998804	0.998804	0.998804	0.998804	0.998804	0.998804	0.0234489	-0.170474	-0.00395296	-0.0852971	-0.187437	0.12382	-0.186282	-0.223908	-0.293592	-0.104794	-0.250187	-0.161599	0.444104	0.367307	0.162588	0.174321	0.450495	0.312407	0.166139	0.168857	0.40134	0.318954	0.203692	0.191579	0.348005	0.35981	0.18477	0.230357	0.344983	0.274582	0.188219	0.189184	0.283747
347	1212.7572@0.9069	0.0100182	0.00053629	0.358742	0.000787684	0.665157	0.591489	0.268957	0.307254	0.645444	0.539363	0.943953	0.943953	0.943953	0.943953	0.943953	1.89597	2.17641	0.555925	-0.574465	0.457904	-0.796953	-0.701067	-5.92458	-0.957467	-3.31559	0.681735	-0.644297	0.33988	0.129952	0.191627	0.203752	0.355337	0.763818	1.62279	0.744622	0.349104	0.0538872	0.432271	0.170207	0.367065	1e-08	0.362984	0.189321	0.186448	1e-08	0.140492	1e-08	0.00510155
348	1214.7607@0.9486	0.00155859	0.0103779	0.44503	0.21908	0.237759	0.0444919	0.21908	0.488989	0.525804	0.76106	0.890124	0.76106	0.76106	0.865074	0.865074	0.330952	0.412064	-0.241425	-0.533936	0.368738	0.668613	-0.470782	-0.581264	-0.303807	-0.293585	0.241507	-0.228763	0.395773	0.668834	0.318343	0.685889	0.312779	0.828867	0.585467	0.973712	0.196362	0.382119	0.407715	0.553545	0.482771	1.24191	0.439312	0.911479	0.259653	0.519144	0.255634	0.386323	0.18216
349	1216.8956@0.9576	0.0316498	0.107408	0.419068	0.94966	0.319548	0.353498	0.319548	0.8512	0.844234	0.792879	0.792879	0.842856	0.792879	0.849727	0.792879	-0.224758	0.0263199	-0.386075	-0.908972	0.075012	0.390361	-0.104893	-0.799024	-0.0650693	-0.124651	0.106104	-0.148523	7.67586	7.46857	7.85695	6.93582	5.87521	5.59807	7.41682	9.07152	4.09443	1.36624	7.7914	6.30503	8.44738	9.64237	7.91441	9.23778	7.2967	4.4819	7.14685	3.79685	7.08989
350	1217.3967@0.9576	0.0255936	0.100343	0.382696	0.97343	0.274533	0.341836	0.274533	0.856638	0.856638	0.750704	0.750704	0.786564	0.819805	0.902582	0.750704	-0.194	0.0135396	-0.365509	-0.899797	0.107935	0.380217	-0.0833766	-0.766604	-0.0499003	-0.117312	0.130587	-0.129301	3.83203	3.85213	4.05002	3.55255	3.03811	2.93507	3.85221	4.53943	2.14246	0.731964	3.97555	3.23666	4.38213	4.92062	4.11223	4.71684	3.73821	2.33643	3.70123	2.01603	3.65772
351	1217.8979@0.9576	0.0309793	0.105229	0.447469	0.993688	0.281846	0.360924	0.281846	0.831424	0.831424	0.78526	0.78526	0.78526	0.78526	0.889908	0.78526	-0.210073	0.00882318	-0.354887	-0.898041	0.0939887	0.36836	-0.0945118	-0.784793	-0.0420731	-0.13134	0.106735	-0.128466	1.63854	1.59283	1.64468	1.52074	1.25606	1.22572	1.58226	1.90695	0.893483	0.302123	1.67376	1.36867	1.8014	2.02566	1.70283	1.9936	1.53606	0.974465	1.53896	0.832764	1.53619
352	1218.8728@0.9524	0.0203731	0.0980333	0.239735	0.971427	0.27191	0.405086	0.27191	0.888808	0.888808	0.519614	0.519614	0.519614	0.926705	0.945146	0.519614	-0.149151	0.0262348	-0.195662	-0.770552	0.129548	0.308573	-0.0286983	-0.654603	0.00954412	-0.0746569	0.142546	-0.0854388	1.96286	1.87256	2.0465	1.85801	1.70881	1.58384	1.90675	2.21518	1.44856	0.520079	2.0523	1.66675	2.25705	2.34377	2.12898	2.27646	1.9919	1.25001	1.93849	1.11983	1.9261
353	1219.3734@0.9524	0.0271201	0.126135	0.206867	0.945114	0.337587	0.44411	0.337587	0.945114	0.945114	0.488668	0.488668	0.488668	0.993492	0.975435	0.488668	-0.137578	0.0206146	-0.182481	-0.757203	0.146559	0.302975	-0.00115405	-0.599277	0.012553	-0.032988	0.180793	-0.0539197	1.4052	1.40108	1.53406	1.30755	1.25739	1.152	1.41453	1.59561	1.07651	0.372948	1.51353	1.22959	1.66874	1.64506	1.58481	1.69654	1.45708	0.959432	1.47983	0.828495	1.40572
354	1219.8743@0.9524	0.036174	0.132505	0.31213	0.905507	0.330384	0.454937	0.330384	0.905507	0.935959	0.604375	0.590117	0.590117	0.995929	0.912036	0.590117	-0.138509	0.0501225	-0.176454	-0.713944	0.151018	0.297867	0.00557791	-0.603924	0.044512	-0.0876011	0.150312	-0.0238171	0.739098	0.723397	0.792426	0.694912	0.633267	0.613781	0.758057	0.85467	0.554954	0.207513	0.800253	0.65716	0.866818	0.883349	0.833713	0.860214	0.799406	0.501656	0.738051	0.431537	0.764811
355	122.9522@1.665	0.0324428	0.00117006	0.460619	0.071886	0.0184469	0.0184469	0.0738065	0.19714	0.115874	0.794286	0.718791	0.929491	0.929491	0.794286	0.85739	-0.255364	0.242621	-0.456665	-0.439293	-0.0551975	0.33051	-0.0458452	-0.282066	-0.298407	-0.182562	0.0941633	-0.237468	7.232	5.23252	4.97745	5.35838	4.57367	5.86361	5.65512	6.6669	4.0436	3.37699	4.85305	4.43375	5.38453	6.43834	6.36661	6.87926	6.06064	4.40127	5.76693	4.30881	3.74458
356	1220.9157@0.9738	0.148159	0.520908	0.3868	0.852163	0.851014	0.922358	0.852163	0.851014	0.851014	0.940682	0.599908	0.940682	0.940682	0.940682	0.940682	-0.0372546	-0.086291	-0.415763	-0.268872	0.0802729	0.0259494	-0.0504667	-0.0722521	-0.0926714	-0.105564	0.0687086	-0.148773	0.34897	0.552194	0.332732	0.521927	0.33023	0.491083	0.334094	0.520676	0.174219	0.361469	0.3368	0.530017	0.355351	0.533722	0.365357	0.559894	0.334311	0.516679	0.323957	0.504974	0.306748
357	1221.8512@0.9519	0.0562775	0.0498557	0.0430852	0.583479	0.238637	0.342602	0.161596	0.822423	0.583479	0.930562	0.0626153	0.137925	0.262978	0.300166	0.262978	-0.013193	0.0979898	0.307166	-0.319936	0.227897	0.198705	0.135521	-0.46381	0.123592	-0.0360233	0.137002	-0.112539	0.207382	0.162652	0.219892	0.156556	0.206795	0.162048	0.216589	0.179594	0.281998	0.0983929	0.246657	0.157326	0.248888	0.178937	0.251504	0.187408	0.237599	0.118687	0.231756	0.112761	0.220551
358	1223.2328@0.9395	0.00555662	0.001195	0.658938	0.0618674	0.0635546	0.00643993	0.00711393	0.243941	0.0635546	0.88447	0.88447	0.88447	0.88447	0.88447	0.88447	-0.0461985	0.454595	-0.494128	-0.60232	0.0445163	-1.65104	-0.117126	-1.50653	-0.292062	-0.310074	-0.162405	-0.610668	0.0610656	0.0559374	0.0638295	0.05886	0.0446514	0.0841392	0.0763076	0.0731789	0.031649	0.0281296	0.0570254	0.0474867	0.0645557	0.0235101	0.0642533	0.0130424	0.0548443	0.0173356	0.0603119	0.0230681	0.0502913
359	1226.5038@5.4561	0.00393294	0.0618031	0.128669	0.0783583	1	0.0783583	0.0783583	0.0783583	0.0783583	0.269625	0.771758	0.597505	0.269625	0.269625	0.269625	-2.88194	-6.89176	-0.369149	-0.0131574	-0.54608	-3.78373	-2.13083	-6.89176	-3.3555	-4.79314	-2.5008	-3.52516	0.484311	0.631343	0.123259	0.136446	0.0700016	1e-08	0.0124207	1e-08	0.232898	0.427994	0.237506	0.332824	0.23792	0.049282	0.178192	0.00646571	0.0894259	1e-08	0.0492986	1e-08	0.0170125
360	1227.8861@0.9576	0.0276987	0.0965549	0.403894	0.927191	0.313056	0.349901	0.313056	0.831299	0.81972	0.800967	0.785446	0.800967	0.800967	0.871497	0.800967	-0.202599	0.0477463	-0.376334	-0.882558	0.0846892	0.377955	-0.0983181	-0.792697	-0.0352078	-0.127584	0.127283	-0.152199	4.80383	4.71602	4.8716	4.4629	3.71277	3.7123	4.69503	5.77547	2.59971	0.963611	4.85417	4.01508	5.3079	6.13	4.95251	5.79799	4.54516	2.85109	4.49287	2.44756	4.52256
361	1227.9063@10.9608	0.941391	0.864006	0.89305	0.990838	0.990838	0.990838	0.990838	0.990838	0.990838	0.991547	0.991547	0.991547	0.991547	0.991547	0.991547	-0.15958	-0.0213987	0.0390147	-0.170451	-0.15722	0.0766249	0.0316696	0.020036	-0.0287637	0.0745643	-0.0121125	-0.018022	0.0364039	0.0898255	0.0375287	0.10395	0.0273837	0.0757214	0.0388072	0.115201	0.0377792	0.0832329	0.0381801	0.0889491	0.0301392	0.0999191	0.03616	0.104426	0.0369094	0.0904208	0.0386641	0.106064	0.0300059
362	1228.3882@0.9576	0.0269302	0.0870281	0.421796	0.922357	0.286458	0.340214	0.286458	0.837323	0.799903	0.819736	0.815073	0.833827	0.833827	0.87462	0.833827	-0.220925	0.040288	-0.380932	-0.91241	0.0681266	0.379285	-0.0944544	-0.80972	-0.0348336	-0.123668	0.121852	-0.158741	6.99655	6.87054	7.15053	6.49058	5.36352	5.328	6.77489	8.4115	3.76501	1.39861	7.09912	5.70011	7.62968	8.90166	7.20148	8.47711	6.75073	4.11964	6.4998	3.50278	6.60654
363	123.0803@4.2407	8.24e-06	0.000600374	0.0559771	0.0227992	0.0910273	0.00364701	0.0910273	0.13516	0.206501	0.18403	0.314067	0.716552	0.160706	0.114776	0.202237	-0.462128	0.644163	-0.281058	-0.699493	-0.0730412	0.862827	-0.589962	-0.695816	-0.853744	-0.577573	-0.415321	-0.462563	13.9749	15.8514	12.9226	15.6826	10.6306	21.0427	8.89468	28.2397	9.63817	6.73083	12.4982	12.6874	14.6973	29.7936	10.8724	27.5541	8.6601	10.0424	9.20956	9.42542	6.1869
364	124.0428@1.1577	0.0224065	0.0199456	0.0230785	0.652902	0.961475	0.0221535	0.635668	0.93335	0.93335	0.038445	0.97492	0.0706179	0.208914	0.038445	0.213278	-0.861177	0.696072	-0.0217434	-0.115071	-0.65096	1.92041	-0.346209	-1.65019	-0.868965	-0.367272	-0.32649	-0.356395	0.982422	0.164533	0.870926	0.228278	0.541214	0.274737	0.479061	0.361651	0.859094	0.0585585	0.966531	0.304139	0.677154	0.953697	0.503163	0.53321	0.810825	1e-08	0.647109	0.0958698	0.375511
365	124.9099@0.2433	0.116105	0.411056	0.242011	0.742283	0.840113	0.742283	0.742283	0.815879	0.840113	0.469403	0.590603	0.700156	0.469403	0.573174	0.498902	2.29772	1.35978	1.28372	-0.696261	1.09846	1.21325	2.20792	0.822119	1.41089	-1.00392	1.65632	0.515311	5.82119	4.67692	13.4643	30.9771	48.2838	39.9016	46.5392	51.6028	40.0455	14.8497	6.90815	7.15483	18.8419	25.3162	22.4533	57.3512	41.4118	4.86669	47.6889	58.1696	33.8071
366	124.9099@3.0484	0.526839	0.809409	0.306047	0.95827	0.95827	0.95827	0.95827	0.95827	0.95827	0.61591	0.812036	0.640968	0.552352	0.907504	0.552352	1.38276	1.41234	0.594365	0.984552	1.29347	1.566	1.73127	1.05535	-0.746699	-1.05622	1.94968	1.16225	1e-08	1e-08	14.1311	41.1194	32.8769	41.0882	10.3604	74.8789	22.5842	8.00644	1e-08	78.2037	33.3659	99.2821	7.27643	29.7186	25.2142	79.7911	29.8376	10.7554	4.73094
367	124.9099@4.1173	0.630035	0.69966	0.0804923	0.866267	0.866267	0.866267	0.866267	0.866267	0.967705	0.732124	0.865529	0.944368	0.732124	0.732124	0.0912398	-0.477067	0.837365	-0.231004	-1.7614	-0.0493	0.40345	-0.392626	-0.863344	-0.498985	-0.518831	-3.96622	0.0530771	18.0151	35.2283	24.3687	14.9874	11.0232	28.9056	19.4269	60.8191	11.8385	13.9078	24.2743	1e-08	19.1583	1e-08	21.8017	65.5148	14.6745	26.6985	17.6111	1e-08	9.3284
368	124.91@1.7029	0.00454766	0.0301165	0.190556	0.0924144	0.660837	0.076711	0.886706	0.886706	0.886706	0.621009	0.538412	0.791561	0.461156	0.337106	0.791561	-0.188505	0.911178	-0.368801	-0.650098	-0.0862482	0.965215	-0.431043	-0.33418	-0.752039	-0.388459	-0.103259	-0.284694	26.9449	18.8342	27.3215	32.241	23.8824	35.4233	23.7371	60.6277	14.4194	6.9084	27.6059	25.6386	25.1758	49.585	25.9414	50.1318	19.1381	20.012	21.1126	20.5026	13.5629
369	1241.8431@0.9746	0.022236	0.0609174	0.566066	0.45491	0.150197	0.331595	0.413963	0.734455	0.734455	0.788644	0.788644	0.946203	0.788644	0.788644	0.946203	-0.621936	-0.267068	-0.774061	-0.740898	-0.0486512	0.297526	-0.407407	-0.299631	-0.491642	-0.0978479	-0.066665	-0.105869	0.652765	1.17596	0.633986	1.15056	0.397853	0.860164	0.438275	1.07319	0.112598	0.418362	0.639854	0.97375	0.58376	1.49085	0.660321	1.36853	0.41634	1.01052	0.553841	0.879687	0.364228
370	1245.9162@0.9576	0.0250144	0.0889697	0.391291	0.947696	0.288414	0.340584	0.288414	0.847088	0.847014	0.784998	0.777617	0.832225	0.788523	0.835278	0.788523	-0.227326	0.0521136	-0.39326	-0.880029	0.0770896	0.378029	-0.105404	-0.808531	-0.0685611	-0.119245	0.113528	-0.138896	5.3081	5.16447	5.46521	4.88606	4.06892	4.10619	5.13383	6.31402	2.84387	1.08322	5.35901	4.37779	5.85992	6.71994	5.50472	6.34137	5.05558	3.06844	4.9587	2.67003	4.88969
371	1246.4175@0.9576	0.0266058	0.0935047	0.408712	0.928905	0.297068	0.30162	0.297068	0.881577	0.874962	0.786444	0.750656	0.786444	0.786444	0.881329	0.786444	-0.212427	0.0609478	-0.37006	-0.857552	0.0865051	0.414089	-0.0948044	-0.772188	-0.0498555	-0.108404	0.110229	-0.131572	2.83293	2.74618	2.89323	2.58033	2.17851	2.14874	2.76364	3.40761	1.55533	0.588109	2.87529	2.35153	3.1348	3.65561	2.9452	3.44173	2.6921	1.67831	2.66987	1.44051	2.65488
372	1246.9187@0.9576	0.0241709	0.0777422	0.453122	0.882607	0.265603	0.306089	0.265603	0.833119	0.83685	0.830876	0.804409	0.834819	0.834819	0.884983	0.830876	-0.200882	0.0631417	-0.38479	-0.87652	0.0799193	0.416058	-0.0833682	-0.747338	-0.0478633	-0.142277	0.1099	-0.121556	1.25201	1.19184	1.24349	1.11336	0.944082	0.942427	1.22704	1.4659	0.656411	0.26106	1.25487	0.994534	1.36424	1.56877	1.2734	1.507	1.15652	0.728486	1.19886	0.644724	1.15123
373	1247.3992@0.9524	0.0240591	0.0895055	0.32265	0.93896	0.270962	0.403444	0.270962	0.86816	0.818152	0.59781	0.59781	0.59781	0.929684	0.989339	0.59781	-0.163464	0.0457134	-0.224102	-0.71423	0.121229	0.297412	-0.0325772	-0.680361	0.00214258	-0.0922559	0.138315	-0.125247	1.10466	1.04556	1.13096	1.04992	0.938048	0.913644	1.05809	1.24929	0.751247	0.331655	1.16273	0.945602	1.23006	1.28404	1.20154	1.29117	1.08512	0.68034	1.10059	0.627256	1.0634
374	1247.894@0.9524	0.02049	0.0829026	0.326683	0.881593	0.25774	0.327555	0.25774	0.881593	0.881593	0.638772	0.638772	0.638772	0.911394	0.911394	0.638772	-0.147751	0.057955	-0.171005	-0.703536	0.139293	0.32861	-0.0339058	-0.638933	0.033822	-0.0452647	0.137694	-0.0948839	1.37856	1.32946	1.4728	1.30244	1.20363	1.15287	1.37017	1.58691	1.03779	0.426666	1.49486	1.18949	1.61577	1.66016	1.52462	1.64499	1.4155	0.898067	1.36963	0.792106	1.40687
375	1248.3942@0.9524	0.0198572	0.105495	0.185328	0.901386	0.301838	0.405225	0.301838	0.901386	0.901386	0.570502	0.476089	0.476089	0.938311	0.848096	0.476089	-0.119132	0.0451555	-0.183998	-0.697695	0.175352	0.297015	0.0110274	-0.59454	0.0493142	-0.0459949	0.187954	-0.0813703	1.03779	1.01251	1.09889	0.983182	0.903015	0.872998	1.06431	1.18614	0.779106	0.318945	1.10173	0.911511	1.22691	1.22838	1.18591	1.22352	1.0659	0.685668	1.08717	0.635989	1.06833
376	1248.8952@0.9524	0.0238938	0.0896017	0.296115	0.953859	0.252031	0.431112	0.252031	0.831593	0.794533	0.786018	0.632169	0.603979	0.911379	0.866013	0.603979	-0.0878463	0.0255028	-0.138549	-0.702559	0.20756	0.286464	0.0347914	-0.728425	0.0606012	-0.104405	0.19503	-0.149579	0.571912	0.557705	0.586899	0.565438	0.515669	0.497721	0.574687	0.645452	0.417622	0.172586	0.635079	0.517564	0.68329	0.692801	0.654829	0.677037	0.58848	0.357952	0.598616	0.319935	0.591924
377	1249.3967@0.9524	0.0451554	0.15184	0.157299	0.887376	0.389659	0.42761	0.389659	0.961476	0.931684	0.483871	0.524605	0.472981	0.793363	0.793363	0.446694	-0.195523	0.108036	-0.16961	-0.662371	0.183296	0.323083	0.0618674	-0.59491	0.063814	-0.0150294	0.198228	-0.0784593	0.265196	0.230815	0.261484	0.250472	0.216264	0.206356	0.243662	0.312356	0.190313	0.0796588	0.277948	0.224437	0.311095	0.303237	0.286936	0.298854	0.279324	0.177292	0.270433	0.141362	0.263947
378	125.9926@4.2528	0.0510935	0.172597	0.284328	0.203564	1	0.203564	1	1	1	0.788199	0.841981	0.667404	0.674339	0.551623	0.551623	-0.636462	2.97618	0.119432	0	0.448022	3.23441	-0.749698	0	-2.38231	0	-2.32984	0	3.02087	1e-08	1e-08	1e-08	1.48512	3.30259	0.672776	1.94782	1.4775	1e-08	2.16649	1e-08	2.69352	5.61232	1.88255	0.667227	1.66139	1e-08	1e-08	1e-08	1e-08
379	1253.9161@0.9784	0.116443	0.305837	0.583394	0.846524	0.631163	0.700025	0.846524	0.846524	0.939018	0.94144	0.923455	0.923455	0.939377	0.923455	0.923455	-0.0296595	-0.148258	-0.349442	-0.305436	0.111325	0.223117	-0.0435449	-0.120288	-0.123573	-0.116468	0.0711677	-0.075907	0.750697	1.40636	0.736111	1.33456	0.682253	1.15467	0.774301	1.31857	0.388177	0.816334	0.778801	1.40161	0.814651	1.56158	0.791428	1.63777	0.738667	1.25703	0.703935	1.26463	0.656312
380	1259.8542@10.9632	0.81298	0.935517	0.258532	0.98476	0.98476	0.98476	0.98476	0.98476	0.98476	0.999084	0.999084	0.999084	0.305009	0.999084	0.578912	0.0165341	-0.0910813	0.00934551	0.0501721	0.00916317	0.060119	0.30711	0.0637898	-0.0466702	0.137247	0.186379	0.0390535	0.0327828	0.0650002	0.0380608	0.076361	0.0325596	0.0561686	0.0391007	0.076544	0.0315669	0.0647413	0.0397371	0.0816225	0.0364227	0.0687289	0.0348724	0.0786475	0.0424185	0.0686442	0.0452312	0.0791077	0.0307242
381	126.0904@11.2366	0.716383	0.472078	0.980724	0.561414	1	0.561414	1	1	1	0.988215	0.988215	0.988215	0.988215	0.988215	0.988215	-0.713464	-4.82132	0.0704791	0.416525	-0.366128	-4.82132	0.355964	0.31404	0.0772004	-0.00628906	0.710977	0.380079	1e-08	1e-08	0.286296	0.219132	1e-08	1e-08	0.17306	1e-08	1e-08	0.0622871	0.300827	0.235456	1e-08	1e-08	0.221242	1e-08	0.110402	0.0646954	0.26106	0.212631	0.00732671
382	126.9077@4.1624	0.601524	0.568024	0.301766	0.828368	0.903433	0.828368	0.903433	0.903433	0.828368	0.605599	0.590702	0.535605	0.590702	0.590702	0.590702	-0.820939	1.08051	-0.981732	-0.742274	-4.88688	0.99128	-0.917639	0.305804	-1.66484	0.145818	-1.61833	-1.43222	16.0555	22.3948	14.752	1e-08	6.31181	10.9776	11.1275	37.4836	1e-08	8.84608	15.0794	4.8527	1e-08	10.8219	1e-08	34.7328	6.23001	14.8738	10.0787	13.4522	1e-08
383	126.9078@0.3428	0.0773967	0.13056	0.770832	0.419364	0.380659	0.685485	0.550416	0.626936	0.58721	0.9216	0.964349	0.9216	0.9216	0.9216	0.9216	-0.765391	0.932609	-0.0601595	-9.32413	-1.22335	0.58994	-2.62068	-1.92451	-4.33924	-1.2881	-7.10317	-1.56819	7.10384	16.1941	1e-08	17.0452	4.14254	23.0821	0.0518573	40.3627	0.376749	1e-08	6.46183	1e-08	1e-08	8.49628	3.02766	41.535	1e-08	1e-08	1.13331	8.73032	1e-08
384	126.9078@1.6955	0.0308709	0.103647	0.129331	0.157375	0.932266	0.208326	0.932266	0.996609	0.932266	0.502675	0.442639	0.84316	0.241257	0.238295	0.42363	-0.208209	1.61655	-0.259783	-0.481002	0.0400009	1.40576	-0.581301	-0.473389	-0.67699	0.0202375	-0.358435	-0.676575	17.9018	12.4943	19.6904	15.748	16.8487	21.9756	15.6916	64.6269	12.5125	3.6035	18.8851	16.6315	21.6099	39.5615	17.0392	35.2685	12.1359	7.4739	12.9893	12.8682	9.52127
385	126.9078@13.6071	0.00615035	0.0232517	0.474104	0.143039	0.45187	0.0588354	0.886333	0.641524	0.808626	0.96021	0.96021	0.583658	0.96021	0.96021	0.96021	-0.0400915	0.815476	-0.115894	-0.879165	0.862245	1.07085	-0.239896	-0.0774554	-0.38303	-0.467497	-0.615817	-0.194103	2.70051	4.11143	3.62797	5.47572	3.5974	7.9103	2.55764	8.96193	2.06127	0.86363	3.77872	4.34873	8.53248	12.2141	2.97184	7.92543	1.95809	5.0206	3.40091	4.06542	2.45627
386	1265.0334@1.4536	0.419787	0.215838	0.419308	0.597238	0.38783	0.665556	0.38783	0.625787	0.38783	0.664437	0.690974	0.664437	0.717736	0.664437	0.916154	-0.639425	-0.400353	-0.56617	-0.90464	-1.13268	-0.238614	-0.50065	-0.952276	-0.728163	-0.314974	0.0925594	-1.53904	1.03113	0.803483	1.07347	1.57361	0.427228	0.733464	0.923859	1.06759	0.347272	0.587229	1.07419	0.682533	0.441678	0.951369	0.518159	1.06336	0.505015	0.483399	0.98249	0.745122	0.378651
387	1267.0355@1.4176	0.110305	0.0484022	0.804822	0.947163	0.0806908	0.263411	0.0806908	0.240681	0.0806908	0.952426	0.952426	0.952426	0.952426	0.952426	0.952426	0.269953	-0.0887261	-0.0535775	-1.45897	-0.0955966	-0.657374	0.247687	-1.3964	0.065455	-0.725807	0.40806	-1.48929	1.40199	2.01992	0.78415	1.90117	1.32451	1.34569	1.31147	2.34152	0.641642	0.692392	1.4648	0.733916	1.31144	1.35422	0.734537	1.13187	1.24563	0.663051	1.34998	0.826482	0.995263
388	127.0815@4.3478	0.297779	0.342086	0.534169	0.584291	0.584291	0.584291	0.584291	0.584291	0.584291	0.655318	0.655318	0.655318	1	1	1	-4.0058	3.62457	0.906733	4.38805	-4.0058	3.5907	-0.0890829	4.64594	0.00908513	3.36983	-0.287208	4.46945	1e-08	1e-08	0.0938816	1e-08	1e-08	0.0713805	1e-08	1e-08	0.0976129	0.0710623	0.0840501	0.0552315	1e-08	1e-08	1e-08	0.0696541	0.00603181	0.0829798	0.0850635	0.0680338	1e-08
389	1272.864@1.0015	0.0530886	0.133792	0.502482	0.953902	0.377716	0.378255	0.561836	0.720496	0.745565	0.813442	0.799066	0.912768	0.799066	0.813442	0.813442	-0.23797	-0.0202732	-0.744269	-0.844641	-0.0699805	0.467808	-0.486812	-0.439604	-0.225496	-0.252632	0.252255	-0.177912	0.29837	0.597781	0.332572	0.585982	0.241101	0.462525	0.293898	0.70472	0.0599464	0.13469	0.316707	0.524487	0.318671	0.908277	0.282395	0.728875	0.196374	0.45641	0.253866	0.416422	0.214035
390	1273.9334@0.9576	0.0192785	0.0687258	0.390722	0.853268	0.245827	0.317667	0.245827	0.841499	0.810276	0.785317	0.76678	0.823422	0.785317	0.839385	0.785317	-0.225843	0.0867897	-0.386225	-0.863023	0.0777527	0.371536	-0.104222	-0.828016	-0.0661723	-0.114761	0.107124	-0.145213	3.23273	3.16212	3.28689	3.01272	2.50576	2.61585	3.06913	3.94186	1.71996	0.742929	3.26839	2.652	3.51989	4.11617	3.36074	3.87241	3.08031	1.85077	2.98493	1.62754	2.99505
391	1276.4204@0.9524	0.0127993	0.0473178	0.374592	0.892391	0.145948	0.384733	0.145948	0.859016	0.727143	0.647213	0.647213	0.647213	0.853885	0.973424	0.647213	-0.171283	0.0455915	-0.195552	-0.753469	0.116592	0.276006	-0.0624126	-0.766578	-0.00540154	-0.0851278	0.130644	-0.154568	0.791327	0.778729	0.801391	0.734201	0.661605	0.660967	0.752812	0.900538	0.55139	0.256954	0.839433	0.640479	0.886758	0.920264	0.840022	0.91165	0.768469	0.459528	0.756815	0.429788	0.757844
392	1276.9147@0.9524	0.0197919	0.0642808	0.327881	0.871121	0.191143	0.420776	0.191143	0.858195	0.720697	0.567211	0.567211	0.567211	0.966293	0.966293	0.567211	-0.181156	0.0589804	-0.188847	-0.700223	0.130737	0.2647	-0.0260045	-0.687648	0.0091635	-0.0859173	0.142322	-0.143305	1.03073	0.962273	1.03759	0.972093	0.839972	0.864942	0.984274	1.15014	0.724717	0.336091	1.08983	0.854468	1.14144	1.16774	1.12306	1.15618	1.02296	0.615621	1.00841	0.585359	0.995386
393	1277.4151@0.9524	0.0249105	0.0772248	0.356114	0.870665	0.224607	0.463026	0.224607	0.870665	0.870665	0.567849	0.567849	0.567849	0.990581	0.990581	0.567849	-0.1553	0.0879927	-0.182585	-0.641972	0.141555	0.261651	-0.0219359	-0.730217	-0.0199916	-0.0713235	0.147696	-0.0774704	0.805774	0.722596	0.801947	0.764234	0.678272	0.688127	0.765374	0.89221	0.565296	0.267275	0.851304	0.68554	0.921358	0.917838	0.852108	0.864648	0.788753	0.479289	0.794708	0.416992	0.759728
394	1277.9159@0.9541	0.0348859	0.0858779	0.533501	0.999997	0.188218	0.644418	0.188218	0.780676	0.704474	0.822951	0.818998	0.818998	0.949112	0.822951	0.818998	-0.0807121	8.76e-07	-0.156046	-0.694629	0.153017	0.186943	-0.0222245	-0.75174	0.0685243	-0.110285	0.162054	-0.163596	0.424221	0.425944	0.435036	0.416962	0.362561	0.364579	0.449946	0.478327	0.303464	0.145021	0.467704	0.375784	0.494059	0.471694	0.461343	0.487826	0.4264	0.261054	0.419723	0.239537	0.429861
395	1278.4176@0.9524	0.0133315	0.0905357	0.0724773	0.912892	0.25272	0.552599	0.25272	0.748055	0.731946	0.403713	0.32125	0.32125	0.882046	0.790204	0.32125	-0.127839	-0.0403654	-0.188265	-0.648971	0.178555	0.208577	0.0292559	-0.720698	0.0474703	-0.146294	0.188548	-0.166206	0.185699	0.202803	0.189819	0.18031	0.167356	0.157421	0.17632	0.215122	0.139928	0.0740532	0.18965	0.170271	0.217416	0.220377	0.207578	0.222328	0.188244	0.119049	0.194968	0.113425	0.187294
396	1278.9017@0.9463	0.0282652	0.0213798	0.141636	0.48815	0.0872761	0.38256	0.0810744	0.966468	0.602299	0.894329	0.273767	0.273767	0.688602	0.481711	0.286517	-0.012929	0.130182	0.226586	-0.415589	0.189053	0.165419	0.0517837	-0.462051	0.106558	0.00593816	0.169598	-0.0965188	0.136679	0.110044	0.134041	0.118182	0.131311	0.113712	0.136994	0.136066	0.170015	0.0727342	0.146744	0.0983698	0.154575	0.123317	0.15405	0.132637	0.142522	0.0872522	0.138092	0.0784292	0.134842
397	1278.9572@0.9713	0.171659	0.524189	0.512496	0.928961	0.825685	0.928961	0.825685	0.825685	0.928961	0.859812	0.835577	0.859812	0.859812	0.859812	0.859812	-0.0724849	-0.0596498	-0.345655	-0.254796	0.13288	0.0602738	-0.0531025	-0.106621	-0.125441	-0.107428	0.0686984	-0.0809855	0.337612	0.492804	0.302582	0.468081	0.293275	0.44786	0.315549	0.474106	0.169084	0.324637	0.334717	0.480686	0.343514	0.488322	0.358446	0.513558	0.318729	0.44276	0.298329	0.449673	0.291814
398	1279.3935@0.9513	0.0260185	0.00204021	0.181392	0.446107	0.0559762	0.232023	0.00491062	0.8414	0.232023	0.57365	0.373748	0.614886	0.928207	0.895436	0.57365	-0.117392	0.0756787	0.235213	-0.267877	0.0947292	0.12929	0.0105961	-0.608388	0.0321967	-0.0182698	0.120558	-0.143467	0.164947	0.130264	0.17166	0.12403	0.156934	0.133877	0.153368	0.134111	0.218852	0.0936711	0.177361	0.11753	0.175447	0.139914	0.184004	0.138221	0.170078	0.085945	0.16901	0.0808534	0.15971
399	1279.8933@0.9518	0.410016	0.00142001	0.403401	0.0194978	0.180747	0.911318	0.0057028	0.482513	0.239748	0.955375	0.667855	0.667855	0.667855	0.667855	0.667855	-0.0189009	0.242618	0.295088	-0.146363	0.211015	-0.00860786	0.162513	-0.455366	0.168001	-0.0734128	0.189252	-0.121885	0.121512	0.093512	0.125531	0.0906141	0.119584	0.109618	0.124244	0.108228	0.166939	0.0753932	0.136174	0.0909695	0.136883	0.0896514	0.14907	0.0933795	0.150388	0.0652886	0.126112	0.0689992	0.123731
400	128.0706@4.3678	2.03e-05	0.00120634	0.0306571	0.0364068	0.103484	0.00618524	0.249259	0.249259	0.347446	0.110321	0.253115	0.626445	0.0732025	0.0732025	0.247947	-0.520515	0.65942	-0.28498	-0.815575	-0.0933194	0.917496	-0.717106	-0.509167	-0.955811	-0.491903	-0.310966	-0.387396	12.7148	17.803	13.8827	17.2077	9.69066	23.2748	8.85111	32.0227	9.31058	6.29999	12.5195	13.5925	14.3723	35.1022	10.5593	31.0272	8.38203	12.9416	7.79771	11.6579	5.83209
401	128.9052@14.8613	0.652114	0.344484	0.266898	0.69262	0.69262	0.69262	0.726494	0.726494	0.69262	0.554983	0.372864	0.554983	0.372864	0.554983	0.554983	-1.42712	4.03773	-8.47043	3.63364	-1.25083	3.4253	-7.88547	2.86141	-0.747516	2.67309	-1.07777	3.86187	4.21672	1e-08	4.56796	0.630553	3.2544	7.30111	1e-08	3.25844	1e-08	2.89852	1e-08	5.08149	1e-08	3.53089	3.67899	3.37606	1e-08	1e-08	0.024767	4.66	1.97356
402	128.9053@13.5811	0.101956	0.00746833	0.892219	0.158794	0.661241	0.0177988	0.493258	0.331593	0.493258	0.997796	0.997796	0.997796	0.997796	0.997796	0.997796	0.0997303	0.660644	-1.72398	-0.249269	0.112076	1.16895	-0.611613	0.33122	-0.0296681	-0.704453	-0.133402	-0.452134	1e-08	0.936377	1.61466	0.896626	0.85224	1.27878	0.91745	1.61881	0.426275	0.95633	0.07365	0.585817	1.53055	2.0856	0.25435	2.03586	0.515666	0.800776	0.565174	1.50528	0.832549
403	1294.9313@0.9773	0.0934955	0.317978	0.479237	0.740515	0.552985	0.740515	0.740515	0.812251	0.857695	0.897491	0.897491	0.897491	0.897491	0.897491	0.938665	-0.0649824	-0.169448	-0.399821	-0.372084	0.127525	0.188296	-0.0529916	-0.158596	-0.12879	-0.128383	0.028827	-0.105154	0.706273	1.29271	0.698782	1.22812	0.628207	1.05035	0.714965	1.19114	0.350261	0.692717	0.714704	1.25504	0.770245	1.43095	0.764662	1.44133	0.697501	1.10865	0.656882	1.14975	0.627039
404	1299.886@0.9709	0.0370149	0.081272	0.558747	0.583852	0.239121	0.352124	0.434301	0.78272	0.801859	0.780458	0.780458	0.820521	0.780458	0.780458	0.820521	-0.506787	-0.147054	-0.527798	-0.485482	-0.110657	0.230139	-0.27465	-0.224646	-0.272564	-0.0646425	-0.1047	-0.0515932	0.667036	1.11222	0.776735	1.03316	0.473441	0.905733	0.542667	1.03174	0.3063	0.566682	0.695118	0.965673	0.680638	1.2942	0.656534	1.22222	0.540874	0.976324	0.65262	0.859703	0.493054
405	12alpha-Hydroxymunduserone	0.397947	0.266801	0.571089	0.556327	0.416017	0.381513	0.381513	0.644304	0.416017	0.909679	0.909679	0.957291	0.902781	0.902781	0.909679	0.148175	-1.52784	-0.408206	-2.4127	0.0371622	-6.78149	-0.935627	-6.19653	-1.90873	-1.01309	-0.128796	-2.20397	0.0525559	0.0477792	0.0328666	0.00995915	0.0645031	0.0138738	0.0301593	0.00614962	0.0556036	0.009503	0.00876737	0.00134049	0.0449152	1e-08	0.0427363	1e-08	0.0265331	0.00052485	0.0181271	1e-08	0.0185501
406	12-Oxo-2,3-dinor-10,15-phytodienoic.acid	0.0273282	0.173722	0.169504	0.637483	0.534555	0.919548	0.637483	0.462984	0.462984	0.763688	0.644817	0.536027	0.472013	0.867326	0.472013	-0.410605	0.630124	-0.743058	-3.1162	-0.969808	-0.297441	0.6635	0.613756	-0.221994	0.978998	0.639296	0.98713	0.406705	0.277397	0.116793	1e-08	0.234287	0.158819	0.159545	0.287671	0.0605448	0.0221802	0.252231	1e-08	0.128732	0.107883	0.138553	0.126857	0.322344	0.142252	0.506837	0.299201	0.199197
407	1302.9541@0.9542	0.0183427	0.0541694	0.439208	0.835468	0.185164	0.344443	0.185164	0.739472	0.709733	0.785673	0.785673	0.785673	0.837419	0.868811	0.785673	-0.196805	0.0855094	-0.350339	-0.834811	0.100708	0.331824	-0.0816396	-0.855602	-0.0607402	-0.142463	0.132278	-0.170048	2.20396	2.20671	2.27795	2.11584	1.71681	1.90119	2.19357	2.68531	1.22816	0.588008	2.28745	1.83546	2.48823	2.82484	2.31772	2.61554	2.14115	1.24615	2.09418	1.14264	2.05848
408	1305.4423@0.9524	0.0131278	0.0500019	0.406586	0.817588	0.174016	0.349387	0.161558	0.817588	0.817588	0.817359	0.728223	0.728223	0.874794	0.874794	0.728223	-0.0919809	0.0867999	-0.193038	-0.642488	0.18273	0.289398	-0.0314143	-0.775269	0.0384534	-0.0705827	0.157572	-0.0900449	0.55899	0.56785	0.561966	0.51648	0.4815	0.496408	0.570219	0.655163	0.379073	0.207299	0.601497	0.48733	0.635945	0.665162	0.636374	0.66003	0.570913	0.322173	0.525899	0.311379	0.546876
409	1305.9358@0.9524	0.00705892	0.0381019	0.243626	0.80472	0.145494	0.3469	0.136115	0.866299	0.80472	0.578387	0.546925	0.546925	0.909166	0.909166	0.546925	-0.131055	0.0848553	-0.21259	-0.630396	0.146036	0.261338	-0.0249585	-0.707005	0.0304957	-0.0591368	0.146671	-0.0911387	0.722755	0.711682	0.763099	0.687437	0.617439	0.6528	0.739389	0.83108	0.530803	0.28897	0.751469	0.61486	0.838269	0.841597	0.805866	0.835374	0.716092	0.437702	0.744278	0.419386	0.734167
410	1306.4358@0.9523	0.00517924	0.0209976	0.278047	0.810582	0.0768225	0.353617	0.0756569	0.709907	0.715479	0.535818	0.532514	0.532514	0.943629	0.943629	0.532514	-0.135164	0.0640781	-0.157112	-0.679583	0.1742	0.230199	0.0205056	-0.721549	0.0393497	-0.113082	0.164641	-0.101206	0.565991	0.582238	0.588745	0.555626	0.485081	0.535812	0.566383	0.65373	0.424873	0.234959	0.610716	0.475461	0.661168	0.669696	0.641766	0.665015	0.592094	0.352247	0.579172	0.337805	0.575757
411	1306.9368@0.9524	0.0113262	0.0412233	0.296802	0.748606	0.168838	0.372482	0.148591	0.782057	0.782057	0.696258	0.674958	0.531919	0.994788	0.994788	0.531919	-0.11406	0.112977	-0.148363	-0.642974	0.190093	0.260753	0.00818955	-0.718852	-0.00689038	-0.0914578	0.189169	-0.087674	0.323352	0.319034	0.335073	0.305089	0.279515	0.296354	0.328859	0.378608	0.242979	0.126235	0.3511	0.273448	0.382064	0.383091	0.369092	0.364673	0.327768	0.200919	0.334405	0.178286	0.310577
412	1307.9236@0.9469	0.00263954	0.00263549	0.124136	0.0708922	0.115096	0.062781	0.0191409	0.904772	0.572011	0.545288	0.409188	0.465857	0.678213	0.789342	0.304959	-0.0824278	0.262554	0.139919	-0.247445	0.112601	0.287886	0.0496254	-0.511388	0.0284553	0.0138441	0.198819	0.0794086	0.107248	0.086504	0.110223	0.0832636	0.0978457	0.0949446	0.107548	0.108709	0.121129	0.0637601	0.11849	0.07925	0.115357	0.100855	0.119768	0.106406	0.111363	0.0627747	0.113718	0.0563254	0.101864
413	1308.4147@0.9496	0.00799284	0.000121053	0.137355	0.066728	0.0116456	0.337934	0.000220082	0.941534	0.241927	0.796414	0.276756	0.556757	0.887146	0.535781	0.41071	-0.0493245	0.136945	0.311631	-0.248893	0.12623	0.0635175	0.0190337	-0.661174	0.144692	0.00446083	0.229388	-0.0865837	0.12315	0.0933194	0.11638	0.0989997	0.115734	0.109344	0.115745	0.102125	0.16261	0.085285	0.134672	0.0765596	0.136032	0.0971688	0.1254	0.103807	0.124045	0.061157	0.118666	0.0604586	0.120832
414	131.9649@1.0795	0.643032	0.407232	0.629083	0.824352	0.820916	0.824352	0.820916	0.824352	0.824352	0.992638	0.843378	0.843378	0.992638	0.992638	0.843378	0.275414	0.373638	0.719319	-0.615074	1.00148	-0.278949	0.291791	-0.615063	0.248631	-0.376379	-1.24503	-0.261025	6.84931	12.9714	1e-08	9.18661	8.67517	13.5099	1e-08	15.1983	8.84472	5.82524	5.44681	8.64163	9.07164	3.66228	8.30708	14.6001	1e-08	7.46532	8.79511	7.00165	1e-08
415	131.9653@1.7114	0.0215393	0.000637554	0.814538	0.0134373	0.0134373	0.0521774	0.0342217	0.0931871	0.0931871	0.892521	0.892521	0.892521	0.892521	0.892521	0.892521	-0.197974	0.362075	-0.169664	-0.473774	-0.0690422	0.261042	-0.268845	-0.36656	-0.389965	-0.260407	-0.0971221	-0.254557	47.4814	39.4365	32.8757	34.9842	40.2383	45.9149	29.8149	49.7361	37.6885	23.9855	33.7529	29.6033	45.7462	46.757	30.8558	42.4246	37.11	29.9379	29.5851	27.785	30.9893
416	1312.4815@0.9524	0.00436815	0.0219749	0.233194	0.673307	0.0992874	0.282993	0.0776465	0.700573	0.478786	0.561097	0.545446	0.561097	0.749506	0.874798	0.561097	-0.149843	0.0995444	-0.224666	-0.628996	0.139802	0.256317	-0.0664023	-0.755595	0.0242956	-0.0793269	0.166095	-0.193132	0.406791	0.41786	0.423402	0.395421	0.348276	0.386625	0.400017	0.484753	0.287648	0.17751	0.422826	0.348379	0.463148	0.501559	0.45152	0.469845	0.404783	0.24199	0.388065	0.239718	0.397701
417	1318.0438@1.4424	0.232091	0.214397	0.454964	0.881204	0.881204	0.292383	0.881204	0.998597	0.881204	0.950668	0.899305	0.820455	0.805851	0.751512	0.805851	-0.021952	0.371497	0.0623871	-0.415099	-0.165825	1.06684	-0.328596	0.224567	-0.659389	-0.00115753	0.209036	0.270131	1.27882	0.87945	0.920256	0.934887	1.02195	1.28319	1.14392	1.06401	0.933063	0.606797	1.3632	0.753898	1.27292	1.54665	0.687384	2.2541	1.12555	0.62552	0.625603	1.4944	0.640311
418	1320.04@1.4608	0.000599124	0.000662552	0.027912	0.0264434	0.099274	0.00344743	0.127686	0.0655187	0.751306	0.0976176	0.550202	0.843108	0.550202	0.0447434	0.951299	-0.585787	0.365622	-0.20401	-0.28653	-0.066891	0.532988	-0.181622	-0.249483	-1.04653	-0.34421	-0.0112403	0.0472286	1.99785	1.31183	2.29567	1.17427	1.74923	1.53828	1.11149	1.6649	1.60974	0.913857	2.11762	1.12443	2.05607	1.80656	2.04293	1.79064	1.7704	1.14514	2.01525	0.946161	0.903012
419	1322.0358@1.4576	0.0397773	0.144125	0.124468	0.310289	0.716105	0.814855	0.716105	0.716105	0.716105	0.383466	0.352851	0.352851	0.744541	0.547167	0.626736	0.446432	0.823252	0.555837	-0.468288	0.573589	0.210552	0.133172	0.313068	-0.370146	-0.376241	0.247874	-0.35299	0.977961	1.08999	1.15283	1.19219	1.46398	2.51531	1.43958	1.52276	1.33262	0.837031	1.79969	0.812578	1.55489	1.53315	1.6162	1.10763	1.33659	0.930011	1.00025	1.90525	0.634937
420	133.0115@5.8058	0.257338	0.0394987	0.0051147	0.0478497	0.957308	0.957308	0.824655	0.881236	0.881236	0.00643975	0.532966	0.0970562	0.485238	0.182413	0.245981	-0.861542	1.36627	-0.089224	-0.034631	-0.29042	0.0735967	-0.110793	-0.690044	-0.228795	0.260032	-0.192929	0.312152	0.215106	0.0286746	0.224057	0.0302628	0.126187	0.0871909	0.115513	0.0647514	0.201092	0.0353628	0.211734	0.0221767	0.168899	0.0117938	0.190189	0.0502282	0.194444	0.0172406	0.212256	0.0192909	0.17163
421	133.8756@1.1748	0.807666	0.884761	0.858499	0.961932	0.961932	0.961932	0.961932	0.961932	0.961932	0.974876	0.974876	0.974876	0.974876	0.974876	0.974876	-0.359869	0.471546	-0.402754	-0.266297	0.626043	0.601685	0.347335	-0.416026	0.179781	0.290682	-0.530342	-0.27316	9.49716	8.02437	5.2966	22.8021	6.6217	9.91156	4.90612	32.8323	5.49679	4.95372	5.6934	20.677	18.1198	13.031	4.71182	33.7478	14.5051	16.8849	4.31569	6.21918	12.5696
422	133.8756@4.1611	0.32427	0.185065	0.614182	0.825355	0.756707	0.503914	0.814822	0.417366	0.648751	0.683675	0.683675	0.683675	0.683675	0.683675	0.683675	-2.71009	-0.226532	-2.03199	-0.640002	-2.23386	0.709141	-2.19879	-0.325781	-6.17352	-2.19354	-3.2657	-0.949794	30.3291	7.44527	0.712795	8.81935	0.282107	10.7427	4.46172	3.15847	1.24783	1.59807	6.34244	8.83914	2.31189	9.99914	4.28731	16.5908	2.16043	4.79111	4.60114	8.18589	1e-08
423	133.959@7.306	3.76e-07	2.6e-05	0.0129464	5.75e-05	0.582132	0.109898	0.000123488	0.126448	0.670133	0.0224706	0.748392	0.111464	0.0979522	0.592509	0.496284	2.38967	3.05845	0.423734	0.512171	1.61463	1.21486	1.75857	2.70916	0.729174	1.15832	0.862182	0.403253	0.14717	0.229861	1.00871	0.631287	2.32891	3.56443	3.7283	3.60962	0.634286	0.482828	0.9162	0.745336	1.70748	0.743725	1.83219	1.25515	1.77214	2.74575	2.13891	2.88565	1.20802
424	133.9625@0.3267	0.963841	0.782213	0.759882	0.972909	0.972909	0.972909	0.972909	0.972909	0.972909	0.901647	0.901647	0.901647	0.901647	0.901647	0.901647	-1.05333	0.647103	0.593615	-0.422284	0.257545	0.112519	-0.40773	-0.282602	-0.219203	-0.167433	0.149022	-0.137418	2.50835	3.73943	4.94568	3.45232	1.64227	5.13848	1.94948	6.12395	4.80367	2.09066	6.44463	3.27613	6.19459	6.95397	2.71627	1e-08	4.79778	3.23234	1e-08	2.68005	1e-08
425	133.9625@1.7222	0.00397044	0.00315618	0.651908	0.0162449	0.129285	0.058288	0.242906	0.430324	0.442155	0.867401	0.867401	0.867401	0.867401	0.867401	0.867401	-0.118598	0.489317	-0.196713	-0.3791	-0.105297	0.374434	-0.2	-0.284155	-0.382478	-0.199698	-0.119544	-0.186406	18.5931	15.5387	13.572	12.4233	15.4119	17.8674	14.2148	21.3851	14.5264	9.65346	13.5388	11.847	16.8822	18.9203	13.0188	17.3277	15.4534	11.7617	12.5479	11.2013	12.8749
426	133.9625@2.1018	0.000814955	0.0011941	0.52852	0.553112	0.0803513	0.00642931	0.111972	0.148924	0.116208	0.812032	0.812032	0.921063	0.816582	0.812032	0.853696	-0.244969	0.14349	-0.260218	-0.487006	0.0442125	0.659414	-0.2066	-0.422053	-0.393034	-0.357083	-0.0877727	-0.404454	12.1794	11.9454	11.5235	8.78401	10.95	11.2561	9.05129	11.641	9.56833	6.68541	10.2227	8.10511	14.4214	17.7599	10.0191	14.981	11.3909	7.73219	9.14943	7.73945	7.53555
427	1331.0396@1.4022	0.03796	0.0972859	0.608066	0.927612	0.717368	0.308327	0.879391	0.461461	0.480916	0.813629	0.953528	0.953528	0.953528	0.813629	0.813629	-0.543156	0.101685	-0.126093	-0.352235	-0.031766	0.882705	-0.17198	0.166159	-0.658355	-0.939151	-0.512794	-0.84484	0.978767	1.51907	1.18165	0.619719	0.975384	1.50557	0.507243	0.78941	0.900155	0.419732	1.07946	1.25573	0.951321	2.17973	1.16205	1.76383	0.88436	1.15978	1.03328	1.24008	0.427053
428	1331.975@0.9524	0.0113563	0.0370067	0.381029	0.718047	0.172301	0.260162	0.169613	0.721443	0.627389	0.753318	0.753318	0.804279	0.804279	0.854193	0.753318	-0.195166	0.126357	-0.377726	-0.770357	0.0907294	0.348216	-0.100506	-0.829428	-0.0396432	-0.123191	0.135119	-0.186927	1.50154	1.48733	1.52898	1.45104	1.17814	1.35824	1.46894	1.84909	0.823286	0.481355	1.50915	1.24133	1.67306	1.9634	1.55417	1.7771	1.45253	0.83659	1.37406	0.816984	1.39969
429	1334.9567@0.9524	0.00667373	0.035901	0.204221	0.719755	0.141754	0.414567	0.105853	0.832921	0.728091	0.688655	0.542139	0.542139	0.973409	0.688655	0.45479	-0.0738102	0.100637	-0.147419	-0.55481	0.161327	0.227156	-0.00453802	-0.734033	0.0692597	-0.0490423	0.207011	-0.0948874	0.533017	0.521035	0.529435	0.509716	0.48204	0.491349	0.527422	0.613871	0.401307	0.232997	0.557942	0.468684	0.605118	0.598676	0.583038	0.607846	0.529657	0.312101	0.529458	0.307609	0.522825
430	1335.4567@0.9508	0.00437332	0.0212561	0.208304	0.630279	0.0978834	0.274814	0.0978834	0.664032	0.664032	0.547865	0.523602	0.53518	0.931794	0.871695	0.523602	-0.148219	0.121911	-0.208305	-0.624214	0.15144	0.256218	-0.0129661	-0.651918	0.0396497	-0.107749	0.180313	-0.104142	0.403787	0.41659	0.460271	0.421043	0.361787	0.409038	0.417907	0.502453	0.309988	0.185614	0.4379	0.35782	0.474333	0.511448	0.485356	0.488973	0.431392	0.261366	0.424934	0.271732	0.417913
431	1335.9577@0.9507	0.0161882	0.0290723	0.381159	0.562411	0.14613	0.260367	0.115482	0.722143	0.562411	0.720848	0.70682	0.70682	0.923813	0.923813	0.70682	-0.112685	0.128661	-0.176065	-0.502785	0.129995	0.252046	0.0155836	-0.618631	-0.0197828	-0.0780396	0.17897	-0.147336	0.238348	0.238277	0.265431	0.237344	0.219389	0.250142	0.246538	0.269845	0.180915	0.119038	0.264987	0.216628	0.277655	0.289346	0.273625	0.277069	0.266429	0.166757	0.242821	0.14301	0.234584
432	1336.4589@0.9522	0.0277677	0.066654	0.287141	0.687922	0.197644	0.598074	0.182445	0.890835	0.687922	0.680138	0.680138	0.53158	0.988975	0.988975	0.53158	-0.105858	0.12194	-0.103595	-0.538193	0.191133	0.174398	0.0212387	-0.625529	0.0139294	-0.0296632	0.202424	-0.139805	0.102173	0.107489	0.115983	0.110325	0.0963302	0.106477	0.106391	0.130547	0.0844462	0.0499067	0.118593	0.100087	0.121207	0.124903	0.127853	0.120898	0.112308	0.0760188	0.109083	0.0651641	0.105673
433	1336.9452@0.9476	0.0112018	0.000728694	0.375574	0.0176287	0.198395	0.0438582	0.00588855	0.222046	0.484663	0.986264	0.510111	0.510111	0.986264	0.510111	0.510111	-0.0659761	0.290043	0.181809	-0.143088	0.170295	0.22206	0.0145426	-0.492613	0.179504	0.120797	0.203904	0.0610602	0.0744417	0.0688873	0.080281	0.0579291	0.0745003	0.0781562	0.0733061	0.0768993	0.0915575	0.0574701	0.0839453	0.0573722	0.0917916	0.070262	0.0823161	0.0776564	0.0849785	0.0438917	0.0713117	0.0462414	0.076681
434	1337.4353@0.9445	0.0116029	0.00923023	0.074819	0.350388	0.786937	0.502932	0.0172859	0.786937	0.850097	0.722986	0.121126	0.286503	0.51676	0.464734	0.286503	-0.0553662	0.155644	0.305335	-0.0421406	0.153319	0.113278	0.0981412	-0.570879	0.110902	-0.0503716	0.158276	0.026772	0.092218	0.0740279	0.0888723	0.0693182	0.0898063	0.0835298	0.0844661	0.0761462	0.119012	0.076477	0.104762	0.0627427	0.100374	0.0726956	0.101021	0.0823595	0.0913594	0.0451497	0.102479	0.0513519	0.0909778
435	1341.5031@0.9509	0.00922505	0.0228077	0.362732	0.570163	0.105869	0.431745	0.0703741	0.852769	0.570163	0.760841	0.667188	0.692397	0.924873	0.814943	0.667188	-0.119458	0.140877	-0.208327	-0.588469	0.141291	0.199159	-0.0161265	-0.741825	0.056156	-0.0362039	0.163123	-0.152389	0.274159	0.286	0.301252	0.269404	0.245703	0.275551	0.283982	0.336823	0.198562	0.126566	0.29948	0.242805	0.326053	0.325027	0.308563	0.312592	0.289651	0.163764	0.279364	0.168358	0.282188
436	1346.0431@1.4356	0.376776	0.484986	0.511286	0.942615	0.913598	0.786329	0.817735	0.751175	0.751175	0.824202	0.824202	0.824202	0.824202	0.824202	0.830797	-0.217221	0.0925036	-0.264222	0.168597	-0.126433	0.43777	-0.482592	-0.317829	-0.380791	-0.920742	-0.0596576	-0.893677	1.51653	2.04869	1.85065	0.867393	1.41599	0.858521	1.48053	2.25066	1.21716	1.38283	1.58651	1.89474	1.4865	1.42074	1.59815	2.52912	0.862546	0.747511	1.54731	1.59199	1.11539
437	1346.5429@1.4544	0.186184	0.29919	0.353472	0.593566	0.98267	0.439542	0.98267	0.98267	0.98267	0.848241	0.864263	0.963098	0.492832	0.492832	0.963098	-0.262644	0.783401	0.194412	-0.306465	0.0346605	1.10762	-0.743893	-0.195588	-0.80124	-0.331569	0.0531797	-0.171336	1.62008	1.00954	1.12807	1.0307	1.44528	0.831289	0.845465	2.68033	1.42817	0.784685	1.71641	0.865093	1.7967	1.46268	1.01827	2.93382	0.787138	0.896182	0.85385	0.885389	0.724369
438	135.03@2.6008	1.02e-05	0.00503716	0.00283635	0.00468718	0.867576	0.122184	0.98804	0.952557	0.825549	0.0573127	0.0770516	0.062216	0.710171	0.0861793	0.0550609	-0.842954	-1.0654	0.468714	0.0554452	-0.77608	-0.347697	-0.118061	0.00212051	0.439507	0.0185134	0.547495	-0.0793331	0.110796	0.213272	0.114424	0.278478	0.0497311	0.131104	0.0758292	0.103873	0.135413	0.26016	0.176263	0.250857	0.0819111	0.209344	0.0496064	0.177091	0.109503	0.253894	0.0980207	0.238579	0.166215
439	135.8732@1.1477	0.887708	0.889372	0.481719	0.952463	0.952463	0.952463	0.952463	0.952463	0.952463	0.874837	0.893735	0.893735	0.874837	0.893735	0.874837	0.559647	0.504099	-0.37748	0.722768	-0.274395	-0.251426	-0.607914	0.861766	0.164788	-0.216289	-0.485785	-0.992327	10.3719	24.0251	6.85249	9.77537	8.29443	10.4289	17.0928	37.5082	6.44012	5.81613	6.81892	49.9663	7.92732	15.0982	6.3138	13.2964	5.63748	7.23599	5.66424	54.1883	13.9865
440	135.9024@13.751	0.00866874	0.274496	0.0617325	0.333006	0.956221	0.659479	0.956221	0.991745	0.825666	0.111413	0.656689	0.149364	0.656689	0.733033	0.385836	5.27807	2.21634	3.07763	0.323854	4.73743	1.57319	2.97274	0.278203	2.37797	-0.113	3.92105	1.07941	1e-08	1e-08	1e-08	2.9037	7.56546	10.9023	6.51566	3.43482	0.362894	1.60071	2.70076	2.26088	1.85384	3.46922	7.82642	5.71102	0.864606	0.800679	1.9842	2.94063	0.788473
441	135.9026@1.6267	0.357839	0.423202	0.372122	0.748081	0.748081	0.830975	0.748081	0.83531	0.748081	0.918154	0.918154	0.77322	0.918154	0.677712	0.676534	0.045304	0.339017	-0.049577	-1.10795	0.196147	-0.238062	-0.0568076	-0.984776	-0.371011	0.150435	-0.535585	-0.431899	97.0046	170.779	117.246	91.853	111.774	86.8074	109.311	245.394	74.3898	45.1993	132.623	76.6498	122.744	102.766	122.708	119.915	100.434	53.9639	105.544	78.7451	72.1301
442	135.9329@10.9883	0.171908	0.0928937	0.905806	0.273404	0.769625	0.262782	0.849226	0.849226	0.856501	0.96917	0.96917	0.96917	0.96917	0.96917	0.96917	0.0304204	-0.15327	0.0140642	0.050281	0.0378184	0.147376	0.0104172	-0.0231484	-0.0435602	0.0281462	0.0748535	0.0178643	18.9195	26.3173	17.593	24.0364	20.3178	24.3767	16.9728	20.9019	18.5138	26.4298	18.3565	25.7098	18.8599	28.381	18.6224	27.3885	18.6105	25.6058	18.1667	23.9464	16.5632
443	1356.086@1.4541	0.00601019	0.600426	0.0162461	0.999035	0.999035	0.925939	0.889505	0.889505	0.889505	0.139657	0.167918	0.167918	0.139657	0.236412	0.158638	-0.617079	0.000213707	-0.504511	-0.000388187	-0.505372	0.07581	-0.637211	0.114373	-0.419223	0.266782	0.403215	0.138132	0.0785536	0.0700861	0.122957	0.0642171	0.0724816	0.0641042	0.0589015	0.0702189	0.0729786	0.0811427	0.0690663	0.0531244	0.0704202	0.0717649	0.07154	0.0697843	0.0564484	0.0741786	0.073114	0.0712053	0.0840466
444	1357.9278@0.969	0.0301991	0.132841	0.360892	0.772663	0.330197	0.412491	0.70334	0.833388	0.833388	0.687241	0.586627	0.919517	0.711053	0.586627	0.919517	-0.318703	-0.102597	-0.524167	-0.413726	0.0262502	0.253324	-0.204808	-0.140455	-0.452658	-0.0482874	0.0519793	0.0507193	0.552971	0.911313	0.634571	0.899391	0.464975	0.757773	0.487184	0.928635	0.249677	0.498153	0.576092	0.861111	0.604749	1.09759	0.604598	1.06068	0.456411	0.855758	0.573964	0.786972	0.380584
445	136.9788@14.9266	0.764459	0.671221	0.560546	0.95482	0.95482	0.95482	0.95482	0.95482	0.95482	0.856837	0.856837	0.856837	0.856837	0.856837	0.875095	-1.33707	-0.232813	-0.353993	-1.53369	-2.89969	0.0591973	-0.579477	-0.494287	-1.3254	-0.435027	-0.28713	-0.390603	2.96714	3.08138	1.19624	1.61116	0.954884	1.4262	0.693077	2.56703	0.65552	0.543547	2.60197	1.07723	0.301725	2.41761	0.256171	2.47148	2.04124	2.63797	0.744921	0.693315	1.53327
446	1360.9956@0.9524	0.0101139	0.0264945	0.426343	0.607548	0.139884	0.268129	0.122448	0.828713	0.719298	0.79156	0.748583	0.844521	0.844521	0.844521	0.831141	-0.167709	0.156879	-0.389419	-0.733887	0.113537	0.316027	-0.0738082	-0.818825	-0.0694755	-0.0778725	0.129094	-0.124968	0.971997	0.934381	0.972159	0.958332	0.757449	0.899915	0.973346	1.21022	0.505796	0.352032	0.978445	0.786021	1.10028	1.23479	1.00306	1.12145	0.925001	0.544483	0.922194	0.528503	0.88724
447	1363.9776@0.9506	0.0208754	0.0455603	0.392363	0.664178	0.177589	0.627204	0.0926968	0.891161	0.664178	0.750399	0.750399	0.750399	0.867119	0.851773	0.750399	-0.142431	0.120281	-0.147723	-0.499609	0.148706	0.139618	-0.0522404	-0.753214	-0.0641006	-0.0392321	0.12118	-0.121736	0.363374	0.345985	0.383118	0.361992	0.308844	0.338874	0.367471	0.430658	0.278168	0.177835	0.39567	0.322916	0.42729	0.394286	0.400251	0.38563	0.37778	0.203451	0.342164	0.216578	0.341077
448	1365.4803@0.9504	0.0259622	0.0116385	0.628556	0.232035	0.105398	0.249673	0.0528071	0.568674	0.86702	0.826709	0.826709	0.826709	0.960668	0.933534	0.826709	-0.120374	0.205734	-0.160238	-0.41324	0.118048	0.193691	-0.00911816	-0.577743	-0.0523304	-0.108742	0.127557	-0.0330435	0.0810633	0.0787434	0.0901325	0.0730691	0.0727905	0.0806265	0.0847009	0.0944548	0.0612838	0.0463556	0.0919155	0.0676458	0.0925798	0.0913139	0.0932131	0.082312	0.0860446	0.0530125	0.0840726	0.0487036	0.0779788
449	1366.4567@0.9439	0.251765	0.130665	0.221689	0.541288	0.786451	0.786451	0.32694	0.768193	0.786451	0.621332	0.49021	0.847203	0.621332	0.621332	0.49021	-0.153543	0.238471	0.255773	0.0821383	0.0401331	-0.0979543	0.132577	-0.523508	0.169142	0.10909	0.244168	-0.0784152	0.0627507	0.0519892	0.0667116	0.0485124	0.0600317	0.0638128	0.05636	0.0547532	0.0855946	0.0604152	0.0689802	0.0459744	0.0670051	0.0376815	0.0661091	0.0562229	0.080206	0.0357615	0.061717	0.0341553	0.0690744
450	1366.9545@0.9343	0.0606805	0.0314199	0.298403	0.290364	0.806882	0.935764	0.0653584	0.935764	0.290364	0.712087	0.529904	0.793023	0.976849	0.904916	0.712087	0.195392	0.215123	0.340653	0.0740813	-0.11782	0.0125285	-0.00661083	-0.524614	0.0390695	0.0244346	-0.182561	-0.253423	0.0707971	0.0368811	0.0827405	0.0399014	0.0919774	0.0480205	0.0838286	0.0411088	0.0958678	0.0454836	0.0985614	0.0353446	0.082048	0.0386869	0.059449	0.0387652	0.0720767	0.023463	0.080759	0.0299119	0.0675378
451	137.8706@4.1129	0.0556653	0.126451	0.387011	0.635812	0.463267	0.815391	0.323525	0.619375	0.463267	0.917667	0.874155	0.856964	0.856964	0.874155	0.874155	-0.17041	0.303397	-1.00297	-0.983714	0.834078	-0.147519	-2.12952	-3.16332	-0.94672	-0.450558	-1.39212	-0.850049	2.26914	3.73426	4.10868	5.38237	2.28353	4.49738	3.38374	6.75296	0.977	1.05427	2.20535	3.55579	2.09094	2.25493	9.27891	5.97557	1e-08	0.441022	1.23704	0.576588	0.445684
452	137.8707@1.1712	0.032749	0.177271	0.0937522	0.889295	0.286923	0.889295	0.286923	0.361819	0.361819	0.947157	0.188993	0.947157	0.188993	0.970898	0.188993	0.170061	0.257493	-1.67666	-1.51058	0.179025	0.142177	-1.8803	-1.4124	-0.144276	-0.991977	-1.76757	-1.01504	8.56426	18.4371	2.16242	19.5197	6.95845	19.9735	5.1102	25.4001	1.43835	10.5974	1.91701	2.72431	6.18413	17.1963	5.95975	24.6917	1.42141	11.5351	1.49224	2.72475	4.33403
453	137.8991@1.6531	0.253798	0.167461	0.30285	0.786128	0.322964	0.601856	0.601856	0.424997	0.601856	0.913949	0.913949	0.92624	0.913949	0.913949	0.613327	-0.0467277	-0.0500497	-0.0724439	0.217973	0.0105755	-0.125742	-0.0954467	0.120075	-0.0626008	0.186835	0.150149	0.123036	0.186469	0.116336	0.197	0.142385	0.176661	0.129402	0.194587	0.120496	0.189821	0.149596	0.174868	0.151321	0.18529	0.118518	0.201001	0.118607	0.175372	0.14465	0.183548	0.136525	0.164946
454	137.912@11.0013	0.199536	0.0220812	0.959455	0.400376	0.13486	0.0583609	0.312554	0.13486	0.179736	0.977251	0.977251	0.977251	0.977251	0.989664	0.977251	0.0115092	-0.0694074	0.0501038	0.128206	0.0264259	0.207895	0.0402315	0.0790921	-0.00151808	0.127184	0.10099	0.112824	2.16484	2.24613	2.05381	2.1734	2.31888	2.227	1.93356	1.98494	2.14023	2.40472	2.22751	2.42554	2.13401	2.57005	2.16263	2.53452	2.20597	2.43121	2.13198	2.23738	1.91741
455	1372.0449@1.3893	0.300421	0.578653	0.014651	0.825312	0.991053	0.991053	0.991053	0.991053	0.991053	0.265143	0.0352228	0.517554	0.322776	0.0352228	0.679026	-0.192329	0.548192	-0.531394	-0.207707	-0.120181	-0.146889	-0.168186	-0.178354	-0.624244	-0.38246	-0.0746773	-0.214624	1.47066	2.18737	1.60165	0.85894	1.26542	2.23756	1.42344	2.21691	1.14164	1.63223	0.984047	1.00561	1.3515	1.67092	1.47525	1.0805	1.27179	1.6126	1.46245	1.07946	1.05267
456	1372.5448@1.4144	0.0577736	0.101549	0.508892	0.396707	0.396707	0.66857	0.435598	0.689091	0.425836	0.849251	0.849251	0.849251	0.849251	0.849251	0.849251	-0.213663	0.640475	-0.137735	-1.09685	-0.0907758	0.291095	-0.538023	-0.888363	-0.288946	-0.315094	-0.044401	-0.969157	1.52555	2.11825	1.7286	1.03232	1.39886	2.42454	1.40734	2.48671	1.31669	0.73459	1.64116	0.738423	1.58598	1.27354	1.46972	2.58141	0.83484	0.68999	1.40634	1.01204	1.04145
457	1374.5411@1.4176	0.13372	0.195213	0.461496	0.396062	0.688561	0.59156	0.938182	0.619276	0.938182	0.849776	0.849776	0.849776	0.849776	0.849776	0.849776	-0.288944	0.766231	-0.241349	-0.560825	-0.140918	0.565076	-0.631173	-0.109072	-0.331507	-0.825557	-0.125104	-0.0484812	1.93275	1.04704	1.83208	2.01043	1.41505	2.43705	1.66647	2.76316	1.33881	0.832529	1.84606	1.24018	1.62017	1.54487	1.79431	2.97855	0.809867	0.90375	1.6209	1.93109	1.29638
458	1377.5954@1.368	0.468143	0.0671737	0.662634	0.744011	0.817044	0.361204	0.57687	0.527339	0.221652	0.920138	0.906438	0.920138	0.920138	0.95353	0.906438	-0.146474	0.167702	0.422812	0.0805456	0.15357	0.446455	0.14111	0.290486	-0.0641872	0.347476	0.385617	-0.868299	0.0824357	0.0921168	0.13168	0.149261	0.0689724	0.136495	0.124472	0.134637	0.142718	0.100512	0.144312	0.154725	0.124898	0.158884	0.113267	0.170039	0.0880207	0.153437	0.148096	0.14178	0.133062
459	1379.5924@1.355	0.720196	0.657389	0.824214	0.917233	0.917233	0.917233	0.917233	0.917233	0.917233	0.995409	0.995409	0.995409	0.976577	0.995409	0.976577	-0.0468244	-0.290329	0.0981526	-0.416658	0.101126	-0.486392	0.442317	-0.499145	0.0256489	-0.622153	0.481736	-0.112475	0.209845	0.286973	0.113159	0.258374	0.125137	0.219075	0.187551	0.226864	0.230236	0.156791	0.115508	0.25176	0.221694	0.253448	0.124764	0.135825	0.213013	0.23625	0.22588	0.149597	0.106683
460	138.9079@11.0024	0.0510336	0.261266	0.18626	0.635875	0.977366	0.565192	0.713407	0.800588	0.454968	0.896191	0.896191	0.352847	0.829125	0.847407	0.352847	0.120023	0.70005	-0.135634	-0.0275109	0.576845	0.953231	-0.303732	0.495813	-0.239806	-0.359933	0.564674	1.26594	0.0364817	0.0286809	0.0328419	0.045543	0.0386225	0.0850761	0.036715	0.0355051	0.0320376	0.0451418	0.0310655	0.0276801	0.0620713	0.0437845	0.0413306	0.0999281	0.0333519	0.031853	0.0228108	0.0728112	0.0234657
461	1381.5891@1.4411	0.381444	0.776562	0.0148307	0.922279	0.922279	0.922279	0.922279	0.922279	0.922279	0.0590208	0.148477	0.28932	0.118464	0.0658336	0.0986098	-0.65644	0.241202	-0.414254	-0.331576	0.249294	-0.104588	-0.465757	0.113223	-0.607542	-0.476614	-0.514561	-0.435598	0.155897	0.133867	0.238974	0.272799	0.13258	0.240602	0.117942	0.240068	0.148198	0.157113	0.148116	0.166051	0.24132	0.0937182	0.228033	0.28451	0.1467	0.274441	0.139223	0.165426	0.12494
462	1387.291@1.4598	0.596634	0.533937	0.146498	0.889689	0.889689	0.911389	0.911389	0.889689	0.889689	0.456993	0.220161	0.220161	0.456993	0.220161	0.98857	-0.428328	0.305862	-0.750755	-0.430187	-0.74966	0.205678	-0.412232	0.186222	-0.917546	0.394121	0.0359726	-0.434302	1.22557	0.788855	1.17194	0.930026	1.05429	0.945293	0.72736	1.17951	0.692146	0.625504	0.732677	0.65019	0.638697	1.02869	0.787208	0.953574	0.549104	0.637513	1.25253	1.31819	0.532331
463	139.061@4.5527	0.818868	0.039038	0.836313	0.206015	0.464924	0.206015	0.464924	0.22111	0.464924	0.965008	0.965008	0.965008	0.965008	0.965008	0.965008	0.182461	0.974891	-0.0853529	-0.878397	0.0890676	-6.27411	1.24775	-0.796495	1.10526	-3.30812	0.622122	-0.885375	1e-08	0.403654	0.892387	0.264872	1.01308	0.404651	1e-08	0.909333	0.840957	0.15002	1e-08	0.213639	1e-08	1e-08	0.9494	0.00575882	1.09732	0.170834	1.02868	0.214068	0.880231
464	139.0611@3.6073	0.000421644	0.00174429	0.243446	0.67666	0.411939	0.00196544	0.318785	0.572251	0.411939	0.923361	0.604925	0.756434	0.431659	0.454038	0.454038	0.167364	-0.0767696	-1.48663	-0.132729	0.573177	-0.812206	-7.78607	-0.157226	-2.88609	-0.0990483	-3.32027	-0.126169	2.45314	47.8586	1.50868	42.3947	0.738373	39.705	3.71077	45.8712	0.915131	40.1454	0.498623	42.175	1.20439	25.6096	4.69	25.7905	1e-08	39.7857	1e-08	41.1487	0.154482
465	139.8962@1.6388	0.148332	0.0763701	0.639705	0.468818	0.878606	0.196717	0.712846	0.4575	0.633145	0.857846	0.857846	0.954374	0.857846	0.857846	0.857846	0.128675	-0.170832	0.0979021	-0.0213628	0.0132957	-0.364999	-0.0336912	0.0630365	0.0573851	0.170722	0.132112	0.0917064	0.119906	0.0732644	0.108186	0.100302	0.13328	0.0732871	0.11609	0.0808971	0.12513	0.0835684	0.118978	0.0874468	0.109662	0.063422	0.120542	0.0713469	0.1101	0.0933874	0.112727	0.0879308	0.108026
466	139.9105@11.0007	0.0592729	0.0429718	0.808686	0.601514	0.404262	0.109929	0.653934	0.126347	0.172177	0.981035	0.981035	0.981035	0.981035	0.981035	0.981035	0.277376	-0.153355	0.28404	0.231546	0.236438	0.544983	0.292182	0.103919	0.430547	0.460073	0.387154	0.411127	0.0968281	0.0973066	0.0612854	0.115006	0.120365	0.113291	0.0712667	0.0776108	0.0921046	0.124664	0.100414	0.124611	0.0995455	0.15304	0.0867249	0.156724	0.0899741	0.126476	0.103634	0.101694	0.103696
467	1390.0165@0.9542	0.0217169	0.0273677	0.618392	0.615088	0.112268	0.416348	0.0838897	0.574592	0.552129	0.829833	0.829833	0.829833	0.94309	0.954683	0.829833	-0.157318	0.133734	-0.313078	-0.712209	0.111328	0.219552	-0.0587558	-0.831044	-0.027276	-0.172641	0.110035	-0.192467	0.570882	0.592004	0.597273	0.579568	0.451178	0.571663	0.596295	0.713704	0.327384	0.223974	0.61289	0.491137	0.635783	0.719321	0.626083	0.644825	0.559321	0.317944	0.562215	0.340623	0.535601
468	1392.9986@0.9495	0.0061475	0.0075941	0.35931	0.175595	0.13188	0.175595	0.0300153	0.981773	0.882087	0.625581	0.625581	0.625581	0.938501	0.978214	0.625581	-0.148035	0.232612	-0.191021	-0.363335	0.143195	0.229773	-0.0457401	-0.627497	-0.0140507	0.0103274	0.141439	-0.0379101	0.232538	0.219478	0.238181	0.206924	0.19437	0.242426	0.230444	0.25858	0.163576	0.132904	0.248768	0.198567	0.266778	0.245473	0.25306	0.254547	0.227738	0.136177	0.228292	0.139832	0.227633
469	1398.5473@1.4124	0.000434986	0.0132886	0.0020622	0.0265817	0.370521	0.401821	0.370521	0.988854	0.370521	0.300549	0.00762394	0.0077001	0.609553	0.0077001	0.668133	-0.174952	1.09614	-0.796115	-0.59603	-0.721828	0.364004	-0.096593	-0.585957	-0.743406	-0.00592412	0.0755977	0.452059	1.06214	0.619531	1.04392	0.975349	0.91207	1.74994	0.953473	1.65962	0.597955	0.465217	0.614921	0.589911	0.557157	1.19356	0.719808	0.859039	0.888287	0.526508	1.08138	0.536013	0.529289
470	140.993@3.5001	0.0126539	0.225394	0.0907343	0.306258	0.513478	0.306258	0.513478	0.426379	0.513478	0.127659	0.364598	0.338916	0.364598	0.271637	0.888117	-0.915864	-1.11531	-0.306238	-0.54469	-0.371908	-1.15266	-0.316444	-0.545265	-0.528412	-0.834643	-0.0389815	-0.498815	0.833196	0.557088	0.742357	0.610328	0.442149	0.235396	0.392936	0.303472	0.600122	0.307132	0.674104	0.493177	0.726286	0.384095	0.491239	0.141002	0.557485	0.258255	0.707757	0.541735	0.436775
471	1400.0446@1.501	0.305463	0.100902	0.517659	0.134917	0.915359	0.467799	0.915359	0.915359	0.999497	0.999065	0.894799	0.894799	0.915281	0.894799	0.894799	-0.000734373	0.916381	0.38134	-0.175653	0.474166	0.508064	0.16224	-0.317734	0.333847	-0.22452	0.872853	-0.000313422	0.824601	0.85128	0.820426	0.890434	0.868956	2.16305	0.775233	1.12422	1.26981	0.654409	0.872917	0.887647	0.8213	1.24328	1.46383	1.23368	1.16219	0.68107	0.678637	0.716358	0.599849
472	1401.5419@1.4625	0.327491	0.206458	0.411412	0.514862	0.923732	0.36183	0.874526	0.911456	0.621007	0.804978	0.782171	0.804978	0.744327	0.884091	0.782171	-0.216498	0.782621	-0.403571	0.0697024	-0.149222	1.08436	0.424366	-0.312336	0.0669154	-0.129672	0.308296	0.579313	0.840434	0.879869	0.995119	0.89092	0.779603	1.91432	0.800169	1.13189	0.628698	0.802869	0.758951	1.05557	0.782804	1.30976	0.87238	2.44507	1.14834	0.768607	1.31494	0.657475	0.590616
473	141.9952@10.9764	0.000108615	0.00184001	0.13438	0.0253879	0.176678	0.00786474	0.374341	0.374341	0.428858	0.276055	0.531939	0.784772	0.276055	0.276055	0.564671	-0.197056	0.385117	-0.0846615	-0.281619	-0.0335828	0.481096	-0.187901	-0.183191	-0.292183	-0.188552	-0.0735826	-0.160372	1590.99	1957.78	1655.88	1940.57	1388.81	2276.43	1443.53	2814.68	1401.93	1447.77	1659.89	1759.27	1629.84	2836.48	1542.33	2604.85	1381.85	1726.79	1468.52	1706.69	1224.27
474	1411.015@0.9749	0.161735	0.458774	0.53144	0.745149	0.72643	0.963534	0.745149	0.839223	0.846309	0.957333	0.953063	0.957333	0.957333	0.957333	0.957333	-0.100097	-0.190719	-0.413444	-0.450723	0.108396	0.0800198	-0.0653482	-0.18271	-0.0722134	-0.144644	0.079421	-0.128368	0.80475	1.41629	0.800778	1.34844	0.692431	1.09433	0.805479	1.32804	0.381531	0.682558	0.823946	1.34033	0.886684	1.45465	0.844122	1.46776	0.767804	1.23239	0.766622	1.20346	0.741372
475	1413.7991@1.4623	0.725344	0.0158578	0.550178	0.335363	0.0810222	0.0538332	0.465118	0.465118	0.657792	0.962587	0.773088	0.773088	0.962587	0.932471	0.773088	-0.0849364	0.305371	-0.477932	0.55311	-0.45361	0.616473	-0.0541826	-0.272198	-0.173154	-0.287036	0.268709	-0.174328	1.29488	0.864571	0.876517	0.799545	1.19743	0.878298	0.849817	1.17811	0.677573	1.41331	0.881505	1.02836	0.730988	1.23765	0.854596	1.31364	0.777748	0.639284	1.31361	0.7387	0.651925
476	1414.2911@1.4915	0.171327	0.158378	0.393991	0.61463	0.411764	0.671066	0.411764	0.411764	0.259666	0.844163	0.844163	0.983509	0.6954	0.775405	0.6954	-0.119539	0.352257	-0.114416	-0.905209	0.0286983	-0.306981	-0.593554	-1.00699	-0.318886	-0.927257	0.350312	-1.35667	1.27177	0.900258	0.909124	1.77959	0.715366	1.14264	1.29211	2.27833	1.15427	0.66727	0.860346	0.763647	1.40619	1.17892	0.81852	0.987278	0.658184	0.614733	0.787115	0.718711	0.988084
477	1415.9695@0.9661	0.0523815	0.201247	0.369437	0.644695	0.399238	0.644695	0.644695	0.88848	0.833386	0.624042	0.624042	0.814276	0.658668	0.647499	0.896043	-0.397861	-0.202283	-0.531121	-0.494456	-0.0947683	0.158112	-0.250715	-0.175684	-0.347163	-0.0483226	0.0304025	-0.0720032	0.581482	0.903047	0.599922	0.897995	0.41913	0.704131	0.477535	0.861288	0.264686	0.457378	0.552865	0.821054	0.504004	1.07431	0.602289	0.935339	0.44258	0.816442	0.550366	0.778107	0.417867
478	142.9316@0.263	0.268116	0.0780689	0.396505	0.394632	0.853859	0.261658	0.479851	0.479851	0.394632	0.949085	0.949085	0.949085	0.949085	0.949085	0.854822	-3.7069	0.82269	-1.27306	0.28175	-1.09103	1.13875	-4.82222	-1.37849	-5.45965	-1.4964	1.26285	-2.14714	1.59374	2.06345	1.4978	2.89811	0.200322	3.81843	1e-08	4.95707	1e-08	5.52494	1.2428	0.506671	0.935926	6.30143	0.515325	4.62342	1e-08	1.10822	0.0728535	0.800099	1e-08
479	1422.0198@0.9476	0.0367009	0.00753894	0.765848	0.307039	0.0756284	0.898616	0.0182435	0.825896	0.356509	0.949848	0.949848	0.949848	0.949848	0.949848	0.949848	0.242672	0.177349	-0.0605998	-0.427655	0.210499	0.0177181	0.0323564	-0.787513	0.0849218	-0.038477	0.253391	-0.163913	0.139976	0.141879	0.137725	0.146198	0.125876	0.15092	0.202694	0.174839	0.106872	0.0912761	0.159405	0.122901	0.163457	0.1602	0.157867	0.131437	0.143298	0.0786094	0.140701	0.0882859	0.144515
480	1422.5195@0.9487	0.00417444	0.00706262	0.238998	0.380333	0.0828488	0.754538	0.0139007	0.50046	0.370552	0.78678	0.617694	0.555786	0.955023	0.78678	0.555786	-0.0759902	0.133891	-0.138789	-0.390211	0.177204	0.0463209	0.0193665	-0.795272	-0.062187	-0.11129	0.170312	-0.156822	0.121357	0.12655	0.124118	0.12636	0.104616	0.132877	0.128264	0.144629	0.0955557	0.0795599	0.127405	0.113415	0.142175	0.139453	0.135381	0.121709	0.128437	0.0690994	0.120356	0.0766362	0.116875
481	1425.0488@1.4033	0.0777924	0.161499	0.264408	0.255399	0.851871	0.610121	0.697468	0.697468	0.851871	0.65152	0.493802	0.782386	0.570989	0.570989	0.570989	-0.186569	1.19732	-0.529847	-0.349679	0.0877613	0.569785	-0.393099	0.461613	-0.24844	0.478173	-0.235173	0.344177	1.15122	0.862808	1.28351	0.69883	1.10387	1.68642	1.03552	1.89463	0.986159	0.569901	0.700207	0.655608	1.25899	1.14131	1.32845	1.17664	1.04995	0.702995	0.804085	1.44751	0.957687
482	1426.0476@1.4011	0.0764318	0.134568	0.0223698	0.449366	0.742858	0.449366	0.693483	0.449366	0.449366	0.456798	0.024878	0.74454	0.387067	0.325176	0.825095	-0.175969	0.597881	-0.876449	0.216813	-0.075791	0.539449	-0.236559	-0.330632	-0.273657	-0.955544	-0.0402735	-0.895343	1.77615	2.76946	2.04081	0.970569	1.56929	2.76795	1.80937	2.89255	1.06213	1.9815	1.01699	2.36502	1.70753	2.1079	1.91408	3.32793	1.50579	0.837877	1.73392	2.13615	1.34328
483	1426.5462@1.4014	0.143359	0.254318	0.422688	0.504968	0.665081	0.665081	0.800921	0.969004	0.615162	0.880269	0.880269	0.880269	0.898678	0.729426	0.729426	-0.206878	0.667384	-0.12685	0.346708	-0.161907	0.391428	-0.0644092	0.19702	-0.674611	0.0197168	-0.378456	-0.774246	1.55807	0.833564	1.63464	2.07443	1.31212	2.1482	1.45408	2.47025	1.14473	1.67706	1.77925	2.02091	1.52903	1.39258	1.32476	2.42181	1.39051	1.79216	1.6628	1.54136	1.23464
484	1427.0452@1.4086	0.00962509	0.0258732	0.707748	0.0545134	0.849694	0.0756262	0.372724	0.847337	0.849694	0.903334	0.903334	0.903334	0.903334	0.903334	0.903334	-0.143738	1.851	-0.52743	0.232138	-0.0770362	1.60858	-0.215842	0.966422	-0.300582	-0.42229	-0.262827	0.267728	1.88104	1.33196	2.07226	0.39161	1.73406	3.05773	1.84435	3.16008	1.54411	1.08886	1.19865	0.935603	1.98467	1.8968	1.76307	3.35927	1.70828	1.1196	1.69568	2.24824	1.39561
485	1427.5441@1.4031	0.160287	0.118246	0.770878	0.886012	0.965487	0.19045	0.731876	0.957994	0.731876	0.951904	0.951904	0.951904	0.951904	0.951904	0.951904	0.0353093	0.229911	0.113652	-0.0299429	-0.0833379	1.07976	0.0929735	-0.944097	-0.38833	-0.109051	0.216873	-0.700021	1.70294	0.90708	1.14902	2.13264	1.46824	0.95932	1.45438	2.60555	1.30121	0.909039	1.78451	2.06824	1.00736	3.46763	1.68452	2.95737	1.39866	0.783517	1.64315	0.79639	0.684697
486	1428.0432@1.3954	0.0172904	0.0878322	0.0351179	0.284904	0.391765	0.516288	0.695669	0.672912	0.375188	0.470306	0.0674615	0.267192	0.605719	0.0674615	0.866368	-0.234857	0.704336	-0.886872	-0.848678	-0.356665	0.385906	-0.156029	0.224204	-0.960189	-0.313005	-0.0335255	-0.994613	1.92347	1.40303	2.23689	2.65789	1.7241	3.07067	1.81125	3.54618	0.937381	0.891145	1.31248	1.36386	2.01614	1.96516	1.23297	3.34117	1.73025	2.37928	2.00364	2.36442	0.911865
487	143.92@10.9758	0.0182661	0.0392989	0.357544	0.398494	0.12377	0.0616383	0.189244	0.0862078	0.0862078	0.711779	0.979712	0.894987	0.837788	0.789095	0.666248	-0.070685	0.0886696	0.00173026	0.177279	0.018044	0.279599	0.0374759	0.14801	0.0489219	0.214947	0.101716	0.206834	5.0392	4.18388	4.86235	4.36188	5.0536	4.48233	4.37451	4.60514	4.82713	4.82248	5.0863	4.84064	5.0262	5.07171	4.99997	5.30162	5.13743	4.9088	5.0247	4.56025	5.05904
488	143.9807@1.1722	0.0157637	0.0168257	0.468017	0.773223	0.773223	0.0208372	0.773223	0.886899	0.825412	0.939553	0.694011	0.664851	0.939553	0.939553	0.939553	-0.321438	0.286756	1.05392	-0.422612	1.30659	1.11943	-0.112836	-0.353725	-0.541877	-0.135571	0.104711	-0.260509	2.5038	5.45354	2.11156	4.79338	1.92924	6.16797	1.7643	6.33219	6.99311	3.12753	2.58909	4.51742	9.16609	8.52649	2.25027	13.7362	2.10941	4.51988	2.15872	3.49896	1.15285
489	143.9807@1.5172	0.000532821	0.000808035	0.380324	0.381386	0.0119617	0.0142734	0.0266915	0.0266915	0.131086	0.547003	0.547003	0.547003	0.547003	0.547003	0.547003	-0.582962	0.164424	-0.272458	-0.915703	-0.248339	0.529529	-0.561508	-0.672741	-0.58949	-0.687507	-0.226898	-0.362373	2.72032	3.46754	3.92758	3.92083	2.47138	3.57433	1.96671	4.70595	2.27192	1.86091	3.23194	2.05556	3.012	5.73767	2.58465	4.92713	1.9871	2.40291	2.51748	2.23192	1.75909
490	144.9236@11.7652	0.0115003	0.0144233	0.312699	0.209105	0.646792	0.0419505	0.385656	0.566438	0.765843	0.476728	0.629049	0.476605	0.954552	0.915363	0.915363	1.60187	1.2667	1.31283	-1.24223	1.82751	1.84611	-0.285199	-8.23124	-1.07989	-1.90411	-1.0661	-0.517102	21.0324	20.5641	1e-08	1e-08	42.7344	22.277	21.2107	27.2846	30.9754	1e-08	21.3603	8.67302	60.6712	31.8151	14.0996	42.2419	17.2536	1e-08	1e-08	1e-08	9.93161
491	144.9995@0.806	0.000702582	0.00146382	0.636403	0.134633	0.02399	0.0765122	0.0117763	0.0600407	0.0684875	0.82966	0.82966	0.98603	0.82966	0.82966	0.892162	-0.342106	0.35065	-0.370497	-0.930993	-0.00860594	0.417633	-0.533933	-1.19195	-0.812631	-0.677956	0.182001	-0.630266	4.41668	11.646	7.13572	13.6844	3.81815	15.0755	5.29541	17.2242	2.00413	4.31369	6.93183	8.97201	6.11276	17.4981	5.37093	16.3365	2.59305	5.42225	5.38584	5.66514	1.88614
492	144.9996@14.7698	0.000797747	0.0026448	0.191726	0.013491	0.112752	0.1609	0.112752	0.424613	0.448387	0.640478	0.990394	0.253246	0.427827	0.640478	0.427827	-0.459156	1.44186	-0.0062656	-2.94063	-3.18263	-2.35567	-1.01105	-2.94063	-0.390461	-1.01455	-0.826752	-0.883345	11.4718	11.3095	11.7517	8.3275	6.53683	23.2411	10.3562	30.1072	8.63837	1e-08	14.4844	1e-08	1e-08	1e-08	1e-08	2.55775	6.92321	1e-08	4.59993	1e-08	5.945
493	144.9997@10.8902	0.84056	0.997007	0.470774	0.998182	0.998182	0.998182	0.998182	0.998182	0.998182	0.920362	0.703319	0.920362	0.920362	0.920362	0.920362	-0.366425	-0.238873	0.601133	-0.520518	-0.106134	-0.118752	-0.276265	-0.361904	-0.438796	-0.426857	-0.184025	-0.237745	6.17965	2.52088	6.68494	7.03706	5.15782	3.50487	4.82127	4.5946	5.38231	0.741719	14.1321	5.92133	6.36208	4.57156	5.59009	4.23116	5.45799	1.8695	5.16464	5.56789	4.61631
494	1448.0579@0.9524	0.0394967	0.0278455	0.782799	0.536264	0.0837294	0.810161	0.0713129	0.705921	0.560479	0.971816	0.971816	0.971816	0.971816	0.971816	0.971816	0.12133	0.190798	-0.369509	-0.766946	0.0930742	0.0611931	-0.122032	-0.854962	-0.0663863	-0.116721	0.0868282	-0.191892	0.220399	0.22113	0.230562	0.231617	0.175207	0.237645	0.31532	0.279118	0.119331	0.090717	0.229733	0.175344	0.248262	0.264567	0.23275	0.207796	0.207782	0.120582	0.206602	0.129732	0.202958
495	145.9186@10.9608	0.0929664	0.215707	0.41366	0.807107	0.55984	0.434514	0.664243	0.434514	0.508532	0.799459	0.953776	0.953776	0.953776	0.953776	0.775999	-0.0782104	0.0310736	0.0175682	0.0937457	0.0339141	0.204874	0.0298521	0.0587571	0.0213053	0.187166	0.0821833	0.118062	0.359523	0.328993	0.372707	0.351315	0.370981	0.345808	0.322611	0.349313	0.372444	0.365612	0.368757	0.360371	0.380465	0.375041	0.369182	0.409073	0.3728	0.378084	0.374739	0.330503	0.357711
496	145.9728@6.1592	0.819877	0.875539	0.667804	0.999102	0.999102	0.999102	0.999102	0.999102	0.999102	0.854014	0.842363	0.842363	0.842363	0.842363	0.959881	0.554466	-0.430696	-1.71494	-1.38922	-1.48557	-0.116336	-1.98305	-1.05853	0.690188	-0.00751331	-0.262441	-1.05638	0.0485448	0.724774	0.197138	1.65199	0.117808	0.194666	0.243009	1.56866	1e-08	0.578211	0.0558117	0.329167	1e-08	0.460783	0.068708	1.73185	1e-08	0.848228	0.0431197	0.292902	1e-08
497	1451.0403@0.9483	0.00271613	0.0036898	0.143719	0.186482	0.0337289	0.437919	0.0142691	0.778815	0.496783	0.400063	0.551878	0.400063	0.973101	0.892215	0.551878	-0.216059	0.19243	-0.136002	-0.455873	0.206511	0.112396	0.00459492	-0.658413	-0.026129	-0.0348343	0.119104	-0.103291	0.0920323	0.0901628	0.102577	0.0928685	0.0756366	0.102933	0.0919052	0.106215	0.0775122	0.0583294	0.0995896	0.0751131	0.113959	0.108543	0.110599	0.0893182	0.0944337	0.0549469	0.100796	0.0610171	0.101577
498	1456.1021@1.4159	0.495537	0.62258	0.743737	0.914236	0.914236	0.914236	0.929203	0.914236	0.929203	0.951859	0.951859	0.951859	0.951859	0.951859	0.951859	0.218226	0.757503	0.0224941	0.366483	0.362682	0.424914	0.344505	0.152126	0.265049	0.50852	-0.0555797	0.121938	0.161375	0.128384	0.27421	0.191128	0.255739	0.270778	0.250977	0.269377	0.162707	0.141237	0.279722	0.27068	0.282471	0.251454	0.277609	0.177488	0.278032	0.152014	0.275036	0.203029	0.246448
499	1457.1005@1.3979	0.782131	0.888488	0.814657	0.950979	0.950979	0.950979	0.950979	0.950979	0.950979	0.992677	0.992677	0.992677	0.998233	0.992677	0.992677	-0.486748	-0.167345	-0.340046	-0.303046	-0.285754	-0.497871	-0.000756063	-0.364433	-0.357139	-0.56992	-0.218578	-0.362006	0.433713	0.519155	0.449665	0.510569	0.233093	0.443941	0.397314	0.473007	0.4364	0.521357	0.261482	0.313274	0.467035	0.228712	0.257612	0.500487	0.43113	0.298855	0.451785	0.501007	0.404879
500	1458.0797@0.9472	0.000339021	3.87e-06	0.241785	7.83e-05	0.000215994	0.491263	7.55e-05	0.247333	0.480572	0.608514	0.575991	0.761917	0.880415	0.796881	0.575991	-0.148294	0.427214	-0.198778	-0.449174	0.0790585	0.0388066	0.0217214	-0.632117	-0.0520474	0.0687204	0.186523	-0.0430879	0.0588334	0.0577385	0.0637617	0.0539911	0.0488934	0.0762009	0.0617263	0.0740346	0.0458126	0.0387521	0.0610031	0.0430857	0.0616125	0.0591933	0.0678883	0.0555826	0.0622177	0.0351451	0.0622373	0.0369461	0.059151
501	1458.0991@1.4009	0.838152	0.797155	0.0323064	0.896214	0.896214	0.896214	0.896214	0.896214	0.896214	0.73275	0.953478	0.953478	0.991534	0.0299475	0.422836	-0.115907	0.273246	-0.0275821	-0.167813	0.0164808	0.293362	-0.00152316	0.167726	-0.726749	0.48929	-0.223544	-0.405666	0.634422	0.320266	0.637656	0.729716	0.578319	0.614457	0.595557	0.654471	0.627662	0.444617	0.620327	0.490068	0.654481	0.512829	0.632212	0.773916	0.626023	0.72655	0.644713	0.452881	0.343736
502	1458.5959@1.4732	0.740512	0.580046	0.918751	0.810442	0.870441	0.810442	0.907263	0.870441	0.810442	0.990472	0.990472	0.990472	0.990472	0.990472	0.990472	-0.198757	0.833749	-0.437913	0.377695	-0.282922	1.06815	-0.360942	0.281451	-0.432081	0.353161	-0.382172	0.826041	0.189666	0.104063	0.109795	0.0748044	0.180972	0.203505	0.0799485	0.115292	0.115738	0.0939758	0.105325	0.13842	0.137416	0.139962	0.108719	0.235076	0.112567	0.13736	0.12061	0.0800381	0.104104
503	1459.0977@1.4411	0.183044	0.065145	0.289491	0.0903742	0.684163	0.91407	0.684163	0.824764	0.91407	0.559888	0.965431	0.625775	0.559888	0.485486	0.965431	-0.406267	0.678863	0.0352997	0.231335	-0.240191	-0.0332624	-0.348744	-0.269088	-0.692425	0.115968	0.0266551	0.0298398	0.803545	0.420641	0.823669	0.606822	0.776038	0.793202	0.451814	0.851641	0.843548	0.577723	0.823971	0.628438	0.546376	0.372462	0.831277	0.631584	0.790688	0.425276	0.487109	0.427358	0.44424
504	1459.594@1.4277	0.85626	0.720931	0.886744	0.912894	0.912894	0.981673	0.912894	0.912894	0.954397	0.985975	0.985975	0.985975	0.985975	0.985975	0.985975	-0.186933	-1.04915	0.0673758	-0.60058	-0.367613	-0.0131184	-0.423248	-0.345292	-0.357717	-0.481429	-0.389585	0.0636219	0.138657	0.135169	0.270651	0.295403	0.239048	0.147587	0.120517	0.0604883	0.282534	0.154366	0.146343	0.129591	0.152964	0.127322	0.164275	0.299353	0.15756	0.165963	0.147679	0.172961	0.159953
505	1462.5875@1.1498	0.0487319	0.418863	0.103923	0.497854	0.967376	0.967376	0.967376	0.967376	0.967376	0.968396	0.0947471	0.968396	0.968396	0.968396	0.968396	-0.189031	-0.37283	0.758019	-0.0301463	-0.0350384	-0.134504	0.154851	-0.0721802	-0.110509	-0.0083841	-0.0434438	-0.0367136	0.157144	0.218016	0.178917	0.241008	0.147223	0.174031	0.147568	0.180458	0.211902	0.203674	0.356434	0.245858	0.157156	0.228812	0.170842	0.189351	0.176406	0.205974	0.197734	0.23065	0.149705
506	1464.0893@1.4597	0.000526735	0.000333351	0.198702	0.646829	0.646829	0.000325091	0.831436	0.768921	0.868539	0.996335	0.629992	0.629992	0.629992	0.629992	0.629992	-0.0819278	-0.183978	-0.397065	0.126967	0.389396	0.951784	-0.40435	0.042932	-0.448054	-0.0938866	-0.450083	-0.0275468	0.381835	0.350586	0.653241	0.468625	0.647109	0.345215	0.330825	0.375914	0.387132	0.443983	0.398907	0.450593	0.67191	0.783937	0.683879	0.800633	0.376574	0.424347	0.405505	0.419609	0.366808
507	1466.0847@1.4548	0.773922	0.740337	0.949006	0.991024	0.911569	0.966313	0.966313	0.911569	0.911569	0.997502	0.997502	0.997502	0.997502	0.997502	0.997502	0.281102	0.0100701	-0.047257	0.709921	0.0411324	0.145147	0.348003	0.268365	0.334011	0.681986	0.332536	0.807411	0.206996	0.184251	0.192194	0.160421	0.307493	0.172142	0.177573	0.174944	0.201721	0.387644	0.184605	0.17614	0.199339	0.145394	0.211397	0.235759	0.167742	0.213551	0.340347	0.201586	0.163877
508	1467.0814@1.4996	0.806662	0.763749	0.659206	0.95433	0.95433	0.95433	0.95433	0.95433	0.95433	0.694178	0.991233	0.694178	0.694178	0.694178	0.694178	-0.45856	0.110417	0.0355991	-0.391956	-0.430276	-0.32495	-0.398173	-0.31397	-0.506477	-0.195671	-0.393241	0.23198	0.209424	0.132911	0.113996	0.152978	0.124591	0.102858	0.110766	0.205771	0.116847	0.108406	0.214653	0.109469	0.123531	0.107217	0.116486	0.121016	0.119959	0.106276	0.125458	0.1237	0.108342
509	1468.0764@1.5512	0.369277	0.0712357	0.726149	0.145551	0.295979	0.174774	0.68523	0.282141	0.145551	0.969196	0.969196	0.988026	0.969196	0.969196	0.969196	-0.366298	-0.399976	-0.0817191	-0.184756	-0.0117958	-0.273645	0.364656	-0.0528854	-0.213602	-0.208173	-0.0886708	-0.353378	0.0771158	0.0750705	0.077622	0.0834196	0.0630343	0.0529286	0.0570068	0.0671865	0.0690708	0.071451	0.0771457	0.0679882	0.0960843	0.067208	0.0573934	0.0638993	0.136315	0.0812696	0.0629218	0.0715159	0.0626283
510	1469.0571@0.9713	0.306113	0.684435	0.606334	0.907457	0.907457	0.907457	0.907457	0.907457	0.907457	0.925552	0.925417	0.957565	0.925552	0.925552	0.99595	-0.11824	-0.17237	-0.434434	-0.400393	0.0856651	0.0602893	-0.121056	-0.139157	-0.11684	-0.109096	0.0494183	-0.0695937	0.927553	1.53873	0.949095	1.52185	0.766039	1.22574	0.962938	1.49017	0.421018	0.741985	0.967672	1.57687	0.980387	1.56202	1.01107	1.62917	0.86098	1.3825	0.864625	1.39666	0.827026
511	147.9162@14.0122	0.0118781	0.0467024	0.0298636	0.498272	0.759315	0.0947249	0.876395	0.585412	0.599674	0.0319029	0.0323796	0.0530221	0.037254	0.037254	0.0319029	-1.70821	0.677499	-1.462	-0.38024	-0.993276	1.27981	-1.18063	-0.161973	-1.19988	-1.02324	-1.68994	-0.911302	4.55259	3.07821	3.23969	3.2233	1.63509	3.38381	0.74965	6.6946	1.38529	1.81847	1.44323	3.02304	2.08851	9.13373	1.82583	6.16682	1.44356	3.66099	1.99406	1.97131	0.965489
512	147.974@14.169	7.18e-05	0.00161614	0.127766	0.038342	0.158459	0.0075894	0.248658	0.248658	0.370972	0.321269	0.34129	0.682616	0.321269	0.321269	0.496811	-0.538328	0.629641	-0.365931	-0.646331	-0.0921487	0.847314	-0.496027	-0.485254	-0.765618	-0.490699	-0.223859	-0.351943	161.577	207.256	179.914	221.602	120.051	280.849	115.089	382.671	102.143	99.3746	162.844	174.624	178.635	418.223	141.726	353.356	117.579	156.587	124.558	149.777	81.8547
513	147.974@5.6124	0.417492	0.0375852	0.396432	0.773256	0.318937	0.116312	0.345269	0.890738	0.890738	0.595665	0.595665	0.923705	0.816282	0.923705	0.918276	1.74944	0.289355	1.68321	-1.85179	-1.2522	1.14216	1.26399	-1.46625	-1.33408	-0.197281	-6.86224	-0.0980889	15.6193	4.84368	14.4271	4.20924	48.3929	2.58887	52.6311	8.47465	13.1353	1e-08	83.3563	2.42201	0.196995	9.17375	12.4167	10.8071	1e-08	3.19037	72.073	1e-08	11.6663
514	1474.0105@0.9661	0.0430874	0.139639	0.467462	0.656881	0.243187	0.777263	0.656881	0.777263	0.777263	0.692768	0.692768	0.935393	0.828222	0.692768	0.935393	-0.41577	-0.171512	-0.509828	-0.605433	-0.0466295	0.0973535	-0.189579	-0.171493	-0.334317	-0.0771209	-0.0259067	-0.0970855	0.619835	0.960681	0.658245	0.969258	0.479941	0.825776	0.478132	0.887839	0.277085	0.4519	0.620518	0.816599	0.606842	1.1264	0.630589	0.938271	0.510338	0.89606	0.610361	0.817577	0.434695
515	1477.079@0.9524	0.0579122	0.0416254	0.789585	0.472311	0.158179	0.969995	0.0989432	0.801336	0.926387	0.896194	0.896194	0.956298	0.896194	0.896194	0.956298	-0.168788	0.238381	-0.389369	-0.640507	-0.0196333	0.00898069	-0.152514	-0.961317	-0.203575	-0.114383	0.0167046	-0.0359388	0.142599	0.131298	0.151526	0.142381	0.11039	0.146023	0.15126	0.176828	0.0721462	0.0523086	0.152407	0.123253	0.141327	0.1424	0.148822	0.132988	0.13458	0.0655141	0.130038	0.0750442	0.110986
516	1477.5806@0.9524	0.0277409	0.0422215	0.436886	0.36198	0.157687	0.83234	0.150258	0.787209	0.61699	0.723862	0.723862	0.981265	0.723862	0.723862	0.853316	-0.222266	0.264439	-0.368534	-0.624965	0.0164202	0.0470455	-0.15568	-0.77199	-0.151497	-0.0740857	0.0887545	-0.176535	0.234802	0.219833	0.232101	0.219237	0.172571	0.242821	0.227667	0.284577	0.133494	0.100442	0.228155	0.184267	0.242121	0.265596	0.230126	0.188029	0.216509	0.126705	0.202634	0.130418	0.195781
517	1478.0821@0.9524	0.0464032	0.0426231	0.602015	0.468403	0.168088	0.80107	0.108283	0.572665	0.590527	0.9866	0.773354	0.773354	0.986768	0.986768	0.773354	-0.073747	0.211344	-0.259915	-0.580452	0.150817	0.0641172	-0.00399605	-0.814058	-0.0104085	-0.172879	0.191015	-0.143515	0.203025	0.210016	0.203321	0.198718	0.164239	0.212641	0.221858	0.260578	0.121922	0.0935938	0.217433	0.179749	0.231839	0.235942	0.219286	0.191367	0.211548	0.106342	0.193674	0.126137	0.195429
518	148.9546@13.6072	0.0357446	0.0380317	0.796699	0.376006	0.4209	0.101603	0.688526	0.60165	0.826628	0.915416	0.915416	0.915416	0.915416	0.915416	0.952991	0.287747	0.656205	-0.289073	-1.03946	0.451497	1.1022	0.52877	-0.447806	-0.709825	-0.639094	-0.0577206	-0.138711	1.41295	3.80514	3.43934	3.32691	2.69966	5.24417	3.2237	5.99544	1e-08	1.14535	3.39858	2.32446	3.34905	9.40019	3.28626	5.91102	5.55168	3.56974	1.44872	1.65917	1.24885
519	148.9546@3.3656	0.746785	0.0504884	0.792101	0.110366	0.239253	0.880285	0.605086	0.53417	0.605086	0.933525	0.933525	0.933525	0.933525	0.933525	0.933525	-2.00859	1.94732	-2.21269	1.56086	-1.1587	0.264951	-0.699822	-1.32851	-1.35726	0.996143	-0.69601	-1.39386	5.4904	5.30109	27.7804	6.966	4.02165	30.8087	4.24666	16.5003	1.54055	14.8544	5.637	21.3371	5.68123	8.44988	9.22126	6.2902	16.1452	1.95514	4.33794	2.92937	12.682
520	14-epi-14-hydroxy-10,23-dihydro-24,25-dehydroaflavinine	0.00121126	0.0181773	0.0876107	1	0.0681832	0.0414134	0.0295063	0.0295063	0.0295063	0.544575	0.315477	0.315477	0.152034	0.152034	0.184453	-0.482857	0.0518593	-0.983664	-1.90706	-0.984217	-2.39345	-3.48923	-2.97842	-3.5417	-2.97842	-2.50747	-2.97842	0.342783	0.27189	0.192867	0.104043	0.181549	0.152585	0.201739	0.237108	0.178842	0.0513908	0.0920324	0.0488465	0.246921	0.0477	1e-08	1e-08	1e-08	1e-08	1e-08	1e-08	1e-08
521	150.0892@1.3765	0.000209574	0.00544025	0.0751753	0.711664	0.886575	0.150332	0.0161345	0.0161345	0.0188606	0.695778	0.621062	0.185701	0.185701	0.185701	0.185701	-0.199994	0.118344	-0.274449	-0.0478569	-0.925948	-0.537921	-1.34883	-1.67678	-1.81356	-1.59398	-1.05018	-1.32289	1.16814	1.07176	1.16733	1.21879	1.01392	1.19321	1.01924	1.29315	0.974926	1.22177	0.955964	0.994044	1.01854	1.06875	0.210697	0.508891	0.282891	0.281369	0.634039	0.435067	0.484625
522	150.9527@13.6072	0.355028	0.0479495	0.739757	0.338561	0.957066	0.0646868	0.826744	0.906044	0.906044	0.934936	0.934936	0.934936	0.934936	0.934936	0.934936	-0.694737	0.791775	-1.82167	-0.039785	-1.30532	1.35182	-0.95503	-0.653134	-2.41899	-0.345126	-1.07848	-0.221858	5.55084	1.91407	0.814656	1.18143	0.533938	3.47016	3.39881	1.88878	1e-08	0.895106	1.60449	2.1162	1.30504	4.68808	1.27063	3.21272	2.34486	0.714414	0.938662	1.25401	0.797746
523	1502.4418@2.6422	0.0934794	0.135483	0.245481	0.294799	0.786468	0.394239	0.417906	0.620655	0.394239	0.83067	0.961877	0.83067	0.502799	0.374738	0.502799	0.19423	-1.75753	0.064581	-0.152013	0.1826	-0.796155	-0.53785	-0.618801	-0.921046	-0.261949	-0.56509	-0.848946	0.369215	3.16848	0.147607	1.51655	0.320514	0.879783	0.270789	0.505831	0.308255	2.43691	0.232228	1.77959	0.312743	1.34829	0.273813	1.34973	0.212223	1.41774	0.143762	1.63321	0.130365
524	1506.0996@0.9508	0.0220687	0.0727314	0.426776	0.59063	0.173682	0.988556	0.173682	0.771512	0.59063	0.912894	0.608787	0.937341	0.879391	0.937341	0.937341	-0.104446	0.205399	-0.384064	-0.716743	0.0656803	-0.00368693	-0.139405	-0.869349	0.015237	-0.0940352	0.0487614	-0.217479	0.0588312	0.064375	0.0671237	0.0628139	0.0514845	0.058307	0.0656741	0.0883425	0.0384906	0.0252792	0.0580256	0.0521114	0.0642983	0.0652896	0.0675234	0.0615747	0.0509897	0.0321496	0.063364	0.0374728	0.0584917
525	151.8945@1.6392	0.000149823	0.00136941	0.253554	0.00610199	0.332603	0.00829779	0.332603	0.56549	0.67043	0.558474	0.504778	0.726655	0.504778	0.504778	0.558474	-0.136105	0.530963	-0.195817	-0.2204	-0.0735353	0.497459	-0.285943	-0.223089	-0.345152	-0.148408	-0.129198	-0.118191	6.4894	5.20774	5.32432	5.45451	5.41974	7.06589	5.33043	8.33992	4.96401	3.96068	5.3503	5.19102	6.17777	7.345	5.04889	7.70717	4.92333	4.43417	4.76636	4.70049	4.38268
526	1527.0989@0.9713	0.289207	0.669691	0.547182	0.953219	0.953219	0.953219	0.953219	0.953219	0.953219	0.908614	0.908614	0.908614	0.908614	0.908614	0.908614	-0.0807656	-0.172515	-0.448848	-0.487777	0.102842	0.0147098	-0.084964	-0.197966	-0.146662	-0.148729	0.0645507	-0.123064	0.785738	1.27689	0.766815	1.26498	0.668163	0.974404	0.799863	1.28099	0.338582	0.54974	0.798861	1.26293	0.835535	1.29131	0.831732	1.27661	0.733182	1.1202	0.730578	1.09575	0.666271
527	153.8916@1.6392	0.00338429	0.0139908	0.418564	0.0435397	0.412118	0.117651	0.539895	0.688581	0.682967	0.806972	0.758458	0.876265	0.758458	0.758458	0.758458	-0.0698615	0.546081	-0.174313	-0.311111	0.0258656	0.407239	-0.217781	-0.245652	-0.372824	-0.132616	-0.10083	-0.148001	6.25685	4.76714	4.92403	5.5815	5.70097	6.54425	4.95138	8.56594	4.79262	3.52096	5.11575	4.82026	6.53831	6.81974	4.84483	6.90406	4.90948	4.16921	4.7048	4.55919	4.15135
528	1532.0524@0.9526	0.0422151	0.135383	0.55209	0.771406	0.328958	0.479562	0.819427	0.986371	0.853441	0.803302	0.803302	0.803302	0.803302	0.803302	0.803302	-0.330617	-0.157856	-0.48711	-0.582167	-0.0831066	0.232939	-0.249929	-0.11872	-0.227778	0.00352349	-0.154647	-0.0729879	0.736829	0.994659	0.771542	0.975864	0.601935	0.813706	0.597516	0.952585	0.364276	0.461518	0.711876	0.854712	0.707015	1.25935	0.716922	1.05646	0.567947	0.941468	0.700499	0.873392	0.574003
529	154.0718@10.9453	0.00190006	0.0571162	0.0179439	0.149427	0.378101	0.149427	0.378101	0.149427	0.378101	0.0201652	0.349905	0.0885215	0.0885215	0.099495	0.0776691	-2.13319	-3.27225	-0.295049	-0.964159	-0.740939	-3.27225	-0.805789	0.549148	-0.648422	-3.27225	-0.957976	-0.938586	0.0833332	0.00695301	0.0590716	0.00331055	0.0256098	1e-08	0.00685187	1e-08	0.0597282	0.00106231	0.056338	0.00419855	0.0521341	1e-08	0.0330738	1e-08	0.0456964	0.00535642	0.0357661	0.00966144	0.0466208
530	154.111@4.3453	0.00207602	0.00701377	0.14465	0.0157677	0.706792	0.0218023	0.948906	0.293797	0.815383	0.457485	0.2849	0.892157	0.2849	0.2849	0.719968	-0.58964	1.45651	-1.40447	-0.393995	0.0546561	1.31865	-1.12196	0.0381387	-1.66279	0.676098	-0.241597	-0.218533	0.223238	0.146119	0.14877	0.111411	0.144687	0.346391	0.102516	0.36038	0.0719653	0.0303048	0.0685629	0.16568	0.247441	0.30998	0.138931	0.332384	0.138798	0.0800323	0.0321279	0.184396	0.0285173
531	155.0004@13.3721	0.0203011	0.177043	0.0520385	0.364304	0.941231	0.258408	0.999208	0.999208	0.941231	0.810928	0.268411	0.443773	0.493929	0.13467	0.751317	-0.123676	1.24481	-1.36836	-0.453027	0.476987	1.58687	-0.614183	0.0186043	-3.74518	0.0199154	0.170576	-0.690355	0.837862	0.672935	0.905999	0.570554	1.07382	1.26282	0.526775	1.68409	1e-08	0.892978	0.660051	1e-08	1.43287	1.04144	0.994294	2.69395	0.793909	0.583905	0.345356	0.675723	1e-08
532	155.0005@14.8743	0.169565	0.148991	0.224591	0.529589	0.958512	0.196399	0.928135	0.928135	0.928135	0.607781	0.401593	0.401593	0.414646	0.401593	0.873363	-1.06829	2.01898	-2.14391	-0.365269	-2.37526	2.81853	-1.84416	0.671159	-8.48568	-2.79248	0.204359	0.555988	0.963819	1.09024	3.17617	1e-08	1.9442	3.00217	0.0300901	1.4408	0.357975	1e-08	0.57876	0.845036	1e-08	1.95283	0.79196	5.78043	0.569141	1.0019	0.58392	0.743677	1e-08
533	155.0194@6.131	0.35578	0.109835	0.433278	0.796583	0.82704	0.13744	0.411562	0.796583	0.737061	0.869844	0.850848	0.869844	0.914991	0.800651	0.869844	-0.0872702	-0.305457	0.119105	-0.221932	0.0656235	-2.76218	-0.022697	-0.797699	-0.300926	-0.291546	-0.0675479	-0.453561	0.0935865	0.0370394	0.0930281	0.0255267	0.106455	0.0359397	0.0692054	0.0146879	0.0983616	0.0299385	0.104313	0.0237067	0.095669	0.0061482	0.09963	1e-08	0.0900072	0.0163714	0.0936944	0.0196208	0.0815533
534	155.8886@1.6392	0.00198629	0.00912623	0.372724	0.0401188	0.368385	0.0789549	0.412628	0.49542	0.465619	0.786364	0.704984	0.815029	0.704984	0.704984	0.704984	-0.171305	0.753307	-0.349709	-0.552203	0.0680243	0.64622	-0.494907	-0.486704	-0.702092	-0.378911	-0.249244	-0.422233	1.44528	1.0735	0.972192	1.08287	1.19719	1.52016	0.949622	2.11472	0.888342	0.460805	1.00875	1.00979	1.57781	1.67849	0.956377	1.69635	0.872094	0.627063	0.843363	0.911834	0.668911
535	156.0897@1.6304	0.0139078	0.0323716	0.261439	0.518099	0.610872	0.0490544	0.44305	0.147609	0.44305	0.794259	0.49802	0.936525	0.890129	0.875842	0.422654	0.19314	-0.200985	0.394556	-0.161833	-0.0260249	-1.31485	-0.101471	-0.257021	-0.155329	-0.554012	0.489568	-0.238671	0.450008	0.583941	0.294434	0.650167	0.491142	0.528487	0.359941	0.545133	0.520003	0.511271	0.458594	0.591884	0.38457	0.212608	0.346563	0.283465	0.406086	0.41801	0.287794	0.614709	0.308621
536	156.9234@7.2977	0.00171213	0.162816	0.000401285	0.227809	0.988883	0.988883	0.227809	0.969839	0.988883	0.000426747	0.991713	0.111823	0.0170909	0.678955	0.59074	4.01885	2.11878	-0.112178	0.202873	2.2379	0.150598	2.90832	2.35374	0.886581	0.878984	1.15674	-0.0352263	1e-08	1.01849	0.991377	2.55974	9.29063	2.70744	7.73941	12.8337	0.118365	1.28061	0.853603	2.83789	3.81359	0.176619	1.14201	3.79532	4.18922	9.22207	3.69777	9.06794	0.917347
537	157.9992@10.9945	6.51e-06	0.000306375	0.242341	0.0762675	0.0658091	0.00159789	0.0658091	0.0762675	0.214399	0.690771	0.668191	0.828595	0.595684	0.403021	0.739573	-0.110687	0.215098	-0.143307	-0.27916	-0.024918	0.51943	-0.191283	-0.276302	-0.341952	-0.252018	-0.0817592	-0.166708	603.001	894.388	572.945	857.159	561.404	988.169	527.695	1045	479.6	641.466	585.151	801.934	608.196	1324.51	547.613	1186.14	496.216	718.801	533.709	727.46	417.788
538	1585.1408@0.9713	0.355073	0.724773	0.630265	0.971736	0.971736	0.971736	0.971736	0.971736	0.971736	0.965288	0.965288	0.965288	0.965288	0.965288	0.975375	-0.105393	-0.18152	-0.455322	-0.475914	0.0963042	0.0251529	-0.0963049	-0.133883	-0.118801	-0.10662	0.0627285	-0.0966012	0.939665	1.54298	1.0102	1.54732	0.805185	1.1668	1.00732	1.55814	0.411558	0.641955	1.01057	1.58001	1.01874	1.5559	1.06573	1.58875	0.900777	1.38083	0.92318	1.4356	0.834413
539	159.0023@10.9894	1.07e-05	0.000396979	0.294467	0.0327693	0.139251	0.00173675	0.143185	0.143185	0.332322	0.833831	0.815597	0.911248	0.688047	0.457537	0.815597	-0.0588955	0.301224	-0.0959352	-0.234302	0.0178911	0.545004	-0.152498	-0.223366	-0.32588	-0.219059	-0.0813543	-0.143201	23.0892	33.3739	22.2987	32.7063	23.1437	38.7686	20.4287	42.6547	19.9542	25.2863	22.5138	30.8882	24.9862	51.1363	20.9681	45.2762	19.9333	27.9948	20.9019	28.6072	16.1353
540	159.9508@10.9738	0.0193603	0.190569	0.130699	0.756325	0.478092	0.478092	0.365414	0.478092	0.519434	0.893796	0.542111	0.602442	0.234676	0.274096	0.234676	-0.0453522	0.056708	0.133899	0.184435	0.114569	0.188234	0.332413	0.30344	0.283745	0.15612	0.312059	0.117964	0.0771543	0.0706581	0.0825475	0.0797856	0.0910339	0.07851	0.0637257	0.077965	0.0834748	0.0836811	0.0917588	0.0872789	0.0871309	0.0798314	0.0857705	0.0915794	0.101396	0.0887077	0.0996875	0.0969525	0.0926735
541	159.978@10.9946	0.000308176	0.00143869	0.520857	0.130596	0.235208	0.00426897	0.238154	0.295693	0.564851	0.797475	0.797475	0.880339	0.797475	0.797475	0.880339	-0.180854	0.287484	-0.381827	-0.274761	-0.076248	0.634653	-0.248724	-0.263389	-0.372623	-0.227747	-0.0532929	-0.132378	4.05962	5.85465	3.76775	4.90033	3.37477	6.49201	3.53039	6.63454	2.15023	3.94603	3.85701	4.94389	3.87441	9.03963	3.55002	7.65816	3.30933	4.72701	3.27851	4.23326	2.58379
542	159.9977@10.9945	3.66e-06	0.000149618	0.272998	0.055188	0.0393787	0.00078983	0.0464487	0.0552771	0.196708	0.735628	0.735628	0.919958	0.559638	0.450375	0.735628	-0.0880802	0.212962	-0.117714	-0.286919	-0.0225739	0.518311	-0.190286	-0.268203	-0.339307	-0.244537	-0.10069	-0.153129	40.9516	58.6259	37.4013	55.9181	39.3268	65.4342	34.3855	67.3299	33.5562	41.3309	38.6575	52.5552	40.8466	84.784	36.2899	79.2748	32.5181	47.5443	36.1529	47.5678	28.1679
543	1590.0946@0.964	0.0655949	0.0974675	0.60454	0.569805	0.190459	0.470842	0.952162	0.952162	0.952162	0.843073	0.843073	0.882633	0.843073	0.843073	0.957376	-0.458224	-0.198541	-0.437275	-0.563473	-0.135755	0.206347	-0.280506	-0.062973	-0.35937	-0.0194579	0.0284521	-0.0305589	0.588549	0.910076	0.670228	0.889963	0.470528	0.677758	0.445713	0.890853	0.267399	0.458998	0.662244	0.759037	0.519689	1.06641	0.626042	1.01041	0.473371	0.931621	0.562983	0.791537	0.419575
544	15-Hexadecanolide	0.121613	0.0386007	0.173279	0.110164	0.452442	1	0.452442	0.452442	0.452442	0.758057	0.464373	0.758057	0.758057	0.633684	0.334133	-0.152862	1.78771	0.360584	-4.68353	0.140911	0.410667	-0.146243	-5.2685	-0.282643	-5.2685	0.485682	-5.2685	1.88353	0.8185	2.32023	0.0572298	2.2824	1.32521	1.49873	1.6984	2.49381	0.0227193	2.9036	1e-08	2.81812	1.15275	1.81695	1e-08	1.81467	1e-08	1.98385	1e-08	1.31771
545	161.0007@10.9816	5.14e-05	0.00121683	0.198358	0.181964	0.165682	0.00388247	0.181964	0.319388	0.419223	0.93896	0.974553	0.843361	0.680806	0.308007	0.843361	-0.0328289	0.232363	-0.00467433	-0.298572	0.0716105	0.599066	-0.163264	-0.269316	-0.365889	-0.198713	0.058957	-0.160399	1.49651	2.41569	1.53184	2.28841	1.52546	2.53589	1.43475	2.99029	1.36662	1.71603	1.65194	2.10867	1.73563	3.80226	1.44683	3.32321	1.27033	1.93466	1.43399	1.96839	1.01278
546	161.9311@11.1054	0.762371	0.104541	0.695079	0.644476	0.477238	0.213996	0.432586	0.236811	0.213996	0.864773	0.997328	0.997328	0.997328	0.997328	0.997328	0.610149	0.151108	-0.0459455	0.247738	-0.162911	0.555561	0.0218536	0.273375	0.0200422	0.448031	0.0878729	0.575321	0.19695	0.120168	0.165831	0.12726	0.397678	0.122787	0.156077	0.151963	0.179231	0.148035	0.172178	0.145748	0.166129	0.187847	0.157915	0.175809	0.194391	0.158792	0.173927	0.140258	0.164602
547	1618.1072@1.4413	0.152265	0.468862	0.235716	0.930118	0.789173	0.789173	0.86824	0.85493	0.789173	0.565054	0.947691	0.565054	0.565054	0.565054	0.565054	-0.594577	0.101103	-0.031558	0.375074	0.361029	0.685195	-0.485397	0.246154	-0.431027	0.321463	-0.400122	0.712778	0.0969337	0.0971193	0.200272	0.119597	0.0992784	0.105785	0.0975426	0.126664	0.178169	0.146669	0.112606	0.134392	0.192889	0.214929	0.188824	0.133534	0.104468	0.121269	0.107826	0.135765	0.0970787
548	1619.1054@1.3951	0.612258	0.546917	0.83109	0.846796	0.96778	0.734234	0.734234	0.96778	0.734234	0.985417	0.985417	0.985417	0.985417	0.985417	0.985417	0.289966	0.261215	0.440428	0.039361	0.458165	0.522577	0.0775384	0.450722	0.125102	0.0487719	0.0690276	0.409649	0.232197	0.28817	0.14161	0.139466	0.23434	0.24086	0.222681	0.271657	0.228405	0.269001	0.278854	0.170462	0.245387	0.309357	0.268147	0.30495	0.145729	0.291955	0.248718	0.292505	0.127823
549	162.9215@0.8123	0.00903431	0.115786	0.0441178	0.455505	0.288495	0.676269	0.455505	0.677945	0.455505	0.24334	0.787878	0.787878	0.58692	0.157971	0.303906	0.53811	0.408744	-0.120424	-1.02449	0.0982134	-0.361702	-0.304235	-0.663839	-1.65961	-0.253961	-0.718962	-0.589903	0.593559	1.23752	1.14727	1.95363	1.21853	1.9235	1.30928	2.31285	0.62858	0.56715	0.972839	1.00157	1.16013	1.2974	0.703338	1.1861	0.738697	0.627168	0.671152	1.38708	0.194005
550	1620.1042@1.4271	0.120182	0.235947	0.065514	0.536137	0.441938	0.441938	0.638836	0.638836	0.441938	0.866311	0.181273	0.816711	0.533577	0.550779	0.533577	-0.0598085	-0.463188	0.499996	-0.643692	-0.137927	-0.803879	-0.420512	-0.243936	-0.32777	-0.245549	-0.41186	-1.08682	0.252509	0.342285	0.168927	0.330299	0.246656	0.172107	0.157666	0.315773	0.285341	0.199716	0.310657	0.230787	0.181522	0.141301	0.201489	0.243959	0.162023	0.2088	0.152857	0.359156	0.140414
551	1622.1005@1.4188	0.848133	0.909095	0.290173	0.936758	0.936758	0.936758	0.936758	0.936758	0.936758	0.918565	0.593304	0.636317	0.918565	0.719301	0.719301	0.0292768	0.701789	-0.489694	0.652749	0.298939	0.308402	-0.0387683	0.500474	-0.240801	0.105544	0.161848	0.550745	0.282381	0.353509	0.206504	0.0300089	0.260698	0.297292	0.23821	0.326507	0.169239	0.220942	0.178934	0.382009	0.286991	0.173224	0.314455	0.301699	0.277165	0.352122	0.198757	0.190432	0.150682
552	1623.099@1.1597	0.416205	0.0885611	0.942914	0.17653	0.17653	0.644263	0.381611	0.415167	0.244897	0.971849	0.971849	0.971849	0.971849	0.971849	0.971849	-0.0242128	-0.3667	0.107141	-0.296824	0.103133	-0.0508827	0.065473	-0.141029	0.167314	-0.121769	0.148854	-0.217839	0.118547	0.176097	0.127	0.16867	0.111408	0.131937	0.130052	0.135448	0.123281	0.15128	0.141196	0.129374	0.120153	0.170324	0.143589	0.162495	0.104682	0.163083	0.152265	0.149576	0.122524
553	164.9042@0.9278	0.00290503	0.0267079	0.0891841	0.085522	0.0843925	0.796037	0.0775749	0.542325	0.473835	0.456806	0.247314	0.541612	0.247314	0.178802	0.593651	-0.234695	-0.536187	-0.373716	-0.64942	-0.154672	0.0529786	-0.369368	-0.812563	-0.583199	-0.145323	0.112065	-0.174847	0.4344	0.964385	0.387274	0.911561	0.301336	0.584612	0.396975	0.709023	0.248805	0.416249	0.385356	0.779735	0.365277	0.996281	0.372863	0.949833	0.302973	0.584875	0.333102	0.48323	0.266698
554	1643.1821@0.9654	0.353321	0.680752	0.674925	0.976528	0.976528	0.976528	0.976528	0.976528	0.976528	0.975138	0.970371	0.975138	0.975138	0.975138	0.975138	-0.104513	-0.201318	-0.485875	-0.601817	0.0900992	0.0117279	-0.105201	-0.215284	-0.121883	-0.137448	0.0793211	-0.147222	0.440836	0.744404	0.475423	0.741612	0.368755	0.530924	0.483475	0.761547	0.171375	0.244854	0.482892	0.734318	0.473515	0.731994	0.501791	0.766152	0.416568	0.646454	0.435255	0.633565	0.391586
555	165.0107@0.9228	0.18324	2.07e-05	0.667118	0.784993	0.974252	1.47e-05	0.974252	0.784993	0.974252	0.984837	0.984837	0.984837	0.781924	0.762797	0.984837	-1.61336	0.971781	-0.999734	-0.395393	-1.8642	4.06245	2.0208	-0.284246	2.13102	-4.58506	-5.531	-0.51235	0.217731	0.159954	0.193621	0.0535746	0.100772	0.1509	0.0336728	0.267886	0.00889643	0.0560743	0.196817	0.106268	0.10854	1.97813	1e-08	1.58946	1e-08	0.170896	1.66485	1e-08	1e-08
556	165.09@4.4628	0.329566	0.724294	0.0344847	0.990613	0.988912	0.897932	0.897932	0.897932	0.990613	0.0840759	0.341311	0.0584392	0.0584392	0.0584392	0.111435	-1.77016	-0.0446034	-0.663412	0.103765	-2.47219	-0.478713	-3.69727	-0.322714	-3.18269	-0.355445	-1.54423	-0.0475417	0.596381	2.63003	0.519708	2.43024	0.284191	1.44964	1e-08	3.45657	0.183761	2.23533	0.520919	3.20231	1e-08	1.74756	0.158117	1.88378	1e-08	1.81288	1e-08	2.23313	0.0798961
557	166.9023@0.9322	0.00774985	0.0528184	0.172648	0.176149	0.176149	0.545418	0.176149	0.738648	0.779209	0.520722	0.438622	0.838409	0.467713	0.335737	0.670086	-0.253014	-0.530982	-0.44733	-0.595496	0.053683	0.163049	-0.288775	-0.536667	-0.693717	-0.119103	-0.12617	-0.097807	0.382252	0.786732	0.34129	0.832793	0.301993	0.533663	0.305161	0.587184	0.211655	0.396914	0.31899	0.674915	0.448569	1.00374	0.302403	0.809564	0.283969	0.565036	0.308319	0.551403	0.224031
558	168.8593@0.9322	0.00234587	0.0132896	0.445721	0.680226	0.196345	0.0610536	0.242588	0.426572	0.551664	0.976313	0.976313	0.976313	0.976313	0.519935	0.976313	-0.0405414	0.0871283	-0.0226539	-0.39272	-0.0395462	0.466881	-0.167246	-0.343286	-0.445837	-0.222285	-0.0684023	-0.153592	1.29047	2.74795	1.19833	2.95226	1.29024	2.58799	1.1296	3.46707	1.1099	1.78995	1.34012	2.55185	1.40637	3.86555	1.01513	4.01281	1.03078	2.09974	1.1856	2.39342	0.805465
559	169.0416@1.964	4.06e-05	0.00121115	0.178554	0.108449	0.0321644	0.0016813	0.861543	0.13755	0.365483	0.584623	0.584623	0.584623	0.577788	0.888525	0.440417	0.348484	-0.180921	-0.411477	-0.274697	0.291992	-0.675506	-0.562037	-0.0139322	0.0560555	-0.158039	0.530758	0.0803967	5.42292	91.7813	4.80264	87.5309	5.37379	78.6824	7.64562	79.496	3.42299	66.9668	4.26513	81.257	8.46824	60.2509	4.05122	52.0187	3.60361	87.226	3.32263	90.3629	5.84185
560	16-fluoro-7Z-hexadecenoic.acid	0.000170467	0.0214357	0.0118807	1	1	0.188477	0.0365992	0.0365992	0.0365992	1	1	0.170644	0.0234156	0.0234156	0.0234156	0	0	0	0	0.687692	1.45596	1.06437	2.05532	1.1129	1.94774	1.21978	1.99638	1e-08	1e-08	1e-08	1e-08	1e-08	1e-08	1e-08	1e-08	1e-08	1e-08	1e-08	1e-08	1e-08	1e-08	0.556361	1.12373	0.500908	1.11853	0.546619	0.963427	0.534683
561	170.8573@0.9289	0.000636748	0.00597616	0.393184	0.457312	0.159358	0.0284103	0.159358	0.300669	0.459741	0.710932	0.710932	0.710932	0.670935	0.670935	0.710932	-0.129889	0.141044	-0.170454	-0.319874	-0.148369	0.470227	-0.315209	-0.321244	-0.460839	-0.232525	-0.138211	-0.146905	2.08621	4.19679	1.79223	4.09368	1.79862	4.0041	1.7459	5.13781	1.47964	2.8224	1.9666	3.81942	1.91184	5.66318	1.58756	5.82183	1.57319	3.20774	1.54405	3.42778	1.19134
562	171.126@1.6579	0.543104	0.0794363	0.288885	0.156342	0.706069	0.156342	0.926145	0.450224	0.695372	0.485524	0.999193	0.760393	0.760393	0.760393	0.999193	-0.295025	2.01967	0.00926387	0.649756	-0.145255	1.90061	0.0849569	-0.450686	0.0970878	1.12491	0.00941865	0.714868	2.89806	1e-08	2.88965	0.720256	2.76324	1.33833	1.95408	1.93418	2.77274	0.522322	3.05225	0.743857	2.43659	0.941388	2.79677	2.0719	2.98154	0.173582	3.15723	0.41693	2.8463
563	172.005@1.0011	0.00103575	0.0119503	0.352255	0.85994	0.0467957	0.85994	0.0408626	0.0295028	0.0295028	0.789003	0.789003	0.789003	0.761481	0.638955	0.638955	-0.223042	0.0780404	-0.325604	-0.547426	0.245471	0.0724984	-0.463088	-0.585016	-0.627389	-0.688154	-0.610261	-0.661884	5.92282	17.5595	4.2194	13.1869	5.19395	16.1964	3.49546	16.259	4.11175	8.70698	3.98138	12.3309	7.70011	17.5029	4.32328	14.8281	4.57337	10.3249	2.78411	10.1719	3.03918
564	172.8554@0.9358	0.00137944	0.0132384	0.0253527	0.636133	0.488896	0.0305995	0.423528	0.512517	0.709857	0.0782203	0.0782203	0.0782203	0.0782203	0.02087	0.0782203	-0.388441	0.143713	-0.371228	-0.225482	-0.398044	0.547209	-0.47186	-0.260968	-0.787536	-0.20571	-0.430091	-0.130171	0.566542	1.17552	0.589033	1.19576	0.445857	1.09151	0.43695	1.52815	0.406469	0.902293	0.486933	1.12588	0.453316	1.71961	0.423634	1.74544	0.421051	0.955273	0.412158	1.02362	0.276155
565	172.9185@7.4805	0.0319725	0.11536	0.301349	0.282022	0.674434	0.674434	0.75943	0.804147	0.674434	0.413063	0.999606	0.413063	0.413063	0.729396	0.729396	0.940353	1.11134	-0.000359443	-0.904827	0.900401	0.547786	0.957475	-0.679191	0.379531	-0.547399	0.425369	-1.01465	12.0117	10.8546	15.7544	19.8081	37.7331	38.3821	15.55	27.8636	15.6935	9.72423	12.0657	6.65262	29.7434	35.5872	22.0844	9.23673	30.6184	6.10586	23.3008	13.0435	19.3773
566	173.0064@1.0031	0.396851	0.112257	0.398567	0.510255	0.626095	0.454242	0.401537	0.626095	0.471708	0.999238	0.999238	0.999238	0.999238	0.756581	0.999238	-1.30331	0.441956	-0.671843	-0.455629	-0.523021	0.513088	-0.639283	-0.937843	0.849355	-0.48226	-0.524231	-0.729482	2.37371	0.484045	2.7098	0.486885	0.944866	0.57964	1.11495	0.739315	1.1139	0.298999	2.07705	0.408996	2.05118	0.957131	1.48651	0.428484	1.42857	0.221619	1.83522	0.285219	7.29984
567	173.029@2.8102	0.000622302	0.00493643	0.00382389	0.0825139	0.101275	0.0318967	0.0825139	0.0662436	0.193611	0.018823	0.472499	0.0111933	0.0111933	0.0298163	0.00870503	0.621203	0.282887	0.165837	-0.320073	0.694616	-0.508804	0.700573	-0.356236	0.531311	-0.40327	0.864149	-0.246367	21.0991	20.9028	22.5158	22.1497	30.4356	24.3964	36.651	27.9824	23.5196	14.7548	25.4084	19.7315	35.062	15.5916	35.5267	14.6659	33.3341	16.3239	37.5467	17.3087	27.9384
568	174.9736@7.5067	0.429185	0.0967431	0.683362	0.334963	0.637998	0.315664	0.356043	0.637998	0.969754	0.89357	0.9198	0.89357	0.89357	0.89357	0.89357	0.599094	0.43576	0.121713	-0.250911	0.752645	0.481585	0.879332	-0.56339	0.29272	-0.235876	0.602408	-0.0130654	1.99589	7.15266	15.1146	7.70137	11.6597	11.4107	14.2587	8.68124	5.53395	5.01113	13.0827	7.47169	10.6517	12.8434	18.1774	7.89691	15.3521	5.11164	16.1231	4.94023	9.04987
569	175.0098@0.2248	0.0166794	0.00162538	0.64214	0.172738	0.027877	0.280175	0.0124736	0.0122637	0.027877	0.848836	0.848836	0.848836	0.998747	0.848836	0.848836	-0.768364	0.519912	1.18996	-1.78416	1.18534	0.425867	0.00281568	-3.08383	0.718395	-3.38766	0.930542	-2.02765	1e-08	3.04464	1.31778	2.00413	1e-08	3.17421	0.707251	4.06505	1.09413	1e-08	2.27919	1.30509	2.02611	3.88823	1.33643	2.89418	1.32067	0.434675	1e-08	1e-08	2.27198
570	175.9147@0.9264	0.791482	0.398293	0.859073	0.989047	0.559913	0.559913	0.989047	0.989047	0.989047	0.891414	0.891414	0.891414	0.891414	0.993154	0.891414	-0.203402	0.00179828	0.159281	-0.200476	-0.0977414	0.142358	0.156901	-0.0360106	-0.0102562	-0.0282086	0.0870853	0.00589014	0.15776	0.620532	0.234162	0.632267	0.147245	0.548408	0.19314	0.705953	0.181023	0.489452	0.256648	0.600813	0.208618	0.668265	0.157631	0.714458	0.211831	0.626716	0.225119	0.595199	0.163092
571	176.0355@2.1903	0.00912187	0.225789	0.0514471	0.544259	0.544259	0.906077	0.544259	0.906077	0.544259	0.707054	0.795652	0.953037	0.795652	0.707054	0.119277	-0.891439	-0.635414	-0.606994	-0.84525	-0.431524	0.146607	-0.67416	-0.732411	-0.832914	-0.115088	0.971182	0.545665	3.64915	5.85069	1.87264	2.43021	1.78368	2.36245	1.19298	2.96843	1.63142	2.06151	1.99398	2.54775	2.3659	3.62126	1.72839	5.54539	1.66614	2.3149	1.79435	2.66935	1.17301
572	177.825@0.9339	0.00293829	0.00858027	0.231261	0.641247	0.166874	0.051276	0.166874	0.166874	0.721715	0.57176	0.489964	0.557031	0.439746	0.439746	0.557031	-0.276497	0.0954441	-0.62903	-0.329474	-0.418122	0.419885	-0.763883	-0.311447	-0.888669	-0.315842	-0.371561	-0.0777603	0.524672	0.584688	0.320239	0.546196	0.400521	0.590433	0.297033	0.617798	0.26726	0.383503	0.279069	0.516485	0.372764	0.776516	0.259567	0.736405	0.250798	0.386218	0.246778	0.525086	0.202402
573	177.9127@0.9264	0.0685724	0.0606089	0.703291	0.959317	0.14841	0.888319	0.14841	0.959317	0.496388	0.961257	0.961257	0.961257	0.961257	0.961257	0.961257	0.317162	-0.0133108	0.31758	-0.319087	0.229271	-0.059772	0.358461	-0.338666	0.458791	-0.0175486	0.36933	0.11813	0.146614	0.736706	0.195041	0.643204	0.211101	0.622514	0.214559	0.744724	0.203839	0.505012	0.221945	0.601093	0.194735	0.705099	0.205767	0.618808	0.266711	0.557017	0.17131	0.534177	0.195852
574	177.9261@6.1611	0.0049565	0.00518293	0.716656	0.0556043	0.0147314	0.443493	0.0270145	0.0147314	0.0270145	0.965643	0.884761	0.884761	0.884761	0.884761	0.884761	-0.0301623	-0.395449	-0.184569	-0.643319	-0.177237	0.139408	-0.33442	-0.494633	-0.558866	-0.636154	-0.234654	-0.496198	1.11225	1.8169	0.720221	1.69788	1.04738	1.36342	0.747175	1.30871	0.818211	0.95257	0.7942	1.29773	1.02822	2.10789	0.59241	1.76348	0.794141	1.1964	0.659195	1.29819	0.642936
575	177.9918@14.4303	0.0426292	0.0262456	0.0479028	0.0555574	0.928686	0.0538702	0.928686	0.928686	0.81454	0.133717	0.104505	0.152672	0.401136	0.334204	0.588531	-1.38433	1.32781	-1.96929	0.0440414	-1.01234	1.57644	-0.511965	0.111381	-0.714645	0.181593	-0.27655	0.311182	5.48741	1e-08	5.71818	7.02762	2.86166	9.05498	1e-08	12.1776	1e-08	2.90997	1e-08	5.81067	1e-08	13.4623	4.12425	11.7636	3.80802	4.4243	4.05009	4.71303	2.7606
576	179.8229@0.9349	0.00243526	0.00771968	0.250516	0.989759	0.0757512	0.0865834	0.0650044	0.0701009	0.248985	0.497219	0.470724	0.470724	0.414243	0.414243	0.470724	-0.522949	-0.00205186	-0.603048	-0.469753	-0.590818	0.325885	-0.900584	-0.572108	-1.12616	-0.51479	-0.586312	-0.254065	0.863567	1.069	0.496065	0.955885	0.58253	0.938483	0.363703	1.08352	0.470887	0.613278	0.424242	0.848867	0.535711	1.39085	0.367039	1.14721	0.385535	0.725662	0.342779	0.636343	0.2837
577	179.8964@10.9132	0.498616	0.409571	0.891697	0.450449	0.960763	0.960763	0.960763	0.960763	0.960763	0.965258	0.965258	0.965258	0.965258	0.965258	0.965258	0.122968	0.69783	0.162352	0.0322831	0.153806	0.200009	0.198713	0.102558	0.190943	0.17446	0.233671	0.156435	0.40694	0.305455	0.364373	0.296425	0.477251	0.372224	0.362688	0.604063	0.456556	0.351443	0.406628	0.264057	0.484837	0.353907	0.373249	0.337475	0.486222	0.363342	0.398994	0.282882	0.428946
578	17beta-Estradiol.17-(beta-D-glucuronide)	0.172128	0.32252	0.436437	0.99628	0.936835	0.478419	0.936835	0.936835	0.936835	0.72853	0.782774	0.891052	0.72853	0.72853	0.782774	-0.616064	-0.00387171	-0.327196	-0.741536	-0.069024	0.950453	-0.664991	-0.629004	-0.930649	-0.591042	-0.2343	-0.487225	3.59853	5.52227	4.91421	6.13633	2.57508	0.0618893	2.97904	11.5655	1.91943	2.03169	4.86594	4.94135	4.26343	12.3716	3.85162	10.1584	2.56592	3.61842	2.803	3.92029	1.36985
579	17beta-Hydroxyestr-4-en-3-one.benzoate	0.432146	0.353049	0.993828	0.767571	0.865058	0.652343	0.767571	0.89731	0.856085	0.99859	0.99859	0.99859	0.99859	0.99859	0.99859	-0.230894	0.409993	-0.076193	-0.396102	0.114233	0.517891	0.0811181	-0.580323	-0.0644928	-0.202328	-0.0752333	-0.451964	0.334331	0.515703	0.44234	0.85764	0.477868	0.546945	0.183938	1.27779	0.199413	0.361968	0.537303	0.681648	0.478276	1.11167	0.362391	0.854765	0.420141	0.574035	0.40145	0.344477	0.298467
580	181.9383@11.0014	0.621861	0.538099	0.459256	0.996844	0.996844	0.996844	0.501141	0.501141	0.996844	0.351606	0.999478	0.999478	0.999478	0.999478	0.999478	3.50833	0.502021	-0.182885	0.709874	0.115661	0.210601	-0.496307	4.67948	0.264601	4.82349	-0.00526989	0.30277	0.10129	0.0529153	0.044176	0.0389971	0.0979475	0.0817468	1.55734	0.0484191	0.100874	0.0962706	0.0272731	0.0540668	0.112129	0.055757	0.0454792	0.0506012	0.0638296	0.0790692	0.0392941	2.27618	0.0994524
581	182.1422@4.3322	0.362695	0.0049851	0.529686	0.0817848	0.386553	0.0199211	0.386553	0.214933	0.520684	0.459445	0.993968	0.993968	0.993968	0.993968	0.993968	2.9557	0.774279	-0.612131	-0.644731	-0.417408	1.02758	-0.856301	-0.654827	-1.61855	-1.02398	-0.545368	-0.420678	0.634655	0.570523	0.485013	0.61233	0.202827	0.781839	8.48364	1.24124	0.413302	0.201436	0.319218	0.555131	0.500564	1.30074	0.337809	1.11063	0.365586	0.394678	0.252882	0.356613	0.179284
582	182.9577@6.1461	0.115581	0.00740449	0.973286	0.289149	0.534097	0.0207628	0.0550086	0.382545	0.144884	0.977637	0.977637	0.977637	0.977637	0.977637	0.977637	-0.238405	-0.275647	-0.305325	0.120354	0.0101476	0.660264	-0.165261	0.46702	-0.137603	0.184356	-0.152413	0.322917	0.0793014	0.0614808	0.048737	0.0603699	0.0677449	0.0608814	0.040791	0.039777	0.0648575	0.0638614	0.0387589	0.0685904	0.0532307	0.0907666	0.0757115	0.101803	0.0630507	0.0841261	0.0511298	0.0843021	0.0676373
583	183.0048@0.8318	0.915335	0.86922	0.389591	0.976102	0.976102	0.976102	0.976102	0.976102	0.976102	0.692339	0.692339	0.692339	0.692339	0.692339	0.692339	3.1595	-0.171218	3.68777	-0.291259	3.41635	-1.24924	3.61981	-0.558106	3.17333	0.433675	4.31421	-0.324193	1e-08	0.702401	1e-08	0.437754	0.112553	1e-08	0.111055	1.00005	0.120147	0.316385	0.20234	0.615337	0.218056	0.374807	0.049125	0.104821	0.259811	0.749361	0.0478377	0.0250255	1e-08
584	183.0565@1.9917	1.42e-08	1.99e-05	0.00939097	0.00805265	0.533487	7.25e-05	0.0158102	0.159283	0.00805265	0.069235	0.22262	0.861176	0.122977	0.19317	0.172163	0.365829	-0.348334	-0.253009	0.0517594	-0.0299874	-1.1238	-0.396043	0.243849	-0.293901	0.121793	-0.325047	0.2812	8.09361	154.32	7.10944	141.8	10.9562	124.295	8.63479	108.305	6.40243	157.333	6.35512	149.604	7.68229	67.2206	7.20801	68.6641	6.18731	173.001	5.36609	177.649	6.01079
585	183.9129@10.8462	0.0196465	0.125804	0.0578422	0.892278	0.52642	0.2854	0.367079	0.226094	0.226094	0.320911	0.401775	0.147865	0.170301	0.548059	0.610826	-0.158328	-0.0343319	-0.13445	0.223225	-0.249491	0.42273	-0.213747	0.339342	0.0914407	0.526356	0.0710209	0.498774	0.201606	0.103273	0.185596	0.130007	0.1731	0.122642	0.173857	0.105152	0.189818	0.137186	0.16293	0.135131	0.167832	0.16895	0.15788	0.143752	0.172128	0.172745	0.161754	0.122396	0.200036
586	183.9975@13.2022	0.348056	0.262281	0.367873	0.685686	0.533644	0.685686	0.533644	0.782168	0.533644	0.773731	0.972005	0.876022	0.565461	0.856296	0.773731	4.01412	0.738242	0.634638	-8.19837	3.02634	0.686983	5.19563	-6.63223	3.61753	-0.746609	4.18444	-4.25121	0.113616	0.975072	1e-08	3.72022	1e-08	1.46857	1.95687	6.36384	1e-08	1e-08	0.18081	1e-08	0.982795	1.88794	1e-08	5.67107	2.11868	0.0313481	2.33792	0.0159848	1e-08
587	184.0847@2.4784	3.3e-11	4.95e-05	8.28e-07	1	1	1	1	1	3.02e-05	0.629627	0.629627	0.629627	0.629627	0.00422732	6.81e-07	-0.939086	0	0.848192	0	-0.939086	0.584963	-0.939086	0	2.63688	0	4.64834	5.51634	0.00480112	1e-08	1e-08	1e-08	1e-08	1e-08	1e-08	1e-08	0.00999859	1e-08	1e-08	1e-08	1e-08	1e-08	1e-08	0.00338748	1e-08	1e-08	1e-08	1e-08	0.0240892
588	185.0563@2.7897	0.00739204	0.00489195	0.0873421	0.00660387	0.568418	0.928599	0.869539	0.877923	0.51946	0.27181	0.268268	0.431096	0.149114	0.149114	0.398477	-0.245484	1.64507	-0.302681	-1.18495	-0.144363	-0.09905	-0.443032	-0.372314	-0.397893	-0.315341	-0.169502	-1.58754	42.4023	2.48876	40.0281	5.64255	36.6609	12.9383	32.8718	12.4934	30.301	1.45529	36.529	2.12118	40.7964	1.08299	33.7849	6.50879	30.2395	3.79903	30.3952	2.48275	28.8697
589	186.013@1.6872	0.000155012	1.91e-06	0.017353	1.03e-06	1	1	1	1	1	0.0439099	0.552691	0.476162	0.318835	0.476162	0.919708	0.820038	1.15086	-0.30167	0	0.320652	0	-0.632875	0	-0.391535	0	-0.0336783	0	6.04019	1e-08	6.17001	1e-08	8.76807	2.16303	12.7885	2.63991	4.4362	1e-08	5.47009	1e-08	8.83867	1e-08	6.4106	1e-08	3.82592	1e-08	4.04832	1e-08	3.90516
590	187.9816@3.1435	0.00381637	0.0337061	0.129894	0.114159	0.603285	0.431715	0.6865	0.49171	0.251238	0.243771	0.277133	0.537764	0.800098	0.568809	0.537764	1.42671	0.802424	1.0895	-0.352267	0.7075	0.420038	0.272173	-0.249452	0.557568	-0.497229	0.711557	-0.989413	1.40348	5.15395	1.5681	6.65456	2.97829	10.1079	5.01033	10.4865	2.54724	3.67069	3.77629	5.57954	2.47622	10.4807	2.37629	5.31862	2.03804	5.49381	1.55052	4.4397	2.90916
591	188.0283@2.4416	0.00129748	0.000181951	0.133834	0.00294819	0.0244491	0.0244491	0.0258177	0.00772984	0.130532	0.981718	0.981718	0.331338	0.570409	0.437172	0.331338	-0.0329262	0.409944	-0.0203678	-0.32516	0.312858	0.267198	0.174041	-0.314342	-0.327212	-0.444238	0.316889	-0.180664	18.0092	14.0544	14.0064	15.4865	17.0421	19.9557	14.2511	19.2934	15.0864	10.3232	16.4804	13.2567	21.6514	17.9683	18.1172	17.5832	17.2949	11.9337	18.8255	11.8236	9.76607
592	188.9134@12.9279	0.539282	0.220072	0.101435	0.503805	0.590506	0.769257	0.713844	0.713844	0.769257	0.791614	0.274242	0.903187	0.217888	0.798827	0.326661	-3.23951	1.07436	1.74613	-2.74595	-0.656316	0.544475	2.08286	-1.38693	-2.23347	-1.30035	1.62637	-0.775607	1e-08	6.12885	4.46215	2.00922	1e-08	13.5723	1e-08	3.56473	2.9231	0.498859	12.8822	0.714275	0.805029	5.008	2.18445	6.86129	6.71985	0.884799	13.2406	2.22701	1e-08
593	191.0171@5.7798	0.287808	0.176905	0.0636725	0.289666	0.981724	0.610063	0.981724	0.981724	0.981724	0.169925	0.954228	0.917386	0.917386	0.917386	0.169925	-0.102896	0.711663	0.0028872	-0.0833067	-0.015104	-0.795803	0.0108597	-0.294497	0.0201871	-0.0947891	0.114679	-0.0240618	0.961038	0.321694	0.951081	0.217281	0.914178	0.574018	0.866315	0.308657	0.985874	0.307223	0.930075	0.201511	0.959631	0.171761	0.932574	0.138701	0.993187	0.259528	0.93338	0.179929	0.937628
594	192.1362@1.1363	0.0391891	0.110355	0.578127	0.259694	0.17514	0.47589	0.17514	0.17514	0.17514	0.913331	0.913331	0.913331	0.913331	0.913331	0.913331	-0.278909	-0.447287	-0.952268	-0.890933	-0.468908	-0.301685	-0.23304	-0.618181	-0.341275	-0.594176	-0.149808	-0.590251	0.515874	1.91481	0.870177	2.00102	0.398424	1.13733	0.743979	1.73462	0.226933	0.758233	0.489405	1.35344	0.396363	1.52412	0.605074	1.65281	0.576685	1.35577	0.602622	1.19536	0.516479
595	194.9869@1.1779	0.0969876	0.0364215	0.528182	0.112751	0.455251	0.338932	0.455251	0.551086	0.554479	0.631591	0.631591	0.986617	0.631591	0.838278	0.631591	-0.895739	0.509569	-0.755552	-0.373428	-0.0140269	0.353631	-0.881738	-0.353563	-0.312453	-0.288366	-0.728172	-0.268954	5.18128	4.24163	2.58457	3.84949	2.01975	7.04828	2.15417	4.47044	2.31673	2.88546	2.28313	3.36044	5.38307	5.32987	2.30763	5.00875	1.98434	3.2276	2.23029	3.10491	3.97741
596	195.1374@4.3452	0.0292333	0.033036	0.691812	0.109854	0.693836	0.101866	0.593699	0.90371	0.593699	0.908779	0.908779	0.908779	0.9802	0.908779	0.908779	-0.424209	1.39774	0.79466	-0.823129	0.894166	1.44419	-0.0300883	-1.57099	0.382919	-0.264838	-0.475582	-1.51323	0.144928	0.0714243	0.0340544	0.176529	0.0441538	0.220116	0.0892324	0.433211	0.0738946	1e-08	0.236581	0.12312	0.24824	0.415458	0.084405	0.259248	0.0622587	1e-08	0.11303	0.0664283	0.112913
597	195.8576@1.6663	0.562622	0.0224388	0.592353	0.380013	0.14704	0.851889	0.12435	0.0365587	0.0869324	0.87241	0.87241	0.87241	0.87241	0.878418	0.944855	-0.104862	0.122994	-0.105537	0.237034	0.0989417	-0.0227863	-0.123686	0.260778	-0.0504395	0.432318	0.0285491	0.310961	0.131928	0.0578957	0.133364	0.0584206	0.142742	0.0637108	0.103952	0.0629567	0.124945	0.065868	0.121634	0.0712186	0.132947	0.0520305	0.151178	0.062463	0.11967	0.0739325	0.123826	0.0654288	0.126436
598	195.8702@11.0143	0.821644	0.828167	0.740126	0.954285	0.954285	0.954285	0.954285	0.954285	0.954285	0.882405	0.948854	0.882405	0.882405	0.882405	0.882405	0.43613	-0.188374	0.0220619	-0.104683	0.314661	0.149926	0.16743	-0.0737678	0.142453	-0.148178	0.205737	-0.154644	0.0903067	0.18267	0.0658276	0.139894	0.125592	0.147336	0.0856528	0.135744	0.0937029	0.167156	0.0648375	0.132831	0.115004	0.192721	0.0791835	0.165168	0.0948053	0.178911	0.0805424	0.127574	0.0824509
599	195.9137@0.5179	0.458176	0.501483	0.149227	0.726963	0.726963	0.726963	0.877086	0.813014	0.726963	0.934837	0.353061	0.413687	0.934837	0.463773	0.934837	-0.126347	-0.638463	0.515307	-1.67837	0.422874	0.413865	-0.0948126	0.147449	-0.524182	-0.391263	-0.0615797	-0.604877	2.13131	9.2905	3.61274	3.93094	2.85599	4.26372	2.40641	4.22969	3.31025	1.45216	4.89972	2.67868	3.79801	4.53187	3.90245	13.0824	2.74143	6.35749	2.63727	8.28669	1.36927
600	195.9137@13.1893	0.0500493	0.117967	0.450262	0.419159	0.509854	0.288721	0.854448	0.828945	0.912932	0.828748	0.813249	0.813249	0.828748	0.813249	0.909998	0.241339	0.560769	0.304711	-0.74767	0.580876	0.740561	-0.27792	-0.215332	-1.15149	-0.265553	-0.105543	-0.145958	3.39836	3.00265	0.612532	2.63618	2.91776	4.10203	1.82347	4.21556	2.0495	0.925839	2.90463	2.43245	3.07205	3.47738	2.92727	5.94412	1.06839	1.8252	2.23971	3.03179	0.666208
601	195.9361@6.1611	3.04e-06	0.000263793	0.108328	0.464381	0.0260278	0.00154857	0.0495586	0.0566047	0.085052	0.559221	0.559221	0.953895	0.277416	0.154417	0.559221	-0.106658	0.0887064	-0.0955151	-0.322887	-0.0201628	0.477127	-0.190983	-0.266746	-0.336904	-0.251192	-0.0922039	-0.217055	847.747	1199.69	824.569	1191.46	794.292	1280.52	758.85	1262.27	734.867	836.768	830.317	1074.88	865.149	1700.2	783.958	1628.21	721.054	970.134	743.909	1017.37	598.291
602	195.945@11.0663	0.375765	0.551079	0.616742	0.971576	0.971576	0.658583	0.658583	0.658583	0.658583	0.78405	0.954017	0.954017	0.78405	0.78405	0.78405	-0.369771	-0.243736	0.0302987	-0.0206312	0.103377	-0.848183	-0.261802	-0.751937	-0.731568	-0.809312	-0.339862	-0.878534	0.95324	2.2463	1.2994	0.845689	1.00184	1.85305	0.741489	0.758304	0.913741	1.44544	1.38671	1.60264	0.921197	0.736995	1.49878	0.980552	0.585994	1.00695	1.29281	0.829088	0.755746
603	195.9542@10.9869	0.113373	0.0183258	0.899641	0.0764841	0.643939	0.077734	0.568279	0.972937	0.816722	0.991843	0.991843	0.991843	0.991843	0.991843	0.991843	0.0462359	-0.150515	0.0428824	0.032121	0.041888	0.123391	0.0269384	-0.0449277	-0.0151435	-0.00169246	0.103702	-0.0158882	11.9447	17.1288	11.1088	16.6102	12.9958	15.8397	10.8085	14.5567	12.1014	17.2923	11.6477	17.2063	12.0019	18.6984	11.7308	18.0532	11.9618	16.8319	11.5262	15.8726	10.6347
604	195.9966@10.9423	0.0708432	0.000554178	0.290768	0.074313	0.0173197	0.00436558	0.219223	0.074313	0.275078	0.960038	0.960038	0.960038	0.960038	0.394899	0.960038	-0.226877	0.395485	-0.322899	-0.928494	-0.262996	0.746621	-0.143724	-0.323414	-1.21783	-0.550608	-0.281443	-0.276306	4.55156	1.18443	4.46427	1.14996	3.98973	1.31438	3.71414	1.75625	2.41926	0.497572	4.78855	0.728932	3.17487	2.00436	4.33852	1.91242	3.95425	0.953812	4.2067	0.911778	1.24447
605	197.1416@1.3679	0.632421	0.963052	0.577028	0.951375	0.951375	0.951375	0.994218	0.951375	0.951375	0.989069	0.821861	0.821861	0.821861	0.821861	0.821861	-0.0883264	0.106569	0.492642	0.237427	0.592711	-0.0831103	0.486241	0.0248636	0.549517	0.168018	0.555786	0.170498	0.303424	0.278764	0.353683	0.335067	0.50999	0.328943	1e-08	0.331948	0.513008	0.384257	0.411554	0.339382	0.441652	0.216187	0.549317	0.363283	0.472369	0.237354	0.4481	0.387148	0.486006
606	197.8546@1.6494	0.024196	0.0213279	0.417498	0.295722	0.279602	0.198968	0.225162	0.162103	0.292844	0.799768	0.768072	0.768072	0.720984	0.768072	0.720984	0.107532	-0.235637	0.189486	0.22194	0.165099	-0.329537	0.241544	0.249057	0.14876	0.294484	0.248105	0.210333	0.111337	0.0574712	0.118176	0.0654322	0.134464	0.0544025	0.11281	0.0499806	0.123097	0.0641599	0.13863	0.0791825	0.119352	0.0463541	0.137988	0.0514514	0.130324	0.0726072	0.14102	0.0734549	0.132084
607	197.9029@6.4812	0.224523	0.334199	0.388219	0.9238	0.871669	0.668482	0.668482	0.89272	0.9238	0.692513	0.692513	0.692513	0.692513	0.806643	0.732178	0.842917	-0.0611687	0.662246	0.329812	0.973072	0.708838	0.555959	-1.05738	0.156103	0.263828	0.412074	0.106805	5.5257	28.3435	11.0253	48.6405	18.993	21.9522	10.6941	51.836	11.6394	32.3855	14.5533	64.3717	15.6898	67.0188	16.8001	58.8105	9.74277	19.3452	14.5896	17.6458	5.58815
608	198.981@1.1746	0.0137973	0.0334016	0.00912853	0.407925	0.460903	0.098964	0.460903	0.460903	0.46542	0.656372	0.0164717	0.656372	0.50859	0.467879	0.958348	-0.135408	0.241662	0.674239	-0.239665	-0.144349	0.403209	-0.28911	-0.243495	-0.345025	-0.217362	0.0231204	-0.204636	1.37146	2.58458	1.54674	1.94556	1.46533	2.47931	1.19143	2.87692	2.61302	1.63676	2.0437	2.20001	1.30383	3.20106	1.33651	2.78981	1.18265	2.00385	1.20562	1.82274	0.955777
609	198.981@1.5107	0.1146	0.00483968	0.68325	0.463294	0.055887	0.0391947	0.164599	0.355291	0.23453	0.882304	0.882304	0.882304	0.882304	0.882304	0.887795	-0.144248	0.0975955	0.126764	-0.389421	-0.0926017	0.339241	-0.210843	-0.234912	-0.265302	-0.140513	-0.0326724	-0.189719	1.65379	1.91584	1.78234	1.76875	1.88602	2.13187	1.22317	1.81061	1.59477	1.31617	2.15694	1.49678	1.64466	2.41444	1.57785	2.24691	1.34338	1.45158	1.62555	1.67936	1.26441
610	199.0359@2.0949	0.174804	0.258353	0.491947	0.382483	0.884519	0.382483	0.884519	0.730104	0.884519	0.970936	0.848383	0.85332	0.80243	0.994486	0.866731	0.0269595	1.78667	-0.359336	0.628838	-0.223672	1.88006	-0.617546	0.519442	-0.00199051	1.04688	-0.129029	0.657865	4.75581	0.240221	4.35803	2.82608	4.3259	3.91255	4.95985	6.66674	3.32606	1.64633	3.77839	3.09515	3.88425	4.23243	3.9207	7.05432	2.78045	2.69001	3.15976	1.70523	2.99755
611	199.9062@6.1463	0.0781238	0.38368	0.126163	0.725783	0.829382	0.642992	0.977719	0.829382	0.642992	0.604777	0.430879	0.312712	0.277105	0.615759	0.328127	0.0965827	0.0948062	0.173011	0.0426842	0.260545	0.166926	0.367903	-0.00284293	0.0822105	-0.0357541	0.240909	0.119465	0.0688536	0.0800996	0.0613168	0.0767117	0.0737376	0.0857928	0.0654454	0.0816695	0.0753334	0.0782685	0.0714218	0.0832517	0.0754094	0.0893034	0.0805257	0.086743	0.0863345	0.0778373	0.0816471	0.0786653	0.0692947
612	1alpha,25-dihydroxy-3-deoxy-3-thiavitamin.D3./.1alpha,25-dihydroxy-3-deoxy-3-thiacholecalciferol	0.199813	0.030906	0.616559	0.487996	0.0742332	0.907124	0.115004	0.43824	0.418075	0.86611	0.86611	0.86611	0.86611	0.86611	0.86611	-0.0715795	0.286686	-0.369715	-3.00195	-0.189893	-0.0671034	-0.476703	-1.78643	-0.354373	-0.489674	-0.1054	-0.544034	4.04017	0.65272	2.92792	0.450354	3.74052	0.618571	2.89028	0.726998	2.79933	0.0606096	2.59352	0.0770886	3.79581	0.74355	2.3129	0.309393	2.86962	0.0892599	2.13777	0.23051	2.62041
613	1alpha,3beta,22R-Trihydroxyergosta-5,24E-dien-26-oic.acid.3-O-b-D-glucoside.26-O-[b-D-glucosyl-(1->2)-b-D-glucosyl].ester	0.0443455	0.291372	0.000178076	0.93121	0.93121	0.492046	0.93121	0.93121	0.93121	0.000427431	0.540404	0.24168	0.0815377	0.0815377	0.210734	1.941	0.368183	-0.55819	0.578645	-0.985685	-2.26915	-1.97643	0.370275	-2.0289	0.28729	-1.32741	0.196609	0.124079	0.936832	0.341261	0.86805	0.860514	0.861728	0.926258	1.46788	0.197786	1.42636	0.118251	1.26914	0.175865	0.180124	1e-08	0.194301	1e-08	1.43183	1e-08	0.90116	1e-08
614	1-Benzyl-1,2,3,4-tetrahydroisoquinoline	0.0352001	0.594705	0.0961649	0.946437	0.946437	0.946437	0.946437	0.946437	0.946437	0.190756	0.431615	0.658571	0.321756	0.244057	0.190756	-0.64148	-0.419317	-0.220517	-0.500329	-0.0825715	-0.558008	-0.306185	-0.431047	-0.403432	-0.953187	-0.511104	-0.631818	4.03644	0.667923	4.03217	0.635271	2.68867	0.291252	2.48376	0.683248	2.96522	0.337216	3.95973	0.584071	3.97142	0.374112	3.64836	0.511068	3.17352	0.372235	3.35219	0.594374	2.45164
615	1D-1-Guanidino-3-amino-1,3-dideoxy-scyllo-inositol.4-phosphate	0.0354503	0.0448198	3.95e-06	0.0834952	0.23884	0.106814	0.575201	0.19736	0.174328	4.62e-06	0.107347	0.880798	0.880798	0.0806177	0.0444776	1.98323	-2.16651	-0.760652	-0.600373	-0.0582093	-1.28214	0.0427002	-0.207516	-0.940539	-0.702087	-1.3285	-0.876642	2.26924	42.2181	2.0511	44.0633	8.05823	9.82659	9.02341	9.39248	1.16439	18.2272	1.38561	38.6826	2.64153	19.1221	1.50797	16.3556	2.05473	32.7509	2.3954	41.9712	1.08434
616	1-Deoxy-D-glucitol	0.0635038	0.093169	0.500105	0.218913	0.215414	0.936492	0.162615	0.162615	0.162615	0.901205	0.901205	0.901205	0.901205	0.901205	0.901205	-0.541257	-0.808875	-0.477885	-0.864729	-0.983294	0.0271426	-0.686896	-1.52815	-0.817155	-1.16895	-1.12545	-1.31545	2.76309	3.01714	2.99071	2.94569	2.70716	1.54304	1.24669	1.8607	1.18142	2.09858	2.94997	1.1759	1.58073	4.21827	1.32968	1.8578	1.23864	1.11587	2.33555	0.95158	2.1389
617	1-Isothiocyanato-6-(methylthio)hexane	4.12e-07	0.000741096	0.00211585	0.00328551	0.0759839	0.492728	0.00237285	0.00237285	0.00237285	0.0101048	0.239375	0.19431	0.00557287	0.00557287	0.00557287	-1.04251	-1.21713	-0.286607	-0.429682	-0.338427	-0.130475	-1.81229	-2.01398	-1.91347	-1.77042	-1.66446	-1.56511	109.273	158.8	83.9785	130.94	54.2377	60.4693	39.5829	64.1587	75.3613	91.7396	83.0719	123.37	91.9992	149.726	60.8442	114.96	28.8292	36.1335	26.197	35.6027	22.628
618	1-Isothiocyanato-8-(methylthio)octane	5.9e-06	0.00307704	0.00487557	0.250921	0.0836106	0.844687	0.00772487	0.00772487	0.00772487	0.0514553	0.230602	0.103821	0.013753	0.0110249	0.0110249	-0.761182	-0.404861	-0.363608	-0.707004	-0.545985	0.0741457	-1.68653	-2.2858	-2.4909	-2.8379	-2.12025	-2.4817	6.7825	7.6224	4.49126	4.88847	3.93363	5.19738	2.71803	4.25219	4.11113	3.41844	4.65104	4.2456	4.55286	7.83243	3.1688	5.33823	1.73564	1.2442	1.7668	1.32142	0.821599
619	1-Linoleoylglycerophosphocholine	0.87243	0.851496	0.655743	0.981938	0.981938	0.981938	0.981938	0.981938	0.981938	0.904315	0.932859	0.904315	0.921721	0.961335	0.969821	-0.769982	0.239977	-0.313816	-0.439137	-0.738057	-0.662068	-0.578491	-0.250314	0.0798584	-0.387684	-0.0396257	-0.369697	0.590626	1.42017	0.220488	1.40373	0.357943	0.713779	0.117715	2.62117	0.358125	0.995952	0.294425	1.08689	0.231288	0.7324	0.255012	1.05223	0.302441	1.2376	0.240733	1.13649	0.526215
620	1-Methyladenosine	6.84e-08	3.94e-05	0.000172631	0.000243171	0.0304991	0.312457	0.0105151	0.00770405	0.0105151	0.000191547	0.40008	0.3028	0.40008	0.3028	0.970368	1.12562	-0.459674	0.182427	0.14174	0.244561	0.0595887	-0.219012	0.18195	-0.306326	0.200963	0.00707362	0.185322	0.321352	21.3684	0.283919	21.2312	0.711232	15.7192	0.609441	15.2571	0.36811	23.0655	0.318746	23.9319	0.376835	21.6391	0.340249	22.7568	0.260318	24.5128	0.259703	23.8128	0.211011
621	1-Methylnaphthalene	0.143124	0.00113753	0.504766	0.00747313	0.39821	0.00319457	0.824214	0.483683	0.832764	0.640976	0.640976	0.972214	0.972214	0.972214	0.972214	-0.695377	0.448643	-0.644101	-0.180226	-0.160411	0.544457	-0.179902	-0.0464367	-0.344063	-0.134204	-0.215142	-0.0337242	153.383	160.566	123.098	169.213	1e-08	207.419	115.06	242.649	1e-08	138.007	121.238	153.044	133.748	256.519	113.639	224.454	128.251	163.804	115.817	155.529	103.406
622	1-N6-ethanoadenine	0.000231007	0.00250301	0.18329	0.140829	0.737818	0.0199947	0.058273	0.0954809	0.114738	0.49295	0.535116	0.49295	0.321226	0.321226	0.321226	-0.610831	-1.01359	-0.430623	-0.16938	-0.664265	0.978237	-1.31858	-1.97743	-1.64008	-1.38903	-1.17409	-1.21603	40.9995	35.6477	19.5592	31.1441	25.8759	17.5091	13.7791	15.5736	25.8247	24.9539	19.1063	34.439	20.8739	79.7718	17.3393	51.8119	12.0522	8.93783	12.2276	8.02338	8.22931
623	1-O-E-Cinnamoyl-(6-arabinosylglucose)	0.293715	0.20625	0.118093	0.677166	0.677166	0.677166	0.413468	0.437476	0.677166	0.122201	0.971711	0.984651	0.652026	0.504374	0.971711	-0.542406	0.261604	0.0425929	-0.253544	-0.00309942	-0.374025	-0.138187	-0.678345	-0.218109	-0.579295	0.0149874	-0.313742	1.34341	0.536896	1.16617	0.47559	1.02006	0.483518	0.703082	0.730262	1.30148	0.460966	1.2833	0.388341	1.33894	0.515303	1.16526	0.265958	1.25222	0.375563	1.02814	0.257122	0.991254
624	1-O-Galloylglycerol	0.0563997	0.610702	0.0146488	0.962036	0.962036	0.962036	0.962036	0.962036	0.962036	0.0372605	0.432511	0.288431	0.0372605	0.0372605	0.0742521	-1.06053	0.638942	-0.209468	-0.482021	-0.325229	-0.718826	-1.12688	-0.432297	-1.48362	-0.374147	-0.671072	-0.262128	7.35366	2.02419	5.07043	1.72123	3.21502	1.15492	2.74177	4.6774	4.79356	1.15481	5.9515	1.52681	5.75935	1.01406	4.15722	1.26163	3.06743	1.44676	2.62162	1.3289	2.03768
625	1-Pyrrolinium	0.308528	0.010938	0.893326	0.131202	0.594773	0.0359596	0.295365	0.518798	0.246843	0.923821	0.923821	0.923821	0.923821	0.923821	0.923821	-0.269113	0.20288	-0.184605	0.0619195	-0.177787	-0.390669	-0.0688409	-0.131793	-0.0924507	-0.0834624	-0.0690861	-0.149883	0.13498	0.142101	0.114638	0.133078	0.124395	0.155798	0.0827447	0.16093	0.123597	0.130078	0.0960391	0.157168	0.0986863	0.0981429	0.12199	0.111757	0.121089	0.130739	0.116897	0.120415	0.103694
626	2-(4-Methyl-5-thiazolyl)ethyl.butanoate	0.19325	0.194152	0.6215	0.94912	0.94912	0.209463	0.94912	0.94912	0.971048	0.802819	0.802819	0.996477	0.996477	0.802819	0.996477	-2.53224	0.870203	-1.26624	0.35823	-0.0524075	2.07441	-0.056668	-0.521316	-0.975323	0.34241	0.150267	-0.315088	1e-08	29.114	33.0197	1e-08	1e-08	1e-08	4.03811	54.8897	12.548	11.885	1e-08	28.023	11.2045	59.1786	22.5843	71.9457	18.3346	19.6725	15.3545	1e-08	1e-08
627	2-(4-Methyl-5-thiazolyl)ethyl.octanoate	0.000193164	0.200009	0.00146275	0.871427	0.849436	0.871427	0.366296	0.366296	0.366296	1	0.953898	0.0183934	0.00356902	0.00356902	0.00356902	-0.0173192	0.238584	0.0825232	-0.457563	-1.68351	-0.250358	-9.71332	-8.82702	-9.76578	-8.82702	-7.2492	-2.89981	0.187693	0.0959817	0.161067	0.0926973	0.182332	0.0755525	0.162266	0.147057	0.155361	0.0849498	0.21393	0.0524491	0.10837	0.158205	1e-08	0.00041546	1e-08	1e-08	1e-08	1e-08	1e-08
628	2-(6'-methylthio)hexylmalate	3.94e-05	0.00211392	0.0329919	0.00368843	0.822389	0.0161453	0.82152	0.911868	0.975491	0.996754	0.253249	0.152457	0.0544836	0.0544836	0.0544836	-0.000666673	-0.450687	0.238635	0.0349777	0.3196	-0.286067	0.443959	0.0476787	0.477898	0.0119082	0.430922	-0.00221743	0.384157	2.85473	0.390827	2.9152	0.392293	2.02813	0.382333	2.19369	0.487206	3.05872	0.427178	2.8528	0.514754	2.24442	0.452414	2.48769	0.535627	3.00733	0.518609	2.95647	0.535043
629	2-(9R-(tricosanoyloxy)-3-methyl-2Z-decenoyloxy)-ethanesulfonic.acid	0.175217	0.59425	0.254642	0.915649	0.88315	0.915649	0.915649	0.9935	0.9935	0.497271	0.411272	0.671049	0.671049	0.671049	0.989035	-0.251582	-0.187883	-0.370216	-0.56644	0.0903382	0.117956	-0.0896265	-0.0914049	-0.0962045	0.0164445	-0.002242	-0.0025617	8.48427	9.86074	8.52039	9.57788	7.11527	7.06628	7.16821	9.99874	5.04886	3.13887	8.10708	9.98766	9.67667	10.2621	8.42683	10.8326	7.91396	9.81218	8.06644	8.43307	7.61539
630	2,2-(2-Chlorophenyl-4'-chlorophenyl)-1,1-dichloroethene	0.124891	0.293057	0.644663	0.926522	0.421941	0.926522	0.421941	0.421941	0.926522	0.843081	0.843081	0.973006	0.843081	0.843081	0.843081	-0.454965	-0.0868814	-0.98523	-0.965927	-0.0162428	0.102449	-0.433466	-1.14613	-0.729368	-0.974738	-0.191148	-0.160253	2.34546	6.59468	2.28117	3.35261	1.81538	3.56267	1.55988	5.80326	0.712699	1.53693	1.62442	3.55558	2.26448	5.93911	2.31036	4.74024	1.35409	2.50391	2.07185	1.99062	1.09256
631	2,2,4,4-Tetramethyl-6-(1-oxobutyl)-1,3,5-cyclohexanetrione	0.000195662	0.000943755	0.00383727	0.236706	0.579802	0.00132221	0.432709	0.846486	0.432709	0.0114494	0.0346636	0.00663811	0.00489592	0.00592892	0.00592892	0.58437	0.133874	0.472244	0.0531908	0.653854	-0.608494	0.816445	0.080665	0.705769	0.0151166	0.691104	-0.0854299	0.286895	0.330539	0.308186	0.286551	0.442839	0.337462	0.449415	0.339631	0.463244	0.312072	0.362291	0.328194	0.466372	0.190082	0.469907	0.214655	0.508145	0.339752	0.539828	0.312824	0.45691
632	2,2,7,7-Tetramethyl-1,6-dioxaspiro[4.4]non-3-ene	5.01e-05	0.000979623	0.0784399	0.00288177	0.775676	0.0118755	0.575251	0.370236	0.586458	0.19846	0.168283	0.551055	0.168283	0.752195	0.168283	0.606847	1.40926	0.806914	-0.151453	0.317835	1.09036	0.703895	-0.447982	0.142246	-0.724463	0.7746	-0.408486	0.189216	0.443937	0.199429	0.237715	0.315327	0.815266	0.276551	0.995206	0.328218	0.269818	0.351702	0.343903	0.237336	0.839339	0.247094	0.612083	0.385676	0.247864	0.247386	0.251833	0.182314
633	2,2-Bis(4'-chlorophenyl)ethanol	0.276875	0.89707	0.0469367	0.917378	0.917378	0.917378	0.917378	0.917378	0.917378	0.062395	0.109424	0.0933424	0.0943887	0.0933424	0.295318	-0.650016	0.234368	-0.375651	-0.646602	-0.45013	-0.204359	-0.416036	-0.416994	-0.460915	-0.450957	-0.243485	-0.856979	2.26738	0.46803	1.95017	0.439568	1.54503	0.964299	1.1427	0.103391	1.59299	0.254974	1.65772	0.324784	1.61911	0.503004	1.46803	0.284723	1.57604	0.361361	1.58494	0.318416	1.38094
634	2,2-Dihydroperoxypropane	0.528786	0.0417003	0.546438	0.269656	0.411263	0.120975	0.333523	0.120975	0.762237	0.812829	0.812829	0.812829	0.812829	0.812829	0.812829	0.26686	-0.394292	-0.718176	0.193522	-0.267961	-0.618052	-0.15324	-0.340024	-0.47836	-0.693052	0.128694	-0.0822775	19.8399	4.0431	19.3206	4.82847	20.8801	2.93519	26.2372	3.81485	7.55012	4.56305	16.2542	5.58205	12.8036	2.74138	19.7188	3.03889	14.5183	3.27799	20.6959	3.73079	7.41763
635	2,3,5-Trichlorodienelactone	0.00548088	0.000984379	0.574147	0.199883	0.0933467	0.00179906	0.282623	0.0585977	0.0371371	0.887471	0.887471	0.949394	0.921894	0.887471	0.887471	0.287423	-0.138189	0.0977345	0.170444	0.0263816	0.486082	0.0477397	0.101603	0.183526	0.196619	0.17718	0.227392	0.0464965	0.077595	0.0455565	0.0855263	0.0605264	0.0716458	0.0518204	0.0765759	0.0524863	0.0917142	0.0460188	0.0918633	0.0524737	0.114058	0.0412781	0.114416	0.049948	0.0858051	0.0452021	0.0892183	0.0459492
636	2,3,5-Trichloromaleylacetate	0.023829	0.0343331	0.508754	0.483752	0.186435	0.0853433	0.369229	0.186435	0.166257	0.816754	0.806091	0.892448	0.806091	0.806091	0.806091	-0.0541664	-0.0884804	0.0674064	0.161605	0.0199893	0.269934	0.065527	0.10359	0.0959956	0.158592	0.156899	0.175882	0.361604	0.323797	0.332508	0.3375	0.359256	0.317377	0.309278	0.304581	0.346227	0.359757	0.381085	0.379923	0.339497	0.398452	0.364299	0.398908	0.375103	0.38401	0.351262	0.326516	0.35705
637	2,3-Dihydroxy-1-(4-hydroxy-3-methoxyphenyl)-1-propanone	4.63e-06	0.000554486	0.0104019	0.00210061	0.341018	0.00117971	0.277822	0.127071	0.127071	0.719179	0.32115	0.637824	0.171352	0.327123	0.014082	-0.0685587	-1.20379	0.181543	-0.187936	-0.0925655	-2.53505	0.270817	-0.219177	0.173666	-0.317185	0.554975	-0.323885	0.19783	0.25518	0.238608	0.303464	0.217835	0.113326	0.198347	0.129199	0.247506	0.227122	0.247455	0.263289	0.204467	0.0404115	0.204847	0.0559736	0.259317	0.233087	0.267241	0.246819	0.2133
638	2,3-Dimethyl-3-hydroxyglutaric.acid	0.448909	0.380232	0.456689	0.965359	0.699192	0.729191	0.7105	0.699192	0.965359	0.783054	0.791349	0.793129	0.873229	0.783054	0.873229	-0.688718	0.15673	0.264585	-4.70697	0.203298	0.843045	-0.114688	-3.23545	-0.362725	1.32419	-0.133122	0.220249	23.8203	0.729826	46.7929	0.391137	18.1922	0.561204	25.6166	0.688398	30.4725	1e-08	54.3545	1e-08	39.9014	1.93028	41.3975	0.0805385	28.8401	1e-08	36.377	0.0975613	21.9899
639	2,4,6-Triethyl-1,3,5-trioxane	0.00362791	0.0378264	0.0320414	0.763805	0.174893	0.148508	0.80962	0.622401	0.371506	0.365541	0.20335	0.403804	0.32773	0.452646	0.171579	-0.441593	0.0690751	-0.662083	-0.44927	-0.393089	0.370903	0.36792	-0.0526097	0.266069	0.107716	0.489377	0.217191	0.0719074	0.0804641	0.0717589	0.0737192	0.0444075	0.0824744	0.061377	0.0792706	0.0270609	0.0410601	0.0637312	0.0718657	0.0463726	0.103213	0.063029	0.0961708	0.101108	0.0746717	0.0842916	0.0739904	0.0803209
640	2,4,6-trioxoheptanoate	0.0295884	0.0546126	0.0346543	0.274807	0.516195	0.662809	0.274807	0.274807	0.50516	0.457118	0.565261	0.140747	0.123897	0.763508	0.0910411	0.166872	0.489601	-0.121447	-0.400353	0.35333	-0.239075	0.381043	-0.710753	0.0596632	-0.808443	0.468955	-0.449493	6.47709	5.22655	6.45983	4.23986	7.0389	5.53598	7.48438	7.7554	6.03113	2.27115	5.86133	4.9013	8.61647	4.42544	7.91053	3.59534	8.1576	2.98405	8.68993	2.79994	5.45701
641	2',4'-Dihydroxy-2-biphenylcarboxylic.acid	0.0965378	0.109959	0.235418	0.198892	0.642039	0.802695	0.435264	0.532501	0.300192	0.882291	0.574824	0.708233	0.574824	0.388383	0.671517	-0.0216033	-0.95258	-0.246388	-0.149503	-0.0929696	-0.0622274	-0.205831	-0.34501	-0.441523	-0.27753	-0.135955	-0.563581	29.6569	27.0786	26.1514	34.9433	26.7739	13.292	28.205	18.7552	21.251	22.5054	25.7957	33.4111	28.0582	28.6481	24.2672	30.7554	23.2773	22.2237	25.1107	26.6062	17.1171
642	2,4-Dinitrophenol	7.72e-06	1.2e-05	0.0111863	8.71e-06	0.524261	0.10658	0.840462	0.840462	0.940623	0.0276676	0.741119	0.275502	0.32405	0.465469	0.872322	0.686675	3.19012	-0.0962821	-1.48466	0.335327	1.21016	-0.351635	-0.347069	-0.244845	-0.469702	0.0363585	-0.0653562	25.7203	1.24143	25.2563	1.97104	35.6845	13.0183	46.3659	16.3014	22.7758	0.207706	24.9097	0.940216	36.0891	3.71678	28.2262	3.71567	19.6686	1.27114	20.2815	1.25443	18.7049
643	2,4-Heptadecanedione	4.31e-05	0.000616126	0.131112	0.00763918	0.15786	0.00852043	0.067024	0.0645771	0.0768642	0.391885	0.509193	0.391885	0.424181	0.793465	0.217357	0.419652	0.59049	0.28187	-0.331185	0.477072	-0.948614	0.361625	-0.50372	0.104549	-0.5276	0.723902	-0.453563	1.30729	4.68951	1.31494	3.41084	1.48291	6.50098	2.0246	5.69619	1.4835	3.21441	1.70453	3.22443	1.78833	2.34795	1.86159	1.84908	1.66325	2.96407	1.70598	2.749	1.20266
644	2,6-Pyridinedicarboxylic.acid	5.7e-06	0.00043156	0.149144	0.0156704	0.379221	0.00132863	0.344933	0.321762	0.321762	0.965791	0.763538	0.441476	0.441476	0.268225	0.499364	0.014279	0.755946	0.171315	-0.36095	-0.472369	1.14695	-0.567873	-0.40259	-1.21697	-0.443966	-0.35994	-0.439373	1.02461	3.69862	0.941873	3.52845	1.03103	5.21173	0.95501	6.99289	0.934708	2.55873	1.27972	3.06864	1.03781	8.67561	0.379595	7.32837	0.687464	2.69276	0.639145	2.77451	0.257021
645	201.0124@0.9079	0.0317119	0.0440247	0.44058	0.13981	1	1	0.305138	0.305138	0.305138	0.93997	0.848334	1	0.600418	0.600418	0.832159	0.203813	1.43662	0.532792	-0.123994	-0.0478782	-0.0973436	-5.51508	-4.98782	-5.56755	-4.98782	-1.38585	-4.98782	0.822517	0.544502	0.0183883	0.0389762	0.629057	0.794579	0.339446	0.784819	0.549655	0.301213	0.666906	0.234212	0.804263	0.536213	1e-08	1e-08	1e-08	1e-08	1e-08	1e-08	1e-08
646	201.9734@7.3759	0.000289703	0.0190579	0.0175765	0.016455	0.972918	0.819968	0.535551	0.819968	0.972918	0.0213731	0.906628	0.16368	0.16368	0.906628	0.906628	3.21223	3.99048	-0.369699	0.333216	2.19892	1.78481	2.28189	2.43446	0.197924	1.42691	0.559235	0.2004	1e-08	6.49051	21.1158	28.9852	75.175	180.386	150.599	383.494	1e-08	12.963	15.6088	31.7299	45.4845	48.2347	66.3656	74.005	50.8742	94.1908	67.5968	97.5769	11.1065
647	202.9767@7.3499	0.117088	0.324761	0.00652852	0.318054	0.969153	0.969153	0.969153	0.969153	0.969153	0.0167589	0.99426	0.0168934	0.0167589	0.99426	0.99426	3.60339	3.63165	-4.60511	-1.01484	3.52353	1.44791	3.62002	1.3082	0.0291858	0.263959	0.190533	-0.449873	1e-08	0.535116	0.33975	1.02529	2.86263	2.42642	1.35341	16.9144	1e-08	1e-08	1e-08	0.765088	1.56387	1.34706	2.42513	2.9099	1.88515	1.95155	2.37975	1.91252	1e-08
648	203.0546@2.2138	0.00235839	0.354867	0.00210571	0.921832	0.832154	0.916699	0.916699	0.916699	0.681119	0.0560697	0.681524	0.681524	0.997689	0.853243	0.00588913	-1.18947	0.0823052	0.203683	-1.21596	0.205748	0.304468	0.000890683	-0.145061	0.0875945	-0.316579	1.10218	0.971187	0.81439	0.540862	0.64366	0.386271	0.544663	0.761179	0.0946376	0.220385	0.732482	0.259077	0.946658	0.140042	0.896724	0.925414	0.784821	0.219561	0.7482	0.62186	0.71075	0.216584	0.706635
649	204.8767@14.0384	0.30129	0.251645	0.841505	0.80446	0.519536	0.611215	0.80446	0.912139	0.770158	0.966596	0.966596	0.966596	0.966596	0.966596	0.966596	0.21262	-0.710581	0.459404	-4.14013	0.74533	0.76275	-0.260186	-0.496452	-3.3565	-0.142913	0.083306	-0.862841	1e-08	0.452428	0.955415	2.24243	1e-08	1.43324	1.11522	0.213513	1e-08	0.101892	1.33277	1e-08	0.760839	2.14586	0.926182	2.42656	0.463177	0.401728	0.377115	1.50852	1e-08
650	204.8767@14.9267	0.0328746	0.0047388	0.903012	0.0625646	0.0962502	0.0251951	0.356908	0.629231	0.698387	0.961951	0.961951	0.961951	0.961951	0.961951	0.961951	-0.488564	0.725432	-0.441569	-1.20691	-0.333507	0.904723	-1.13011	-0.535374	-0.143541	-0.223381	-0.262529	-0.165755	0.699975	1.16265	1.19923	1.28207	0.651626	1.55901	0.702001	2.48307	0.24745	0.353843	1.151	0.705201	0.660773	2.1968	0.846444	2.38016	1e-08	0.697756	0.743987	0.989049	0.358273
651	205.9787@13.4504	0.000781724	0.00634961	0.286625	0.105419	0.206346	0.0304955	0.206346	0.400401	0.618366	0.547064	0.547064	0.547064	0.723486	0.66679	0.547064	1.41228	0.938437	1.66051	-1.34987	2.1221	1.21096	0.584963	-1.40793	0.871676	-0.872511	1.82736	-0.402357	1e-08	1.12796	1e-08	1.24817	0.509898	2.09963	0.550669	2.45411	1e-08	1e-08	1.06045	0.732985	0.964894	3.40567	0.769767	2.09488	1e-08	1e-08	0.398473	0.696212	1e-08
652	205.9789@14.3911	0.06438	0.118774	0.573933	0.310975	0.493041	0.493041	0.994157	0.503628	0.503628	0.887314	0.887314	0.887314	0.874755	0.874755	0.887314	-0.194606	1.2661	-1.05876	-3.00848	0.215963	0.948633	-1.71807	0.00858477	-3.02608	-1.92813	0.34417	-1.68666	0.69168	1.30743	0.968733	1.24411	1e-08	1.36696	1.3452	4.76977	1e-08	0.211382	0.691379	1e-08	1.61391	2.45353	0.31462	2.47106	0.293221	1.93054	0.21147	0.636235	1e-08
653	205.9843@1.6412	0.0599249	0.365683	0.109141	0.797986	0.460225	0.460225	0.460225	0.460225	0.460225	0.137048	0.346362	0.346362	0.346362	0.137048	0.346362	-0.846167	-0.405753	-0.420245	-0.925853	-0.38784	-0.85417	-0.54721	-0.981584	-0.917509	-0.959142	-0.408497	-1.18603	7.23713	3.49466	8.49327	8.95913	5.63245	4.53827	3.11776	4.86237	5.04337	3.16389	6.71192	3.3914	7.09804	2.97055	4.92428	3.91868	5.26522	2.77759	5.49975	3.5293	4.25792
654	206.1516@1.0697	0.107491	0.347192	0.509319	0.721408	0.721408	0.823193	0.677303	0.721408	0.721408	0.948958	0.864844	0.864844	0.864844	0.864844	0.864844	-0.0606215	0.633812	-2.08713	-1.4592	-0.345956	0.282209	0.673703	1.18064	0.227285	0.836294	0.394094	0.840049	0.0500245	0.0522799	0.33429	0.204363	0.070005	0.0795097	0.298495	0.318713	0.0592891	0.0817831	0.0311587	0.0115564	0.0270923	0.0513515	0.275281	0.260741	0.324628	0.291307	0.288416	0.290446	0.201866
655	206.8749@14.0776	0.147592	0.225118	0.117801	0.594869	0.954591	0.292615	0.701849	0.954591	0.695124	0.276237	0.842695	0.772708	0.380826	0.284178	0.276237	-1.37393	1.03354	-0.124774	-0.148495	-0.184673	1.56764	-0.674499	0.55876	-1.21092	-0.168991	-2.14794	0.647515	1.78474	0.277149	1.64518	2.21119	1.22218	1.66385	0.10122	3.42989	1.09925	0.165527	2.04649	2.07943	1.33258	4.27317	1.68523	3.10277	0.842728	1.38826	1.30629	2.27707	0.829604
656	209.1533@4.3453	0.000614626	0.00469373	0.777997	0.320485	0.0721608	0.0503242	0.0625751	0.277742	0.163913	0.960174	0.925539	0.960174	0.925539	0.925539	0.925539	-0.0880668	0.460614	-0.65841	-1.81089	0.0614825	0.898354	-0.836394	-2.1576	-0.655009	-0.78408	-0.490686	-1.1625	0.169826	0.434211	0.223446	0.30167	0.13531	0.382105	0.234674	0.63056	0.0624266	1e-08	0.186742	0.199313	0.26554	0.741928	0.144854	0.629708	0.172693	0.144082	0.0475563	0.0208494	0.0699807
657	209.1624@1.1348	0.325839	0.480299	0.767542	0.839734	0.767294	0.839734	0.767294	0.767294	0.767294	0.958536	0.958536	0.958536	0.958536	0.958536	0.958536	-0.528064	-0.396598	-2.02621	-0.903662	-1.35602	-0.224243	-0.688344	-0.670933	-0.573753	-0.58874	-0.341444	-0.55951	0.059707	0.574337	0.243411	0.628955	1e-08	0.296537	0.196894	0.617541	1e-08	0.158821	0.0611015	0.484372	0.0266277	0.461392	0.091788	0.56868	0.100426	0.401135	0.087679	0.354653	0.0952949
658	209.8532@1.6592	0.00233659	0.00799106	0.413451	0.0519451	0.300135	0.0519451	0.338452	0.571229	0.381643	0.660335	0.660335	0.795693	0.660335	0.660335	0.660335	-0.21377	0.461564	-0.199516	-0.339434	-0.110152	0.462125	-0.257534	-0.304756	-0.342685	-0.19063	-0.224724	-0.271349	2.35622	1.70041	2.01861	1.96981	1.97725	2.28354	1.79508	2.77047	1.77901	1.18143	2.03077	1.71932	2.2142	2.3916	1.83904	2.66437	1.81587	1.50447	1.84374	1.46686	1.52875
659	209.9813@10.9787	0.188798	0.00218866	0.7467	0.0325421	0.12931	0.0105063	0.449168	0.449168	0.327126	0.949591	0.949591	0.949591	0.949591	0.949591	0.949591	0.213541	0.400463	0.449996	-0.35329	0.520145	0.499543	0.354413	-0.181021	0.178978	-0.172579	0.396068	-0.229683	9.52433	8.61322	1e-08	7.64975	7.46167	10.1916	7.00659	11.2745	8.42801	5.90672	8.61696	6.82389	9.95785	12.558	7.93639	10.434	8.30463	7.68287	7.64766	6.66235	6.9529
660	20-Deoxynarasin	0.0439058	0.0904047	0.0327288	0.78012	0.856997	0.155988	0.681994	0.825824	0.812487	0.211261	0.350631	0.716135	0.666291	0.897295	0.113795	-0.514932	0.169605	0.292144	-0.099026	0.127216	0.685828	0.151651	-0.417632	0.0429196	-0.131812	0.582272	0.142022	1.32739	5.58542	1.25774	4.76186	0.602794	5.36811	1.20635	6.27	1.51752	4.53333	1.64787	5.12754	1.46022	10.3128	1.36322	6.33207	1.51335	3.66597	1.35832	4.08055	1.19834
661	210.0123@10.9423	0.000373893	0.00179875	0.272158	0.0347742	0.115792	0.0101979	0.241667	0.275909	0.373984	0.608987	0.773345	0.773345	0.618361	0.54799	0.727902	-0.33574	0.478342	-0.0659471	-0.474627	0.0536666	0.603263	-0.210908	-0.340227	-0.475596	-0.306788	-0.146277	-0.247563	8.57853	9.00168	6.95791	8.53806	6.51909	10.9001	5.79164	13.5353	7.38053	5.36359	7.4617	7.25893	9.56282	14.5178	6.56244	12.1277	7.23622	7.14078	6.18715	6.71416	5.43322
662	210.0496@5.7822	0.100624	0.014011	0.785917	0.0203456	0.870288	0.244043	0.732932	0.870288	0.870288	0.889527	0.889527	0.889527	0.942771	0.889527	0.889527	-0.317349	2.034	0.0793774	-0.522608	0.256177	1.21314	-0.0291164	-1.53857	-0.156979	-0.513847	0.189798	-0.930221	1.29565	0.497655	1.84499	0.423994	0.798723	2.16821	1.72178	1.60631	1.52829	0.320009	1.78999	0.321562	2.17048	1.63589	1.58042	0.500881	1.39649	0.233799	1.6814	0.0834578	0.957242
663	210.1114@4.8755	0.482556	0.280532	0.499723	0.644476	0.644476	0.802321	0.760616	0.644476	0.644476	0.831183	0.831183	0.831183	0.831183	0.831183	0.831183	1.17864	0.590036	1.02092	-1.2477	1.95584	-0.203352	1.77115	-0.456337	1.51463	-0.883362	1.88334	-1.87925	0.199481	0.69253	0.0376974	0.348687	0.469505	0.85188	0.0673794	0.715448	1e-08	0.159713	0.462436	0.278762	0.490166	0.562353	0.42995	0.341976	0.361918	0.068609	0.447632	0.690266	0.261838
664	211.8503@1.6592	0.00192341	0.0152191	0.204688	0.092237	0.334845	0.0503557	0.660205	0.666358	0.660205	0.628717	0.657102	0.857577	0.429365	0.401856	0.601243	-0.100987	0.429189	-0.0833313	-0.345474	0.035991	0.501713	-0.236554	-0.187428	-0.353737	-0.147777	-0.131944	-0.178184	3.06427	2.24487	2.64061	2.7015	2.66699	2.78277	2.65222	3.8774	2.59641	1.78177	2.78829	2.11127	3.27866	3.41272	2.57033	3.59082	2.4468	2.09154	2.39534	2.25222	2.06686
665	212.0131@4.2426	0.000178115	0.00574562	0.0570717	0.114217	0.167486	0.257462	0.167486	0.167486	0.0306068	0.496226	0.1948	0.1948	0.436143	0.138032	0.131404	-0.301232	0.690283	-0.907449	-1.02122	-0.961479	0.452538	-0.386465	-0.93998	-1.75389	-0.959893	-2.81766	-4.24896	0.239132	0.381468	0.33794	0.377907	0.239308	0.45089	0.229019	0.774439	0.0587905	0.158692	0.248862	0.215453	0.186418	0.599595	0.109926	0.439569	0.195221	0.186873	0.24624	0.208944	0.0731831
666	213.0491@2.5294	0.387613	0.154089	0.479591	0.621132	0.504723	0.831388	0.458633	0.3278	0.659331	0.707631	0.958439	0.707631	0.707631	0.988586	0.707631	-0.228562	0.156431	0.0413678	-0.22067	0.272587	0.0841785	0.218859	-0.248883	0.00483873	-0.315077	0.42439	0.139044	18.6851	5.95305	15.391	5.57398	15.188	6.83831	13.8953	6.00887	17.0048	3.76818	18.0624	6.12394	22.2882	6.47051	18.8746	5.74911	19.6171	4.92157	20.0411	4.77898	14.7579
667	214.0853@14.8874	0.0676464	0.0712892	0.636339	0.895406	0.490596	0.216534	0.895406	0.517714	0.517714	0.8195	0.8195	0.8195	0.8195	0.8195	1	1.24322	-0.131404	1.49627	-2.01894	0.746184	1.13101	1.62971	-0.259772	0.633041	-1.55713	0	-1.14606	1e-08	3.85871	1e-08	3.02752	2.08689	5.72793	1e-08	1e-08	1e-08	1.1403	2.59413	1e-08	1e-08	6.87988	1.31583	8.20181	2.34088	2.27236	1.11762	3.47916	1e-08
668	214.9717@0.7404	0.0386616	0.105715	0.186149	0.96708	0.363739	0.52681	0.212322	0.461948	0.197187	0.467899	0.496258	0.467899	0.467899	0.300469	0.300469	-1.08077	-0.0173108	-0.648145	-0.895863	-1.29001	-0.450696	-0.897579	-1.73083	-5.46027	-0.586494	-3.3633	-2.84068	2.01593	0.91918	2.27022	1.53582	0.935825	1.07962	1.09057	1.3461	1.3273	0.541869	1.40769	0.777509	1.72099	1.27376	1e-08	0.522532	2.12902	1e-08	0.171727	0.70782	1e-08
669	215.0649@3.666	2.29e-05	0.000456986	0.209346	0.000346684	0.0215022	0.0110324	0.0110324	0.0709953	0.0215022	0.955987	0.997268	0.997268	0.306759	0.306759	0.621101	0.0387511	-2.30532	0.000536044	-0.459359	0.00345375	-0.555621	-0.29923	-0.56417	-0.367535	-0.31628	-0.137544	-0.44824	69.3448	191.138	59.3206	162.623	70.9375	47.5775	61.2308	23.9937	59.3229	114.331	69.3903	142.962	72.5665	128.648	56.4073	112.038	51.7667	124.442	52.7979	114.822	45.4693
670	215.9977@1.2136	0.0308768	0.19022	0.298657	0.22031	1	0.275591	1	1	1	0.25958	1	0.25958	1	1	1	1.95457	2.73264	0	-0.584963	2.17621	2.51969	0	-0.584963	-0.0524674	-0.584963	0	-0.584963	1e-08	1e-08	1e-08	0.102302	0.146756	0.249355	0.249767	0.770609	1e-08	1e-08	1e-08	1e-08	0.411218	0.107302	1e-08	0.77269	1e-08	1e-08	1e-08	1e-08	1e-08
671	216.0987@1.1347	0.000147048	0.00286228	0.253324	0.18575	0.603159	0.021069	0.00757094	0.422036	0.938664	0.788114	0.860707	0.997365	0.421765	0.421765	0.788114	-0.111813	0.779666	-0.0569487	-0.47323	0.00565254	1.32298	-0.329301	1.62262	-0.514162	-0.570315	-0.112468	-0.047949	9.68431	10.2933	7.21463	15.7183	8.65737	19.4368	6.98133	25.2182	7.70707	8.17115	8.5378	10.5663	9.46337	29.2403	7.50191	35.8363	6.91468	36.702	6.53556	43.3964	5.34477
672	216.9791@2.8224	0.00289282	0.0140411	0.0167379	0.0193365	0.986933	0.534524	0.827388	0.534524	0.986933	0.0893492	0.747018	0.0651978	0.0616856	0.114757	0.0322678	0.769558	1.58646	0.14747	-0.0896619	0.883094	-1.33461	0.949564	-0.484876	0.689878	-1.3989	1.17222	-0.0765129	0.360241	0.180178	0.318222	0.0985928	0.588157	0.41101	0.568452	0.426169	0.351903	0.0386982	0.399581	0.223274	0.633938	0.0950097	0.61737	1e-08	0.544213	0.145963	0.766096	0.0532344	0.44389
673	217.919@6.1611	0.00013887	0.0034951	0.134726	0.155251	0.150079	0.0187634	0.24697	0.198374	0.394215	0.360709	0.314687	0.497176	0.314687	0.197758	0.360709	-0.192241	0.263874	-0.233138	-0.3503	-0.122653	0.489241	-0.267591	-0.24746	-0.388226	-0.283138	-0.203955	-0.181955	5.33437	7.47512	4.80546	7.46296	4.57472	7.79733	4.30012	10.1388	3.92567	5.19716	4.70111	6.52058	4.86279	10.6614	4.45061	10.3072	4.16674	6.41012	4.25647	6.17339	3.54442
674	217.9271@11.4202	0.145399	0.269594	0.149325	0.524586	0.847661	0.638395	0.638395	0.900073	0.638395	0.799126	0.799126	0.799126	0.179316	0.975663	0.78006	2.31015	1.06701	2.24357	-0.363665	2.21921	0.61779	4.32669	0.839596	0.550197	-0.153602	3.02479	-1.43133	1e-08	0.720575	1e-08	1e-08	0.0772314	0.591293	1e-08	0.936515	0.0733574	0.227985	1e-08	0.338767	0.0372042	0.515338	0.04344	0.603688	0.119908	0.739683	0.227617	0.565317	1e-08
675	219.0145@11.4257	0.75876	0.556691	0.454581	0.859361	0.859361	0.859361	0.859361	0.859361	0.864973	0.975804	0.789576	0.682533	0.975804	0.789576	0.682533	0.075655	-0.677547	0.654048	-0.72917	1.4429	-2.21052	0.25731	-1.31749	0.683902	-0.620069	1.32757	-0.390326	1e-08	10.5529	3.42025	4.77351	1e-08	1e-08	3.64429	8.84153	5.06605	4.15128	1.48199	5.09442	7.27713	2.57039	4.0359	1e-08	4.23272	4.50157	1e-08	1.64788	3.154
676	219.0341@1.9899	0.000860888	0.0075024	0.0860304	0.117942	0.146337	0.00878265	0.907425	0.257087	0.704719	0.523159	0.40404	0.848235	0.212738	0.212738	0.426393	0.205891	-0.294692	-0.319612	-0.248124	0.0627356	-0.778227	-0.503289	-0.0136973	-0.523191	-0.183487	-0.293412	0.0594559	3.88273	116.179	3.45292	109.301	4.75979	89.8818	3.70114	93.9397	2.74181	84.2229	3.13614	105.629	4.5868	67.7184	3.07488	63.755	2.69913	102.9	2.47614	120.449	2.36876
677	219.9151@6.1611	0.00127098	0.00897602	0.110112	0.0718459	0.275588	0.0718459	0.281804	0.522242	0.26037	0.304763	0.327591	0.304763	0.247065	0.14789	0.313383	-0.245067	0.38673	-0.180432	-0.294577	-0.2488	0.385344	-0.346094	-0.279899	-0.470673	-0.180037	-0.214135	-0.315272	0.496446	0.734008	0.502721	0.710622	0.452307	0.82805	0.390766	1.0607	0.420863	0.515588	0.460841	0.662236	0.459738	0.905005	0.381157	0.98193	0.380756	0.553165	0.4053	0.636704	0.319725
678	219.9152@11.0016	0.164842	0.094219	0.735257	0.653525	0.347748	0.202163	0.573471	0.224877	0.284776	0.900163	0.96034	0.900163	0.900163	0.900163	0.900163	-0.119695	-0.0705995	-0.00622946	0.138314	-0.0360608	0.208132	-0.0830902	0.0912664	-0.0504179	0.18423	0.0851659	0.163231	0.476127	0.424932	0.486357	0.439548	0.5031	0.431807	0.382752	0.391388	0.442186	0.461666	0.516151	0.489796	0.459507	0.526041	0.479218	0.472598	0.453017	0.490779	0.4556	0.430156	0.442524
679	221.0459@1.1675	0.0208182	0.373603	0.0518395	0.639617	0.964986	0.639617	0.639617	0.639617	0.639617	0.940929	0.940929	0.15364	0.102063	0.102063	0.102063	-0.0752294	-0.617263	-0.0578833	0.0243284	-0.800772	-0.6477	-1.14359	-1.80346	-1.43495	-1.32917	-1.16126	-1.12863	2.36709	2.03649	2.23261	1.87464	2.36312	1e-08	2.00288	2.30292	2.38346	2.11566	2.03535	1.86199	2.14688	1.81565	0.493542	0.680813	1.07498	1e-08	1.007	0.873715	0.880963
680	223.0719@2.8423	0.0040686	0.0989325	0.00266089	0.512547	0.512547	0.573007	0.407571	0.233729	0.498533	0.0144837	0.183404	0.00621916	0.00621916	0.0155356	0.00429853	0.645141	0.363569	0.301842	-0.457309	0.755304	-0.36749	0.7719	-0.643678	0.620439	-0.897449	0.938837	-0.535457	1.1176	0.790748	1.08388	0.50124	1.62271	0.826619	1.82015	0.835658	1.55472	0.468587	1.15907	0.472424	1.99126	0.701272	1.7248	0.300186	1.8757	0.364265	1.88335	0.462709	1.62099
681	223.9443@10.9342	0.817313	0.938529	0.425685	0.979254	0.979254	0.979254	0.979254	0.979254	0.979254	0.980663	0.980663	0.980663	0.980663	0.980663	0.515683	0.251759	0.220379	0.242243	0.220853	0.296305	0.331895	0.320396	0.305192	0.225146	0.254264	0.812572	0.0667068	0.197338	0.299869	0.173315	0.315951	0.258567	0.329336	0.182753	0.388119	0.249509	0.394818	0.18891	0.322873	0.259342	0.445677	0.195818	0.329434	0.258219	0.447578	0.204605	0.313319	0.220161
682	225.0304@2.4684	0.161593	0.00268205	0.230441	0.244837	0.244837	0.00610361	0.952914	0.246431	0.501962	0.545888	0.748416	0.545888	0.823891	0.846916	0.545888	0.51828	0.553569	0.24145	-0.904758	-0.542037	1.27367	0.161724	-0.0456988	0.0941446	-0.859228	0.415628	-0.435897	4.69252	1.63163	5.57847	3.34828	5.03173	4.27139	9.67885	3.03769	5.78736	1.32781	6.3548	1.33207	3.41698	6.40847	3.63715	5.63179	6.20073	2.18681	5.28864	2.63783	5.12739
683	225.0495@2.0703	5.74e-05	0.000107458	0.0325497	0.00589493	0.0015966	0.852447	0.000924391	0.814209	0.028185	0.180382	0.0838088	0.0756109	0.0756109	0.0829198	0.529651	-0.299668	0.408128	-0.477157	-0.825096	-0.625342	0.0204585	-0.691282	-1.04315	-0.525598	-0.0320101	-0.125726	-0.361254	20.3063	11.6736	17.608	11.5753	15.4555	14.3481	15.3476	16.5023	11.9271	6.64138	15.3103	6.48134	12.8729	12.7815	11.7057	10.7994	10.2544	6.02739	13.226	5.25454	11.2357
684	229.0972@5.8597	0.522698	0.921658	0.178342	0.973499	0.973499	0.973499	0.973499	0.973499	0.973499	1	1	0.458593	0.458593	0.175897	0.458593	0	-0.6825	0	0.337627	1.28806	-0.0841904	1.22577	-0.580297	2.30974	0.0329467	1.24622	-0.117895	1e-08	1e-08	1e-08	2.13375	1e-08	1e-08	1e-08	1.2293	1e-08	1.5095	1e-08	1.52282	1e-08	0.563202	1.03256	1.70038	1e-08	1.07321	0.977694	0.531703	1.27468
685	229.9878@6.1482	0.137798	0.129147	0.804783	0.595001	0.382912	0.41215	0.502588	0.851442	0.80988	0.87183	0.87183	0.996463	0.87183	0.87183	0.996463	-0.0709514	-0.0651379	-0.075768	-0.131263	0.0185119	0.108212	-0.0714626	-0.0908114	-0.134386	-0.0171059	-0.0107173	-0.0257722	0.57365	0.747281	0.502156	0.662246	0.565894	0.659979	0.458284	0.687322	0.535123	0.674074	0.485642	0.612868	0.544818	0.765658	0.544881	0.753659	0.522311	0.673918	0.501504	0.649619	0.474935
686	230.0287@6.4615	0.730576	0.394996	0.654897	0.712091	0.865095	0.681271	0.831557	0.925231	0.805836	0.951409	0.951409	0.951409	0.951409	0.951409	0.951409	-1.52384	0.696759	-1.04199	-0.244591	-1.06479	0.986218	-0.966397	-0.495652	-0.693943	0.0796565	-0.520075	0.484749	2.35488	0.242199	0.678103	0.299702	0.626676	0.660676	0.428073	0.217669	0.681421	0.238669	0.791568	0.218725	1.02417	0.4116	0.425721	0.661898	0.924082	0.212068	0.628145	0.17227	1.35501
687	231.0612@2.0949	0.495269	0.75022	0.118333	0.9741	0.9741	0.9741	0.9741	0.9741	0.9741	0.977133	0.497176	0.664775	0.497978	0.137555	0.664775	0.00826398	-0.748222	-0.233957	-0.384148	-0.116538	-0.352677	-0.206135	-0.64949	-0.599448	-0.574583	-0.111761	-0.556269	2.05373	2.11558	1.96406	3.11619	2.10275	0.592054	1.93812	2.52261	1.4518	1.78283	1.96452	2.22591	1.92967	1.87213	1.77633	2.22502	1.63104	1.56319	1.8518	1.77209	1.15843
688	231.0664@10.9893	0.680543	0.196666	0.94273	0.65853	0.496466	0.41732	0.759327	0.695224	0.759327	0.95869	0.95869	0.95869	0.95869	0.95869	0.95869	-0.226971	-0.20655	0.0765744	0.30065	-0.144807	0.387356	0.0344945	0.0714218	-0.0372681	0.144454	0.0926564	-0.105932	0.0559357	0.0454903	0.0510809	0.0319835	0.0600063	0.0361124	0.0314316	0.031027	0.0684312	0.05417	0.0444191	0.0412545	0.0595509	0.0508117	0.0372457	0.0505235	0.0531647	0.0460651	0.0564415	0.0353407	0.053931
689	231.0972@5.7757	0.159968	0.00202708	0.423235	0.00199445	0.542689	0.760156	0.84874	0.562284	0.944568	0.997037	0.645484	0.645484	0.997037	0.997037	0.645484	-0.0816973	2.4328	0.219045	0.907739	0.358779	0.477099	-0.0325359	0.261523	-0.0317667	0.813997	0.22273	-0.0669961	0.469579	0.0634354	0.490023	0.0523135	0.410385	0.361301	0.496387	0.263674	0.48266	0.112096	0.634282	0.10506	0.663595	0.127235	0.566942	0.033881	0.456331	0.0727688	0.481873	0.0659844	0.392473
690	231.985@6.1482	0.920532	0.0748251	0.330554	0.506538	0.81171	0.151526	0.709871	0.207197	0.895531	0.656572	0.904468	0.656572	0.656572	0.656572	0.79956	-0.152304	0.10529	0.027385	-0.0415992	-0.165029	0.235333	0.150191	-0.0721035	-0.229505	0.193216	-0.0614773	-0.0137632	0.0516521	0.0685174	0.0493797	0.0583246	0.052805	0.0679802	0.0381046	0.0684651	0.0535191	0.0581159	0.0494487	0.0651209	0.0489296	0.0706153	0.0411817	0.0787004	0.0583753	0.06178	0.0537413	0.0588784	0.0387182
691	231.9959@3.6625	0.00199208	0.00352406	0.628538	0.00402569	0.0420168	0.657673	0.0459995	0.136562	0.042526	0.989559	0.937831	0.989559	0.81579	0.81579	0.937831	-0.0161437	-1.98193	-0.113091	-0.619243	0.00698145	-0.0969708	-0.38149	-0.562242	-0.385817	-0.350173	-0.132514	-0.594537	0.839136	1.49506	0.639678	1.29495	0.852518	0.225557	0.609841	0.480735	0.582262	0.794722	0.785057	1.02161	0.866042	1.28203	0.619946	1.32661	0.570447	1.08894	0.564756	0.800585	0.497313
692	232.1674@1.0435	0.00819191	0.0295244	0.294792	0.173128	0.35982	0.574255	0.173128	0.315457	0.35982	0.682668	0.537898	0.976501	0.682668	0.854444	0.682668	-0.124553	-0.187401	-0.256481	-0.112303	0.0046352	0.0591116	0.10379	0.164844	0.0412545	0.123573	0.145685	0.103179	1.63561	1.90599	1.45483	1.85089	1.46547	1.70895	1.36935	1.59029	1.01679	1.62856	1.5703	1.84696	1.50045	1.86097	1.59993	2.05303	1.64834	2.05387	1.67262	2.15776	1.53374
693	233.9327@2.1138	0.0541607	0.0291718	0.241151	0.305806	1	0.0200668	1	1	1	0.409791	0.857386	0.994659	0.596636	0.409791	0.792264	-0.449475	0.613875	-0.0696884	0	-0.00131383	1.41485	-0.223845	0	-0.510401	0	-0.108414	0	28.1776	1e-08	31.1036	1e-08	20.5422	1e-08	22.87	5.72901	23.4385	1e-08	33.0473	1e-08	29.3211	9.26499	29.9061	5.56017	23.4228	1e-08	27.3385	1e-08	16.2856
694	234.1123@2.4593	8.2e-08	8.31e-05	7.48e-05	0.00133642	0.72286	0.000109058	0.218184	0.72286	0.247881	0.00313498	0.000554287	0.00313498	0.0080394	0.0580484	0.533855	0.288672	2.08414	-0.603003	0.318206	-0.359074	2.72082	-0.284555	0.917337	-0.160323	0.308538	-0.0418466	0.860497	0.737383	0.0923051	0.712432	0.0522758	0.873584	0.369334	0.897388	0.243722	0.467893	0.0788428	0.486639	0.101418	0.609142	0.483452	0.521227	0.469696	0.605986	0.142326	0.584304	0.130734	0.624185
695	235.0012@6.3596	0.87795	0.117343	0.999873	0.355001	0.827352	0.341535	0.763405	0.763405	0.582725	0.992613	0.992613	0.992613	0.992613	0.992613	0.992613	0.0629044	0.370611	-0.0516736	-0.0679304	0.190751	-0.544841	0.181355	-0.170173	-0.121968	-0.15938	0.137258	-0.289888	0.0203816	0.093057	0.0678379	0.0902566	0.0137133	0.0959201	0.0784378	0.141086	0.0208122	0.0766125	0.0643033	0.0982696	0.0250211	0.0572422	0.0756688	0.0684132	0.024123	0.0742636	0.0759134	0.0886538	0.0206449
696	235.9371@11.0935	0.825981	0.524725	0.338436	0.978922	0.978922	0.978922	0.978922	0.978922	0.733538	0.859636	0.708448	0.708448	0.708448	0.695203	0.777118	0.44391	0.185694	1.33655	0.774586	1.49449	0.620647	1.08142	-0.555956	2.04795	-0.626274	-2.65207	1.90151	0.0121317	0.0648455	0.0807585	0.127424	0.0208055	0.170398	0.105552	0.0482822	0.0933257	0.16947	0.141266	0.159446	0.0838127	0.127114	0.17792	0.168513	0.0766435	0.0970633	0.119923	0.0337195	0.305616
697	235.9464@10.9871	0.0425007	0.0141042	0.891332	0.395737	0.135595	0.0338871	0.384046	0.133386	0.122746	0.94852	0.94852	0.94852	0.94852	0.94852	0.94852	-0.0120084	-0.0658564	0.0116688	0.107292	0.041041	0.224064	0.0284759	0.0668483	0.0138449	0.113661	0.101612	0.123464	2.08424	2.36298	2.06733	2.33611	2.208	2.35357	1.90916	2.13584	2.04488	2.48861	2.14042	2.57327	2.10322	2.7047	2.16816	2.78393	2.0973	2.54055	2.13703	2.3814	1.92235
698	236.1314@13.2676	0.0154789	0.0520868	0.610447	0.261838	0.904709	0.223188	0.315423	0.520257	0.520257	0.860546	0.860546	0.957466	0.860546	0.860546	0.913428	0.277028	0.700071	-0.468942	-0.096593	-0.0661891	0.762143	-0.925931	-1.16778	-0.866473	-0.646451	-0.175772	-0.69176	1.08921	1.99567	1.50476	1.78829	0.901672	2.64224	2.24144	3.50513	0.371457	0.68281	1.50268	2.8561	1.43498	3.56334	1.04268	2.85428	0.78718	1.02068	0.578135	0.663586	0.430766
699	236.1319@13.6855	0.00798583	0.0346311	0.213355	0.297964	0.418375	0.104789	0.748517	0.389074	0.748517	0.451843	0.965013	0.64019	0.473777	0.473777	0.63356	-1.30085	0.820303	-0.0296438	-1.30545	0.315761	1.1424	-0.820115	-0.342519	-0.856583	-1.50832	-0.494377	-0.323531	0.585059	0.573897	0.446758	1.08036	0.086582	0.8875	0.33222	2.03356	0.252665	0.163381	0.758168	0.505925	0.602669	2.08365	0.681601	1.56809	0.249675	0.568403	0.334743	0.736251	0.298859
700	237.0383@6.9057	0.00320308	0.00249355	0.685984	0.00443932	0.00893017	0.192974	0.00443932	0.00541907	0.00988991	0.784353	0.784353	0.848864	0.98025	0.98025	0.784353	-2.63498	-7.2109	0.730255	-1.89971	0.612218	-0.449813	-0.283916	-7.2109	-0.235313	-3.32497	0.751954	-1.72703	0.150737	0.598376	0.0759931	0.477178	0.0328706	1e-08	1e-08	1e-08	0.0713553	0.0856384	0.304774	0.202607	0.339321	0.496992	0.00725999	0.290462	0.0990276	1e-08	0.0871988	1e-08	0.108985
701	237.1112@0.9641	0.00126955	0.000817448	0.545836	0.896464	0.896464	0.000649852	0.896464	0.896464	0.6843	1	1	1	0.803671	1	1	-1.9093	0.612881	-1.64789	-1.84537	-1.08459	3.85856	1.72295	0.686058	-4.29874	0.857897	-4.24627	1.63949	0.668896	0.435355	0.0575946	0.202677	0.140978	0.417655	0.0524294	0.558093	0.193547	0.103283	0.0382803	0.0742716	0.323418	5.27006	1e-08	3.98511	2.33241	1.00738	0.0658161	1e-08	1e-08
702	237.9741@1.6471	0.00578057	0.0379571	0.146787	0.050768	0.801052	0.942181	0.942181	0.816203	0.680504	0.188421	0.913278	0.913278	0.913278	0.913278	0.913278	2.24497	0.826285	0.981861	-0.275773	1.06259	-0.0641326	0.544686	-0.0251734	0.677876	0.144596	1.13517	-0.437077	6.82049	18.4615	6.30978	19.6523	17.4831	28.1922	44.7578	39.3879	13.9012	13.117	12.0313	18.3653	13.3167	21.8926	14.1082	14.564	11.5975	19.3334	7.55569	18.1211	10.5942
703	238.0025@2.7816	0.0253266	0.0527739	0.0826978	0.17953	0.691717	0.202684	0.479506	0.910548	0.669938	0.172874	0.436202	0.13755	0.135546	0.13755	0.135546	0.620795	0.453268	0.385038	0.150828	0.682364	-0.548483	0.809049	0.252305	0.720398	0.0377387	0.776638	0.167587	0.153337	0.115137	0.215193	0.136543	0.251173	0.144467	0.315524	0.200118	0.246076	0.133209	0.235185	0.146207	0.264798	0.0781475	0.326607	0.0939359	0.302218	0.134539	0.343468	0.16524	0.261663
704	239.0433@0.8124	0.289355	0.338713	0.451562	0.804423	0.616661	0.574945	0.804423	0.804423	0.804423	0.6819	0.934394	0.934394	0.934394	0.6819	0.974703	0.596906	0.261519	-0.209527	-0.694289	-0.108854	0.729508	0.144511	0.258185	-1.21267	0.254884	0.0204957	-0.389467	0.304439	1.06566	0.352972	0.917803	0.469386	1.39622	0.524928	0.981431	0.174751	1.02945	0.393791	0.196359	0.147545	1.7994	0.462088	1.48933	0.348714	1.20104	0.37796	1.17113	0.061953
705	239.0477@2.0201	0.0888312	0.0503971	0.326099	0.21753	0.35131	0.162356	0.731231	0.674642	0.674642	0.585291	0.848202	0.903764	0.632691	0.903764	0.848202	-2.84472	0.380537	0.49617	-0.391771	0.210837	0.428011	-1.8384	-0.137021	-0.0827396	-0.169578	0.484213	-0.185615	0.295354	1.07534	0.0477637	1.18479	1e-08	1.30139	1e-08	1.64091	0.178865	0.669934	0.30509	1.05272	0.224211	1.66508	0.172899	1.37565	1e-08	1.18285	0.0720648	0.872502	1e-08
706	239.0831@1.9851	0.000124826	0.00126796	0.385459	0.237984	0.0464486	0.015004	0.134128	0.0378716	0.0460377	0.786435	0.786435	0.963654	0.786435	0.727513	0.727513	0.0880902	0.180005	0.0733839	-0.402075	0.00819821	0.423279	-0.0746099	-0.270915	-0.221291	-0.447808	0.216295	-0.413197	1.84452	3.47714	1.32716	3.71318	1.75909	4.09508	1.61229	4.05075	1.68576	2.37233	1.65144	3.06909	1.6147	5.14472	1.57506	4.4973	1.54541	2.97751	1.46642	2.98179	1.34152
707	241.0446@2.0055	0.00204256	0.0243645	0.0671708	0.151518	0.394887	0.0620554	0.52495	0.77437	0.755049	0.0833514	0.960971	0.920143	0.920143	0.920143	0.343509	0.70284	0.580508	0.0135458	-0.489588	0.112427	0.764886	0.0558333	-0.327254	-0.0547149	-0.100801	0.405537	0.12851	3.49582	1.929	3.64324	3.38915	4.6771	3.87177	6.94318	4.08086	3.7888	1.79761	3.4176	1.99012	3.67851	4.95855	4.03913	4.07823	3.47804	2.59002	3.94272	1.64881	3.08495
708	241.0954@2.0166	1.17e-10	1.74e-06	0.0032271	0.000370781	0.614906	3.87e-06	0.0278733	0.164499	0.00488957	0.0137264	0.543498	0.362987	0.0973608	0.0973608	0.33823	0.740667	-0.576033	0.131352	0.034801	-0.22935	-1.94459	0.400323	0.190907	-0.551741	0.109428	0.22174	0.273575	0.205805	2.89943	0.252342	2.74581	0.34726	2.06042	0.418279	1.72644	0.235873	2.93337	0.265943	2.8497	0.192881	0.756326	0.197926	0.710244	0.274757	3.17196	0.329906	3.27198	0.136597
709	241.9922@2.7371	0.0304219	0.00807686	0.0496694	0.0409625	0.312459	0.685523	0.329129	0.112769	0.468135	0.208051	0.208051	0.229932	0.0639731	0.0639731	0.208051	-0.268452	-1.31327	-0.201623	-0.343786	-0.175898	-0.0963366	-0.460307	0.261503	-0.426676	0.417457	-0.222926	-0.212055	25.1084	2.04846	26.9338	2.20225	21.5612	0.965711	21.6448	0.744807	20.8817	1.3859	24.3728	1.96354	24.5864	1.93258	21.4822	2.04356	18.5582	2.76162	19.2677	2.33382	17.6204
710	243.0233@3.157	2.81e-05	0.00383096	0.000266314	0.0113078	0.995372	0.0455147	0.995372	0.995372	0.995372	0.000799938	0.340589	0.000799938	0.68763	0.248195	0.68763	1.63712	0.976778	0.454337	-0.118327	1.52585	-1.76611	0.180168	-0.118358	0.52875	-0.141952	0.180556	-0.168943	15.7344	61.9075	25.9568	65.5322	69.1967	100.145	60.4816	150.664	26.0732	53.331	31.05	64.0734	61.3014	21.1585	58.7505	16.3089	25.0167	59.2418	22.22	58.1601	34.9257
711	243.0594@3.392	0.290232	0.464418	0.0745742	0.433349	0.998828	0.998828	0.998828	0.998828	0.998828	0.518904	0.391951	0.562881	0.261386	0.18925	0.4089	0.154456	2.52267	-0.261681	-1.02145	-0.151599	0.787702	-0.384639	-0.284503	-0.538798	-0.277743	-0.23098	-0.0371528	21.7423	8.732	18.9775	8.34435	25.0225	8.64194	20.2987	89.4866	15.224	3.41538	18.741	4.9968	19.8685	15.8578	16.7896	13.6215	15.7976	7.85164	15.3926	6.16845	11.7465
712	243.0601@4.7757	0.20347	0.134904	0.288954	0.472021	0.990031	0.260348	0.3616	0.260348	0.66819	0.974396	0.431448	0.940332	0.974396	0.431448	0.906736	-0.0325814	-0.233497	-0.719207	0.00223062	-0.136343	-0.577015	0.0336769	-0.322331	-0.73086	-0.480459	0.192069	-0.105777	658.275	279.458	964.895	281.487	671.13	189.848	915.794	287.275	382.743	253.808	603.221	308.005	574.549	173.617	902.247	202.412	744.924	225.691	916.582	222.94	347.202
713	244.9032@7.2846	0.0029519	0.2378	1.41e-05	0.520039	0.975739	0.641339	0.323208	0.652198	0.975739	1.58e-05	0.926928	0.00162675	0.00136603	0.521263	0.370649	3.80826	1.77911	-0.127947	0.144704	2.59545	1.43392	2.67657	2.31548	0.781969	1.17149	1.02823	-0.0746858	0.0636203	5.78337	6.58393	14.438	50.4573	63.7598	42.6669	5.64254	1.30048	7.46219	4.78291	14.8926	20.5044	24.2794	19.6719	30.3547	22.2336	50.6134	20.2666	50.0423	5.43716
714	245.03@2.0635	0.0622986	0.164288	0.228687	0.630916	0.630916	0.415303	0.356091	0.356091	0.356091	0.54583	0.523153	0.54583	0.341183	0.523153	0.341183	-0.450081	-0.175039	-0.719304	-0.182522	-0.443192	-0.316454	-1.23056	-0.735089	-0.833465	-0.673714	-1.27886	-0.540862	1.81634	0.748561	1.78444	0.633666	1.40387	0.534851	1.23191	0.689447	1.55296	0.506523	0.634122	0.711443	0.882639	0.482102	1.76576	0.627884	0.823026	0.434078	0.711455	0.396338	1.14575
715	245.0757@4.5804	0.000137948	0.00165549	0.159065	0.0263101	0.0354362	0.136137	0.0887213	0.0578003	0.0898753	0.432961	0.694916	0.405924	0.764421	0.571734	0.633751	0.271107	0.373152	0.135076	-0.453837	0.302883	0.226094	-0.103421	-0.328845	-0.245466	-0.385297	-0.194938	-0.318979	508.254	689.578	467.856	709.814	648.918	845.238	528.988	967.225	530.043	435.479	541.874	586.214	708.791	861.002	495.346	775.816	481.743	538.556	426.844	575.602	423.499
716	245.9887@13.3067	0.114001	0.154482	0.347715	0.816833	0.98868	0.196863	0.855912	0.855912	0.855912	0.570416	0.570416	0.69783	0.688391	0.650203	0.688391	-6.07593	1.04521	-6.07593	0.0220394	-0.775844	1.96511	-1.54014	-0.842126	-2.60028	0.408538	-1.1941	0.497777	2.25321	0.0697581	2.45255	2.80855	1e-08	0.877604	1e-08	5.06226	1e-08	0.726036	1e-08	2.19658	2.71351	6.27502	1e-08	4.9631	1e-08	1e-08	1.5832	1.5707	0.741133
717	246.0096@10.9614	0.182764	0.536643	0.109882	0.836952	0.883711	0.836952	0.836952	0.836952	0.836952	0.398411	0.693411	0.693411	0.384321	0.693411	0.29103	-0.0621156	0.0416606	0.0259634	0.018842	0.0247838	0.112643	0.0634674	0.0543917	0.0242873	0.0709941	0.0992687	0.0598454	24.3319	30.544	24.0644	31.506	23.5528	30.1416	22.804	33.7264	24.9189	31.476	24.3563	31.3898	25.1251	32.5735	24.1098	34.5154	25.6383	32.4722	24.9346	31.9618	23.4778
718	248.8504@3.4083	0.132933	0.18579	0.466	0.420786	0.732896	0.384535	0.894457	0.71691	0.883869	0.70652	0.972759	0.972759	0.969055	0.969055	0.762243	1.06242	0.758911	-0.121793	-0.709389	-0.0786514	0.821877	-0.426627	-0.100614	-1.00226	-0.897997	0.821338	-0.349792	0.794599	0.932284	0.180056	0.149796	0.475905	0.708062	1.55959	1.12305	0.345524	0.1756	0.550229	0.486178	0.527264	0.90631	0.395679	1.00649	0.368723	0.358133	0.35642	0.651054	0.13155
719	24-Hydroxycalcitriol	0.636029	0.765217	0.530687	0.993552	0.993552	0.993552	0.993552	0.993552	0.993552	0.55434	1	0.55434	0.55434	0.55434	0.55434	-4.09094	-0.972602	-0.191701	-0.0825063	-3.09024	-0.134979	-4.09094	0.00394567	-4.14341	-0.231099	-4.09094	-0.141832	0.0201433	0.0942632	0.00125574	0.0522271	1e-08	0.0357355	1e-08	0.0389139	1e-08	0.0440289	0.0181085	0.0943188	0.00188482	0.0478407	1e-08	0.0855656	1e-08	0.0805219	1e-08	0.0663696	1e-08
720	250.1783@1.0896	0.00329433	0.0308853	0.284119	0.208448	0.0366793	0.208448	0.0366793	0.0366793	0.0366793	0.974939	0.460377	0.460377	0.460377	0.460377	0.477936	-0.183805	-0.315569	-0.723807	-0.646606	-0.695899	-0.313692	-0.60978	-0.677449	-0.682739	-0.636108	-0.528582	-0.599302	1.67732	5.34744	2.41132	5.34929	1.37536	3.77925	2.22419	4.81594	0.896843	2.85713	1.57882	3.97574	1.17762	4.36345	1.3464	4.24293	1.37665	3.54769	1.30262	3.14065	1.23064
721	250.9793@3.1564	0.000907384	0.00919291	0.21183	0.0329044	0.518774	0.119466	0.514837	0.652979	0.373555	0.757307	0.413101	0.364687	0.364687	0.364687	0.364687	-0.171731	0.776002	-0.41931	-0.327462	-0.500356	0.543509	-0.601152	-0.350469	-0.722659	-0.242536	-0.503328	-0.488874	5.9881	9.88184	6.63815	8.88222	4.46465	13.9434	6.74463	18.1878	5.32596	6.8247	4.11572	8.12908	4.62883	15.7534	4.29707	11.5954	3.50781	6.96925	4.81576	7.74795	3.13645
722	250.983@14.8221	0.0972163	0.0715025	0.519725	0.112028	0.988084	0.112028	0.816402	0.988084	0.988084	0.868163	0.868163	0.868163	0.868163	0.868163	0.868163	-0.760844	1.48128	-1.66848	0.0753836	-1.00641	1.47564	-0.53069	-0.741437	-2.07277	0.197831	-1.11096	0.180936	3.442	4.43768	3.71867	0.458608	2.30955	5.85253	1.91633	7.81771	2.02333	1.28159	1e-08	3.87735	3.08103	5.41879	0.48342	8.19809	1.4524	2.69938	3.50439	1e-08	1e-08
723	250.9832@13.5943	0.273905	0.521015	0.214981	0.762586	0.938427	0.762586	0.938427	0.938427	0.938427	0.454338	0.508471	0.750909	0.59484	0.59484	0.573923	-2.87131	1.16436	-1.2405	-0.651192	0.338184	1.37906	-0.800521	0.350788	-0.776191	0.296989	-1.00002	0.345539	12.0426	1e-08	11.2638	15.2123	2.12341	20.5096	1e-08	15.9659	8.80214	9.30085	1e-08	1e-08	19.9241	29.8191	9.53894	12.5095	6.72977	10.0364	6.65138	10.7172	5.12581
724	250.9835@1.7848	0.618213	0.46243	0.690652	0.946078	0.847275	0.847275	0.847275	0.946078	0.847275	0.931092	0.931092	0.931092	0.931092	0.931092	0.974187	-2.37578	0.277599	-1.28142	-4.68251	-1.215	1.27075	-1.95584	-2.40331	-0.499997	-1.16993	-0.0336626	-2.54762	9.5164	0.477236	2.068	6.23702	1.97053	2.88157	0.261469	5.25728	1.7127	1e-08	3.05302	1e-08	2.79072	1.60601	2.19953	14.5946	1.51815	1e-08	1.46798	1.13847	0.796219
725	252.0684@1.6776	0.0136446	0.000549368	0.863588	0.00167349	0.0804555	0.220202	0.0804555	0.0532529	0.00836262	0.994824	0.994824	0.994824	0.994824	0.994824	0.994824	-0.0741036	0.596955	-0.110284	-0.249562	-0.166687	0.139965	-0.152734	0.213493	-0.383841	0.245368	0.0017627	0.379189	3.32652	3.7566	2.67963	3.99061	2.94963	5.62401	2.7558	6.09381	2.66712	2.99594	2.89701	3.52064	3.50088	4.12686	1.84991	4.40962	2.84536	4.51628	2.55744	4.46655	1.8537
726	252.9911@2.816	0.134537	0.0351504	0.216106	0.256629	0.274135	0.354649	0.25873	0.224105	0.333967	0.486302	0.747907	0.407514	0.407514	0.515424	0.407514	0.522583	0.385025	0.214523	-0.459715	0.617009	-0.366471	0.7321	-0.4965	0.478599	-0.590493	0.749472	-0.397754	1.33394	1.55119	1.70175	1.82552	1.8106	1.90931	2.55024	2.50027	1.64054	0.953378	1.88183	1.50193	1.98452	1.2246	2.67129	1.39464	2.27041	1.06627	2.77204	1.32722	1.68844
727	255.0746@5.2491	0.0233069	0.0521639	0.0702761	0.657553	0.319899	0.841705	0.136236	0.128462	0.136236	0.154877	0.855015	0.230205	0.230205	0.400748	0.154877	0.731894	0.307797	0.0773376	-0.812514	0.586872	0.141259	0.558972	-1.46288	0.38125	-1.83359	0.8244	-1.48773	0.642986	0.577053	0.585772	0.505555	0.867483	0.419907	1.17326	0.920163	0.556138	0.199584	0.740287	0.416841	0.785383	0.540953	1.0602	0.653021	0.858604	0.14068	0.951625	0.252056	0.6929
728	255.9661@11.04	0.423504	0.647216	0.705147	0.909101	0.909101	0.909101	0.909101	0.909101	0.909101	0.931348	0.931348	0.931348	0.931348	0.931348	0.931348	-0.144083	-0.156718	-0.0244929	-0.25336	0.0238442	-0.286901	-0.0865484	-0.535174	-0.421458	-0.459071	-0.331678	-0.546672	1.85446	2.19859	2.58947	1.64877	1.87403	1.92353	2.14754	1.52778	1.86414	1.50618	2.50499	1.72152	1.81395	1.34617	2.70404	1.80735	1.78722	1.05427	2.39796	1.60069	1.48027
729	255.9689@2.784	0.0175708	0.122463	0.249297	0.412061	0.426789	1	0.141913	0.141913	0.141913	0.614288	0.614288	0.614288	0.49808	0.599186	0.599186	-0.384329	-1.11932	-0.35726	-0.911423	-0.298602	-0.0209411	-0.992197	-2.35489	-0.718401	-2.35489	-0.566305	-2.35489	5.57219	2.64205	5.844	7.3265	4.34039	3.61431	4.40596	1e-08	3.24625	1e-08	5.66575	4.32555	5.66491	4.97734	3.6169	4.84757	1.94867	1e-08	3.79038	1e-08	3.6081
730	255.9758@10.9816	1.59e-05	0.000600557	0.30056	0.324718	0.0909411	0.00332591	0.0600985	0.079337	0.138716	0.982319	0.879757	0.879757	0.608198	0.472621	0.982319	-0.00684037	0.126126	-0.0530755	-0.250579	0.0639313	0.478104	-0.188728	-0.298973	-0.311386	-0.268324	-0.00363684	-0.210833	9.4968	18.5548	9.31969	17.6233	9.7747	19.453	8.95279	20.0302	8.4964	13.5326	9.64043	16.8772	10.6422	26.7653	9.02685	23.6275	7.88862	14.6611	8.62057	14.7455	6.34871
731	256.0673@3.376	0.459789	0.483755	0.00540852	0.660057	0.660057	0.996457	0.660057	0.660057	0.996457	0.00591684	0.928074	0.425517	0.792906	0.82423	0.658019	-1.25494	3.10538	-0.0151981	3.69301	-0.247124	-0.391409	0.0855052	2.78568	0.0620381	2.94968	0.135814	-0.451033	0.630396	1.13496	0.566791	0.968931	0.242668	17.7642	0.258964	0.342387	0.620907	15.5962	0.563734	11.6138	0.478909	0.827974	0.529809	0.776003	0.634685	13.7282	0.635601	0.779383	0.513823
732	256.0801@4.5922	2.14e-09	5.94e-06	0.0085172	0.0056751	0.0862237	8.52e-06	0.74078	0.0664292	0.386599	0.0995294	0.555953	0.555953	0.309577	0.03533	0.168339	0.312174	0.668843	-0.0922731	-0.493106	0.0873839	1.53708	-0.188298	0.072135	-0.631511	-0.553606	-0.310136	-0.201682	5.01036	5.38878	4.47663	4.89511	5.74105	7.08799	6.03778	9.26129	4.18045	3.37227	4.71876	3.93436	5.51059	14.5796	4.56879	15.2649	4.08608	5.15519	4.24009	5.65596	2.59463
733	256.1751@1.1436	7.82e-11	0.00036041	1.1e-06	1	1	0.569817	0.000751245	0.00430921	0.00244251	1	1	1	2.29e-06	1.15e-05	1.15e-05	0	0	0	0	0	0.584963	4.20449	3.41471	3.62807	2.67862	3.66354	2.93766	1e-08	1e-08	1e-08	1e-08	1e-08	1e-08	1e-08	1e-08	1e-08	1e-08	1e-08	1e-08	1e-08	1e-08	1e-08	0.0417055	0.356286	0.18895	0.412617	0.255807	0.266
734	256.2151@1.0937	5.17e-07	0.000505361	0.00174635	1	1	0.360346	0.00150352	0.00254052	0.00234639	1	1	0.162667	0.00317889	0.00861844	0.00861844	0	0	0	0	1.65855	0.584963	3.26632	2.61455	2.75293	2.19808	2.70451	2.30655	1e-08	1e-08	1e-08	1e-08	1e-08	1e-08	1e-08	1e-08	1e-08	1e-08	1e-08	1e-08	1e-08	1e-08	0.218394	0.0821962	0.374801	0.216166	0.416082	0.28723	0.290039
735	257.0404@1.8237	0.0552251	0.219106	0.134094	0.646132	0.646132	0.885269	0.646132	0.646132	0.722072	0.31427	0.31427	0.986693	0.399429	0.207525	0.31427	-0.643299	0.83223	-0.636024	-1.55345	-0.0343598	-0.273944	-0.453966	-2.209	-1.26212	-1.72164	-0.62883	-0.908909	2.64298	0.772831	2.5016	0.799034	2.01259	0.663549	1.28122	2.13506	1.13595	0.0865787	2.17451	0.448946	2.6254	0.558485	2.39811	0.741535	1.40105	1e-08	2.35467	0.296681	0.903247
736	257.0857@1.6195	0.159117	0.37108	0.168765	0.934693	0.691155	0.781966	0.781966	0.815188	0.694376	0.233066	0.326495	0.326495	0.326495	0.464362	0.326495	-0.533448	-0.0151748	-0.284873	-0.405318	-0.348696	-0.125262	-0.278191	-0.146462	-0.186574	0.0606847	-0.2844	-0.232913	2.17582	2.06226	2.01764	2.8801	1.40348	2.20951	1.49379	2.68113	1.7974	1.62516	1.64465	2.10666	1.93003	2.19331	1.36307	2.33803	1.83381	2.30926	1.62423	2.15597	1.80426
737	257.2441@13.3722	0.00212131	0.00358414	0.290299	0.0701972	0.774043	0.00745868	0.311893	0.852063	0.861629	0.694521	0.694521	0.694521	0.618395	0.773986	0.773986	-0.88032	1.09777	0.544473	-0.347075	0.574597	1.64659	-4.04264	-1.34099	-0.345177	-0.158608	0.292218	0.105689	2.1846	1.20614	0.141124	1.39763	0.781569	2.93796	0.481871	2.63471	1.64919	0.924261	1.74284	1.12277	2.53226	5.00031	0.931339	3.15193	1e-08	0.254552	1e-08	0.773285	0.971103
738	257.2442@0.2179	0.0976952	0.0520167	0.968068	0.63025	0.381379	0.201171	0.345631	0.345631	0.381379	0.954098	0.954098	0.954098	0.954098	0.954098	0.954098	-0.69728	0.42391	-0.305041	-1.21696	-0.376167	0.889263	-0.624388	-1.29535	-1.09319	-1.48025	-0.376717	-1.16332	16.7289	18.6301	6.37073	12.7019	11.6243	22.0266	2.62203	20.0071	9.68614	4.1667	9.01115	9.31195	16.4868	39.2782	1e-08	18.7559	11.3346	11.4548	3.65006	1e-08	6.53862
739	257.2442@14.9266	0.036357	0.00578488	0.619754	0.752806	0.0304389	0.281011	0.156844	0.284106	0.191651	0.807111	0.807111	0.807111	1	1	1	3.13316	0.228223	3.51167	1.35896	3.95499	0.645991	-0.584963	-2.02075	-0.63743	-1.13058	-0.584963	-1.54324	1e-08	4.53281	0.600185	4.33523	1.68911	4.67454	6.20949	5.7134	1e-08	14.0276	9.9681	8.71889	13.6619	6.64019	1e-08	7.23664	1e-08	1.88526	1e-08	1e-08	1e-08
740	257.2444@0.9618	0.00726952	0.0586645	0.0700604	0.0794064	0.989744	0.667968	0.878846	0.878846	0.878846	0.353323	0.998768	0.797761	0.275596	0.275596	0.347105	0.691985	2.63332	0.00118156	-1.6979	-0.353962	1.44472	-4.61208	-4.76567	-4.10844	-4.76567	0.741677	-4.76567	8.55335	8.33195	4.00819	1e-08	11.6413	20.3038	8.65192	32.3598	2.05194	2.30425	10.5199	0.312029	7.16583	22.949	2.66273	1e-08	0.357638	1e-08	1e-08	1e-08	1e-08
741	258.9466@14.5478	0.131692	0.210228	0.514934	0.980595	0.604496	0.713541	0.483738	0.397307	0.397307	0.813712	0.813712	0.871005	0.929642	0.813712	0.813712	-0.978714	-0.0150779	-1.7504	-0.79438	-0.806774	0.311314	-0.209622	-1.15937	-1.57431	-2.43337	-1.82598	-1.74597	5.11341	5.19836	2.0285	1.76807	1.77471	2.54951	1.84932	4.3445	1e-08	1.68055	2.10596	2.33624	3.4126	2.94521	0.670135	5.69901	1.98264	0.965807	4.19342	2.15312	1.42629
742	258.9467@14.9462	0.644596	0.594052	0.483283	0.803765	0.803765	0.953495	0.953495	0.953495	0.953495	0.70231	0.730106	1	0.70231	0.70231	0.742472	-3.26096	2.04466	-2.676	1.84648	0.242765	0.498367	-3.26096	-2.36855	-3.31343	-0.420017	0.899227	0.483958	0.157919	0.352967	0.438997	0.722348	1e-08	0.793109	1e-08	3.64338	0.062268	3.54474	1e-08	0.322325	0.201243	0.100378	0.505062	1.41863	1e-08	1e-08	1e-08	0.17709	1e-08
743	259.0261@1.6752	7.36e-06	0.00375118	0.00440854	0.0506502	0.0237798	0.554841	0.0099388	0.0100654	0.0099388	0.0518199	0.0493718	0.540531	0.00801505	0.014401	0.0353746	-0.566327	-0.519868	-0.608863	-0.685093	-0.132593	-0.109091	-1.83602	-1.30871	-1.11693	-0.958951	-0.748479	-1.14984	1.927	3.45831	2.17653	4.0786	1.20932	2.31426	1.56193	2.94224	1.06128	1.8012	1.62946	2.88649	2.04508	3.32262	1.69811	3.66539	0.49269	1.46152	0.65668	1.581	0.867226
744	259.0611@11.0534	0.643745	0.458025	0.79053	0.8199	0.82419	0.802657	0.802657	0.82419	0.802657	0.964712	0.998218	0.998218	0.998218	0.998218	0.998218	-0.57773	-0.409865	0.00486817	0.146563	0.0815163	-0.69231	0.000884518	-0.843581	0.0569387	-0.265602	-0.0243086	-0.462269	0.0876226	0.0477992	0.0722288	0.0577567	0.0898535	0.0212833	0.0172497	0.058168	0.0873903	0.0525564	0.0730013	0.0642865	0.0879435	0.0451936	0.0812	0.020131	0.0890305	0.0382301	0.0709189	0.0205918	0.0788027
745	259.9262@10.9872	0.286998	0.330818	0.721448	0.856729	0.548373	0.499578	0.991794	0.499578	0.548373	0.989457	0.938911	0.938911	0.938911	0.938911	0.938911	-0.00597538	-0.0535442	0.0733046	0.106785	0.0302914	0.140889	-0.0270395	0.0054131	-0.0285158	0.137966	0.122823	0.105833	0.463196	0.488592	0.424949	0.495813	0.489057	0.486844	0.395417	0.461696	0.478753	0.542391	0.455686	0.517642	0.468716	0.562194	0.438275	0.523195	0.457692	0.531314	0.413962	0.456791	0.424375
746	259.9951@14.4434	0.676842	0.684061	0.779657	1	0.789818	0.789818	1	0.888597	0.789818	0.945952	0.945952	0.956715	0.971131	0.945952	0.945952	-0.652601	0.0311233	-1.17436	-2.88242	-0.132546	0.948641	-0.0954298	-0.0151246	-1.71328	-0.829694	0.417032	-2.88242	1e-08	1e-08	1.38747	1.94343	1e-08	1.9889	0.831177	1e-08	0.536031	1e-08	1e-08	1e-08	1.25327	3.74104	1e-08	0.282728	0.71328	1.10976	0.717699	0.9533	0.324877
747	260.0386@5.5608	5.68e-13	6.43e-07	3.63e-06	0.725872	0.514318	0.0016596	0.00265947	1.45e-06	1.45e-06	0.501802	0.261651	0.0321987	0.00915583	1.44e-05	1.18e-05	0.193439	0.0674985	0.327861	0.13743	0.654701	0.714586	0.829889	0.653878	1.84533	1.67158	2.01857	1.66697	0.0562328	0.0817162	0.0479238	0.0761609	0.0642516	0.0811736	0.05485	0.0842654	0.0672385	0.079525	0.0634939	0.0941309	0.0875055	0.131615	0.0764672	0.127463	0.0946984	0.125819	0.090445	0.122583	0.174565
748	260.8474@6.1601	0.627524	0.00762717	0.70756	0.175662	0.479184	0.0359415	0.479184	0.257133	0.178551	0.963973	0.963973	0.963973	0.963973	0.963973	0.963973	-0.860292	0.352336	-0.910635	-0.199423	-1.16479	0.547903	-1.29736	-0.217437	-1.55079	-0.365514	-1.45676	-0.446608	8.25585	1.17043	1.73794	1.16498	4.3503	1.43079	1.15469	1.55065	3.52203	0.799076	1.79418	1.23483	2.58388	1.69912	1.87365	1.71514	2.41332	1.00861	1.65285	1.00006	1.71476
749	261.0175@4.2259	1.32e-17	2.23e-08	2.96e-09	0.20588	0.0158464	0.733048	0.00254957	0.000214564	1.88e-08	0.0404736	0.00088635	0.193037	3.85e-05	1.68e-05	2.57e-09	-0.990291	-1.45907	1.0776	1.29827	-0.47412	-0.241532	1.53197	1.67761	1.67169	2.15999	3.37498	4.09697	0.0677401	0.0301107	0.061175	0.0244489	0.03483	0.0101815	0.0300628	0.00966344	0.138561	0.0664786	0.133516	0.0677016	0.0506402	0.0232192	0.0421665	0.02293	0.1864	0.0803773	0.186398	0.0941573	0.185066
750	261.8994@7.2266	0.65231	0.880182	0.661315	0.923947	0.923947	0.923947	0.923947	0.923947	0.923947	0.936854	0.947606	0.936854	0.936854	0.936854	0.947606	1.31519	0.331434	0.238236	0.54843	1.25199	0.737969	0.889035	0.178537	1.35786	0.560812	0.550167	0.699747	1.65705	3.04772	1.86394	3.17292	5.92255	3.99164	2.83887	3.83556	1.74725	6.14593	2.40592	2.95172	6.81385	6.89674	1.57209	3.47822	2.9507	4.07763	3.56995	2.96249	3.06406
751	262.0057@4.5674	2.8e-05	0.00106824	0.224747	0.0376901	0.126689	0.00625976	0.240595	0.133795	0.133795	0.850406	0.716579	0.716579	0.57981	0.426446	0.466452	0.0290159	0.41298	-0.0795357	-0.384944	0.0878074	0.574217	-0.156963	-0.267495	-0.342507	-0.354777	-0.243926	-0.365205	2.27014	2.75774	2.04496	2.63465	2.39538	3.30258	2.00738	3.87702	1.86991	1.77107	2.21373	2.35846	2.59047	4.24249	1.99541	3.78606	1.96137	2.15925	1.90888	2.32053	1.73152
752	262.0365@2.8123	4.89e-11	1.4e-06	0.0364468	0.086416	0.1262	1.67e-06	0.102188	0.086416	0.200915	0.258681	0.533594	0.442103	0.12541	0.12541	0.750606	-0.241763	-1.05084	-0.10771	-0.829217	0.130013	2.14718	-0.438251	-0.941026	-0.454372	-1.07415	-0.0545976	-0.650629	9.3921	56.2245	10.4242	58.3168	8.39486	28.7893	8.36402	26.4982	8.16948	23.3624	10.2213	41.1054	11.5819	268.554	10.1032	238.82	7.51009	24.4624	7.11491	35.1978	6.31942
753	262.9686@2.8174	0.159217	0.231728	0.0658396	0.957471	0.709845	0.398129	0.437132	0.398129	0.437132	0.25504	0.921979	0.283703	0.25504	0.283703	0.0764883	0.756595	0.0379597	-0.0980269	-0.31198	0.607257	-1.04653	0.659671	-0.658587	0.599536	-0.954142	1.21663	-0.641052	0.407016	0.559159	0.233965	0.308366	0.629586	0.490909	0.453352	0.399745	0.382836	0.360176	0.21604	0.338646	0.475415	0.260548	0.501031	0.159449	0.527966	0.341011	0.484607	0.208564	0.344374
754	262.9969@1.9961	0.00518476	0.0310563	0.0496248	0.888689	0.346535	0.0817992	0.888689	0.888689	0.397251	0.209756	0.256147	0.98774	0.209756	0.353365	0.901063	0.254152	0.0395008	-0.247939	-0.36613	0.00214022	0.516213	-0.30549	-0.0577089	-0.18602	0.0446439	-0.0251593	-0.277228	0.112354	0.349864	0.11363	0.335622	0.14847	0.340419	0.121046	0.364095	0.0955762	0.203569	0.0947244	0.328273	0.126596	0.476914	0.0997237	0.503464	0.0955707	0.327628	0.087288	0.330978	0.0978787
755	264.005@4.5732	0.000457306	0.00693491	0.168441	0.0541985	0.167029	0.110932	0.27062	0.27062	0.276099	0.672151	0.538833	0.371737	0.754418	0.538833	0.672151	0.160496	0.495605	0.223717	-0.476612	0.337991	0.411203	-0.102145	-0.369584	-0.261946	-0.355106	-0.154629	-0.337937	1.70366	2.44655	1.56016	2.63226	1.93958	3.06382	1.70829	4.09684	1.87075	1.56728	1.94053	2.08267	2.40495	3.70555	1.72049	3.04821	1.60496	1.94085	1.43576	1.99017	1.40255
756	264.0205@10.9424	0.00484821	0.0182317	0.414486	0.0526739	0.512061	0.0678743	0.815803	0.69505	0.847846	0.716096	0.716096	0.882373	0.716096	0.716096	0.72987	-0.362267	0.677326	-0.247251	-0.41003	-0.0385909	0.630252	-0.247445	-0.202924	-0.435985	-0.272592	-0.140961	-0.107126	4.30308	5.62787	4.47803	6.17426	2.86282	7.33179	3.96836	11.5419	3.17247	3.72103	4.22562	5.16135	4.67709	8.96264	3.87224	9.30513	3.38135	4.89195	4.01574	5.36161	2.78206
757	264.9932@1.662	0.0206046	0.125592	0.11816	0.308635	0.639732	0.521396	0.938225	0.615268	0.521396	0.181272	0.619676	0.619676	0.813064	0.742914	0.53311	2.03813	0.679522	1.03886	-0.354645	1.07284	-0.55161	0.513653	0.058592	0.724243	0.315924	1.20541	-0.56158	0.479377	0.741041	0.520569	0.902358	1.27174	0.973516	2.83515	1.65857	1.13599	0.474059	0.918498	0.811181	1.07624	0.621033	1.02721	0.500189	0.896284	1.0164	0.531301	0.695112	0.892138
758	264.9942@1.9927	0.150372	0.28915	0.0408945	0.786718	0.950023	0.416817	0.950023	0.950023	0.950023	0.295128	0.259649	0.601245	0.0875996	0.295128	0.295128	0.220799	0.393647	-0.34225	0.121749	-0.114135	0.663448	-0.586986	0.107279	-0.259845	-0.139843	-0.258789	0.0632632	0.0487148	0.123548	0.0378468	0.114808	0.05713	0.116087	0.043747	0.197044	0.0348994	0.131213	0.0333812	0.128131	0.0394026	0.183825	0.0405748	0.193698	0.0281509	0.128524	0.029476	0.128232	0.0346362
759	265.0486@10.9876	0.851723	0.360718	0.855629	0.977729	0.9697	0.638131	0.787443	0.9697	0.9697	0.980856	0.980856	0.980856	0.980856	0.980856	0.980856	-0.100056	0.0028154	0.00236228	-0.0246291	-0.0226635	0.0784031	-0.0136746	-0.060017	-0.0597388	-0.0145663	-0.00205594	-0.016102	31.5584	13.7947	30.1383	14.9191	31.5845	14.1408	25.9784	14.6291	31.7187	13.7037	30.0791	14.5241	30.5282	14.651	30.2069	15.6665	31.788	13.8604	29.3267	13.6834	29.1051
760	267.0474@4.766	0.793273	0.784221	0.885186	0.992603	0.992603	0.992603	0.992603	0.992603	0.992603	0.960549	0.960549	0.960549	0.960549	0.960549	0.960549	0.377009	3.2283	1.87618	3.25888	1.25067	2.58545	1.48069	3.25717	0.692075	1.61615	0.504395	4.39871	0.078972	1e-08	1e-08	1e-08	0.106038	0.0273857	1e-08	0.191102	1e-08	0.04033	0.321042	0.182837	0.0908762	1e-08	0.124777	0.128273	0.15689	0.0233136	0.0960399	0.199589	0.134764
761	267.8118@1.6778	0.00147714	0.00979684	0.17723	0.0317581	0.433531	0.0847192	0.482909	0.701751	0.681818	0.784912	0.853688	0.942393	0.530282	0.25501	0.784912	-0.0930607	0.609383	-0.0395214	-0.324256	-0.00779502	0.466475	-0.162744	-0.285662	-0.342382	-0.135678	-0.0729858	-0.181412	2.0769	1.5406	1.8987	1.64695	1.91854	2.14182	1.80872	2.72112	1.80743	1.01456	2.06075	1.53136	2.17765	2.03844	1.77653	2.36589	1.79715	1.26495	1.75435	1.35001	1.52062
762	269.2441@0.9619	0.000217026	0.00174923	0.249661	0.00828933	0.432036	0.036627	0.269762	0.153579	0.606115	0.434426	0.49845	0.434426	0.49845	0.721903	0.434426	0.820075	0.673557	0.63305	-0.218877	0.879618	-0.810611	0.621178	-0.330708	0.402405	-0.4543	0.761714	-0.131215	0.188854	0.793256	0.17693	0.595867	0.245507	1.20694	0.400283	1.00871	0.250671	0.670084	0.316601	0.523499	0.359478	0.427586	0.313523	0.364409	0.270207	0.581049	0.292416	0.523507	0.183756
763	269.8089@1.6738	0.000842498	0.00932566	0.0905965	0.0517882	0.519911	0.0287729	0.548269	0.785811	0.739533	0.32133	0.220588	0.621904	0.220588	0.197486	0.429131	-0.197976	0.474386	-0.254787	-0.256188	-0.0672194	0.550344	-0.288114	-0.231695	-0.407736	-0.100863	-0.12296	-0.163757	3.6343	2.31862	3.18392	2.87149	2.96326	3.318	2.98068	3.89275	2.65026	1.7589	3.06417	2.58676	3.50352	3.65293	3.00431	3.94765	2.76682	2.09245	2.81711	2.32762	2.38923
764	269.988@0.962	1.77e-06	0.000508536	0.0289588	0.070721	0.0950009	0.00138619	0.768862	0.215983	0.156376	0.0707256	0.615003	0.0707256	0.608165	0.749304	0.0960894	1.26664	0.354824	0.399899	-0.411907	1.38891	0.835363	0.453109	0.048155	0.213303	-0.259733	1.05272	0.259679	0.14196	1.32052	0.14774	1.63495	0.318691	1.7185	0.378331	2.06105	0.143066	1.12233	0.239169	1.09909	0.354984	2.74816	0.403683	2.52531	0.273843	1.54832	0.122753	1.50747	0.224873
765	270.109@2.7808	0.000352504	2.69e-05	0.00193816	0.157199	0.191917	2.83e-05	0.0117554	0.0170873	0.0257778	0.0139029	0.286987	0.00614277	0.00406283	0.00614277	0.00406283	0.981821	-0.156223	0.427418	-0.136062	1.17691	-2.54032	1.32929	-0.393549	1.13891	-0.351339	1.36906	-0.310512	0.164218	0.250855	0.184183	0.258012	0.319038	0.223122	0.36904	0.233521	0.256877	0.218634	0.211662	0.244434	0.335535	0.0305734	0.452174	0.0569029	0.432076	0.196438	0.443385	0.190939	0.347006
766	271.8059@1.6727	0.00212843	0.0133506	0.230207	0.0444557	0.573845	0.0481385	0.653544	0.761557	0.882325	0.582482	0.511469	0.673456	0.464747	0.464747	0.660981	-0.159287	0.553342	-0.212965	-0.272839	-0.0733423	0.533443	-0.252988	-0.22863	-0.355564	-0.173842	-0.0958205	-0.0965073	2.36271	1.64082	2.14415	1.9228	2.0946	2.231	1.94115	2.99853	1.81132	1.23994	2.07703	1.70963	2.28084	2.56282	2.00264	2.59509	1.86864	1.36705	1.91333	1.6743	1.54475
767	271.9502@13.4505	0.00509663	0.00315342	0.518208	0.114129	0.143847	0.0138706	0.34178	0.328348	0.463569	0.657579	0.903556	0.980008	0.657579	0.657579	0.657579	-1.17381	0.679922	-0.439268	-1.13384	-0.119623	1.06998	-1.26868	-0.609881	-1.23086	-0.657649	-1.09302	-0.433175	1.46842	1.83579	1.81291	1.95662	1e-08	2.35472	1.17577	3.72093	0.650943	0.557372	1.76907	1.17083	1.34878	4.51264	1.67145	3.44916	1e-08	1.32183	1.0832	1.16315	1e-08
768	272.0041@0.9814	3.89e-07	0.000306128	0.0018482	0.059278	0.0179022	0.00199624	0.510746	0.0388463	0.456479	0.0771822	0.168134	0.0278468	0.438313	0.0779546	0.015598	0.349537	0.276358	-0.327884	-0.519234	0.444324	0.625017	-0.169514	-0.0877847	-0.448691	-0.395927	0.51156	0.103199	0.584715	2.67692	0.745128	3.4697	0.802934	3.49481	0.891487	3.94956	0.468809	2.05878	0.590682	2.22997	0.909301	4.6158	0.900185	4.86369	0.63177	2.86857	0.550649	2.91519	0.491267
769	273.0036@0.9768	6.48e-09	6.07e-06	0.0998654	0.00323489	0.00377273	2.91e-05	0.19146	0.00295829	0.061036	0.332101	0.632856	0.273452	0.632856	0.5445	0.487714	1.03527	0.410408	-1.20824	-0.547713	1.13098	0.919242	-1.21082	0.144963	-1.84333	-0.597107	0.857683	0.217472	1e-08	0.5827	0.103344	0.631524	0.0769621	0.801456	0.136944	0.812323	0.00205281	0.468501	0.0431183	0.362154	0.132204	1.16532	0.0963746	1.13092	0.0110026	0.627556	0.0340877	0.715014	0.0280593
770	273.0703@4.2408	0.0267705	0.0800834	0.629276	0.572796	0.785256	0.131146	0.958963	0.808862	0.958963	0.990825	0.960186	0.960186	0.960186	0.960186	0.960186	0.0273074	-1.18346	-0.155784	-0.514017	0.551775	1.17285	-0.257134	-0.0588747	-0.556728	0.278126	-0.567918	0.0347991	10.0028	38.2779	17.2695	17.7987	15.5968	7.69707	12.1966	16.9931	5.85931	22.2779	18.6215	16.9909	22.7559	82.2218	17.2222	44.207	7.28577	35.6852	15.5343	18.1491	4.39117
771	273.8028@1.6727	0.00712206	0.016074	0.38897	0.0372874	0.835795	0.056367	0.851895	0.885857	0.865431	0.721557	0.721557	0.810105	0.810105	0.721557	0.810105	-0.24392	0.649918	-0.263156	-0.217926	-0.109116	0.561442	-0.199191	-0.192782	-0.308166	-0.0512102	-0.158275	-0.107671	0.738729	0.499345	0.686462	0.577537	0.566592	0.712399	0.636908	0.977315	0.555438	0.392077	0.632121	0.533827	0.721324	0.725781	0.60005	0.86342	0.577103	0.468127	0.664294	0.474055	0.524287
772	273.9224@6.2133	0.284754	0.27195	0.84367	0.64835	0.812082	0.64835	0.749788	0.812082	0.812082	0.958198	0.958198	0.958198	0.958198	0.958198	0.958198	0.359832	-0.546736	0.199566	-0.298238	0.443449	0.386786	0.384151	-0.388815	0.0313468	-0.139352	0.178452	-0.140001	0.314959	1.62688	0.902984	1.26543	0.683391	1.46644	0.879568	0.513546	0.568846	1.19826	0.829783	1.1539	0.851271	1.59212	0.804951	2.18951	0.751998	1.15173	0.83753	1.0573	0.538956
773	274.9685@6.1071	0.183638	0.215328	0.110105	0.96143	0.980741	0.267195	0.635577	0.635577	0.635577	0.220176	0.261549	0.605453	0.816468	0.220176	0.220176	-0.26194	-0.0538611	-0.163242	0.0169379	-0.0737457	-1.10976	-0.0289738	-0.352184	-0.243574	-0.292064	-0.214741	-0.283422	0.129572	0.059597	0.118266	0.0453572	0.106025	0.0606797	0.100663	0.0404284	0.113042	0.0654545	0.108281	0.0407391	0.123259	0.0262519	0.112228	0.022381	0.127207	0.0485965	0.115703	0.0336243	0.101802
774	275.086@5.2205	9.59e-06	0.00083631	0.126574	0.560653	0.0405031	0.0127585	0.0292807	0.0241685	0.0241685	0.613691	0.728665	0.527021	0.381199	0.338924	0.412598	-0.211295	0.143793	-0.122879	-0.570025	0.247601	0.576011	-0.572752	-0.642038	-0.710038	-0.696707	-0.398155	-0.694414	4.46652	9.47238	3.258	8.59278	3.67397	8.70743	2.99818	11.2511	3.079	5.04541	4.01484	7.12336	5.49195	14.2255	3.67885	12.7047	2.59419	5.4629	2.59927	6.11337	2.05088
775	277.8513@6.1612	0.0437164	0.0950768	0.254233	0.631375	0.298307	0.449847	0.449847	0.527495	0.494274	0.708536	0.613179	0.577757	0.577757	0.52543	0.577757	-0.252753	-0.225222	-0.360372	-0.506593	-0.53268	0.293101	-0.463115	-0.389264	-1.15532	-0.294966	-0.790628	-0.327555	1.50275	2.32652	0.843758	2.67109	1.16654	2.13923	0.802863	2.13604	0.957537	1.4725	0.870306	2.04523	0.734156	2.61646	0.887912	3.50696	0.755207	2.01499	0.946991	1.80078	0.397904
776	277.9574@10.9763	0.130498	0.04687	0.876689	0.269194	0.624401	0.132294	0.517007	0.994818	0.770069	0.971776	0.971776	0.971776	0.971776	0.971776	0.971776	0.0141038	-0.0805264	0.0392089	0.0294605	0.0355591	0.11659	0.032686	-0.0489952	-0.012766	0.000304063	0.0906419	-0.0161066	11.7659	17.7367	10.9891	17.4054	12.3113	17.1928	10.6673	16.0415	11.9625	17.719	11.4195	18.1481	11.8186	19.4198	11.5043	18.6802	11.8092	17.3836	11.4673	16.5851	10.6184
777	279.0632@3.9012	0.016993	0.0557247	0.359101	0.107073	0.963168	0.107073	0.282437	0.759472	0.759472	0.999234	0.721005	0.829416	0.829416	0.829416	0.792876	0.000252891	0.639075	-0.449008	-0.045954	0.160869	0.645177	0.083614	0.396154	-0.11941	0.121994	0.221728	0.127547	0.452859	0.609285	0.462978	0.624302	0.388429	1.12634	0.527568	0.794758	0.360582	0.502289	0.31031	0.692623	0.623479	0.955663	0.40039	0.97358	0.417991	0.843569	0.552493	0.779824	0.42926
778	279.9818@3.6624	0.174965	0.179049	0.63088	0.536842	0.862499	0.446641	0.857013	0.887434	0.886372	0.75585	0.996223	0.996223	0.75585	0.75585	0.996223	0.343196	-0.936479	0.0546466	-0.40773	0.0566722	0.634578	-0.425348	-0.476575	-0.561689	-0.223041	-0.0314941	-0.28638	0.584081	1.43539	0.349557	0.536417	0.781598	0.568978	0.402782	0.461302	0.57958	0.773093	0.390101	0.713269	0.60886	1.26503	0.362184	1.79616	0.283477	0.877823	0.411766	0.539275	0.362825
779	27-Norcholestanehexol	0.00264874	0.00460141	0.999127	0.0254709	0.036898	0.00303217	0.036898	0.0356653	0.0356653	0.993485	0.993485	0.993485	0.993485	0.993485	0.993485	-0.23635	7.51021	-0.353647	7.24909	-0.0535292	8.5489	-0.344042	7.27926	-1.00339	7.32689	-0.135215	7.32951	0.194788	1e-08	0.00576888	1e-08	0.133456	0.659408	0.0367948	0.392287	0.011974	0.332149	0.144983	0.54543	0.190367	1.22058	1e-08	0.939972	1e-08	0.385193	0.15512	0.51093	0.097159
780	280.0471@4.5753	0.267251	0.500161	0.416653	0.893667	0.765912	0.765912	0.765912	0.765912	0.765912	0.814907	0.764625	0.764625	0.910292	0.764625	0.764625	0.268955	-0.0906402	0.323323	-0.574663	0.426154	-0.759297	-0.090119	-0.84045	-0.539741	-1.21847	-0.93023	-1.01371	0.0397839	0.166912	0.0625626	0.0870397	0.049314	0.144439	0.0740069	0.0940485	0.0457625	0.0830589	0.0822945	0.0874551	0.0416866	0.0546935	0.095831	0.095337	0.0389803	0.0399677	0.0571687	0.101856	0.0345979
781	281.1582@1.1612	0.104222	0.0889441	0.084618	0.522931	0.498881	0.530598	0.257766	0.257766	0.300715	0.758846	0.729596	0.637306	0.296212	0.484334	0.179164	0.536738	0.55655	0.641531	-1.03505	-1.93344	-0.670398	1.68289	-1.70596	1.28533	-1.64033	2.23287	-1.62035	12.1317	7.99002	2.21774	6.1069	3.14269	9.92591	17.6739	10.8071	19.8461	4.72773	2.53883	2.15157	2.78698	7.88778	1e-08	1e-08	28.0766	3.35118	17.9954	1e-08	10.5919
782	283.0311@0.8052	0.0141519	0.000952724	0.144876	0.687752	0.960395	0.000778358	0.2741	0.471252	0.960395	0.642683	0.812043	0.296798	0.296798	0.490085	0.681725	1.8188	-0.893334	0.944874	0.101193	2.90622	2.7264	3.12423	1.19014	2.09006	0.890125	1.62136	-0.0566656	0.112003	0.307578	1.36175	0.578251	0.729928	0.365021	4.4693	0.111882	0.809964	0.259909	2.02705	0.690285	2.65402	2.52459	8.39402	3.33784	5.98141	0.684186	6.8689	1.33705	3.7347
783	284.0388@4.8286	0.27418	0.355988	0.854782	0.9402	0.708806	0.731914	0.570594	0.570594	0.708806	0.952413	0.952413	0.952413	0.952413	0.952413	0.952413	0.188917	-0.0138922	-0.0586811	-0.199876	0.0537997	-0.136409	-0.117575	-0.388543	-0.152463	-0.409481	-0.0753191	-0.288943	3.07284	4.12932	3.23361	4.1551	4.28455	3.33544	2.90421	4.86959	2.55212	3.18029	3.50296	4.03234	3.26119	3.70943	3.28487	3.82758	3.05397	3.03005	2.7589	3.29843	2.18846
784	284.0404@0.9619	0.0428697	0.109026	0.176334	0.494148	0.268307	0.645353	0.268307	0.253637	0.571412	0.321452	0.88456	0.43275	0.43275	0.88456	0.43275	1.15112	-0.33121	-0.105315	-0.840215	0.663098	0.187527	0.729596	-0.805524	0.122008	-0.978241	0.848895	-0.269839	0.553002	2.76096	0.596689	3.45709	0.893224	1.97113	1.66008	2.97141	0.543739	1.66015	0.525016	1.813	0.795365	3.04541	1.02515	4.03576	0.66676	1.37553	1.23963	2.18216	0.568718
785	284.284@4.1315	9.47e-05	0.273711	0.00111276	1	1	0.313772	1	0.313772	1	0.753317	0.0836027	0.315157	0.00746241	0.00282528	0.00282528	4.18018	0.584963	6.80814	0	5.80868	5.93284	7.74903	3.74835	8.22449	6.06136	8.22231	0	1e-08	1e-08	1e-08	1e-08	0.00577723	1e-08	1e-08	0.00032772	0.0309511	1e-08	0.00577389	1e-08	0.0087912	1e-08	0.00957811	0.0198564	0.0310903	0.00424039	0.0394109	1e-08	0.0512666
786	287.0106@3.9109	4.27e-11	1.86e-05	8.04e-06	0.00916381	0.00175541	0.0421506	0.00533821	0.000127361	0.00010922	0.836985	0.000117432	0.000117432	0.000117432	1.62e-05	1.62e-05	-0.0342099	0.40566	-1.21402	-0.903731	-1.23594	-0.363563	-1.17099	-0.656673	-3.2716	-2.68923	-2.77436	-3.37125	0.142166	0.0888548	0.116676	0.0847508	0.131045	0.127088	0.121731	0.102887	0.0519862	0.0492685	0.0595912	0.0435242	0.0557975	0.0714875	0.0540977	0.0634461	0.0537104	0.0593404	0.0612453	0.0507845	0.01031
787	287.9239@10.9763	0.960713	0.467297	0.999327	0.938366	0.824971	0.824971	0.997628	0.938366	0.938366	0.99781	0.99781	0.99781	0.99781	0.99781	0.99781	-0.131928	0.0429246	-0.105913	-0.282208	-0.179585	0.419126	-0.118517	0.00094701	-0.180991	0.0979064	-0.029984	0.14854	0.127731	0.0962327	0.0827369	0.0734396	0.133084	0.0971398	0.0589921	0.0776566	0.116994	0.0937698	0.078577	0.0457571	0.116241	0.115973	0.0695935	0.110899	0.123306	0.101047	0.0705636	0.0687365	0.0933055
788	287.9977@2.6109	0.873153	0.975541	0.758948	0.953312	0.953312	0.953312	0.953312	0.953312	0.953312	0.908128	0.969398	0.908128	0.908128	0.908128	0.908128	0.524032	0.526592	0.0332236	0.310584	0.624245	0.354423	0.39744	0.198506	0.237873	-0.177123	0.897166	0.105119	0.334853	0.118378	0.93027	1.35798	0.886849	0.752182	0.932357	1.37454	0.327942	0.631895	0.966653	1.19909	0.66971	0.600739	1.28036	1.28674	0.50216	0.643098	1.16422	1.05103	0.451393
789	288.0074@6.3588	0.91593	0.0313066	0.927055	0.108091	0.823704	0.100002	0.823704	0.838338	0.943669	0.982588	0.982588	0.982588	0.982588	0.982588	0.982588	-0.229571	0.288986	-0.0159878	0.0705968	-0.056805	-0.418624	0.27503	-0.0554774	0.235761	-0.0427523	0.473945	0.00961615	0.133952	0.226484	0.38846	0.212302	0.123491	0.302026	0.322068	0.234074	0.148075	0.227216	0.36858	0.233575	0.197249	0.161204	0.304993	0.167069	0.247989	0.218519	0.38414	0.203714	0.211014
790	290.016@2.023	0.578549	0.628278	0.159567	0.852658	0.852658	0.852658	0.852658	0.852658	0.852658	0.537255	0.541427	0.7691	0.360284	0.537255	0.360284	0.169272	-0.071849	-0.164986	0.143853	-0.0748184	-0.0800878	-0.402017	0.0588621	-0.190206	0.0756014	-0.393583	-0.0681454	0.0606078	0.121848	0.0699445	0.123321	0.0828936	0.100375	0.0639114	0.132883	0.0628792	0.138512	0.0535653	0.132363	0.0697634	0.114699	0.0541911	0.117231	0.0478176	0.130946	0.0509844	0.124432	0.0621397
791	291.1907@11.1586	4.01e-05	0.000328766	0.0976541	0.00157055	0.072054	0.000369144	0.0385368	0.02552	0.0314962	0.470719	0.573942	0.875141	0.573942	0.764542	0.247157	-0.1804	-0.785573	0.107515	-0.249842	-0.0280253	-1.73012	0.107342	-0.306455	0.0516311	-0.372508	0.291891	-0.337087	3.54483	3.82772	3.68637	3.82708	3.46327	2.29406	2.91797	2.14665	4.10426	3.09652	3.68642	3.34107	3.73223	1.19885	3.35986	1.10851	4.00302	2.91118	3.78673	3.27869	3.746
792	291.9346@6.1465	0.236746	0.429615	0.379995	0.978677	0.588707	0.660846	0.575615	0.575615	0.575615	0.682604	0.959425	0.954575	0.740191	0.601521	0.601521	-0.306367	-0.0135717	0.0638973	-0.888974	0.0817804	-0.67919	-0.260709	-1.35808	-0.508671	-1.1023	-0.505684	-1.1351	0.0686778	0.0950127	0.100127	0.0353464	0.0696418	0.0817278	0.0668664	0.0474108	0.0692044	0.0385248	0.107245	0.0318688	0.0742509	0.0295781	0.104399	0.0518333	0.0621611	0.015234	0.0787362	0.0356191	0.0578976
793	292.2103@1.0199	0.000276275	0.240058	0.00402122	0.240056	0.996262	0.996262	0.996262	0.996262	0.996262	0.00540401	0.475413	0.401236	0.475413	0.959271	0.620166	1.64954	1.39305	-0.816017	-0.252028	0.607068	0.135981	-0.579411	-0.709756	-0.036459	-0.404888	0.31303	-0.368916	2.52692	1.71386	2.15056	0.828923	7.56733	2.36659	7.10746	4.31159	1.90492	0.888483	0.751925	1.24673	3.34183	2.41894	3.78273	1e-08	2.75517	0.80438	1e-08	0.750339	1.68878
794	293.905@6.1611	0.00464298	0.0142203	0.617741	0.25091	0.200094	0.0756747	0.25091	0.396787	0.396787	0.920526	0.920526	0.920526	0.920526	0.920526	0.920526	-0.137831	0.237202	-0.153375	-0.338296	-0.112659	0.365751	-0.206913	-0.292684	-0.367532	-0.213254	-0.0464037	-0.203453	3.58412	5.9215	3.22025	5.89098	3.26427	6.20934	2.92012	7.71408	2.58154	3.82132	3.53657	5.52206	3.14671	7.74624	3.14653	7.47474	2.74107	4.65505	3.15416	4.98844	2.18219
795	293.9309@6.4355	0.000146279	0.00268541	0.497817	0.0178267	0.553391	0.0429661	0.0313178	0.275929	0.688748	0.732008	0.732008	0.732008	0.732008	0.791059	0.732008	1.11528	-1.60126	0.609729	-0.16401	1.08965	0.527252	0.883025	-0.99134	0.371827	-0.350588	0.627059	-0.105324	1.10781	75.0799	5.63465	73.9051	5.24145	38.6192	9.36517	10.4844	3.6117	61.1868	6.67711	71.7884	6.94088	121.018	7.40861	93.6961	5.21903	39.5935	7.21568	35.3475	2.91134
796	295.1872@13.1631	0.000162884	0.000537472	0.283746	0.0365294	0.0365294	0.00394345	0.140783	0.100895	0.127655	0.554017	0.689123	0.855497	0.554017	0.554017	0.689123	-0.452865	0.508887	-0.219646	-0.792121	-0.0935308	0.771171	-0.4886	-0.441667	-0.570489	-0.5486	0.179093	-0.472971	2.58595	3.65111	2.53961	3.43353	1.7804	4.40137	1.96429	5.67973	1.59232	1.47382	2.8094	2.61751	2.58656	6.34061	2.21726	5.75042	1.86239	2.70568	1.79068	2.51062	1.32495
797	295.9006@6.1611	0.0224178	0.0526805	0.839086	0.875265	0.345157	0.206264	0.48996	0.48996	0.60241	0.962431	0.947774	0.947774	0.947774	0.947774	0.947774	-0.0118018	0.0632356	-0.179003	-0.432513	-0.0429241	0.444211	-0.0957259	-0.279942	-0.338791	-0.266256	-0.214598	-0.209965	0.493669	0.862809	0.438925	0.932887	0.478256	0.79758	0.44674	1.07857	0.336821	0.530974	0.486952	0.799583	0.415809	1.34919	0.489447	1.09398	0.395334	0.704735	0.477388	0.774244	0.273542
798	295.9664@13.346	0.268618	0.296238	0.00595983	0.964375	0.964375	0.325164	0.964375	0.964375	0.964375	0.697976	0.814083	0.956749	0.027071	0.365693	0.0117275	-0.522411	0.140255	-0.233234	0.528267	0.0402323	1.832	1.45094	0.28729	0.713961	-0.503768	1.7605	-0.400435	0.423193	0.503696	0.265638	0.481797	0.279249	0.725125	0.200321	0.360987	0.207245	0.175288	0.378762	1.24599	0.406834	2.52437	0.301477	0.984293	0.923922	1.01909	0.959242	0.183549	0.843538
799	296.1472@1.9291	8.93e-05	0.021571	0.0118739	0.737376	0.637984	0.193341	0.047463	0.047463	0.047463	0.732564	0.943809	0.108956	0.0254519	0.0254519	0.0254519	-0.234015	0.205132	0.0937567	-0.337405	-0.903564	-0.781352	-1.80635	-1.66652	-1.85881	-1.66652	-1.80635	-1.66652	0.217135	0.182601	0.148864	0.149591	0.178634	0.136353	0.132563	0.246595	0.155887	0.158273	0.234687	0.104644	0.143328	0.140954	1e-08	1e-08	1e-08	1e-08	1e-08	1e-08	1e-08
800	297.1578@4.3582	0.000169624	0.00396931	0.072835	0.0928867	0.117072	0.0249737	0.235847	0.325772	0.284042	0.230138	0.436797	0.822941	0.204157	0.12254	0.436797	-0.487414	0.677097	-0.285398	-1.13483	-0.0580141	0.882714	-0.625399	-0.770012	-1.02125	-0.581583	-0.303996	-0.662908	0.645925	0.633192	0.484793	0.788813	0.390429	0.877762	0.416115	1.39591	0.351307	0.175815	0.576464	0.471751	0.558815	1.38746	0.527336	1.23449	0.388155	0.380883	0.344822	0.452998	0.243114
801	297.9774@1.6211	0.913835	0.737392	0.701973	0.98761	0.805814	0.98761	0.805814	0.805814	0.805814	0.942526	0.890503	0.890503	0.942526	0.928437	0.890503	-0.218675	-0.0206809	0.548771	-0.51317	0.511605	-0.0973133	0.178475	-0.50347	0.252074	-0.649754	0.524324	-0.542152	0.847496	1.29098	1.15809	3.96331	1.17409	3.03699	0.549421	2.14252	1.57889	1.85747	1.35497	1.82411	1.70759	2.29714	1.15165	2.61442	1.4246	1.7599	0.845102	1.94652	1.6526
802	29-demethylgeodisterol-O-sulfite	0.156855	0.00544852	0.575333	0.0249793	0.247954	0.166365	0.247954	0.233034	0.287391	0.843619	0.843619	0.8715	0.843619	0.843619	0.976279	0.203546	0.473415	-0.357505	-0.281007	-0.129483	0.295094	0.422943	-0.283818	-0.340071	-0.311942	0.0395153	-0.241956	2.37667	1.92724	2.28936	2.16393	2.55445	2.61846	2.8186	3.06168	1.64803	1.48616	1.99387	1.88094	2.12387	2.51344	2.14163	2.50627	2.04871	1.54063	4.20685	1.81991	1.46951
803	2-acetamidoglucal	0.110001	0.125553	0.170913	0.612146	0.612146	0.514395	0.282723	0.282723	0.282723	0.93826	0.27729	0.27729	0.480741	0.529029	0.27729	-0.00973519	-0.131581	0.239956	-0.135243	0.228904	-0.174059	0.160518	-0.414145	0.129878	-0.483224	0.276147	-0.540921	0.389166	2.55178	0.424364	1.77316	0.405015	2.08403	0.403044	1.8639	0.500792	1.95223	0.459952	1.98569	0.503571	2.02174	0.449842	1.81165	0.447701	1.65824	0.461572	1.58747	0.416731
804	2-Acetylpyrazine	0.000120019	0.0022065	0.0320186	0.0127447	0.967084	0.00394207	0.579392	0.579392	0.689488	0.19024	0.373179	0.745014	0.19024	0.366757	0.0714736	0.263359	-0.580591	-0.177769	0.00490665	0.052083	-1.02333	0.263256	-0.103453	0.170509	-0.116612	0.389686	-0.0724453	1.10077	4.53519	1.08308	4.43888	1.27044	3.26474	1.35078	2.73613	0.999264	4.85812	0.931414	4.14652	1.20371	1.96423	1.06042	2.45081	1.23326	4.44916	1.38776	3.90393	1.07562
805	2-Aminoadenosine	1.66e-06	4.13e-05	0.334037	0.000157285	0.160091	0.00196535	0.775717	0.146068	0.0452056	0.654015	0.666698	0.901227	0.811193	0.811193	0.674796	0.581214	1.24555	0.297166	-0.410921	-0.143246	0.85104	0.202381	0.0704995	-0.212565	-0.440074	0.275239	-0.733875	2.9737	5.51923	2.82879	4.4211	3.89045	12.5412	4.79071	11.0282	2.69207	3.56061	4.43762	3.91594	2.85411	9.89868	2.39994	8.0317	2.9382	5.08332	3.73812	5.35482	1.61782
806	2-Aminoheptanedioic.acid	4.29e-06	0.000730461	0.0130982	0.00461267	0.758498	0.00189609	0.691258	0.849414	0.849414	0.735337	0.707001	0.934771	0.0295608	0.0295608	0.12949	-0.15584	2.63046	-0.185261	-2.678	0.0580849	2.96844	-2.40901	-5.6053	-2.32906	-0.584179	-0.868363	-0.57223	0.519841	0.131568	0.319618	0.136226	0.387002	1.04725	0.366504	0.611001	0.364898	0.036344	0.373398	0.00550093	0.544508	1.16207	0.329438	0.93393	0.0357497	1e-08	0.122308	1e-08	0.0439804
807	2'-azido-dCTP	0.940596	0.932711	0.197243	0.948466	0.948466	0.948466	0.948466	0.948466	0.948466	0.47191	0.93798	0.912812	0.47191	0.791121	0.47191	-0.0990309	0.123124	0.00562599	-0.0223026	-0.0119758	0.0855647	0.0870655	0.0689277	0.037591	0.0432835	0.109146	0.0388921	3.61765	5.34553	3.57876	5.97892	3.20094	5.24092	3.51806	7.09243	3.74247	5.50843	3.48206	5.6423	3.73209	5.76561	3.40483	6.2508	3.93875	5.95473	3.70533	5.9239	3.56114
808	2-Benzimidazolylguanidine	6.63e-07	0.000251778	0.0278885	0.00269252	0.432576	0.00110167	0.361712	0.143786	0.211278	0.687346	0.381497	0.745794	0.0823	0.0668498	0.071492	-0.238472	1.58447	-0.477771	-0.84527	0.146613	1.75269	-1.53445	-1.04379	-2.02427	-2.36195	-1.76928	-1.65129	11.8459	19.1583	7.07847	20.2862	9.2418	71.0728	6.79931	47.2206	6.63606	10.0919	6.95327	11.8632	13.4471	74.0999	7.50155	58.8225	3.41248	8.96106	3.12044	10.1716	2.23633
809	2-Bromoacetaldehyde	0.485071	0.559514	0.957005	0.890935	0.895854	0.895854	0.890935	0.890935	0.895854	0.988047	0.988047	0.988047	0.988047	0.988047	0.988047	-0.0646246	-0.306323	0.0268729	0.0769753	-0.0570702	-0.112511	-0.0267484	-0.843475	-0.0245142	-0.281855	0.103961	0.14963	0.868653	0.687709	0.715002	0.613386	0.900903	0.749089	0.613378	0.303107	0.849771	0.76363	0.763659	0.60877	0.81531	0.78639	0.706921	0.417093	0.809214	0.418634	0.74535	0.306466	0.787397
810	2-Carboxy-4-dodecanolide	0.000147241	0.0148641	0.0208465	0.198898	0.313043	0.290339	0.0801943	0.0801943	0.0801943	1	0.720464	0.195496	0.0374314	0.0374314	0.0374314	0.0350819	0.792264	-0.2631	-0.874672	-0.96781	-0.971797	-5.96533	-6.28457	-6.0178	-6.28457	-5.96533	-5.6996	1.34621	2.02474	0.896939	0.773961	1.1773	2.35397	1.12106	2.49279	0.925693	0.61409	0.94351	0.91226	1.12893	1.40902	1e-08	1e-08	1e-08	1e-08	1e-08	1e-08	1e-08
811	2-Carboxymethyl-3-hexylmaleic.acid.anhydride	0.0279238	0.089407	0.21303	0.0959766	0.936665	1	0.777311	0.936665	0.936665	0.50349	0.586342	0.945401	0.586342	0.586342	0.586342	1.03315	3.38263	0.723301	-2.6896	-0.113638	0.520065	-1.47178	2.02481	-2.18078	-2.6896	-1.81955	-2.6896	4.16278	0.372994	1e-08	0.213688	3.9968	1.87462	4.61533	4.2443	3.22637	1e-08	3.72126	1e-08	3.79855	0.795844	0.0909395	1e-08	0.670917	2.34196	0.846317	1e-08	0.267432
812	2-chloroethylphosphonate	0.134075	0.166837	0.97774	0.692618	0.370077	0.455128	0.339946	0.455128	0.871355	0.996541	0.996541	0.996541	0.996541	0.996541	0.996541	-0.382857	-1.01027	-0.726384	0.981709	-0.618387	0.819627	-0.654599	1.05999	-0.659709	0.794696	-0.746605	-0.264025	0.143401	2.07607	0.519815	0.876869	0.126671	0.66426	0.38196	0.801732	0.0891921	2.15821	0.311666	3.67326	0.107058	1.99341	0.32496	3.21838	0.115641	2.01468	0.305668	4.14194	0.119073
813	2-Deoxy-2-{[3-(dodecanoyloxy)tetradecanoyl]amino}-4-O-phosphono-3-O-[3-(tetradecanoyloxy)tetradecanoyl]hexopyranose	0.0994136	0.358368	0.196813	0.977235	0.619511	0.677778	0.677778	0.977235	0.977235	0.542569	0.48732	0.48732	0.891447	0.824576	0.546887	-0.135408	-0.0677013	-0.189267	-0.697451	0.152659	0.233438	-0.0174175	-0.395028	0.0342207	-0.0559948	0.11035	-0.077593	1.45359	1.42596	1.46039	1.37292	1.2984	1.0367	1.35453	1.63387	1.06409	0.384738	1.49162	1.34122	1.66322	1.64447	1.576	1.64599	1.44455	1.16534	1.43446	0.963139	1.42468
814	2-Deoxy-D-ribitol	6.99e-07	0.000279456	0.013102	0.187034	0.00448594	0.0122145	0.0130596	0.0122145	0.00695626	0.272211	0.139906	0.309584	0.0476637	0.0266478	0.0266478	-0.163332	0.144476	-0.228972	-0.512956	-0.138031	0.304083	-0.408107	-0.371731	-0.592414	-0.384732	-0.555088	-0.45544	1.1171	2.65433	1.07038	2.36053	0.872835	2.72159	1.0805	2.82148	0.93135	1.61701	0.935102	1.89733	1.03844	3.2275	0.949453	2.96401	0.74566	1.92598	0.90285	1.94978	0.696941
815	2-deoxyglucose-6-phosphate	0.00282609	0.0214892	0.129773	0.791439	0.902577	0.0197852	0.938663	0.902577	0.902577	0.681772	0.681772	0.79055	0.681772	0.251714	0.79055	0.139586	0.376242	-0.137452	-0.239956	0.0847935	1.37467	-0.139799	-0.0766513	-0.558029	0.233474	-0.100463	-0.220768	30.7794	19.9068	25.71	16.5716	33.921	23.1997	28.3072	24.1477	23.6497	13.8579	27.7062	17.031	32.5309	34.7665	27.3782	59.8251	25.0829	16.623	26.1895	17.9679	15.1066
816	2-Formylaminobenzaldehyde	4.66e-08	2.9e-05	0.000261378	9.7e-05	0.425945	0.000140419	0.0100015	0.000598052	0.472606	0.0303078	0.0183393	0.0113597	0.00429311	0.00471483	0.000969843	-0.390979	-0.73121	0.351299	0.0505142	0.389733	-0.620837	0.474038	-0.228498	0.457945	-0.436802	0.612124	0.0437456	0.209529	0.238176	0.208606	0.255329	0.167637	0.138146	0.151238	0.159141	0.283235	0.248072	0.250184	0.263018	0.272373	0.159589	0.275447	0.161334	0.280364	0.211344	0.300423	0.209874	0.26716
817	2-Hexaprenyl-3-methyl-5-hydroxy-6-methoxy-1,4-benzoquinol	0.205053	0.405683	0.559161	0.767408	0.972743	0.708763	0.708763	0.767408	0.767408	0.825639	0.825639	0.886663	0.886663	0.825639	0.886663	-0.128863	-0.0900762	-0.235188	-0.00478437	0.058859	0.199786	-0.0732323	0.154723	-0.117237	0.0610746	0.0387222	0.0934128	0.352596	0.610955	0.387138	0.57676	0.358411	0.569174	0.318114	0.546653	0.260085	0.540415	0.368374	0.643368	0.422713	0.619972	0.347825	0.744153	0.34891	0.63315	0.354212	0.689024	0.332068
818	2-Hydroxy-3-carboxy-6-oxo-7-methylocta-2,4-dienoate	0.0439327	0.344653	0.165888	0.63025	0.938366	0.63025	0.63025	0.883896	0.933085	0.641792	0.859056	0.233133	0.233133	0.810094	0.859056	1.76125	2.56201	0.749015	0.558712	2.76006	3.20266	2.75855	2.7569	1.31658	1.54428	0.802555	0.831225	1.39556	0.292191	6.02327	7.53481	3.172	4.63537	21.9772	41.5853	3.79571	3.00493	8.6727	8.52388	12.6054	15.6324	37.6516	56.4275	24.8675	24.5538	25.3369	28.3522	9.53733
819	2-Hydroxypropylphosphonate	0.00256108	2.84e-05	0.529577	0.000816079	0.0027285	0.00242009	0.0332526	0.00134923	0.0791297	0.994358	0.815613	0.994358	0.815613	0.91929	0.994358	0.126783	1.07472	-0.591087	-2.81596	0.11153	0.918292	0.71816	-0.965703	-0.406514	-4.49199	0.122285	-0.672022	0.582003	0.490614	0.369252	0.336693	0.590149	0.943875	0.448484	0.798688	0.328979	0.0807179	0.302504	0.0367658	0.734936	0.791766	0.292774	0.771742	0.761977	0.287368	0.802915	0.136237	0.227699
820	2-Hydroxypyridine	0.00166413	0.00441556	0.370905	0.555251	0.281529	0.290342	0.0331764	0.0126412	0.0289972	0.709759	0.709759	0.709759	0.606671	0.606671	0.606671	-0.902923	-0.206968	-0.626055	-0.433821	-0.557097	0.318662	-1.13539	-1.44626	-1.56216	-2.78779	-1.65317	-1.70166	0.0703127	0.0875113	0.0644576	0.0639712	0.0564357	0.0839422	0.0156397	0.0472955	0.0592462	0.0635399	0.0280777	0.0486023	0.0471717	0.089527	0.0444274	0.099398	1e-08	0.0375694	0.0540373	0.0180202	0.0207093
821	2-keto-4-hydroxy-5-aminovalerate	0.0360956	0.00258858	0.295851	0.0064579	0.412095	0.35633	0.278274	0.412095	0.67841	0.561968	0.744532	0.906723	0.589585	0.561968	0.744532	-0.247172	0.881522	-0.0996564	-0.417485	-0.0140783	-0.499038	-0.162415	-0.594103	-0.286064	-0.410826	-0.0709378	-0.251177	394.091	137.365	404.737	103.831	323.472	254.637	349.578	189.723	351.129	91.5302	394.381	89.0605	427.67	91.8381	363.401	78.8273	350.481	89.1704	363.295	70.6117	286.615
822	2-Keto-glutaramic.acid	0.0471871	0.121753	0.193211	0.437558	0.437558	0.602433	0.219282	0.219282	0.453865	0.449546	0.68702	0.449546	0.504771	0.449546	0.596958	-2.81799	-0.393346	-0.240969	-0.380486	-1.32776	0.161767	-0.875637	-0.632399	-1.7099	-0.656216	-0.528879	-0.350709	3.07078	24.311	5.08276	26.4714	1e-08	17.4546	1e-08	21.2091	1.30029	15.9191	5.59904	23.0909	2.09201	27.4025	1.15624	29.4056	2.72723	12.1468	1.71655	20.6131	1e-08
823	2-mercaptoglutarate	0.0344378	0.634728	0.0600745	0.878537	0.878537	0.944955	0.992853	0.944955	0.878537	0.223856	0.223856	0.304433	0.0895134	0.0895134	0.223856	-0.265935	-0.553848	-0.252156	-0.547577	-0.181527	-0.183351	-0.565683	0.110022	-0.501526	0.175309	-0.301586	-0.518388	16.0975	0.776492	14.8446	1.07704	13.8043	0.246316	11.929	1.01631	12.773	0.587192	13.2072	0.680937	15.507	0.860247	11.7768	0.772077	10.5445	1.05491	10.3611	0.94551	10.252
824	2-nitro-5-thiocyanobenzoate	0.00140241	0.0268882	0.0189127	0.133471	0.769409	0.122133	0.441345	0.592436	0.477124	0.0627099	0.247299	0.0825426	0.0247404	0.0627099	0.0547891	1.20167	0.60779	0.72221	0.144205	1.1167	-1.18299	1.64669	0.357842	1.22013	0.256108	1.3896	0.313669	0.0236335	0.0277068	0.027266	0.0297162	0.0522131	0.0428066	0.0648585	0.0447016	0.0384639	0.0271985	0.0455054	0.036261	0.0443536	0.00644841	0.0660221	0.0188429	0.0674213	0.0439272	0.0919521	0.0296608	0.0527366
825	2-O-Caffeoylhydroxycitric.acid	5.74e-05	0.00409365	0.0273893	0.0169224	0.892822	0.013517	0.687762	0.371387	0.892822	0.0352664	0.122121	0.0795522	0.24426	0.194445	0.0922305	-1.52539	-0.755885	-0.610463	0.0231454	-0.971585	-0.893538	-0.3589	0.106398	-0.444362	0.201174	-0.725711	-0.0221414	0.0230349	0.0627253	0.0246133	0.069474	0.0112752	0.0368641	0.00527711	0.041422	0.0188446	0.0656058	0.0123643	0.0687315	0.0115914	0.0411836	0.0127065	0.0299782	0.0191725	0.0810393	0.0179816	0.0612782	0.0142396
826	2-O-Methyl-L-fucose	0.00101051	0.136919	0.00914542	0.169485	0.516916	0.169485	0.378558	0.169485	0.321476	0.279249	0.848137	0.209068	0.64022	0.827225	0.0303496	-0.611804	-2.75814	0.0983655	-0.632259	-0.749561	-2.75814	0.245492	-1.00038	0.129397	-2.75814	0.983085	-1.65636	0.0265032	0.00482072	0.0325318	0.0105932	0.0281994	1e-08	0.0104318	1e-08	0.0383132	0.00247903	0.0248873	0.00746549	0.0116944	1e-08	0.0234187	1e-08	0.0363708	1e-08	0.033615	0.00656575	0.032608
827	2-oxindole-3-acetyl-asp	1.3e-10	1.09e-06	0.0321955	0.294848	0.882603	7.44e-07	0.882603	0.775586	0.882603	0.897644	0.215245	0.313186	0.313186	0.897644	0.130934	0.0213778	0.495883	-0.35509	-0.0579199	0.219699	2.63539	0.240145	-0.201761	0.0450437	-0.337894	0.395912	-0.121023	2.68528	1.86389	2.34697	2.18638	2.28281	2.22151	2.82457	3.49012	2.08282	1.56717	1.85149	2.32372	3.14324	13.1177	2.71677	12.0484	2.67375	1.50441	3.2699	2.01726	2.42966
828	2-oxopropane.sulfonate	0.132504	0.44138	0.0159749	1	1	0.362056	1	1	1	0.0515382	0.0329866	0.503692	0.824064	0.824064	0.824064	3.5514	0	3.94169	0	2.24915	4.93803	-1.23158	0	1.32825	0	-1.23158	2.75347	0.137583	1e-08	0.143628	1e-08	1.69468	1e-08	1.60226	1e-08	2.87556	1e-08	1.44559	1e-08	1.16013	0.119754	0.176757	3.55125	1e-08	1e-08	1e-08	1e-08	0.646238
829	2-Oxoticlopidine	0.0649432	0.144827	0.242985	0.569727	0.343188	0.343188	0.558185	0.569727	0.764264	0.652245	0.892857	0.652245	0.765656	0.604414	0.765656	0.260854	0.0954964	-0.068665	-0.277209	0.266426	-0.251236	-0.211703	-0.14749	-0.76772	-0.127985	0.201835	-0.0487778	0.404439	2.87685	0.375307	2.9844	0.515486	2.81265	0.418796	3.44969	0.256223	2.26558	0.487279	2.57103	0.426706	2.59879	0.511191	2.32569	0.261255	2.77421	0.412069	2.51743	0.147686
830	2-Polyprenyl-3-methyl-6-methoxy-1,4-benzoquinone	0.00041032	0.0110815	0.0125122	0.0820143	0.391665	0.0369534	0.793888	0.652665	0.391665	0.108547	0.429858	0.422485	0.0488162	0.0345045	0.124473	-0.756779	1.15698	-0.243531	-1.63508	0.224383	1.36595	-1.22781	-0.246149	-1.65884	-0.644501	-0.690484	-1.50611	0.306511	0.258894	0.355785	0.347571	0.230639	0.505205	0.161319	0.847151	0.271467	0.0367049	0.287958	0.158548	0.386391	0.971658	0.387354	0.591481	0.152142	0.269295	0.130636	0.242042	0.105398
831	2-propenyl-thiohydroximate-O-sulfate	0.409335	0.0973741	0.731385	0.254752	0.92922	0.163074	0.934796	0.934796	0.934796	0.994457	0.994457	0.994457	0.866604	0.866604	0.866604	-0.343831	0.884516	-0.430846	-0.626784	-0.0116896	1.04567	0.957558	-0.371221	0.853139	-0.36116	1.14005	-0.278472	1.65943	3.81109	1.25008	3.05638	1.22961	4.14165	1.06292	8.53669	1.00926	2.0448	1.14909	2.4027	1.64429	4.97165	1.24173	9.20505	4.32116	2.7583	1.32916	2.55113	0.708597
832	2-Pyrroloylglycine	3.88e-07	0.00148462	3.44e-05	0.321676	0.0910795	0.00816008	0.321676	0.0400952	0.267465	5.37e-05	0.825765	0.000547491	0.0124619	0.0400565	0.273392	-1.4449	-0.403362	-0.0176417	-0.926586	-0.692457	0.882532	-0.315561	-0.382758	-0.223872	-1.30676	0.0937201	-0.495511	1.81714	0.338768	1.6039	0.234547	0.690669	0.27498	0.565938	0.1585	1.68261	0.150862	1.69684	0.15076	1.142	0.571808	0.974932	0.48516	1.39478	0.209057	1.35415	0.230659	1.40153
833	3-(2-Carboxyethenyl)-cis,cis-muconate	0.0653208	0.182482	0.37215	0.446755	0.962223	0.303387	0.303387	0.602111	0.739121	0.691929	0.857655	0.691929	0.691929	0.692398	0.742326	1.64662	2.48629	0.528973	0.388354	2.06922	2.95281	1.94245	2.97783	1.51349	1.95616	1.03439	1.27179	1.13801	2.04375	3.50542	11.1839	2.49301	11.4127	12.0455	62.7064	2.61938	5.21671	4.08064	12.0969	5.78411	29.581	13.7026	72.8342	8.79932	45.0895	9.04811	59.118	7.95332
834	3-(Hydroxymethyl)-2-octanone	4.78e-05	0.00153755	0.105972	0.0665645	0.098734	0.0112926	0.144307	0.0952043	0.331717	0.288271	0.450271	0.857042	0.278853	0.216968	0.450218	-0.682204	0.654017	-0.38669	-0.968963	-0.0623454	0.917629	-0.840624	-0.791852	-1.1966	-1.02059	-0.419759	-0.468211	3.58453	4.68686	3.24464	4.10107	2.64493	5.97581	1.61109	7.85237	2.23692	1.24188	2.98659	3.24763	4.10624	9.3108	2.43409	7.28966	1.8754	2.41771	1.93802	2.65821	1.17538
835	3,3',5,6-Tetrahydroxy-4',7-dimethoxyflavone.3-glucuronide	0.274827	0.590946	0.0975084	0.979551	0.979551	0.979551	0.979551	0.736336	0.736336	0.156521	0.901545	0.901545	0.769747	0.901545	0.234289	0.903246	-0.225294	0.115798	2.1168	0.208192	2.22674	0.281367	0.773777	0.165439	4.02481	0.650598	3.77409	2.33106	0.133611	2.8258	0.0677359	5.94755	0.148314	3.69718	1e-08	2.47504	0.764857	3.11281	0.108445	2.91242	0.616678	3.045	0.325781	3.04711	0.296405	3.22027	0.0478461	2.52399
836	3,3'-Digalloylprodelphinidin.B2	1.34e-05	0.00109212	0.258234	0.0940915	0.188385	0.00678372	0.288479	0.0653759	0.0653759	1	0.818524	0.57744	0.57744	0.57744	0.57744	-0.154957	0.896763	-0.996049	-1.47529	1.09209	1.47714	-2.15081	-1.00863	-2.20328	-4.4695	-2.15081	-4.4695	0.0716331	0.222855	1e-08	0.17985	0.0279596	0.316766	0.0445414	0.433024	0.0222941	1e-08	0.0181774	0.135748	0.138399	0.670771	0.0336859	0.450341	1e-08	0.0951446	1e-08	0.105006	1e-08
837	3,3'-Dithiobis[4,5-dihydro-2-methylfuran]	0.00881408	0.154099	0.0157147	0.898264	0.346635	0.703481	0.346635	0.336715	0.336715	0.0744765	0.33677	0.645615	0.0744765	0.0333142	0.829353	-0.534973	-0.0573861	-0.200048	-0.69757	-0.0994815	-0.227497	-0.511045	-0.668114	-0.920857	-1.21036	-0.0409092	-0.897366	1.86225	1.87736	1.78258	1.15127	1.09026	1.27611	1.4253	1.63441	1.34175	0.559946	1.83115	1.30753	1.82349	1.09959	1.57847	1.48721	1.36543	0.95714	1.19219	0.94886	0.883265
838	3',4',5-Trihydroxy-3-methoxy-6,7-methylenedioxyflavone.4'-glucuronide	0.0240002	0.0178156	0.0475555	0.914541	0.922673	0.0169835	0.922673	0.890599	0.914541	0.149028	0.444869	0.118299	0.0963369	0.0997827	0.0963369	1.20226	0.0915662	0.724449	-0.0536673	1.34628	-1.35928	1.65918	-0.0556804	1.46941	-0.173935	1.55868	-0.0798139	0.218046	0.32885	0.32776	0.429934	0.497116	0.361688	0.758783	0.446817	0.440132	0.313544	0.461685	0.417532	0.543423	0.134548	0.844319	0.161208	0.739779	0.340626	0.98407	0.389431	0.630351
839	3,4-Dihydroxyphthalate	6.25e-07	2.21e-05	0.000818371	0.000131337	0.334032	6.44e-05	0.347277	0.334032	0.862602	0.00110938	0.0135157	0.00169021	0.00212638	0.00128338	0.00128338	-1.43848	2.03564	-0.510392	-1.05787	-0.926574	2.21053	-0.835987	-0.939875	-1.08695	-1.02432	-1.056	-0.195123	25.1458	5.64933	22.7412	6.9427	8.54307	22.4668	9.12511	29.1609	15.144	2.46625	18.4741	3.5822	13.5362	29.911	11.6574	28.3708	13.0438	2.27508	13.7824	4.28887	9.87642
840	3,5-dihydro-5-methylidene-4H-imidazol-4-one	0.00634253	0.0390364	0.0201404	0.355049	0.380706	0.212609	0.355049	0.355049	0.355049	0.0644598	0.0644598	0.139391	0.045863	0.023875	0.126848	-0.480034	0.308602	-0.447926	-0.34278	-0.295533	0.414705	-0.57719	-0.425862	-0.789842	-0.375611	-0.317591	-0.41133	1.23104	3.22524	1.33916	2.79134	0.966044	3.20501	0.876693	4.24657	0.876414	1.83664	1.00779	2.90756	1.20302	4.45239	0.891111	3.56787	0.86185	2.08817	0.860876	2.39054	0.687463
841	3,5-Di-O-galloyl-1,4-galactarolactone	0.342456	0.9127	0.287249	0.983407	0.983407	0.983407	0.983407	0.983407	0.983407	0.956736	0.518794	0.518794	0.518794	0.518794	0.985294	-0.0901578	-0.115145	0.377884	-0.0272366	-0.432888	-0.163603	0.340368	-0.191433	-0.464143	-0.02419	0.00705117	-0.366923	3.40671	2.21775	1.95131	1.49742	3.2751	1.38164	1.75833	2.04853	3.58412	2.15381	3.37827	1.49188	2.00681	1.88019	1.96229	1.43669	3.40002	1.90477	3.38366	1.34874	1.84911
842	300.0139@11.0467	0.654789	0.272483	0.484866	0.583168	0.583168	0.863868	0.849191	0.520879	0.583168	0.755746	0.755746	0.755746	0.903031	0.955503	0.903031	-2.23102	0.474216	0.595545	-1.28316	-1.53513	-0.2303	-0.295131	-0.295984	0.101169	-4.54532	-0.355116	-1.19212	5.83776	36.8999	32.7739	41.4811	4.86774	44.2711	3.35686	64.6129	23.1145	1e-08	35.2294	30.5278	8.36722	5.10574	4.95573	61.7107	3.91632	31.0294	27.5521	32.8133	16.5754
843	300.0139@12.6929	0.772396	0.67477	0.430016	0.892487	1	0.892487	1	0.892487	0.892487	0.948738	0.711529	0.711529	0.948738	0.711529	0.703299	-0.215193	3.87924	0.859824	0	0.968235	2.27982	-0.0581472	0	-2.15704	3.61322	1.37105	2.75648	1e-08	1e-08	3.546	1e-08	1e-08	13.2626	2.98999	1e-08	1e-08	1e-08	6.81544	1e-08	4.76414	4.06425	3.08608	1e-08	2.921	1e-08	0.932984	1e-08	1e-08
844	300.0153@4.5543	0.000151526	0.00925985	0.0323088	0.111657	0.47706	0.0325434	0.47706	0.462504	0.322968	0.13233	0.702295	0.251833	0.568207	0.31129	0.31129	0.412264	0.511611	0.0844141	-0.316487	0.298931	0.674979	-0.171884	-0.331807	-0.315099	-0.362833	-0.312203	-0.475702	2.25465	3.90333	2.35811	4.16115	2.83617	4.89958	3.30236	6.59746	2.2521	2.40964	2.6386	4.06632	3.29136	6.04008	2.3834	6.83545	2.10847	2.81381	1.98619	3.59374	1.82193
845	300.9932@1.9577	0.271241	0.346279	0.100087	0.971788	0.579838	0.579838	0.754217	0.754217	0.83759	0.839366	0.280734	0.839366	0.181178	0.181178	0.280734	-0.0792088	0.00701187	-0.442376	-0.371157	-0.0875382	-0.482772	-0.766772	-0.142253	-0.72083	-0.15641	-0.462454	-0.0921403	0.413381	4.45137	0.599351	5.00879	0.479864	4.15738	0.478764	5.34887	0.305167	3.12015	0.440125	4.19409	0.519846	3.25134	0.433264	3.51837	0.315054	3.81558	0.28016	4.7563	0.341336
846	301.0171@10.9883	0.0614131	0.0750885	0.30229	0.252392	0.620727	0.620727	0.665577	0.252392	0.798384	0.503669	0.701789	0.485092	0.701789	0.485092	0.97726	-2.54955	0.994263	-0.575665	-1.16733	-3.33327	-1.06419	-0.583245	-0.737491	-3.57544	-7.24636	0.184815	-0.501492	2.65997	1.46791	0.833684	3.34969	0.378417	4.65069	0.21833	4.94628	0.167486	1.59754	2.17668	0.547467	0.330766	0.242388	1e-08	2.06159	1.945	0.177526	0.386882	2.71198	0.261338
847	301.9183@10.9763	0.046762	0.0303234	0.687295	0.253236	0.529452	0.0669234	0.923854	0.252785	0.252785	0.913656	0.913656	0.913656	0.913656	0.913656	0.913656	0.013654	-0.0638345	0.0796271	0.0345572	0.082615	0.130909	0.0646606	0.00643791	0.0519854	0.0660781	0.125313	0.0668516	1.5331	1.79712	1.49256	1.88719	1.6069	1.77319	1.44753	1.75165	1.57829	1.83845	1.61906	1.93517	1.56242	2.01585	1.64155	2.0184	1.60667	1.85776	1.55768	1.84302	1.46311
848	302.122@4.5804	1.74e-06	0.000131685	0.0193333	0.00418148	0.00598719	0.0186837	0.0186837	0.00598719	0.040054	0.054066	0.838572	0.280041	0.496485	0.268318	0.571662	0.461827	0.460323	-0.0366286	-0.600821	0.245402	0.335057	-0.180361	-0.436773	-0.330593	-0.597816	-0.130316	-0.349711	3.38536	3.1283	3.00773	3.01322	4.70141	3.92251	4.10369	4.52731	2.74171	1.79966	3.4911	2.24993	4.19763	3.96947	3.38088	3.77762	2.67216	2.3148	2.96962	2.22247	2.32617
849	302.8961@0.9264	2.32e-06	0.000146663	0.0373609	0.166667	0.0140925	0.000731134	0.151295	0.0540455	0.11746	0.135312	0.0766984	0.137899	0.104252	0.0766984	0.454371	-0.355673	0.153343	-0.559232	-0.410228	-0.337025	0.556133	-0.431126	-0.184325	-0.646358	-0.278362	-0.131105	-0.213326	0.437699	0.746096	0.418246	0.741958	0.341983	0.782588	0.326942	0.872342	0.284793	0.504734	0.296106	0.615033	0.386352	1.13232	0.291276	1.0556	0.28831	0.634931	0.34653	0.674647	0.239472
850	304.894@0.9238	0.000310834	0.00250348	0.403705	0.317853	0.0732229	0.0142062	0.132067	0.343222	0.317853	0.769087	0.769087	0.773217	0.769087	0.769087	0.773217	-0.297698	0.186008	-0.213901	-0.427208	-0.117936	0.523378	-0.209504	-0.340051	-0.502599	-0.189303	-0.114094	-0.215362	0.393693	0.707907	0.381992	0.769129	0.337074	0.800862	0.293984	0.87943	0.275671	0.452252	0.393127	0.646218	0.382205	1.131	0.332593	0.991971	0.285521	0.576982	0.385319	0.589896	0.267388
851	305.9999@2.8247	2.81e-10	2.9e-06	0.261581	0.0246121	0.146985	3.57e-06	0.201375	0.200351	0.407135	0.642405	0.598822	0.796948	0.756946	0.85251	0.642405	-0.259956	-1.2956	-0.324528	-0.640974	-0.112696	1.82946	-0.145951	-0.480695	-0.0643227	-0.51969	0.202903	-0.296236	0.0462277	0.217871	0.0610666	0.244141	0.0437533	0.110737	0.0458496	0.0774717	0.044387	0.134914	0.0412939	0.161365	0.0483611	0.80171	0.050871	0.840304	0.0464534	0.127024	0.0505174	0.204069	0.0444601
852	307.9514@2.2423	0.182738	0.253903	0.423066	0.957875	0.957875	0.508266	0.957875	0.957875	0.957875	0.874937	0.874937	0.874937	0.874937	0.874937	0.663891	-1.09406	-0.334904	0.65722	-0.336742	0.747235	0.676063	0.487356	-0.552835	0.539465	-0.715189	0.960936	-0.414719	0.316504	1.82631	0.546316	4.51889	0.346078	3.50157	0.0581033	1.52914	0.804433	2.75375	0.556271	2.27056	0.895223	3.73771	0.553084	6.40048	0.734049	2.12412	0.475516	2.20127	0.860505
853	308.0465@4.5804	0.0127086	0.0453213	0.069245	0.183676	0.85369	0.0929344	0.789706	0.789706	0.827154	0.152467	0.27395	0.523445	0.454698	0.682507	0.152467	1.40908	0.832455	1.18903	-0.347813	0.668913	0.993303	0.786382	-0.602724	-0.565917	-0.542981	1.4768	-0.4571	0.37884	0.631848	0.537677	0.447363	1.34227	0.761099	1.0917	1.16067	1.03243	0.302918	1.05723	0.545098	0.410182	1.22662	1.04697	0.921808	0.414402	0.100477	1.16635	0.610193	0.259691
854	308.9498@0.8574	0.182269	0.23905	0.379042	0.765991	0.429243	0.582046	0.525428	0.429243	0.690697	0.70173	0.946428	0.763578	0.70173	0.70173	0.70173	-0.337729	-0.0496366	-0.0407955	-0.354907	-0.162268	-0.146968	0.268282	-0.182934	-0.551629	-0.263543	-0.335994	-0.0750754	0.15305	7.75677	0.196836	7.39449	0.0832372	6.63033	0.193623	8.00851	0.141233	5.18811	0.198897	6.65896	0.163029	7.14387	0.149636	6.53995	0.20301	6.67217	0.218383	6.67473	0.0971236
855	309.0239@2.8331	0.0205528	0.720944	0.0156932	0.94179	0.97363	0.94179	0.94179	0.94179	0.94179	0.134908	0.610851	0.0418004	0.159028	0.511156	0.0403882	0.392326	0.898737	-0.129731	-0.0389633	0.59088	0.730382	0.364344	-0.281264	0.154938	-0.44673	0.623143	0.22281	1.22562	0.198724	1.02041	0.30544	1.41485	0.182406	1.53309	0.757574	0.93348	0.284282	1.1194	0.206448	1.84554	0.455225	1.53736	0.381222	1.26947	0.330966	1.62184	0.0838951	1.1701
856	309.1924@1.1149	0.00278554	0.0327302	0.196005	0.229224	0.0489141	0.284824	0.0489141	0.0489141	0.0489141	0.950168	0.322795	0.322795	0.322795	0.322795	0.322795	0.0145796	-0.221917	-0.488609	-0.561235	-0.44205	-0.192748	-0.532522	-0.527018	-0.719409	-0.592737	-0.416676	-0.528875	0.240104	0.659696	0.32027	0.655654	0.242088	0.489245	0.323978	0.638569	0.149085	0.384974	0.2503	0.506468	0.185461	0.574112	0.227024	0.576737	0.206537	0.461769	0.180875	0.451068	0.153193
857	309.9925@4.5679	0.0553557	0.0553326	0.869628	0.143386	0.603899	0.236509	0.728357	0.728357	0.813086	0.963545	0.963545	0.963545	0.963545	0.963545	0.963545	0.141181	0.558329	0.218658	-0.375598	0.140255	0.470132	-0.257006	-0.268101	-0.236259	-0.286615	-0.151815	-0.211091	2.17305	3.23119	1.51925	2.41402	2.61097	4.66515	1.46094	3.64778	2.59939	2.30239	1.69717	2.04886	2.68359	4.63793	1.38571	3.18202	1.67884	2.66064	1.41096	2.02721	1.67348
858	310.947@0.8574	0.268402	0.336292	0.510022	0.848655	0.670579	0.670579	0.670579	0.670579	0.719491	0.778771	0.778771	0.956546	0.778771	0.778771	0.778771	-0.229259	-0.053853	-0.183446	-0.343546	0.0203258	-0.164694	0.15502	-0.139052	-0.739705	-0.299206	-0.409729	-0.10267	0.18854	10.4575	0.227088	9.5276	0.0986168	8.59592	0.255945	10.6569	0.142414	6.7915	0.223587	8.95879	0.234068	9.37784	0.187458	8.45121	0.21548	9.02514	0.247296	9.12364	0.114153
859	311.318@0.9773	0.0859328	0.697758	0.131628	0.982463	0.900086	0.900086	0.900086	0.982463	0.900086	0.294978	0.777824	0.320524	0.320524	0.583184	0.501233	1.31029	-0.0693223	0.191741	-0.695642	0.961438	0.428314	1.09096	0.519786	0.504303	0.117562	0.699802	0.441456	0.0734659	0.070417	0.0959158	0.0372733	0.253927	0.0207225	0.166124	0.0819156	0.108402	1e-08	0.0850553	0.0561304	0.109883	0.0408394	0.219946	0.104075	0.201892	0.0825004	0.158917	0.0718998	0.111623
860	311.9422@10.9946	0.000989918	0.00380583	0.590468	0.42706	0.0882069	0.0484479	0.0672549	0.123049	0.0612706	0.945319	0.979603	0.945319	0.798446	0.798446	0.945319	-0.104931	-0.172518	-0.0332526	-0.434933	-0.165634	0.413757	-0.399145	-0.48932	-0.396944	-0.376828	-0.095097	-0.5225	0.418431	0.907377	0.464386	0.921927	0.439719	0.809443	0.381167	0.813685	0.335114	0.612713	0.527587	0.740475	0.465621	1.37411	0.321443	1.0628	0.332394	0.678565	0.337053	0.624559	0.320098
861	313.0333@6.9188	0.0275934	0.0816248	0.121172	0.443552	0.443552	0.297128	0.133638	0.182803	0.631917	0.391619	0.510502	0.610728	0.826048	0.830406	0.459074	-0.575157	-0.302187	0.219458	-0.303701	0.179632	-0.415998	-0.121906	-1.08174	-0.106074	-0.620326	0.246401	-0.153418	2.35876	2.33366	2.88613	1.85201	2.08548	1.64983	1.43495	1.74484	2.8558	1.61103	3.2508	1.78008	3.47731	2.02497	2.46302	1.1122	2.63917	0.981709	2.18074	0.995841	2.1358
862	313.1744@4.5489	0.00201839	0.0614677	0.0655139	0.551653	0.309996	0.170253	0.199852	0.140711	0.410259	0.867358	0.121204	0.345478	0.175026	0.121204	0.121204	0.100869	0.188347	-1.17011	-0.357008	-0.578068	-0.501783	-0.892603	-0.450288	-1.33955	-0.568911	-1.19565	-0.294354	3.34997	6.22091	6.0921	5.68201	6.04892	6.02954	4.07694	7.53334	2.01351	3.94143	2.18242	5.35217	3.65838	4.40903	2.66648	3.99721	2.07982	4.13136	3.00607	4.58035	1.56292
863	313.1801@13.3721	0.060976	0.0115275	0.828823	0.578315	0.314881	0.0189411	0.877391	0.757497	0.91435	0.988651	0.988651	0.988651	0.988651	0.988651	0.988651	-0.504919	0.336066	-0.405059	-1.10079	-0.916399	1.16309	-1.0736	-0.123202	-0.499239	-0.27972	-1.27888	-0.0493278	0.716937	0.733202	1.54109	2.07048	0.510328	1.92265	1.0809	1.61646	0.315443	0.768655	1.38983	0.538591	0.75459	2.86788	0.441779	3.41056	1e-08	1.06347	0.945821	1.51072	0.570987
864	313.9969@10.9503	0.999629	0.98864	0.999973	0.964146	0.964146	0.964146	0.964146	0.964146	0.964146	0.989855	0.989855	0.989855	0.989855	0.989855	0.989855	-0.0772092	-0.0278012	-0.00889543	-0.0167109	-0.0957471	0.0455915	-0.085976	-0.0851861	-0.136032	-0.119881	-0.146189	-0.10561	0.551533	0.372079	0.240054	0.30089	0.543898	0.359158	0.206439	0.300967	0.530076	0.390407	0.256645	0.274812	0.479504	0.374248	0.261253	0.320327	0.479794	0.35451	0.265996	0.279872	0.424907
865	315.8901@6.1611	0.546944	0.636087	0.0823837	0.999467	0.999467	0.860814	0.860814	0.860814	0.999467	0.902469	0.27576	0.6286	0.290828	0.12056	0.407696	0.013251	-0.000298666	-0.229683	0.0123452	-0.07483	0.283099	-0.205098	0.437698	-0.408769	-0.315044	-0.13699	-0.0741717	4.88137	10.6298	4.84501	9.55474	4.81865	8.49308	4.99748	11.6873	3.77507	7.28585	4.51981	13.0722	4.46488	12.4036	4.76987	12.1571	4.00957	18.1658	4.42787	9.17299	3.21757
866	315.9878@11.0077	6.42e-05	0.000718006	0.254904	0.102286	0.0942553	0.0055997	0.0942553	0.0656959	0.129185	0.533525	0.769757	0.927141	0.533525	0.533525	0.533525	-0.228941	0.234243	-0.0771955	-0.301577	-0.0400688	0.506843	-0.238396	-0.295008	-0.384278	-0.348141	-0.231881	-0.250706	4.93237	5.36222	4.15897	5.38774	3.97853	5.84394	3.77876	6.80111	4.36088	3.77608	4.25678	4.94605	4.92975	7.95696	3.91256	7.31805	4.13545	4.40964	3.57116	4.3523	3.1609
867	316.2172@1.0142	0.24972	1.56e-05	0.241369	2.42e-05	0.245932	0.478337	0.0290739	0.077424	0.368423	0.962006	0.474196	0.474196	0.474196	0.474196	0.374635	-0.0472234	1.22824	0.578181	-0.280015	0.560771	-0.15913	0.486031	-0.734672	0.469569	-0.532879	0.87606	-0.205414	7.69687	5.99601	11.8328	5.07842	7.72579	12.7886	11.175	13.1567	12.6892	4.39593	16.4679	4.72477	12.3398	5.84396	16.4676	4.07392	12.6289	3.81564	14.7241	2.83959	9.25453
[truncated: 2,543 more rows]
[truncated: 20 more columns]

## Sheet: 854_basic_data
		Fold change (log2)												Relative abundance values for metabolites after normalization																												Significantly changed
[truncated: 855 more rows]
[truncated: 5 more columns]

## Sheet: Means_Group
Metabolite	Mt 1 exp	Mt 1 exp.sd	Mt 1 post-exp	Mt 1 post-exp.sd	Mt 2 exp	Mt 2 exp.sd	Mt 2 post-exp	Mt 2 post-exp.sd	Mt 3 exp	Mt 3 exp.sd	Mt 3 post-exp	Mt 3 post-exp.sd	Mt 4 exp	Mt 4 exp.sd	Mt 4 post-exp	Mt 4 post-exp.sd	Mt 5 exp	Mt 5 exp.sd	Mt 5 post-exp	Mt 5 post-exp.sd	Mt 6 exp	Mt 6 exp.sd	Mt 6 post-exp	Mt 6 post-exp.sd	WT exp	WT exp.sd	WT post-exp	WT post-exp.sd
[truncated: 3,411 more rows]

[truncated: 1 more sheets: SumFormulas]
