# Supplementary material for: Updating genome annotation for the microbial cell factory Aspergillus niger using gene co-expression networks
Source: Nucleic Acids Res. 2018 Nov 29;47(2):559–69. doi: 10.1093/nar/gky1183 (PMC6344863; doi:10.1093/nar/gky1183)
Supplement: Supplementary Data [file gky1183_supplemental_files.zip › Suppl. Table 6_raw data RNA-Seq.xlsx]

## Sheet: Sample Info
	Strain name	Growth phase	Condition
Sample1	WT	post-exponential	WT_post
Sample2	WT	post-exponential	WT_post
Sample3	TF2OE	post-exponential	TF2OE_post
Sample4	TF2OE	post-exponential	TF2OE_post
Sample5	TF1OE	post-exponential	TF1OE_post
Sample6	TF1OE	post-exponential	TF1OE_post
Sample7	ΔHD	post-exponential	DHD_post
Sample8	ΔHD	post-exponential	DHD_post
Sample9	ΔΔTF12	post-exponential	DDTF12_post
Sample10	ΔΔTF12	post-exponential	DDTF12_post
Sample11	ΔTF1	post-exponential	DTF1_post
Sample12	ΔTF1	post-exponential	DTF1_post
Sample13	ΔTF2	post-exponential	DTF2_post
Sample14	ΔTF2	post-exponential	DTF2_post
Sample15	WT	exponential	WT_exp
Sample16	WT	exponential	WT_exp
Sample17	TF1OE	exponential	TF1OE_exp
Sample18	TF1OE	exponential	TF1OE_exp
Sample19	ΔHD	exponential	DHD_exp
Sample20	ΔHD	exponential	DHD_exp
Sample21	TF2OE	exponential	TF2OE_exp
Sample22	TF2OE	exponential	TF2OE_exp
Sample23	ΔΔTF12	exponential	DDTF12_exp
Sample24	ΔΔTF12	exponential	DDTF12_exp
Sample25	ΔTF1	exponential	DTF1_exp
Sample26	ΔTF1	exponential	DTF1_exp
Sample27	ΔTF2	exponential	DTF2_exp
Sample28	ΔTF2	exponential	DTF2_exp

## Sheet: DifferentialExpression
			TF2OE_post	TF1OE_post	DHD_post	DDTF12	DTF1_post	DTF2_post	TF1OE_exp	DHD_exp	TF2OE_exp	DDTF12_exp	DTF1_exp	DTF2_exp	TF2OE_post	TF1OE_post	DHD_post	DDTF12	DTF1_post	DTF2_post	TF1OE_exp	DHD_exp	TF2OE_exp	DDTF12_exp	DTF1_exp	DTF2_exp	TF2OE_post	TF1OE_post	DHD_post	DDTF12	DTF1_post	DTF2_post	TF1OE_exp	DHD_exp	TF2OE_exp	DDTF12_exp	DTF1_exp	DTF2_exp
anNumber	geneName	Annotation	log2FoldChange	log2FoldChange.1	log2FoldChange.2	log2FoldChange.3	log2FoldChange.4	log2FoldChange.5	log2FoldChange.6	log2FoldChange.7	log2FoldChange.8	log2FoldChange.9	log2FoldChange.10	log2FoldChange.11	pvalue	pvalue.1	pvalue.2	pvalue.3	pvalue.4	pvalue.5	pvalue.6	pvalue.7	pvalue.8	pvalue.9	pvalue.10	pvalue.11	padj	padj.1	padj.2	padj.3	padj.4	padj.5	padj.6	padj.7	padj.8	padj.9	padj.10	padj.11	TF1OE_post	TF2OE_post	DDTF12_post	DTF1_post	DTF2_post	DHD_post	TF1OE_exp	TF2OE_exp	DDTF12_exp	DTF1_exp	DTF2_exp
An01g00010		Protein of unknown function	-0.089	1.512	0	0.105	-0.164	0.093	0.92	-0.047	0.089	-0.031	-0.002	0.038	0.825	0	1	0.624	0.493	0.663	0.021	0.474	0.553	0.857	0.987	0.775	0.899	0	1	0.967	0.868	0.992	0.065	0.998	0.958	0.992	1	na	1	0	0	0	0	0	0	0	0	0	0
An01g00020		Protein of unknown function	-0.44	-0.082	0.061	0.002	0.216	0.093	0.826	0.071	0.31	-0.073	0.073	0.087	0.1	0.752	0.704	0.991	0.273	0.644	0.009	0.432	0.061	0.695	0.603	0.563	0.208	0.833	0.999	1	0.73	0.989	0.032	0.998	0.482	0.974	1	0.999	0	0	0	0	0	0	1	0	0	0	0
An01g00030		Ortholog of A. nidulans FGSC A4 : AN9409, A. fumigatus Af293 : Afu3g04260, A. oryzae RIB40 : AO090124000087, Aspergillus wentii : Aspwe1_0110466 and Aspergillus sydowii : Aspsy1_0062621	0.395	-0.221	0.006	-0.161	-0.163	-0.09	-0.25	-0.013	0.031	0.137	0.109	0.161	0.022	0.243	0.964	0.293	0.316	0.616	0.107	0.883	0.786	0.234	0.32	0.135	0.06	0.36	0.999	0.842	0.767	0.989	0.232	0.998	0.975	0.762	1	0.902	0	0	0	0	0	0	0	0	0	0	0
An01g00040		TFIIF, alpha subunit	-0.157	-0.413	0.206	0.133	0.084	-0.251	0.159	0.014	0.097	0.101	0.015	0.034	0.397	0.033	0.12	0.377	0.613	0.208	0.338	0.889	0.438	0.433	0.904	0.783	0.568	0.069	0.848	0.896	0.91	0.895	0.519	0.998	0.936	0.908	1	0.999	0	0	0	0	0	0	0	0	0	0	0
An01g00050		Has domain(s) with predicted catalytic activity, enoyl-[acyl-carrier-protein] reductase (NADH) activity, fatty acid synthase activity, transferase activity	0.518	-0.175	0.114	0.025	-0.068	-0.039	-0.865	-0.16	-0.097	0.078	-0.144	-0.208	0	0.252	0.328	0.843	0.621	0.794	0	0.005	0.18	0.191	0.088	0.02	0.001	0.37	0.999	0.992	0.911	0.994	0	0.287	0.751	0.708	0.821	0.35	0	1	0	0	0	0	-1	0	0	0	0
An01g00060		Fatty acid synthase subunit alpha; induced by growth on starch and lactate	0.431	0.191	-0.009	-0.066	-0.048	-0.064	-0.954	-0.203	-0.182	0.057	-0.14	-0.289	0	0.115	0.92	0.52	0.638	0.604	0	0	0.005	0.318	0.046	0	0	0.198	0.999	0.943	0.917	0.989	0	0.025	0.103	0.841	0.662	0.005	0	1	0	0	0	0	-1	0	0	0	-1
An01g00070		Ortholog(s) have tRNA (guanine-N2-)-methyltransferase activity, role in tRNA N2-guanine methylation and mitochondrion, nuclear inner membrane localization	-0.092	0.043	0.366	0.196	0.019	0.234	0.19	0.116	0.217	0.237	0.044	0.111	0.693	0.862	0.014	0.252	0.92	0.225	0.278	0.252	0.105	0.069	0.727	0.38	0.809	0.913	0.33	0.815	0.984	0.911	0.456	0.998	0.625	0.45	1	0.999	0	0	0	0	0	0	0	0	0	0	0
An01g00080		Ortholog(s) have role in lipid homeostasis, mitochondrion organization and integral component of mitochondrial membrane, mitochondrial outer membrane localization	0.145	0.063	-0.071	-0.139	-0.01	-0.25	0.922	0.048	0.053	0.569	0.197	0.133	0.558	0.803	0.668	0.465	0.961	0.229	0	0.652	0.733	0	0.165	0.355	0.71	0.872	0.999	0.93	0.993	0.916	0	0.998	0.969	0.005	0.954	0.999	0	0	0	0	0	0	1	0	1	0	0
An01g00090		Has domain(s) with predicted nucleic acid binding, zinc ion binding activity	-0.161	0.034	-0.235	-0.084	-0.067	-0.179	0.694	0.001	0.085	-0.145	-0.034	-0.025	0.589	0.908	0.172	0.675	0.767	0.4	0.002	0.995	0.585	0.4	0.818	0.871	0.735	0.944	0.921	0.976	0.948	0.96	0.008	0.998	0.962	0.893	1	0.999	0	0	0	0	0	0	1	0	0	0	0
An01g00100		Pyruvate dehydrogenase (lipoamide)	0.377	-0.458	-0.095	-0.049	0	0.103	-0.378	-0.005	0.091	0.049	0.023	-0.03	0.002	0	0.342	0.65	0.998	0.519	0.002	0.932	0.221	0.448	0.768	0.678	0.008	0.001	0.999	0.972	1	0.976	0.01	0.998	0.803	0.913	1	0.999	-1	1	0	0	0	0	-1	0	0	0	0
An01g00110		Ortholog(s) have endoplasmic reticulum, extracellular region localization	0.06	0.081	0.088	0.04	0.225	-0.039	0.039	-0.018	0.069	0.08	0.271	0.35	0.634	0.56	0.436	0.765	0.055	0.779	0.821	0.853	0.598	0.531	0.028	0.005	0.768	0.677	0.999	0.987	0.347	0.994	0.9	0.998	0.963	0.944	0.521	0.121	0	0	0	0	0	0	0	0	0	0	0
An01g00120		Ortholog(s) have enoyl-[acyl-carrier-protein] reductase activity, role in aerobic respiration, fatty acid biosynthetic process and mitochondrion localization	0.106	0.874	0.089	0.083	-0.029	0.194	0.16	0.09	0.075	0.284	0.268	0.151	0.52	0	0.486	0.554	0.848	0.227	0.283	0.326	0.495	0.009	0.014	0.166	0.677	0	0.999	0.955	0.969	0.915	0.461	0.998	0.948	0.122	0.353	0.958	1	0	0	0	0	0	0	0	0	0	0
An01g00130		Ortholog(s) have fibrinogen binding, glutaminyl-tRNA synthase (glutamine-hydrolyzing) activity and role in endoplasmic reticulum organization, glutaminyl-tRNAGln biosynthesis via transamidation	-0.064	-0.809	0.065	-0.005	0.018	-0.153	0.212	0.067	0.101	0.02	0.116	-0.106	0.822	0.013	0.699	0.979	0.933	0.47	0.194	0.499	0.415	0.874	0.337	0.394	0.897	0.03	0.999	0.999	0.987	0.975	0.355	0.998	0.927	0.994	1	0.999	-1	0	0	0	0	0	0	0	0	0	0
An01g00140		Ortholog(s) have histone methyltransferase activity (H3-K4 specific) activity	-0.078	-0.035	0.063	-0.015	0.092	0.072	0.048	-0.032	0.122	-0.026	0.04	-0.005	0.643	0.839	0.623	0.918	0.549	0.68	0.799	0.753	0.33	0.849	0.743	0.966	0.774	0.898	0.999	0.994	0.885	0.994	0.887	0.998	0.886	0.991	1	0.999	0	0	0	0	0	0	0	0	0	0	0
An01g00150		Ortholog(s) have snoRNA binding activity	0.547	0.429	0.024	0.054	-0.176	0.011	0.296	0.065	0.157	0.202	0.092	0.151	0.001	0.019	0.866	0.735	0.293	0.952	0.031	0.457	0.156	0.058	0.378	0.141	0.006	0.043	0.999	0.982	0.75	0.999	0.09	0.998	0.718	0.409	1	0.914	1	1	0	0	0	0	0	0	0	0	0
An01g00160	hacA	Transcription factor involved in regulation of the unfolded protein response; activates transcription of several genes involved in the UPR; during secretion stress, altered transcription start site relieves translational regulation of hacA	0.194	-0.208	-0.208	-0.046	-0.029	0.178	-1.056	-0.023	-0.219	-0.081	-0.056	-0.071	0.096	0.084	0.016	0.616	0.761	0.142	0	0.702	0.003	0.202	0.498	0.311	0.201	0.152	0.347	0.967	0.948	0.809	0	0.998	0.066	0.725	1	0.999	0	0	0	0	0	0	-1	0	0	0	0
An01g00170		Ortholog(s) have role in late endosome to vacuole transport via multivesicular body sorting pathway and endosome localization	0.02	0.325	0.069	-0.113	-0.084	0.038	-0.272	0.011	-0.047	0.013	0.086	-0.017	0.908	0.048	0.598	0.432	0.582	0.827	0.083	0.908	0.687	0.915	0.449	0.883	0.948	0.097	0.999	0.922	0.899	0.994	0.194	0.998	0.968	0.997	1	0.999	0	0	0	0	0	0	0	0	0	0	0
An01g00190		Has domain(s) with predicted RNA polymerase II transcription factor activity, sequence-specific DNA binding, zinc ion binding activity, role in regulation of transcription, DNA-templated and nucleus localization	0.121	0.708	0.276	0.342	0.151	0.227	-0.084	-0.073	-0.018	-0.197	-0.198	-0.123	0.691	0.012	0.103	0.084	0.493	0.283	0.736	0.484	0.912	0.259	0.181	0.421	0.808	0.028	0.813	0.534	0.868	0.941	0.846	0.998	0.992	0.797	0.965	0.999	1	0	0	0	0	0	0	0	0	0	0
An01g00200		3-oxoadipate CoA transferase	-0.022	0.497	-0.063	-0.138	-0.278	-0.1	-0.609	-0.057	-0.321	-0.169	-0.16	-0.131	0.906	0.004	0.651	0.337	0.078	0.591	0.002	0.58	0.024	0.237	0.225	0.328	0.947	0.011	0.999	0.877	0.415	0.989	0.011	0.998	0.296	0.765	0.99	0.999	1	0	0	0	0	0	-1	0	0	0	0
An01g00210		Ortholog(s) have extracellular region localization	-1.427	0.363	-0.061	0.104	0.067	0.072	0.695	-0.017	-0.034	0	0.056	0.021	0.011	0.427	0.709	0.615	0.774	0.723	0.205	0.605	0.675	0.997	0.462	0.789	0.035	0.554	na	0.967	0.952	0.994	0.37	na	na	na	na	na	0	-1	0	0	0	0	0	0	0	0	0
An01g00220		Ortholog(s) have fungal-type vacuole membrane localization	0.463	0.584	0.189	0.215	-0.026	0.058	-0.172	0.187	0.047	0.309	0.148	0.203	0.068	0.022	0.249	0.263	0.905	0.778	0.306	0.047	0.69	0.007	0.232	0.093	0.153	0.048	0.986	0.821	0.982	0.994	0.486	0.998	0.968	0.105	0.993	0.78	1	0	0	0	0	0	0	0	0	0	0
An01g00240		Has domain(s) with predicted electron carrier activity, heme binding, iron ion binding, monooxygenase activity, oxidoreductase activity, acting on paired donors, with incorporation or reduction of molecular oxygen activity	0.432	1.425	0.044	-0.082	0.125	-0.123	0.489	-0.053	0.003	0.037	0.011	-0.018	0.501	0.039	0.686	0.528	0.488	0.152	0.304	0.334	0.983	0.816	0.913	0.856	0.662	0.08	na	na	na	na	0.484	na	na	0.989	1	na	0	0	0	0	0	0	0	0	0	0	0
An01g00250		Has domain(s) with predicted heme binding, oxidoreductase activity and role in oxidation-reduction process	-0.236	0.528	0.025	-0.028	-0.046	-0.038	-0.334	-0.022	-0.069	-0.049	-0.098	-0.087	0.706	0.555	0.771	0.792	0.703	0.632	0.546	0.61	0.474	0.691	0.176	0.263	na	0.672	na	na	na	na	0.707	na	na	na	na	na	0	0	0	0	0	0	0	0	0	0	0
An01g00260		Has domain(s) with predicted DNA binding, RNA polymerase II transcription factor activity, sequence-specific DNA binding, zinc ion binding activity and role in regulation of transcription, DNA-templated, transcription, DNA-templated	0.192	1.462	0.248	0.182	0.24	0.318	0.394	-0.061	0.062	-0.285	-0.164	-0.082	0.558	0	0.15	0.375	0.296	0.137	0.269	0.475	0.703	0.12	0.229	0.572	0.71	0	0.895	0.896	0.752	0.805	0.446	0.998	0.968	0.593	0.991	0.999	1	0	0	0	0	0	0	0	0	0	0
An01g00270		Has domain(s) with predicted role in transmembrane transport and integral component of membrane localization	0.725	0.359	-0.295	-0.164	-0.47	-0.083	0.681	-0.061	-0.24	-0.158	-0.142	-0.17	0.001	0.115	0.067	0.373	0.023	0.676	0.032	0.489	0.136	0.395	0.314	0.247	0.003	0.198	0.704	0.896	0.211	0.994	0.093	0.998	0.686	0.892	1	0.999	0	1	0	0	0	0	0	0	0	0	0
An01g00280		Has domain(s) with predicted phosphatase activity and role in metabolic process	1.064	0.407	0.181	0.051	0.474	0.31	0.236	0.025	0.001	0.03	0.115	0.112	0.013	0.428	0.266	0.803	0.046	0.115	0.608	0.701	0.994	0.858	0.343	0.385	0.039	0.554	na	0.989	0.318	0.779	0.756	0.998	na	0.992	1	na	0	1	0	0	0	0	0	0	0	0	0
An01g00290		Ortholog of A. oryzae RIB40 : AO090124000045, Aspergillus wentii : Aspwe1_0072249, Aspwe1_0103026, Aspwe1_0177402 and Aspergillus versicolor : Aspve1_0025846, Aspve1_0086138	-0.132	0.366	-0.271	-0.192	-0.219	-0.208	0.196	0.186	0.033	0.171	0.454	0.619	0.484	0.043	0.062	0.253	0.207	0.254	0.244	0.064	0.796	0.186	0	0	0.647	0.088	0.682	0.815	0.654	0.934	0.418	0.998	0.975	0.701	0.013	0	0	0	0	0	0	0	0	0	0	1	1
An01g00310		Ortholog of A. niger CBS 513.88 : An15g02540, An13g03420, An08g08360, An15g04200, An12g09890, An02g10090, An18g01500 and A. oryzae RIB40 : AO090003001172, AO090010000569	0.908	3.989	-0.045	0.008	-0.09	-0.057	1.665	-0.014	-0.024	0.013	-0.005	-0.021	0.168	0	0.443	0.94	0.276	0.34	0.002	0.487	0.671	0.874	0.915	0.618	0.308	0	na	na	na	na	0.01	na	na	na	na	na	1	0	0	0	0	0	1	0	0	0	0
An01g00320		Ortholog of A. niger CBS 513.88 : An11g08720, An13g03430, An02g01130, An15g02550, An15g04190 and Aspergillus wentii : Aspwe1_0032489, Aspwe1_0173955, Aspwe1_0734444, Aspwe1_0739925	0.633	0.867	0	0.122	0.145	0.029	0.335	0.007	0.037	0.018	0.059	0.015	0.292	0.367	0.998	0.228	0.232	0.644	0.404	0.633	0.398	0.653	0.197	0.614	na	0.495	na	na	na	na	na	na	na	na	na	na	0	0	0	0	0	0	0	0	0	0	0
An01g00330	abfA	Alpha-L-arabinofuranosidase, involved in degradation of hemicellulosic component L-araban; glycosylated	-0.095	1.04	-0.102	-0.109	0.152	-0.033	0.208	-0.065	0.001	0.068	-0.016	0.094	0.869	0.051	0.442	0.545	0.493	0.843	0.581	0.403	0.996	0.713	0.907	0.516	0.925	0.1	na	0.952	na	na	0.735	0.998	0.999	0.976	1	0.999	0	0	0	0	0	0	0	0	0	0	0
An01g00340		Ortholog(s) have Golgi apparatus localization	-0.379	-0.66	0.052	0.267	0.134	0.077	-0.691	0.059	-0.143	-0.014	-0.081	-0.01	0.072	0.002	0.718	0.092	0.473	0.667	0	0.515	0.19	0.896	0.47	0.927	0.16	0.007	0.999	0.558	0.861	0.992	0	0.998	0.769	0.995	1	0.999	-1	0	0	0	0	0	-1	0	0	0	0
An01g00360		Protein of unknown function	-2.082	-2.288	0.254	0.008	0.481	-0.016	0.125	-0.002	-0.006	0.011	-0.005	0.001	0	0	0.129	0.968	0.025	0.94	0.688	0.807	0.793	0.769	0.783	0.977	0	0	0.867	0.998	0.224	0.999	na	na	na	na	na	na	-1	-1	0	0	0	0	0	0	0	0	0
An01g00370	pepAb	Pepsin family secreted protease; only detected under starvation conditions	-0.758	-1.02	-0.229	-0.297	-0.5	-0.351	0.239	-0.167	-0.485	0.504	-0.373	-0.304	0	0	0.024	0.004	0	0.011	0.433	0.081	0.003	0.004	0.011	0.048	0	0	0.432	0.08	0	0.26	0.61	0.998	0.079	0.071	0.308	0.576	-1	-1	0	-1	0	0	0	0	0	0	0
An01g00380		Has domain(s) with predicted role in transmembrane transport and integral component of membrane localization	0.143	0.489	0.031	0.115	0.377	0.054	-0.015	-0.02	0.029	0.052	-0.039	0.044	0.815	0.473	0.8	0.51	0.082	0.729	0.978	0.618	0.785	0.687	0.598	0.628	0.892	0.596	na	0.943	na	na	0.989	na	na	na	na	na	0	0	0	0	0	0	0	0	0	0	0
An01g00390		Protein of unknown function	0.008	-1.432	-0.089	0.344	-0.075	-0.074	-0.015	-0.069	-0.301	-0.117	-0.102	-0.032	0.983	0.001	0.609	0.098	0.75	0.729	0.938	0.509	0.035	0.422	0.442	0.811	0.99	0.004	0.999	0.571	0.946	0.994	0.968	0.998	0.36	0.904	1	0.999	-1	0	0	0	0	0	0	0	0	0	0
An01g00400		Ortholog(s) have role in cellular zinc ion homeostasis, negative regulation of transcription from RNA polymerase II promoter, response to toxic substance and plasma membrane localization	0.218	-0.132	-0.067	-0.027	-0.057	0.134	-0.039	0.023	0.062	0.005	0.078	0.11	0.741	0.884	0.396	0.827	0.64	0.303	0.94	0.712	0.637	0.972	0.484	0.361	0.843	0.928	na	na	na	na	0.969	0.998	na	0.999	1	na	0	0	0	0	0	0	0	0	0	0	0
An01g00420		Ortholog of A. nidulans FGSC A4 : AN3379, A. fumigatus Af293 : Afu7g01170, A. niger CBS 513.88 : An01g01580, An12g01970 and A. oryzae RIB40 : AO090010000104, AO090038000140	-0.063	-0.119	-0.014	-0.019	-0.022	-0.017	0.261	na	na	na	na	na	0.849	0.864	0.565	0.602	0.624	0.644	0.395	na	na	na	na	na	na	na	na	na	na	na	na	na	na	na	na	na	0	0	0	0	0	0	0	0	0	0	0
An01g00430		Ortholog of Aspergillus tubingensis : Asptu1_0028328, Aspergillus brasiliensis : Aspbr1_0484225, Aspergillus kawachii : Aspka1_0182272 and Aspergillus acidus : Aspfo1_0280280	0.079	3.308	-0.039	-0.028	0.018	0.035	1.032	0.007	0.044	-0.012	0.013	-0.025	0.897	0	0.428	0.703	0.86	0.694	0.061	0.773	0.507	0.831	0.788	0.473	na	0	na	na	na	na	0.152	na	na	na	na	na	1	0	0	0	0	0	0	0	0	0	0
An01g00450		Has domain(s) with predicted coenzyme binding, oxidoreductase activity, oxidoreductase activity, acting on the CH-OH group of donors, NAD or NADP as acceptor, phosphogluconate dehydrogenase (decarboxylating) activity	0.118	1.52	0.011	-0.009	0.049	-0.007	0.366	-0.008	-0.079	0.004	-0.032	-0.059	0.75	0.113	0.737	0.803	0.487	0.839	0.506	0.796	0.177	0.964	0.572	0.267	na	0.195	na	na	na	na	0.673	na	na	na	na	na	0	0	0	0	0	0	0	0	0	0	0
An01g00460		Protein of unknown function	0.376	1.572	0.054	0.139	0.18	0.086	-0.896	-0.067	-0.205	-0.307	-0.3	-0.334	0.442	0.102	0.307	0.142	0.127	0.259	0.014	0.469	0.215	0.1	0.037	0.027	na	0.178	na	na	na	na	0.047	0.998	0.796	0.549	0.586	0.417	0	0	0	0	0	0	-1	0	0	0	0
An01g00470		Ortholog of Aspergillus tubingensis : Asptu1_0115311, Aspergillus brasiliensis : Aspbr1_0040646, Aspergillus kawachii : Aspka1_0182264 and Aspergillus acidus : Aspfo1_0028633	1.574	0.942	-0.067	-0.116	-0.268	-0.056	0.999	0.065	0.046	-0.059	-0.077	-0.075	0	0.033	0.677	0.563	0.242	0.768	0.042	0.284	0.716	0.676	0.395	0.439	0	0.069	na	0.955	0.695	0.994	0.114	0.998	na	na	na	na	0	1	0	0	0	0	0	0	0	0	0
An01g00480		Has domain(s) with predicted RNA binding, RNA-directed DNA polymerase activity and role in RNA-dependent DNA replication	1.776	-0.479	-0.348	-0.174	-0.345	-0.309	2	-0.34	0.564	-0.609	-0.544	-0.517	0	0.001	0.004	0.152	0.009	0.061	0	0.001	0	0.001	0	0.001	0	0.004	0.141	0.68	0.118	0.62	0	0.088	0.01	0.016	0.02	0.032	-1	1	0	0	0	0	1	1	-1	-1	-1
An01g00490		Has domain(s) with predicted UDP-N-acetylmuramate dehydrogenase activity, flavin adenine dinucleotide binding, oxidoreductase activity, oxidoreductase activity, acting on CH-OH group of donors activity	1.396	1.743	0.091	0.093	0.306	-0.075	1.757	0.002	0.17	0.127	-0.007	0.077	0	0	0.602	0.655	0.18	0.726	0.001	0.955	0.093	0.267	0.9	0.317	0	0	0.999	0.972	0.615	0.994	0.004	na	na	na	na	na	1	1	0	0	0	0	1	0	0	0	0
An01g00500		Protein of unknown function	0.721	2.604	0.023	0.031	-0.058	0.042	0.06	-0.028	-0.04	-0.004	-0.054	-0.034	0.123	0	0.884	0.879	0.803	0.825	0.914	0.369	0.62	0.966	0.393	0.62	0.243	0	na	0.992	0.959	0.994	0.954	na	na	na	na	na	1	0	0	0	0	0	0	0	0	0	0
An01g00510		Has domain(s) with predicted electron carrier activity, heme binding, iron ion binding, monooxygenase activity, oxidoreductase activity and acting on paired donors, more	-1.046	0.576	-0.28	-0.078	-0.224	-0.22	0.144	-0.038	0.069	-0.047	-0.179	-0.116	0	0	0.011	0.54	0.09	0.113	0.624	0.698	0.676	0.801	0.219	0.453	0	0	0.281	0.951	0.447	0.774	0.769	0.998	0.968	0.985	0.984	0.999	1	-1	0	0	0	0	0	0	0	0	0
An01g00520		Ortholog of Neosartorya fischeri NRRL 181 : NFIA_096130, Aspergillus wentii : Aspwe1_0177733, Aspergillus versicolor : Aspve1_0777922 and Aspergillus zonatus : Aspzo1_0019349	0.996	1.938	0.202	0.151	0.038	0.2	0.584	-0.032	-0.078	0.004	-0.049	-0.027	0	0	0.104	0.274	0.796	0.213	0.213	0.614	0.562	0.983	0.664	0.822	0	0	0.813	0.83	0.957	0.899	0.381	0.998	na	0.999	1	na	1	1	0	0	0	0	0	0	0	0	0
An01g00530	pepB	Extracellular acidic protease; A4 family peptidase; expression increases by growth without ammonia; under carbon control and pH regulation	-1.612	-0.637	0.402	0.42	0.592	1.312	1.304	0.07	0.224	0.43	0.248	0.109	0	0.415	0.016	0.049	0.013	0	0.015	0.13	0.045	0.004	0.012	0.204	0	0.543	0.343	0.416	0.151	0	0.05	na	na	0.07	0.323	na	0	-1	0	0	1	0	1	0	0	0	0
An01g00540		Protein of unknown function	0.118	0.326	0.054	0.045	-0.01	-0.007	na	0.008	na	0.009	na	na	0.75	0.67	0.305	0.469	0.822	0.839	na	0.477	na	0.744	na	na	na	na	na	na	na	na	na	na	na	na	na	na	0	0	0	0	0	0	0	0	0	0	0
An01g00550		Ortholog of A. nidulans FGSC A4 : AN9377, A. fumigatus Af293 : Afu3g02940, A. oryzae RIB40 : AO090120000006, Aspergillus wentii : Aspwe1_0112345 and Aspergillus sydowii : Aspsy1_0163833	-0.089	0.57	0.048	0.014	0.06	0.034	-0.184	-0.028	-0.096	0.121	0.004	0.021	0.883	0.543	0.561	0.892	0.627	0.69	0.739	0.459	0.254	0.36	0.961	0.805	na	0.662	na	na	na	na	0.847	na	na	na	na	na	0	0	0	0	0	0	0	0	0	0	0
An01g00560		Putative signal peptidase complex subunit; expression enhanced by maltose; expression induced by tunicamycin and DTT	0.362	0.705	-0.039	-0.274	-0.316	-0.064	-0.354	0.101	0.035	0.022	0.114	-0.04	0.052	0	0.785	0.1	0.087	0.737	0.037	0.294	0.768	0.855	0.333	0.744	0.123	0.001	0.999	0.576	0.438	0.994	0.104	0.998	0.974	0.992	1	0.999	1	0	0	0	0	0	0	0	0	0	0
An01g00570		Ortholog of A. nidulans FGSC A4 : AN5461, A. fumigatus Af293 : Afu5g00130, Aspergillus wentii : Aspwe1_0022994, Aspergillus versicolor : Aspve1_0039792 and Aspergillus clavatus NRRL 1 : ACLA_024300	-0.282	0.58	0.041	-0.35	0.127	0.105	1.431	0.068	-0.017	0.04	0.07	-0.001	0.538	0.156	0.808	0.092	0.595	0.607	0.006	0.155	0.841	0.722	0.389	0.986	0.693	0.252	0.999	0.558	0.902	0.989	0.024	na	na	na	na	na	0	0	0	0	0	0	1	0	0	0	0
An01g00600		Has domain(s) with predicted oxidoreductase activity and role in oxidation-reduction process	2.848	3.329	-0.035	0.155	0	0.017	0.487	0.1	-0.078	0.211	0.061	0.178	0	0	0.56	0.223	0.998	0.841	0.201	0.244	0.621	0.253	0.653	0.224	0	0	na	na	na	na	0.365	0.998	0.967	0.79	1	0.997	1	1	0	0	0	0	0	0	0	0	0
An01g00610		Ortholog of Aspergillus wentii : Aspwe1_0026425, Aspergillus niger ATCC 1015 : 52079-mRNA, Aspergillus carbonarius ITEM 5010 : Acar5010_208169 and Aspergillus brasiliensis : Aspbr1_0040622	0.548	0.063	-0.058	0.026	-0.046	-0.136	-0.042	-0.022	0.083	0.472	0.032	-0.028	0.196	0.892	0.729	0.899	0.847	0.482	0.934	0.701	0.542	0.007	0.769	0.796	0.346	0.933	na	0.992	0.969	0.975	0.966	na	na	0.11	1	na	0	0	0	0	0	0	0	0	0	0	0
An01g00620		Has domain(s) with predicted oxidoreductase activity, oxidoreductase activity, acting on the aldehyde or oxo group of donors, NAD or NADP as acceptor activity and role in oxidation-reduction process	-2.05	-1.899	0.22	0.089	0.315	0.259	0.228	-0.056	-0.013	-0.039	0.029	0.105	0	0	0.042	0.517	0.011	0.079	0.577	0.432	0.933	0.827	0.825	0.457	0	0	0.57	0.943	0.139	0.692	0.732	0.998	0.994	0.99	1	na	-1	-1	0	0	0	0	0	0	0	0	0
An01g00630		Has domain(s) with predicted oxidoreductase activity, transferase activity, transferring acyl groups other than amino-acyl groups, zinc ion binding activity and role in oxidation-reduction process	-0.13	-0.713	-0.185	-0.081	-0.336	0.172	0.824	-0.003	0.011	0.094	0.028	0.059	0.685	0.042	0.289	0.693	0.145	0.418	0.135	0.937	0.9	0.423	0.698	0.46	0.805	0.085	0.999	0.977	0.562	0.966	0.274	na	na	na	na	na	0	0	0	0	0	0	0	0	0	0	0
An01g00640		Has domain(s) with predicted catalytic activity and role in nucleoside metabolic process	0.236	3.331	0.006	0.021	na	na	na	na	0.007	na	na	na	0.508	0	0.807	0.557	na	na	na	na	0.752	na	na	na	na	0.001	na	na	na	na	na	na	na	na	na	na	1	0	0	0	0	0	0	0	0	0	0
An01g00650		Ortholog of Aspergillus tubingensis : Asptu1_0115071, Aspergillus brasiliensis : Aspbr1_0040618 and Aspergillus carbonarius ITEM 5010 : Acar5010_208172	0.622	0.795	0.025	0.035	0.139	-0.007	na	na	na	na	0.005	na	0.251	0.369	0.532	0.542	0.191	0.839	na	na	na	na	0.763	na	na	na	na	na	na	na	na	na	na	na	na	na	0	0	0	0	0	0	0	0	0	0	0
An01g00660		Ortholog of Aspergillus kawachii : Aspka1_0182247, Aspergillus acidus : Aspfo1_0152112, Aspergillus niger ATCC 1015 : 36504-mRNA and Aspergillus carbonarius ITEM 5010 : Acar5010_148138	-0.817	-0.331	0.138	0.367	0.397	0.039	0.146	0.025	0	0.071	0.048	0.033	0.122	0.52	0.415	0.086	0.097	0.841	0.745	0.349	0.993	0.365	0.349	0.509	0.242	0.64	0.999	0.538	0.464	0.995	na	na	na	na	na	na	0	0	0	0	0	0	0	0	0	0	0
An01g00670		Protein of unknown function	0.125	0.471	0.046	0.132	-0.028	-0.011	0.378	0.008	0.007	na	0.005	na	0.804	0.618	0.444	0.202	0.552	0.797	0.29	0.477	0.752	na	0.763	na	na	0.727	na	na	na	na	na	na	na	na	na	na	0	0	0	0	0	0	0	0	0	0	0
An01g00680		Has domain(s) with predicted electron carrier activity, heme binding, iron ion binding, oxidoreductase activity, acting on paired donors, with incorporation or reduction of molecular oxygen activity and role in oxidation-reduction process	-1.849	0.465	-0.175	0.35	0.29	-0.289	1.662	0.027	0.233	0.36	0.098	0.028	0	0.045	0.279	0.048	0.146	0.16	0	0.693	0.118	0.044	0.417	0.82	0	0.091	0.999	0.414	0.564	0.844	0	0.998	0.65	0.351	1	na	0	-1	0	0	0	0	1	0	0	0	0
An01g00690		Ortholog(s) have transcription factor activity, RNA polymerase II core promoter proximal region sequence-specific binding activity	-0.523	0.918	0.057	0.022	0.009	0.141	0.002	-0.043	-0.101	0.115	-0.054	0.057	0.3	0.027	0.725	0.915	0.97	0.486	0.996	0.563	0.503	0.521	0.673	0.68	0.47	0.06	na	0.994	0.994	0.975	0.998	0.998	0.952	0.941	1	0.999	0	0	0	0	0	0	0	0	0	0	0
An01g00700		Ortholog(s) have role in heme transport and plasma membrane localization	1.177	2.261	0.056	0.048	-0.046	0.05	0.606	0.002	0.015	-0.057	-0.009	0.012	0.075	0.008	0.439	0.599	0.443	0.523	0.273	0.962	0.857	0.528	0.891	0.87	0.165	0.02	na	na	na	na	0.451	na	na	na	na	na	1	0	0	0	0	0	0	0	0	0	0
An01g00710		Has domain(s) with predicted carboxy-lyase activity, catalytic activity, pyridoxal phosphate binding activity and role in carboxylic acid metabolic process	0.566	2.658	-0.025	-0.08	-0.039	-0.054	0.205	0.003	0.022	0.024	na	0.013	0.391	0	0.71	0.25	0.697	0.415	0.458	0.739	0.439	0.477	na	0.524	0.563	0.001	na	na	na	na	na	na	na	na	na	na	1	0	0	0	0	0	0	0	0	0	0
An01g00720		Ortholog(s) have ferrichrome transporter activity, siderophore uptake transmembrane transporter activity and role in cellular iron ion homeostasis, cellular response to drug, ferrichrome transport, transmembrane transport	1.205	2.759	-0.062	0.309	-0.054	-0.105	0.299	-0.011	0.024	-0.047	-0.012	0.012	0.027	0	0.587	0.097	0.765	0.339	0.554	0.577	0.71	0.317	0.746	0.806	0.073	0	na	0.571	na	na	na	na	na	na	na	na	1	0	0	0	0	0	0	0	0	0	0
An01g00730		Protein of unknown function	-0.038	0.978	0.223	-0.046	-0.003	0.124	0.445	0.037	0.087	0.059	0.066	0.049	0.942	0.045	0.166	0.812	0.989	0.519	0.416	0.318	0.316	0.531	0.33	0.48	0.967	0.09	na	0.989	0.998	0.976	na	na	na	na	na	na	0	0	0	0	0	0	0	0	0	0	0
An01g00740		Protein of unknown function	-0.959	-0.465	0.085	0.134	-0.002	0.187	0.033	-0.021	0.071	0.142	-0.022	-0.002	0.018	0.221	0.627	0.521	0.994	0.384	0.952	0.625	0.526	0.32	0.789	0.98	0.051	0.334	0.999	0.943	0.999	0.954	0.976	na	na	na	na	na	0	0	0	0	0	0	0	0	0	0	0
An01g00750		Ortholog of Aspergillus tubingensis : Asptu1_0054330, Aspergillus brasiliensis : Aspbr1_0040606, Aspergillus kawachii : Aspka1_0182240 and Aspergillus acidus : Aspfo1_0040371	0.283	-1.891	0.164	0.211	-0.013	-0.057	-2.018	0.234	-0.58	0.713	0.335	0.327	0.065	0	0.22	0.121	0.934	0.721	0	0.014	0	0	0.002	0.003	0.147	0	0.969	0.618	0.987	0.994	0	0.57	0	0	0.113	0.089	-1	0	0	0	0	0	-1	-1	1	0	0
An01g00760		Ortholog of Aspergillus tubingensis : Asptu1_0040533 and Aspergillus acidus : Aspfo1_0040369	-0.359	0.461	0.026	-0.021	-0.002	-0.021	-0.066	-0.002	-0.006	0.01	0.012	0.001	0.57	0.604	0.775	0.837	0.985	0.813	0.777	0.807	0.793	0.786	0.665	0.977	na	0.715	na	na	na	na	na	na	na	na	na	na	0	0	0	0	0	0	0	0	0	0	0
An01g00770		Ortholog(s) have mitochondrion localization	1.012	0.086	0.174	0.094	0.047	0.172	0.265	-0.004	-0.091	0.205	0.16	0.091	0.003	0.836	0.317	0.658	0.845	0.418	0.189	0.972	0.513	0.143	0.22	0.5	0.01	0.896	0.999	0.974	0.969	0.967	0.349	0.998	0.955	0.631	0.984	0.999	0	1	0	0	0	0	0	0	0	0	0
An01g00780	xynB	Secreted endo-1,4-xylanase; glycoside hydrolase family 11; highly expressed on xylose; expression repressed by tunicamycin and DTT; XlnR regulated	-2.276	-4.922	-0.287	-0.265	-0.512	-0.348	-0.258	0.036	0.022	0.244	-0.012	0.138	0	0	0.071	0.196	0.024	0.068	0.614	0.577	0.87	0.151	0.914	0.273	0	0	na	0.748	0.22	0.647	0.761	0.998	na	0.646	1	na	-1	-1	0	0	0	0	0	0	0	0	0
An01g00790		Protein of unknown function	na	na	0.012	na	na	na	na	na	na	na	na	na	na	na	0.635	na	na	na	na	na	na	na	na	na	na	na	na	na	na	na	na	na	na	na	na	na	0	0	0	0	0	0	0	0	0	0	0
An01g00800		Ortholog of Aspergillus tubingensis : Asptu1_0115661, Aspergillus brasiliensis : Aspbr1_0173195, Aspergillus kawachii : Aspka1_0182237 and Aspergillus acidus : Aspfo1_0178266	0.117	2.236	0	0.026	-0.01	0.038	0.131	na	na	na	na	na	0.753	0.019	0.997	0.61	0.822	0.49	0.574	na	na	na	na	na	na	0.044	na	na	na	na	na	na	na	na	na	na	1	0	0	0	0	0	0	0	0	0	0
An01g00810		Ortholog of Aspergillus tubingensis : Asptu1_0925173, Aspergillus brasiliensis : Aspbr1_0193964, Aspergillus kawachii : Aspka1_0182236 and Aspergillus acidus : Aspfo1_0202635	na	0.39	0.006	na	na	na	-0.131	-0.005	-0.013	-0.016	-0.01	-0.01	na	0.547	0.807	na	na	na	0.577	0.59	0.571	0.587	0.577	0.602	na	na	na	na	na	na	na	na	na	na	na	na	0	0	0	0	0	0	0	0	0	0	0
An01g00820		Has domain(s) with predicted substrate-specific transmembrane transporter activity, transmembrane transporter activity, transporter activity, role in transmembrane transport and integral component of membrane, membrane localization	0.361	0.55	-0.038	0.075	-0.106	0.032	0.327	0.041	-0.026	0.045	-0.004	-0.008	0.585	0.551	0.602	0.55	0.234	0.753	0.551	0.289	0.698	0.655	0.938	0.9	0.731	0.669	na	na	na	na	na	na	na	na	na	na	0	0	0	0	0	0	0	0	0	0	0
An01g00830		Has domain(s) with predicted DNA binding activity and role in regulation of transcription, DNA-templated	-1.008	-1.799	-0.003	-0.132	-0.092	0.028	0.514	0.036	0.043	0.05	0.007	0.009	0.095	0.062	0.977	0.179	0.496	0.809	0.304	0.211	0.452	0.475	0.719	0.813	na	0.118	na	na	na	na	na	na	na	na	na	na	0	0	0	0	0	0	0	0	0	0	0
An01g00840		Protein of unknown function	-0.541	-1.103	0.019	-0.181	0.122	-0.025	-0.282	-0.002	-0.005	-0.007	0.035	0.004	0.382	0.124	0.897	0.301	0.58	0.869	0.605	0.967	0.953	0.945	0.651	0.958	0.554	0.209	na	0.847	na	na	na	na	na	na	na	na	0	0	0	0	0	0	0	0	0	0	0
An01g00850	xylT	Putative xylose permease; induced by xylose and repressed by glucose	-0.902	-1.378	0.269	0.65	0.55	0.172	-1.148	0.026	0.144	-0.001	0.041	-0.366	0	0	0.005	0	0	0.135	0	0.702	0.077	0.991	0.643	0	0	0	0.165	0	0	0.805	0	0.998	0.549	0.999	1	0	-1	-1	1	1	0	0	-1	0	0	0	-1
An01g00860	mcoN	Putative multicopper oxidase	-0.431	2.592	-0.027	-0.074	0.049	-0.038	0.58	0.006	na	0.009	na	na	0.512	0	0.784	0.497	0.763	0.741	0.165	0.546	na	0.744	na	na	0.671	0	na	na	na	na	na	na	na	na	na	na	1	0	0	0	0	0	0	0	0	0	0
An01g00870		Ortholog(s) have role in austinol biosynthetic process, dehydroaustinol biosynthetic process	0.007	-0.162	0	-0.009	0.028	-0.007	na	na	na	na	na	na	0.982	0.802	0.998	0.803	0.64	0.839	na	na	na	na	na	na	na	na	na	na	na	na	na	na	na	na	na	na	0	0	0	0	0	0	0	0	0	0	0
An01g00880		Has domain(s) with predicted O-methyltransferase activity, methyltransferase activity	0.117	-0.162	-0.008	-0.009	-0.01	-0.007	0.067	0.004	-0.006	0.02	-0.005	-0.005	0.753	0.802	0.739	0.803	0.822	0.839	0.804	0.737	0.793	0.626	0.783	0.809	na	na	na	na	na	na	na	na	na	na	na	na	0	0	0	0	0	0	0	0	0	0	0
An01g00890		Ortholog of A. nidulans FGSC A4 : AN6413, AN6419, AN6946, AN5312, AN5664, AN8328, AN3241, AN10369, AN1930, AN2386, AN1738, AN11159, AN8984, AN8951, AN1540, AN8971, AN9387, AN9266, AN9306, AN1317, AN10886, AN7232, AN7774, AN12202	0.117	0.022	-0.008	0.033	-0.01	-0.007	0.391	0.01	0.031	0.009	0.023	na	0.753	0.973	0.739	0.541	0.822	0.839	0.28	0.415	0.361	0.744	0.384	na	na	na	na	na	na	na	na	na	na	na	na	na	0	0	0	0	0	0	0	0	0	0	0
An01g00900		Has domain(s) with predicted phosphatase activity, protein tyrosine phosphatase activity and role in dephosphorylation, protein dephosphorylation	0.044	0.868	0.103	0.159	-0.013	-0.152	0.824	-0.036	0.233	0.081	-0.021	0.052	0.79	0	0.418	0.253	0.936	0.42	0	0.729	0.132	0.631	0.884	0.732	0.875	0	0.999	0.815	0.988	0.969	0.001	0.998	0.68	0.959	1	0.999	1	0	0	0	0	0	1	0	0	0	0
An01g00910		Has domain(s) with predicted catalytic activity and role in nucleoside metabolic process	0.999	-0.138	-0.033	0.097	0.102	-0.127	-0.531	-0.089	0.154	-0.191	-0.035	0.023	0.002	0.729	0.847	0.648	0.666	0.538	0.219	0.239	0.336	0.27	0.789	0.87	0.008	0.817	0.999	0.972	0.926	0.981	0.388	0.998	0.892	0.806	1	na	0	1	0	0	0	0	0	0	0	0	0
An01g00920		Protein of unknown function	0.624	1.917	0.03	0.054	0.039	-0.007	-0.146	-0.002	-0.008	0.046	-0.001	0.018	0.254	0.046	0.477	0.398	0.554	0.839	0.661	0.9	0.841	0.506	0.963	0.67	na	0.093	na	na	na	na	na	na	na	na	na	na	0	0	0	0	0	0	0	0	0	0	0
An01g00930		Has domain(s) with predicted S-adenosylmethionine-dependent methyltransferase activity	0.965	1.433	-0.136	0.113	-0.011	0.057	0.215	-0.046	-0.081	-0.077	-0.075	-0.055	0.03	0.001	0.355	0.579	0.959	0.748	0.681	0.321	0.463	0.563	0.393	0.562	0.079	0.003	na	0.957	0.993	na	0.81	na	na	na	na	na	1	0	0	0	0	0	0	0	0	0	0
An01g00940		Has domain(s) with predicted DNA binding, sequence-specific DNA binding, transcription factor activity, sequence-specific DNA binding activity and role in regulation of transcription, DNA-templated	0.859	1.052	0.105	0.035	0.241	0.134	0.096	-0.068	-0.084	-0.041	-0.09	-0.08	0.017	0.003	0.543	0.869	0.313	0.526	0.829	0.306	0.571	0.817	0.467	0.524	0.049	0.008	0.999	0.992	0.764	0.978	0.904	0.998	0.96	0.989	1	na	1	1	0	0	0	0	0	0	0	0	0
An01g00950		Protein of unknown function	2.37	4.001	0.077	0.04	0.018	0.175	1.104	0.006	-0.021	0.04	0.053	0.014	0	0	0.317	0.674	0.862	0.14	0.046	0.796	0.714	0.643	0.392	0.787	0.001	0	na	na	na	na	0.123	na	na	na	na	na	1	1	0	0	0	0	0	0	0	0	0
An01g00960		Has domain(s) with predicted oxidoreductase activity and role in metabolic process	na	0.985	0.006	na	na	na	0.069	0.005	0.027	na	0.005	na	na	0.246	0.807	na	na	na	0.768	0.557	0.397	na	0.763	na	na	na	na	na	na	na	na	na	na	na	na	na	0	0	0	0	0	0	0	0	0	0	0
An01g00970		Protein of unknown function	2.267	3.274	-0.069	-0.098	0.004	-0.082	0.1	0.012	-0.018	-0.055	-0.015	-0.053	0	0	0.533	0.506	0.978	0.51	0.856	0.753	0.831	0.569	0.823	0.391	0	0	na	na	na	na	0.922	na	na	na	na	na	1	1	0	0	0	0	0	0	0	0	0
An01g00990		Protein of unknown function	-0.564	1.419	0.042	0.221	0.328	0.08	0.165	-0.011	-0.02	-0.059	-0.005	-0.013	0.386	0.047	0.681	0.17	0.097	0.537	0.756	0.674	0.756	0.378	0.925	0.816	na	0.093	na	na	na	na	na	na	na	na	na	na	0	0	0	0	0	0	0	0	0	0	0
An01g01000		Ortholog of A. nidulans FGSC A4 : AN2923, AN10601, A. fumigatus Af293 : Afu2g17770, Afu8g00650, A. niger CBS 513.88 : An11g02090 and A. oryzae RIB40 : AO090020000174, AO090103000301	-0.722	0.749	0.107	0.299	0.118	-0.227	0.679	-0.083	0.091	-0.065	-0.136	-0.137	0.004	0	0.482	0.082	0.528	0.249	0.003	0.426	0.565	0.706	0.354	0.371	0.014	0.001	0.999	0.528	0.879	0.928	0.014	0.998	0.96	0.976	1	0.999	1	-1	0	0	0	0	1	0	0	0	0
An01g01010		Ortholog of A. nidulans FGSC A4 : AN3302/artF, A. oryzae RIB40 : AO090120000027, Neosartorya fischeri NRRL 181 : NFIA_094660 and Aspergillus versicolor : Aspve1_0061419	-0.418	-0.267	-0.102	0.257	0.089	0.037	-0.31	-0.02	-0.028	-0.109	-0.035	-0.089	0.268	0.467	0.559	0.221	0.709	0.861	0.409	0.816	0.864	0.557	0.802	0.547	0.433	0.591	0.999	0.783	0.939	0.995	0.588	0.998	0.986	0.95	1	0.999	0	0	0	0	0	0	0	0	0	0	0
An01g01020		Has domain(s) with predicted NAD+ ADP-ribosyltransferase activity, acid-amino acid ligase activity	1.171	0.505	-0.106	0.194	0.059	-0.058	0.284	-0.038	-0.068	-0.196	-0.135	-0.082	0	0.021	0.506	0.255	0.777	0.767	0.357	0.697	0.681	0.288	0.36	0.596	0	0.048	0.999	0.816	0.952	0.994	0.537	0.998	0.968	0.817	1	0.999	1	1	0	0	0	0	0	0	0	0	0
An01g01030		Ortholog of A. oryzae RIB40 : AO090020000546, Aspergillus wentii : Aspwe1_0044301, Aspergillus niger ATCC 1015 : 46846-mRNA and Aspergillus sydowii : Aspsy1_0092445	1.132	1.349	-0.345	-0.012	-0.291	-0.086	0.296	-0.095	-0.242	-0.392	-0.149	-0.26	0	0	0.024	0.94	0.139	0.645	0.462	0.197	0.099	0.017	0.24	0.044	0	0	0.435	0.996	0.55	0.989	0.635	0.998	0.611	0.192	0.997	na	1	1	0	0	0	0	0	0	0	0	0
An01g01040		Ortholog of Aspergillus tubingensis : Asptu1_0188641, Aspergillus brasiliensis : Aspbr1_0193957, Aspergillus kawachii : Aspka1_0182217 and Aspergillus acidus : Aspfo1_0122654	1.7	0.57	0.409	0.185	0.13	-0.09	1.203	0.039	0.141	0.164	0.083	-0.003	0	0.191	0.019	0.385	0.585	0.657	0.008	0.512	0.294	0.302	0.438	0.979	0	0.298	0.378	0.897	0.899	0.989	0.031	na	na	0.827	1	na	0	1	0	0	0	0	1	0	0	0	0
An01g01050		Ortholog(s) have SUMO transferase activity, role in double-strand break repair via homologous recombination, meiosis I, postreplication repair and Smc5-Smc6 complex, cytosol, nucleus localization	0.051	-0.948	0.063	0.045	0.21	0.247	-0.009	-0.088	-0.193	-0.06	-0.066	-0.149	0.872	0.01	0.716	0.826	0.353	0.243	0.97	0.397	0.218	0.727	0.647	0.323	0.927	0.025	0.999	0.989	0.793	0.924	0.984	0.998	0.8	0.976	1	0.999	-1	0	0	0	0	0	0	0	0	0	0
An01g01060		Ortholog(s) have role in mRNA cis splicing, via spliceosome and U2-type prespliceosome, U2AF, commitment complex, cytosol localization	-0.076	-0.192	-0.145	-0.21	-0.173	-0.203	0.222	0.111	0.158	0.097	0.092	0.018	0.638	0.253	0.268	0.137	0.251	0.223	0.116	0.226	0.148	0.376	0.409	0.867	0.771	0.371	0.996	0.652	0.706	0.91	0.246	0.998	0.702	0.886	1	0.999	0	0	0	0	0	0	0	0	0	0	0
An01g01070		Has domain(s) with predicted oxidoreductase activity and role in oxidation-reduction process	-0.254	-0.449	-0.142	-0.268	-0.268	0.037	-1.078	0.016	0.121	-0.081	0.014	0.077	0.563	0.343	0.398	0.198	0.259	0.86	0.001	0.879	0.459	0.658	0.926	0.618	0.715	0.47	0.999	0.752	0.713	0.995	0.007	0.998	0.943	0.964	1	0.999	0	0	0	0	0	0	-1	0	0	0	0
An01g01080		Ortholog(s) have cytosol, nucleus localization	0.576	-1.188	0.009	-0.171	-0.474	-0.134	-0.08	-0.019	-0.106	-0.077	0.031	-0.008	0.006	0	0.952	0.351	0.019	0.501	0.57	0.836	0.328	0.484	0.775	0.937	0.02	0	0.999	0.885	0.193	0.975	0.727	0.998	0.886	0.929	1	0.999	-1	1	0	0	0	0	0	0	0	0	0
An01g01090		Ortholog(s) have transcription coactivator activity, role in cellular response to drug and cytosol, nucleus localization	0.157	-0.411	0.016	0.061	0.083	0.006	0.225	-0.059	0	0.09	0.106	-0.039	0.408	0.055	0.913	0.7	0.642	0.972	0.27	0.581	0.998	0.556	0.442	0.787	0.578	0.107	0.999	0.978	0.918	0.999	0.448	0.998	1	0.95	1	0.999	0	0	0	0	0	0	0	0	0	0	0
An01g01110		Has domain(s) with predicted catalytic activity, hydrolase activity	0.187	1.273	0.021	0.063	0.074	-0.091	0.243	0.018	0.069	0.011	0.05	0.001	0.733	0.015	0.884	0.742	0.738	0.585	0.655	0.594	0.427	0.908	0.462	0.984	0.837	0.036	na	0.986	na	na	na	na	na	na	na	na	1	0	0	0	0	0	0	0	0	0	0
An01g01120		Protein of unknown function	0.05	-1.837	0.058	0.348	0.605	-0.113	-3.611	-0.195	-0.519	-0.367	-0.233	-0.301	0.881	0	0.737	0.094	0.006	0.599	0	0.006	0	0	0.007	0	0.933	0.001	0.999	0.562	0.087	0.989	0	0.332	0	0	0.233	0.01	-1	0	0	0	0	0	-1	-1	-1	0	-1
An01g01130		Putative polyketide synthase, encoded in a predicted secondary metabolite gene cluster	na	0.447	0.042	na	0.027	0.014	0.069	na	na	na	na	na	na	0.498	0.317	na	0.554	0.709	0.768	na	na	na	na	na	na	na	na	na	na	na	na	na	na	na	na	na	0	0	0	0	0	0	0	0	0	0	0
An01g01140		Ortholog of A. nidulans FGSC A4 : AN6764, AN2660, AN7798, A. fumigatus Af293 : Afu8g01960 and A. niger CBS 513.88 : An15g04120, An11g05430, An01g12050, An11g03480	na	na	na	na	na	na	na	na	na	0.009	na	na	na	na	na	na	na	na	na	na	na	0.744	na	na	na	na	na	na	na	na	na	na	na	na	na	na	0	0	0	0	0	0	0	0	0	0	0
An01g01150		Protein of unknown function	na	na	0.006	na	0.079	na	na	0.003	na	na	na	na	na	na	0.807	na	0.302	na	na	0.739	na	na	na	na	na	na	na	na	na	na	na	na	na	na	na	na	0	0	0	0	0	0	0	0	0	0	0
An01g01160		Has domain(s) with predicted hydrolase activity and role in metabolic process	-0.384	-2.115	-0.115	0.207	0.022	-0.051	-3.095	-0.191	-0.596	-0.068	-0.092	-0.3	0.541	0.011	0.368	0.279	0.917	0.742	0	0.041	0	0.545	0.42	0.01	0.696	0.026	na	0.832	na	na	0	0.945	0	0.947	1	0.228	-1	0	0	0	0	0	-1	-1	0	0	0
An01g01170		Ortholog of A. nidulans FGSC A4 : AN5419, A. niger CBS 513.88 : An18g02752, A. oryzae RIB40 : AO090012000481, Aspergillus sydowii : Aspsy1_0156739 and Aspergillus terreus NIH2624 : ATET_07381, ATET_07535	na	na	na	na	0.016	na	-0.305	-0.024	-0.037	0.402	-0.017	0.094	na	na	na	na	0.725	na	0.558	0.668	0.754	0.02	0.866	0.42	na	na	na	na	na	na	0.717	na	na	0.215	1	na	0	0	0	0	0	0	0	0	0	0	0
An01g01180		Ortholog(s) have role in chromate transport	-0.282	-2.295	-0.003	0.221	-0.015	-0.122	-1.786	-0.103	-0.327	-0.351	-0.318	-0.258	0.668	0.016	0.98	0.201	0.932	0.22	0	0.268	0.047	0.06	0.026	0.086	0.793	0.037	na	0.755	na	na	0	0.998	0.419	0.415	0.511	0.764	-1	0	0	0	0	0	-1	0	0	0	0
An01g01190		Ortholog(s) have cytosol, nucleus localization	0.593	-0.804	-0.013	0.097	0.095	-0.045	-1.58	-0.011	-0.466	0.143	0.013	-0.186	0.364	0.397	0.883	0.483	0.54	0.598	0	0.907	0.004	0.44	0.927	0.222	0.537	0.525	na	na	na	na	0	0.998	0.097	0.91	1	0.996	0	0	0	0	0	0	-1	0	0	0	0
An01g01210		Has domain(s) with predicted serine-type peptidase activity and role in proteolysis	-0.133	0.587	0.068	0.119	0.28	-0.015	-1.201	0.008	-0.341	-0.034	0.24	0.188	0.786	0.21	0.68	0.557	0.24	0.936	0	0.939	0.028	0.831	0.083	0.187	0.873	0.321	na	0.955	0.693	0.999	0	0.998	0.321	0.99	0.81	0.98	0	0	0	0	0	0	-1	0	0	0	0
An01g01220		Ortholog of A. nidulans FGSC A4 : AN6413, AN6419, AN6946, AN5312, AN5664, AN8328, AN3241, AN10369, AN1930, AN2386, AN1738, AN11159, AN8984, AN8951, AN1540, AN8971, AN9387, AN9266, AN9306, AN1317, AN10886, AN7232, AN7774, AN12202	-0.066	3.359	0.042	0.072	-0.023	-0.017	na	0.003	0.014	0.009	0.005	0.006	0.843	0	0.425	0.364	0.619	0.639	na	0.739	0.543	0.744	0.763	0.737	na	0	na	na	na	na	na	na	na	na	na	na	1	0	0	0	0	0	0	0	0	0	0
An01g01230		Ortholog of A. nidulans FGSC A4 : AN8638/cetJ, A. fumigatus Af293 : Afu2g14320, Afu3g13130, Afu4g00730, Afu8g01530, A. niger CBS 513.88 : An12g10710 and A. oryzae RIB40 : AO090113000154	2.464	4.716	0.331	-0.087	0.244	-0.06	0.084	0.015	0.001	0.023	0.023	0.009	0	0	0.057	0.682	0.299	0.772	0.777	0.401	0.969	0.597	0.47	0.73	0	0	0.661	0.976	0.757	0.994	na	na	na	na	na	na	1	1	0	0	0	0	0	0	0	0	0
An01g01240	#N/A	#N/A	0.431	0.607	0.079	-0.007	0.091	-0.017	-2.189	-0.02	-0.03	0.057	0.033	0.035	0.428	0.51	0.226	0.852	0.348	0.644	0	0.726	0.815	0.719	0.764	0.762	na	na	na	na	na	na	0.001	na	na	0.976	1	na	0	0	0	0	0	0	-1	0	0	0	0
An01g01250	#N/A	#N/A	-0.284	-0.79	0.005	0.154	0.043	0.212	-2.465	0.118	-0.235	0.155	0.214	0.224	0.596	0.385	0.938	0.207	0.684	0.096	0	0.149	0.102	0.389	0.118	0.118	na	na	na	na	na	na	0	0.998	na	0.891	0.898	0.848	0	0	0	0	0	0	-1	0	0	0	0
An01g01260		Has domain(s) with predicted catalytic activity, hydrolase activity, hydrolyzing O-glycosyl compounds activity and role in carbohydrate metabolic process	-1.182	-2.934	0.104	0.086	0.244	0.009	-0.066	0.004	0.014	0.023	-0.005	0.008	0.073	0.001	0.452	0.625	0.25	0.953	0.777	0.737	0.656	0.597	0.783	0.737	0.162	0.004	na	0.967	na	na	na	na	na	na	na	na	-1	0	0	0	0	0	0	0	0	0	0
An01g01270		Protein of unknown function	na	na	na	na	na	na	na	na	na	na	na	na	na	na	na	na	na	na	na	na	na	na	na	na	na	na	na	na	na	na	na	na	na	na	na	na	0	0	0	0	0	0	0	0	0	0	0
An01g01280		Ortholog(s) have role in gliotoxin biosynthetic process	-0.281	-0.984	-0.031	-0.055	-0.057	-0.017	na	na	na	0.009	na	na	0.596	0.248	0.525	0.342	0.463	0.784	na	na	na	0.744	na	na	na	na	na	na	na	na	na	na	na	na	na	na	0	0	0	0	0	0	0	0	0	0	0
An01g01290		Has domain(s) with predicted intramolecular transferase activity and role in hopanoid biosynthetic process	0.263	-1.855	-0.036	-0.121	-0.02	-0.085	0.985	-0.02	0.05	-0.011	-0.026	-0.036	0.691	0.051	0.662	0.152	0.867	0.282	0.073	0.463	0.56	0.904	0.643	0.487	0.808	0.101	na	na	na	na	0.175	na	na	na	na	na	0	0	0	0	0	0	0	0	0	0	0
An01g01300		Protein of unknown function	-0.023	1.084	-0.05	-0.062	-0.068	-0.042	0.663	0.16	-0.2	-0.016	0.096	-0.013	0.97	0.239	0.303	0.315	0.345	0.473	0.007	0.126	0.224	0.929	0.517	0.935	na	0.356	na	na	na	na	0.026	0.998	0.81	0.997	1	0.999	0	0	0	0	0	0	1	0	0	0	0
An01g01310		Ortholog of Aspergillus aculeatus ATCC16872 : Aacu16872_047505	-0.513	0.14	0.151	0.167	0.069	-0.007	0.592	0.001	0.001	0.02	0.02	0.001	0.437	0.865	0.207	0.304	0.693	0.951	0.194	0.949	0.964	0.626	0.519	0.948	0.605	0.915	na	na	na	na	na	na	na	na	na	na	0	0	0	0	0	0	0	0	0	0	0
An01g01320		Alpha-galactosidase	-0.481	-0.405	-0.026	-0.056	-0.088	-0.089	0.663	0.007	-0.009	-0.014	0.027	-0.009	0.467	0.635	0.804	0.677	0.521	0.436	0.222	0.791	0.866	0.842	0.616	0.853	0.632	0.742	na	na	na	na	na	na	na	na	na	na	0	0	0	0	0	0	0	0	0	0	0
An01g01330		Has domain(s) with predicted DNA binding, RNA polymerase II transcription factor activity, sequence-specific DNA binding, zinc ion binding activity and role in regulation of transcription, DNA-templated, transcription, DNA-templated	-0.556	-0.52	0.292	0.266	0.531	0.29	-0.599	-0.017	-0.077	0.111	0.01	0.012	0.167	0.2	0.094	0.205	0.019	0.177	0.246	0.787	0.561	0.507	0.932	0.923	0.306	0.308	0.783	0.759	0.193	0.861	0.42	0.998	na	0.936	1	na	0	0	0	0	0	0	0	0	0	0	0
An01g01340		Has domain(s) with predicted catalytic activity	-0.899	-0.998	0.067	-0.097	0.097	0.037	-0.897	-0.039	-0.077	-0.059	-0.07	-0.064	0.055	0.035	0.7	0.646	0.685	0.859	0.097	0.267	0.375	0.589	0.246	0.387	0.13	0.073	0.999	0.972	0.931	0.995	na	na	na	na	na	na	0	0	0	0	0	0	0	0	0	0	0
An01g01350		Has domain(s) with predicted role in transmembrane transport and integral component of membrane localization	-1.191	-1.707	0.078	0.2	0.394	0.329	-0.131	0.012	0.02	-0.016	0.008	0.008	0.059	0.016	0.62	0.33	0.095	0.079	0.577	0.543	0.645	0.587	0.798	0.801	0.137	0.038	na	0.872	0.461	0.692	na	na	na	na	na	na	-1	0	0	0	0	0	0	0	0	0	0
An01g01360		Has domain(s) with predicted poly(beta-D-mannuronate) lyase activity, role in alginic acid catabolic process and periplasmic space localization	-0.991	-1.522	-0.069	-0.071	-0.12	-0.07	0.213	0.01	0.023	0.065	na	0.045	0.131	0.075	0.55	0.665	0.511	0.612	0.448	0.43	0.432	0.235	na	0.236	0.256	0.139	na	na	na	na	na	na	na	na	na	na	0	0	0	0	0	0	0	0	0	0	0
An01g01370		Ortholog of Aspergillus tubingensis : Asptu1_0143129, Aspergillus kawachii : Aspka1_0182045 and Aspergillus acidus : Aspfo1_0121750	0.405	-0.134	-0.017	0.145	0.167	-0.071	0.332	-0.002	-0.216	-0.139	-0.233	-0.012	0.482	0.852	0.899	0.432	0.432	0.634	0.203	0.982	0.19	0.438	0.115	0.936	0.645	0.906	na	0.922	na	na	0.367	0.998	0.769	0.91	0.895	0.999	0	0	0	0	0	0	0	0	0	0	0
An01g01380		Ortholog of A. niger CBS 513.88 : An12g05680, A. oryzae RIB40 : AO090038000267, Aspergillus niger ATCC 1015 : 36409-mRNA, Aspergillus zonatus : Aspzo1_0017959 and Aspergillus terreus NIH2624 : ATET_06412	-0.093	-0.037	-0.048	0.275	-0.14	-0.406	0.293	-0.236	-0.392	-0.428	-0.33	-0.33	0.693	0.865	0.75	0.1	0.447	0.052	0.122	0.021	0.003	0.002	0.009	0.01	0.809	0.915	0.999	0.576	0.848	0.583	0.255	0.699	0.075	0.034	0.273	0.23	0	0	0	0	0	0	0	0	-1	0	0
An01g01390		Ortholog(s) have RSC complex, SWI/SNF complex, cytosol localization	-0.209	-0.724	-0.009	0.132	0.089	0.138	-0.26	-0.003	0.007	-0.02	0.075	0.048	0.111	0	0.936	0.26	0.503	0.382	0.065	0.976	0.948	0.842	0.466	0.641	0.225	0	0.999	0.818	0.871	0.954	0.16	0.998	0.994	0.991	1	0.999	-1	0	0	0	0	0	0	0	0	0	0
An01g01400		Ortholog of A. nidulans FGSC A4 : AN9338, AN7059, A. niger CBS 513.88 : An12g03220, An12g02100, An09g02230 and A. oryzae RIB40 : AO090138000084	0.499	2.017	0.202	0.156	0.147	0.202	-0.37	-0.043	-0.045	-0.03	0.166	0.154	0.417	0	0.137	0.343	0.441	0.21	0.048	0.668	0.724	0.834	0.168	0.212	0.587	0.001	na	0.88	na	na	0.127	0.998	0.968	0.991	0.955	0.993	1	0	0	0	0	0	0	0	0	0	0
An01g01410		Ortholog of A. nidulans FGSC A4 : AN11871, A. fumigatus Af293 : Afu1g11260, Afu4g01030, Afu6g00270, A. niger CBS 513.88 : An03g03440, An01g01460, An04g04460 and Aspergillus wentii : Aspwe1_0176870	-0.215	1.021	-0.027	-0.028	-0.037	-0.008	-0.138	-0.003	0.009	-0.015	0	0.001	0.593	0.286	0.421	0.613	0.492	0.873	0.557	0.83	0.818	0.578	0.993	0.984	na	0.41	na	na	na	na	na	na	na	na	na	na	0	0	0	0	0	0	0	0	0	0	0
An01g01420		Ortholog of A. nidulans FGSC A4 : AN6458, A. fumigatus Af293 : Afu3g07420, A. niger CBS 513.88 : An02g10960, An12g05390 and A. oryzae RIB40 : AO090020000161, AO090005000921, AO090003001427	-1.75	0.636	0.196	0.125	0.841	0.279	-1.1	0.055	-0.149	-0.14	0.122	-0.193	0.004	0.17	0.238	0.548	0	0.165	0.014	0.51	0.341	0.441	0.385	0.162	0.013	0.27	na	0.952	0.013	0.85	0.047	0.998	0.895	0.911	1	na	0	-1	0	1	0	0	-1	0	0	0	0
An01g01430		Ortholog(s) have extracellular region localization	-1.206	-0.225	0.297	0.512	0.93	0.346	-1.628	0.109	-0.242	-0.079	0.191	0.019	0	0.258	0.035	0.001	0	0.055	0	0.222	0.029	0.467	0.073	0.86	0	0.377	0.525	0.019	0	0.596	0	0.998	0.325	0.924	0.786	0.999	0	-1	1	1	0	0	-1	0	0	0	0
An01g01440		Has domain(s) with predicted catalytic activity and role in nucleoside metabolic process	-1.077	0.012	0.092	0.082	0.163	0.039	0.4	0.01	0.05	0.019	na	na	0.103	0.988	0.483	0.634	0.403	0.79	0.273	0.415	0.241	0.521	na	na	0.213	0.993	na	0.971	na	na	na	na	na	na	na	na	0	0	0	0	0	0	0	0	0	0	0
An01g01450		Ortholog of A. nidulans FGSC A4 : AN7859, AN5315, A. oryzae RIB40 : AO090001000269, Neosartorya fischeri NRRL 181 : NFIA_044920 and Aspergillus wentii : Aspwe1_0166871	-1.662	-1.453	0.061	-0.012	0.413	-0.161	0.13	-0.023	-0.062	-0.07	-0.023	-0.046	0.001	0.007	0.728	0.955	0.075	0.448	0.805	0.281	0.197	0.279	0.653	0.291	0.003	0.017	0.999	0.996	0.408	0.974	na	na	na	na	na	na	-1	-1	0	0	0	0	0	0	0	0	0
An01g01460		Ortholog of A. nidulans FGSC A4 : AN11871, A. fumigatus Af293 : Afu1g11260, Afu4g01030, Afu6g00270, A. niger CBS 513.88 : An03g03440, An01g01410, An04g04460 and Aspergillus wentii : Aspwe1_0176870	na	na	0.012	0.021	0.016	na	na	na	na	na	na	na	na	na	0.612	0.557	0.725	na	na	na	na	na	na	na	na	na	na	na	na	na	na	na	na	na	na	na	0	0	0	0	0	0	0	0	0	0	0
An01g01470		Protein of unknown function	0.005	-0.162	-0.008	-0.009	-0.01	-0.007	-0.138	0.003	-0.012	-0.015	-0.01	-0.01	0.987	0.802	0.739	0.803	0.822	0.839	0.557	0.832	0.578	0.578	0.577	0.587	na	na	na	na	na	na	na	na	na	na	na	na	0	0	0	0	0	0	0	0	0	0	0
An01g01475		Ortholog of A. fumigatus Af293 : Afu8g07235, A. oryzae RIB40 : AO090023000051, Neosartorya fischeri NRRL 181 : NFIA_100080, Aspergillus wentii : Aspwe1_0170039 and Aspergillus versicolor : Aspve1_0045698	0.754	0.825	-0.34	0.118	-0.456	-0.371	-1.815	-0.096	-0.617	-0.271	-0.133	-0.18	0.004	0.004	0.05	0.555	0.046	0.083	0	0.287	0	0.01	0.263	0.078	0.014	0.011	0.615	0.955	0.318	0.709	0	0.998	0	0.135	0.997	0.736	1	1	0	0	0	0	-1	-1	0	0	0
An01g01480		Has domain(s) with predicted role in transmembrane transport and integral component of membrane localization	0.195	0.211	na	na	na	na	0.004	-0.002	-0.006	-0.007	-0.005	-0.005	0.551	0.744	na	na	na	na	0.987	0.807	0.793	0.802	0.783	0.809	na	na	na	na	na	na	na	na	na	na	na	na	0	0	0	0	0	0	0	0	0	0	0
An01g01490		Ortholog of A. niger CBS 513.88 : An10g00710, An01g14380, A. oryzae RIB40 : AO090009000551, Aspergillus wentii : Aspwe1_0184470 and Aspergillus versicolor : Aspve1_0507685	na	0.211	na	na	0.027	na	na	na	na	na	na	na	na	0.744	na	na	0.554	na	na	na	na	na	na	na	na	na	na	na	na	na	na	na	na	na	na	na	0	0	0	0	0	0	0	0	0	0	0
An01g01500		Ortholog(s) have nucleolus localization	-0.172	-0.423	-0.025	0.025	0.017	0.108	-0.126	-0.011	0.052	0.053	0.111	-0.064	0.366	0.035	0.857	0.871	0.922	0.541	0.471	0.912	0.68	0.686	0.375	0.625	0.538	0.073	0.999	0.992	0.984	0.981	0.643	0.998	0.968	0.971	1	0.999	0	0	0	0	0	0	0	0	0	0	0
An01g01520		Pyrroline-5-carboxylate reductase	0.012	0.93	0.026	-0.337	-0.027	-0.07	-0.178	0.003	0.007	-0.017	0.004	-0.034	0.975	0.005	0.883	0.113	0.909	0.742	0.722	0.96	0.959	0.915	0.969	0.775	0.986	0.014	0.999	0.602	0.983	0.994	0.838	0.998	na	0.997	1	na	1	0	0	0	0	0	0	0	0	0	0
An01g01530		Proline dehydrogenase	1.951	3.226	-0.086	-0.066	0.118	0.067	0.569	0.015	0.085	0.045	0.03	0.111	0	0	0.612	0.756	0.622	0.742	0.303	0.688	0.372	0.675	0.681	0.207	0	0	na	0.986	0.911	0.994	0.482	na	na	na	na	na	1	1	0	0	0	0	0	0	0	0	0
An01g01540		Putative alpha,alpha-trehalase; expression repressed by tunicamycin and DTT	-0.666	0.179	0.241	0.536	0.619	0.258	-1.595	-0.057	-0.337	-0.294	-0.316	-0.306	0	0.169	0.021	0	0	0.05	0	0.453	0	0.001	0.001	0.001	0	0.269	0.404	0	0	0.575	0	0.998	0.009	0.016	0.051	0.026	0	-1	1	1	0	0	-1	-1	-1	0	-1
An01g01550	cat1	Catalase	-1.002	-3.215	-0.427	-0.322	-0.344	-0.011	0.692	-0.224	0.081	0.549	-0.259	-0.48	0	0	0.001	0.014	0.014	0.961	0.012	0.021	0.622	0.002	0.078	0.001	0	0	0.038	0.196	0.158	0.999	0.044	0.699	0.967	0.035	0.795	0.051	-1	-1	0	0	0	-1	1	0	1	0	0
An01g01560		Ortholog of A. nidulans FGSC A4 : AN6772, AN11002, A. fumigatus Af293 : Afu8g07350, A. oryzae RIB40 : AO090120000069, Aspergillus wentii : Aspwe1_0172775 and Aspergillus sydowii : Aspsy1_0209163	-0.507	-1.593	0.029	-0.131	0.185	-0.044	0.457	-0.015	0.14	0.154	0.015	-0.101	0.107	0	0.864	0.52	0.389	0.836	0.332	0.801	0.319	0.36	0.895	0.35	0.219	0	0.999	0.943	0.813	0.994	0.512	0.998	na	0.875	1	na	-1	0	0	0	0	0	0	0	0	0	0
An01g01580		Ortholog of A. nidulans FGSC A4 : AN3379, A. fumigatus Af293 : Afu7g01170, A. niger CBS 513.88 : An12g01970, An01g00420 and A. oryzae RIB40 : AO090010000104, AO090038000140	0.558	0.868	0.031	0.026	0.017	0.018	-0.127	0.01	0.006	0.011	-0.017	0.052	0.385	0.361	0.646	0.752	0.869	0.806	0.722	0.66	0.897	0.856	0.553	0.34	na	0.489	na	na	na	na	na	na	na	na	na	na	0	0	0	0	0	0	0	0	0	0	0
An01g01590		Pyruvate decarboxylase	-0.306	2.298	-0.022	-0.139	-0.183	-0.164	0.147	-0.002	0.031	0.022	-0.006	-0.011	0.578	0	0.887	0.467	0.403	0.335	0.78	0.931	0.691	0.809	0.916	0.847	0.726	0	na	0.93	na	na	na	na	na	na	na	na	1	0	0	0	0	0	0	0	0	0	0
An01g01600		Ortholog(s) have role in cellular response to drug, secondary metabolite biosynthetic process	0.598	0.63	0.013	0.222	0.029	0.003	-0.148	0.045	0.028	0.064	0.06	-0.055	0.363	0.502	0.856	0.102	0.81	0.97	0.777	0.458	0.809	0.678	0.577	0.589	0.536	0.623	na	na	na	na	0.874	0.998	na	0.97	1	na	0	0	0	0	0	0	0	0	0	0	0
An01g01610		Ortholog of A. nidulans FGSC A4 : AN11489	-1.886	-2.613	-0.362	-0.176	-0.554	-0.658	-3.946	-0.061	-1.535	-0.277	-0.416	-0.286	0	0	0.004	0.224	0	0	0	0.554	0	0.12	0.004	0.042	0	0	0.141	0.788	0.006	0.027	0	0.998	0	0.592	0.174	0.536	-1	-1	0	-1	-1	0	-1	-1	0	0	0
An01g01620		Ortholog(s) have high-affinity zinc uptake transmembrane transporter activity, role in high-affinity zinc II ion transport, response to zinc ion and integral component of plasma membrane localization	-0.71	-0.782	0.058	0.575	0.725	0.16	-4.065	0.072	-1.687	0.233	0.089	0.072	0.124	0.104	0.735	0.007	0.002	0.45	0	0.363	0	0.003	0.384	0.626	0.245	0.182	0.999	0.116	0.04	0.975	0	0.998	0	0.055	1	0.999	0	0	0	1	0	0	-1	-1	0	0	0
An01g01630		Ortholog of A. nidulans FGSC A4 : AN5396, A. niger CBS 513.88 : An05g02350, An09g00510, Aspergillus wentii : Aspwe1_0029051, Aspwe1_0065325 and Aspergillus versicolor : Aspve1_0153975	0.869	0.68	-0.009	-0.091	0.14	-0.025	-2.036	-0.133	-0.257	-0.177	-0.229	-0.167	0.171	0.393	0.926	0.446	0.418	0.803	0	0.18	0.121	0.33	0.12	0.279	0.311	0.521	na	na	na	na	0	0.998	0.656	0.854	0.902	0.999	0	0	0	0	0	0	-1	0	0	0	0
An01g01640		Has domain(s) with predicted catalytic activity, coenzyme binding activity and role in cellular metabolic process	1.497	1.153	-0.153	-0.067	-0.252	-0.198	-0.842	0.207	-0.077	-0.084	-0.1	0.021	0.002	0.047	0.171	0.682	0.151	0.138	0.071	0.018	0.616	0.637	0.432	0.878	0.008	0.094	na	0.976	na	na	0.171	0.642	0.965	0.959	1	na	0	1	0	0	0	0	0	0	0	0	0
An01g01650		Ortholog of A. niger CBS 513.88 : An12g05420, An03g01830, A. oryzae RIB40 : AO090701000546, AO090001000314, Aspergillus wentii : Aspwe1_0028536 and Aspergillus versicolor : Aspve1_0041648	-0.249	-2.512	-0.025	0.208	0.211	-0.079	-0.942	-0.037	-0.14	-0.088	-0.115	-0.036	0.577	0	0.885	0.329	0.377	0.702	0.082	0.499	0.226	0.548	0.232	0.736	0.725	0	0.999	0.872	0.805	0.994	0.191	na	na	na	na	na	-1	0	0	0	0	0	0	0	0	0	0
An01g01660		Ortholog of Aspergillus tubingensis : Asptu1_0054261, Aspergillus brasiliensis : Aspbr1_0053189 and Aspergillus acidus : Aspfo1_0056364	-0.445	-2.465	0.044	0.537	0.626	0.063	-2.369	-0.134	0.001	-0.249	-0.117	-0.132	0.125	0	0.782	0.005	0.001	0.753	0	0.114	0.996	0.177	0.406	0.37	0.247	0	0.999	0.093	0.031	0.994	0	0.998	0.999	0.687	1	0.999	-1	0	0	1	0	0	-1	0	0	0	0
An01g01670		Ortholog of A. fumigatus Af293 : Afu2g00210, Afu7g06340, A. niger CBS 513.88 : An01g11590, A. oryzae RIB40 : AO090009000035 and Aspergillus wentii : Aspwe1_0027365, Aspwe1_0046529	0.768	1.027	0.132	0.481	-0.006	-0.027	1.06	-0.036	-0.005	-0.081	-0.006	0.029	0.13	0.055	0.382	0.02	0.977	0.869	0.024	0.476	0.968	0.552	0.948	0.784	0.254	0.108	na	0.24	na	na	0.074	na	na	na	na	na	0	0	0	0	0	0	0	0	0	0	0
An01g01680		Ortholog of Aspergillus tubingensis : Asptu1_0028228, Aspergillus brasiliensis : Aspbr1_0053187, Aspergillus kawachii : Aspka1_0182016 and Aspergillus acidus : Aspfo1_0202574	-0.031	-0.499	-0.021	-0.027	-0.03	-0.022	na	0.003	0.007	na	0.005	0.02	0.949	0.47	0.473	0.511	0.538	0.553	na	0.739	0.752	na	0.763	0.428	na	na	na	na	na	na	na	na	na	na	na	na	0	0	0	0	0	0	0	0	0	0	0
An01g01690		Protein of unknown function	-0.064	-0.143	0.011	0.001	0.054	0.005	na	0.006	na	na	na	na	0.846	0.846	0.78	0.976	0.512	0.915	na	0.546	na	na	na	na	na	na	na	na	na	na	na	na	na	na	na	na	0	0	0	0	0	0	0	0	0	0	0
An01g01700		Protein of unknown function	na	0.211	na	na	na	na	-0.179	-0.002	-0.019	-0.022	0.005	-0.011	na	0.744	na	na	na	na	0.492	0.87	0.484	0.496	0.877	0.692	na	na	na	na	na	na	na	na	na	na	na	na	0	0	0	0	0	0	0	0	0	0	0
An01g01710		Protein of unknown function	na	na	na	na	na	na	na	na	na	na	na	na	na	na	na	na	na	na	na	na	na	na	na	na	na	na	na	na	na	na	na	na	na	na	na	na	0	0	0	0	0	0	0	0	0	0	0
An01g01720		Ortholog(s) have RNA polymerase II core promoter proximal region sequence-specific DNA binding, cysteine-type peptidase activity, double-stranded DNA binding, mRNA binding, single-stranded DNA binding activity	-0.475	-0.132	0.049	0.13	0.163	0.016	-0.266	-0.061	-0.228	0.121	0.163	0.192	0.001	0.402	0.668	0.302	0.252	0.912	0.493	0.468	0.149	0.516	0.252	0.192	0.006	0.53	0.999	0.848	0.707	0.997	0.663	0.998	0.704	0.941	0.997	0.987	0	-1	0	0	0	0	0	0	0	0	0
An01g01730		Ortholog of Aspergillus tubingensis : Asptu1_0054257, Aspergillus brasiliensis : Aspbr1_0193903, Aspergillus kawachii : Aspka1_0182013 and Aspergillus acidus : Aspfo1_0056361	na	0.447	na	na	na	na	na	na	na	na	na	na	na	0.498	na	na	na	na	na	na	na	na	na	na	na	na	na	na	na	na	na	na	na	na	na	na	0	0	0	0	0	0	0	0	0	0	0
An01g01740		Has domain(s) with predicted calcium ion binding activity	-2.056	-2.16	0.272	0.318	0.476	0.088	-0.674	0.008	-0.109	0.237	0.135	0.064	0.001	0.003	0.106	0.132	0.046	0.657	0.113	0.923	0.492	0.203	0.34	0.664	0.003	0.009	0.819	0.643	0.318	0.989	0.241	0.998	0.947	0.727	1	0.999	-1	-1	0	0	0	0	0	0	0	0	0
An01g01750		Sedolisin family secreted protease	-2.384	-1.45	0.219	0.365	0.526	0.396	-1.35	0.043	0.033	0.489	0.247	0.204	0	0.031	0.195	0.084	0.026	0.01	0.003	0.608	0.836	0.009	0.08	0.165	0	0.066	0.947	0.533	0.23	0.244	0.015	0.998	0.982	0.124	0.803	0.957	0	-1	0	0	0	0	-1	0	0	0	0
An01g01760		Protein of unknown function	na	na	na	na	na	na	na	na	na	na	na	na	na	na	na	na	na	na	na	na	na	na	na	na	na	na	na	na	na	na	na	na	na	na	na	na	0	0	0	0	0	0	0	0	0	0	0
An01g01770		Protein of unknown function	0.542	-0.624	-0.027	-0.033	0.044	-0.024	-0.138	-0.005	-0.012	-0.008	-0.01	0.001	0.382	0.403	0.421	0.464	0.632	0.544	0.557	0.584	0.578	0.819	0.577	0.984	na	na	na	na	na	na	na	na	na	na	na	na	0	0	0	0	0	0	0	0	0	0	0
An01g01780		Ortholog of A. oryzae RIB40 : AO090026000150, Aspergillus tubingensis : Asptu1_0074094, Asptu1_0126485, Aspergillus brasiliensis : Aspbr1_0047637 and Aspergillus flavus NRRL 3357 : AFL2T_07091	0.47	0.39	0.012	0.021	0.083	na	na	na	na	0.009	0.005	na	0.293	0.547	0.635	0.557	0.29	na	na	na	na	0.744	0.763	na	na	na	na	na	na	na	na	na	na	na	na	na	0	0	0	0	0	0	0	0	0	0	0
An01g01790		Has domain(s) with predicted inorganic anion exchanger activity, role in anion transport and integral component of membrane, membrane localization	-0.063	-0.328	-0.014	-0.019	-0.022	-0.017	-0.01	-0.005	-0.012	-0.008	-0.01	-0.01	0.849	0.613	0.565	0.602	0.624	0.644	0.973	0.584	0.578	0.819	0.577	0.587	na	na	na	na	na	na	na	na	na	na	na	na	0	0	0	0	0	0	0	0	0	0	0
An01g01800		Ortholog of A. nidulans FGSC A4 : AN0219, A. oryzae RIB40 : AO090023000623, Neosartorya fischeri NRRL 181 : NFIA_106990, Aspergillus wentii : Aspwe1_0056140 and Aspergillus versicolor : Aspve1_0121031	0.104	2.035	-0.015	-0.016	-0.033	-0.067	0.252	0.011	0.084	0.182	0.083	0.096	0.874	0.006	0.845	0.882	0.763	0.351	0.64	0.809	0.467	0.213	0.384	0.339	na	0.017	na	na	na	na	0.782	na	na	na	na	na	1	0	0	0	0	0	0	0	0	0	0
An01g01810		Has domain(s) with predicted role in transmembrane transport and integral component of membrane localization	-0.587	1.464	0.078	0.124	0.002	-0.233	0.249	0.044	0.015	0.097	-0.005	0.096	0.07	0	0.648	0.541	0.992	0.276	0.201	0.678	0.917	0.518	0.971	0.498	0.157	0	0.999	0.951	0.998	0.94	0.365	0.998	0.992	0.941	1	0.999	1	0	0	0	0	0	0	0	0	0	0
An01g01820	catR	Putative catalase	-0.579	-0.838	-0.123	-0.05	-0.127	-0.174	-1.715	-0.024	-0.469	0.391	0.086	0.017	0.314	0.209	0.385	0.794	0.557	0.203	0.001	0.766	0.003	0.035	0.526	0.909	0.485	0.32	na	0.989	na	na	0.005	0.998	0.069	0.305	1	0.999	0	0	0	0	0	0	-1	0	0	0	0
An01g01830	cpeB	Putative catalase-peroxidase	-0.248	-0.092	-0.105	0.07	-0.047	-0.004	-0.593	-0.025	-0.333	0.711	0.139	0.136	0.005	0.38	0.227	0.453	0.573	0.969	0.001	0.778	0.002	0	0.349	0.217	0.018	0.509	0.975	0.925	0.893	0.999	0.007	0.998	0.061	0	1	0.996	0	-1	0	0	0	0	-1	0	1	0	0
An01g01840		Has domain(s) with predicted oxidoreductase activity and role in oxidation-reduction process	-0.369	0.111	-0.057	-0.024	-0.073	-0.019	0.001	0.006	-0.102	-0.004	0.008	-0.069	0.408	0.797	0.736	0.91	0.758	0.926	0.999	0.867	0.094	0.972	0.914	0.243	0.578	0.867	0.999	0.992	0.947	0.998	na	na	na	na	na	na	0	0	0	0	0	0	0	0	0	0	0
An01g01850		Ortholog of Aspergillus tubingensis : Asptu1_0054241, Aspergillus brasiliensis : Aspbr1_0193893 and Aspergillus wentii : Aspwe1_0736959	-0.533	-0.231	-0.159	-0.171	-0.04	-0.028	1.636	-0.044	-0.118	0.01	-0.051	-0.046	0.379	0.732	0.218	0.317	0.85	0.869	0	0.306	0.225	0.942	0.567	0.621	0.552	0.819	na	0.861	na	na	0.002	na	na	na	na	na	0	0	0	0	0	0	1	0	0	0	0
An01g01860		Protein of unknown function	na	2.465	0.014	0.062	0.214	na	0.213	na	na	0.009	na	0.006	na	0.01	0.561	0.309	0.077	na	0.448	na	na	0.744	na	0.737	na	0.026	na	na	na	na	na	na	na	na	na	na	1	0	0	0	0	0	0	0	0	0	0
An01g01870		Avicelase III	0.651	2.319	0.018	0.09	-0.036	-0.023	-0.297	-0.009	-0.018	0.098	-0.015	-0.011	0.292	0.008	0.75	0.354	0.495	0.547	0.47	0.686	0.74	0.183	0.728	0.819	na	0.021	na	na	na	na	na	na	na	0.695	na	na	1	0	0	0	0	0	0	0	0	0	0
An01g01880		Has domain(s) with predicted FMN binding, catalytic activity, oxidoreductase activity and role in oxidation-reduction process	0.934	2.832	0.034	0.038	-0.086	0.075	-0.235	-0.01	-0.014	-0.03	0.009	0.019	0.087	0	0.799	0.826	0.655	0.635	0.631	0.694	0.829	0.691	0.867	0.753	0.186	0	na	0.989	na	na	na	na	na	na	na	na	1	0	0	0	0	0	0	0	0	0	0
An01g01890		Protein of unknown function	-0.222	-0.66	0.017	-0.004	-0.048	0.032	0.273	na	0.007	0.024	na	0.013	0.666	0.456	0.788	0.952	0.517	0.699	0.383	na	0.752	0.477	na	0.524	na	na	na	na	na	na	na	na	na	na	na	na	0	0	0	0	0	0	0	0	0	0	0
An01g01900		Has domain(s) with predicted transporter activity, role in transmembrane transport and integral component of membrane localization	-0.211	-0.424	-0.026	-0.027	-0.036	-0.023	-0.106	0	0.031	0.007	-0.009	-0.016	0.597	0.612	0.426	0.618	0.495	0.547	0.772	0.988	0.565	0.902	0.756	0.482	na	na	na	na	na	na	na	na	na	na	na	na	0	0	0	0	0	0	0	0	0	0	0
An01g01920		N-acetyl-betaglucosaminidase; beta-1,6-N-acetylglucosaminidase	-3.344	-4.697	-0.261	-0.454	-0.522	-0.874	0.135	0.007	0.022	0.009	0.011	0.025	0	0	0.097	0.03	0.009	0	0.565	0.515	0.439	0.744	0.551	0.378	0	0	0.794	0.313	0.117	0.001	na	na	na	na	na	na	-1	-1	0	0	-1	0	0	0	0	0	0
An01g01930		Ortholog of Aspergillus acidus : Aspfo1_0178095	-0.287	0.535	0.036	-0.015	0.056	-0.029	-0.116	0.004	0.016	0.03	0.058	-0.039	0.506	0.577	0.586	0.819	0.606	0.499	0.802	0.868	0.819	0.72	0.367	0.344	na	0.692	na	na	na	na	na	na	na	na	na	na	0	0	0	0	0	0	0	0	0	0	0
An01g01940		Ortholog(s) have Golgi apparatus, cell division site, cell tip localization	0.002	0.772	-0.021	-0.592	0.148	-0.402	-0.875	0.309	0.194	0.563	0.3	0.423	0.993	0	0.862	0	0.295	0.025	0	0	0.059	0	0.011	0	0.996	0	0.999	0.008	0.752	0.414	0	0.042	0.472	0	0.304	0.003	1	0	-1	0	0	0	-1	0	1	0	1
An01g01950		Has domain(s) with predicted metal ion transmembrane transporter activity, role in metal ion transport, transmembrane transport and membrane localization	-0.586	-2.305	0.079	0.392	0.368	0.173	-0.108	0.231	0.259	0.851	0.365	0.585	0	0	0.422	0	0.001	0.235	0.617	0.022	0.032	0	0.014	0	0	0	0.999	0.016	0.017	0.918	0.763	0.724	0.344	0	0.348	0.001	-1	-1	1	1	0	0	0	0	1	0	1
An01g01960		Ortholog(s) have 5-amino-6-(5-phosphoribosylamino)uracil reductase activity, role in riboflavin biosynthetic process and cytosol, nucleus localization	1.355	1.122	-0.035	-0.126	-0.233	0.077	-0.077	0.082	-0.14	0.365	0.151	0.066	0	0	0.839	0.54	0.309	0.719	0.734	0.441	0.364	0.019	0.284	0.654	0	0	0.999	0.951	0.76	0.994	0.845	0.998	0.903	0.204	1	0.999	1	1	0	0	0	0	0	0	0	0	0
An01g01970		Ortholog of Aspergillus brasiliensis : Aspbr1_0120644	na	0.85	0.012	na	na	na	na	na	na	na	na	na	na	0.298	0.635	na	na	na	na	na	na	na	na	na	na	na	na	na	na	na	na	na	na	na	na	na	0	0	0	0	0	0	0	0	0	0	0
An01g01980		Ortholog of A. fumigatus Af293 : Afu1g01420, A. niger CBS 513.88 : An14g00460, A. oryzae RIB40 : AO090138000165, AO090038000492 and Neosartorya fischeri NRRL 181 : NFIA_023210	0.151	0.538	0.007	-0.009	0.038	-0.007	na	0.003	na	na	na	na	0.715	0.528	0.799	0.803	0.557	0.839	na	0.739	na	na	na	na	na	na	na	na	na	na	na	na	na	na	na	na	0	0	0	0	0	0	0	0	0	0	0
An01g01990		Ortholog of Aspergillus brasiliensis : Aspbr1_0205234	1.007	2.13	-0.615	-0.827	-1.143	-0.628	2.068	0.005	-0.069	-0.066	0.002	-0.056	0	0	0	0	0	0.002	0	0.911	0.47	0.58	0.977	0.492	0	0	0.001	0	0	0.086	0	na	na	na	na	na	1	1	-1	-1	0	-1	1	0	0	0	0
An01g02000		Has domain(s) with predicted carboxy-lyase activity, catalytic activity, pyridoxal phosphate binding activity and role in carboxylic acid metabolic process, cellular amino acid metabolic process	0.065	0.205	-0.101	-0.135	-0.01	-0.055	-0.451	0.011	-0.323	0.181	0.045	0.044	0.824	0.492	0.554	0.507	0.963	0.795	0.062	0.917	0.039	0.261	0.75	0.765	0.898	0.614	0.999	0.943	0.993	0.994	0.154	0.998	0.383	0.799	1	0.999	0	0	0	0	0	0	0	0	0	0	0
An01g02010		Protein of unknown function	0.184	0.539	-0.019	0.007	0.066	-0.024	0.069	0.01	0.013	na	0.012	0.006	0.742	0.574	0.673	0.923	0.525	0.544	0.768	0.425	0.568	na	0.521	0.737	na	0.69	na	na	na	na	na	na	na	na	na	na	0	0	0	0	0	0	0	0	0	0	0
An01g02020		Ortholog of A. nidulans FGSC A4 : AN11076, A. fumigatus Af293 : Afu3g02220, Neosartorya fischeri NRRL 181 : NFIA_003350, Aspergillus wentii : Aspwe1_0171305 and Aspergillus versicolor : Aspve1_0056749	-0.342	0.424	0.082	0.129	0.415	-0.028	-0.632	-0.085	-0.201	-0.112	-0.185	-0.136	0.32	0.172	0.634	0.535	0.06	0.895	0.148	0.248	0.187	0.536	0.153	0.322	0.491	0.274	0.999	0.949	0.363	0.997	0.292	0.998	0.766	0.946	0.947	na	0	0	0	0	0	0	0	0	0	0	0
An01g02030		Has domain(s) with predicted oxidoreductase activity, transferase activity, transferring acyl groups other than amino-acyl groups, zinc ion binding activity and role in oxidation-reduction process	-2.137	-3.554	0.04	-0.203	0.055	0.375	0.145	-0.008	0.012	0.106	0.013	0.013	0	0	0.765	0.192	0.737	0.023	0.752	0.596	0.815	0.228	0.75	0.771	0	0	0.999	0.74	0.945	0.404	na	na	na	na	na	na	-1	-1	0	0	0	0	0	0	0	0	0
An01g02040		Ortholog of A. niger CBS 513.88 : An10g00240, Aspergillus wentii : Aspwe1_0162306, Aspwe1_0185967, Aspergillus versicolor : Aspve1_0087805 and Aspergillus sydowii : Aspsy1_0092563	-0.396	-1.247	-0.222	-0.13	-0.107	-0.026	0.309	0.025	-0.008	0.028	0.051	0.023	0.347	0.01	0.195	0.537	0.655	0.902	0.573	0.594	0.936	0.819	0.555	0.794	0.52	0.025	0.947	0.95	0.922	0.997	0.729	na	na	na	na	na	-1	0	0	0	0	0	0	0	0	0	0
An01g02050		Has domain(s) with predicted RNA polymerase II transcription factor activity, sequence-specific DNA binding, zinc ion binding activity, role in regulation of transcription, DNA-templated and nucleus localization	0.04	0.551	0.112	0.073	-0.086	-0.025	0.656	0.05	0.112	0.046	0.038	0.02	0.938	0.254	0.491	0.724	0.699	0.896	0.157	0.445	0.424	0.773	0.733	0.867	0.966	0.372	na	0.981	0.936	na	0.304	0.998	na	0.983	1	na	0	0	0	0	0	0	0	0	0	0	0
An01g02060		Ortholog(s) have role in cellular response to drug, secondary metabolite biosynthetic process	0.37	1.843	0.053	0.036	0.083	0.163	0.473	0.018	0.055	0.02	0.018	0.014	0.572	0.016	0.564	0.763	0.573	0.212	0.274	0.345	0.274	0.627	0.543	0.609	0.721	0.037	na	na	na	na	na	na	na	na	na	na	1	0	0	0	0	0	0	0	0	0	0
An01g02070		Has domain(s) with predicted metalloendopeptidase activity, zinc ion binding activity and extracellular space localization	-0.508	1.083	-0.033	0.157	0.225	0.009	0.209	na	0.007	na	na	0.006	0.442	0.132	0.753	0.331	0.243	0.944	0.454	na	0.752	na	na	0.737	0.609	0.22	na	na	na	na	na	na	na	na	na	na	0	0	0	0	0	0	0	0	0	0	0
An01g02080		Ortholog of A. nidulans FGSC A4 : AN0070/uaW, A. fumigatus Af293 : Afu5g12325, Aspergillus wentii : Aspwe1_0038965, Aspergillus sydowii : Aspsy1_0054888 and Aspergillus terreus NIH2624 : ATET_02043	-0.743	-1.412	-0.188	-0.3	0.057	0.164	0.332	0.123	0.058	0.115	0.131	0.183	0	0	0.186	0.065	0.739	0.349	0.334	0.187	0.724	0.538	0.365	0.228	0.002	0	0.938	0.478	0.945	0.948	0.514	0.998	0.968	0.947	1	0.999	-1	-1	0	0	0	0	0	0	0	0	0
An01g02090		Ortholog of A. nidulans FGSC A4 : AN0071, A. fumigatus Af293 : Afu5g12320, A. oryzae RIB40 : AO090120000349, Aspergillus wentii : Aspwe1_0026685 and Aspergillus sydowii : Aspsy1_0027598	-0.791	-1.722	0.016	0.055	0.142	0.146	-0.783	0.044	-0.147	-0.055	-0.044	-0.034	0	0	0.876	0.618	0.206	0.271	0	0.603	0.153	0.575	0.665	0.734	0	0	0.999	0.967	0.652	0.937	0	0.998	0.71	0.954	1	0.999	-1	-1	0	0	0	0	-1	0	0	0	0
An01g02100		Ortholog(s) have pseudouridine synthase activity, role in mRNA pseudouridine synthesis, tRNA modification and mitochondrion, nucleus localization	-0.295	-1.028	-0.169	-0.072	0.087	0.108	0.197	0.037	0.235	0.08	0.068	0.028	0.164	0	0.264	0.665	0.645	0.553	0.29	0.72	0.062	0.544	0.583	0.827	0.302	0	0.993	0.975	0.919	0.984	0.469	0.998	0.487	0.947	1	0.999	-1	0	0	0	0	0	0	0	0	0	0
An01g02110		Ortholog of A. nidulans FGSC A4 : AN0073, A. fumigatus Af293 : Afu5g12302, A. oryzae RIB40 : AO090120000347, Aspergillus wentii : Aspwe1_0170763 and Aspergillus sydowii : Aspsy1_0195064	-0.009	0.653	0.006	-0.103	-0.179	-0.111	0.396	-0.058	-0.02	-0.182	-0.056	-0.098	0.949	0	0.954	0.396	0.152	0.435	0.004	0.52	0.852	0.095	0.618	0.412	0.971	0	0.999	0.904	0.57	0.97	0.016	0.998	0.984	0.535	1	0.999	1	0	0	0	0	0	1	0	0	0	0
An01g02120		Ortholog(s) have mRNA binding activity, role in nuclear division, rRNA processing, ribosomal large subunit biogenesis and mitotic spindle pole body, nuclear periphery, nucleolus, preribosome, large subunit precursor localization	0.1	0.269	-0.023	-0.108	-0.247	-0.032	0.398	-0.037	0.028	0.091	0.106	0.015	0.582	0.146	0.87	0.504	0.146	0.859	0.016	0.705	0.819	0.606	0.368	0.901	0.729	0.239	0.999	0.943	0.564	0.995	0.054	0.998	0.98	0.955	1	0.999	0	0	0	0	0	0	0	0	0	0	0
An01g02130		Protein of unknown function	0.74	-0.74	0.011	0.111	0.081	-0.046	-0.981	-0.028	-0.132	-0.153	-0.023	-0.116	0.21	0.4	0.931	0.516	0.675	0.688	0.069	0.626	0.263	0.292	0.831	0.263	0.363	0.527	na	0.943	na	na	0.167	na	na	na	1	na	0	0	0	0	0	0	0	0	0	0	0
An01g02140		Has domain(s) with predicted role in transmembrane transport and integral component of membrane localization	-1.039	-1.549	-0.04	0.169	0.168	-0.115	0.454	0.008	0.019	0.041	0.063	0.028	0	0	0.759	0.23	0.27	0.502	0.412	0.834	0.828	0.687	0.412	0.704	0	0	0.999	0.792	0.729	0.975	0.591	na	na	na	na	na	-1	-1	0	0	0	0	0	0	0	0	0
An01g02150		Ortholog(s) have transcription factor activity, sequence-specific DNA binding activity and role in positive regulation of transcription from RNA polymerase II promoter, regulation of arginine metabolic process	-0.405	0.019	0.023	-0.011	0.082	0.072	-0.009	-0.012	-0.013	0.048	-0.082	-0.063	0.034	0.918	0.867	0.941	0.608	0.693	0.963	0.909	0.921	0.721	0.522	0.63	0.087	0.95	0.999	0.996	0.909	0.994	0.982	0.998	0.992	0.976	1	0.999	0	0	0	0	0	0	0	0	0	0	0
An01g02160		Has domain(s) with predicted role in transmembrane transport and integral component of membrane localization	2.272	-1.415	-0.222	0.136	-0.414	-0.103	-0.284	0.026	0.081	0.041	-0.133	0.296	0	0	0.2	0.505	0.069	0.533	0.127	0.803	0.539	0.776	0.302	0.02	0	0	0.953	0.943	0.389	0.979	0.263	0.998	0.957	0.983	1	0.35	-1	1	0	0	0	0	0	0	0	0	0
An01g02170		Ortholog(s) have cytosol, nucleus localization	0.446	-0.941	-0.016	0.118	0.159	-0.036	-0.607	0.083	-0.13	-0.067	0.013	0.127	0.028	0	0.917	0.48	0.376	0.852	0.001	0.412	0.338	0.623	0.917	0.319	0.075	0.001	0.999	0.933	0.805	0.995	0.006	0.998	0.893	0.957	1	0.999	-1	0	0	0	0	0	-1	0	0	0	0
An01g02180		Ortholog(s) have role in inositol metabolic process and cytosol, nuclear envelope localization	0.925	0.782	-0.312	-0.268	-0.457	-0.339	0.134	0.048	0.093	0.058	0.183	0.043	0	0.001	0.063	0.177	0.029	0.099	0.572	0.649	0.546	0.726	0.198	0.775	0	0.002	0.687	0.718	0.244	0.74	0.729	0.998	0.957	0.976	0.978	0.999	1	1	0	0	0	0	0	0	0	0	0
An01g02190		Ortholog(s) have 8-oxo-dGDP phosphatase activity	0.69	0.632	0.076	0.02	0.104	0.097	-0.117	-0.136	-0.292	-0.101	0.005	-0.158	0	0.001	0.597	0.903	0.552	0.612	0.466	0.165	0.018	0.416	0.963	0.193	0.001	0.003	0.999	0.992	0.886	0.989	0.639	0.998	0.246	0.901	1	0.987	1	1	0	0	0	0	0	0	0	0	0
An01g02200		DNA-directed RNA polymerase	0.587	0.245	0.132	0.074	-0.034	-0.037	0.351	0.046	0.129	0.171	0.114	-0.007	0.007	0.306	0.4	0.686	0.863	0.85	0.02	0.625	0.255	0.132	0.308	0.951	0.025	0.431	0.999	0.976	0.973	0.995	0.064	0.998	0.844	0.615	1	0.999	0	1	0	0	0	0	0	0	0	0	0
An01g02210		Ortholog(s) have ATPase activity, tRNA binding activity, role in regulation of transcription from RNA polymerase II promoter, tRNA wobble uridine modification and Elongator holoenzyme complex, cytosol, nucleus localization	0	0.286	-0.103	-0.024	-0.045	0.063	-0.288	-0.089	-0.2	-0.069	-0.044	-0.136	0.999	0.161	0.487	0.89	0.804	0.746	0.119	0.389	0.138	0.622	0.742	0.303	1	0.259	0.999	0.992	0.959	0.994	0.251	0.998	0.69	0.957	1	0.999	0	0	0	0	0	0	0	0	0	0	0
An01g02220		Has domain(s) with predicted nuclease activity, nucleic acid binding, tRNA-intron endonuclease activity and role in tRNA splicing, via endonucleolytic cleavage and ligation, tRNA-type intron splice site recognition and cleavage	-0.117	0.795	0.206	-0.112	-0.02	0.016	0.196	0.062	-0.032	0.007	-0.067	-0.06	0.626	0	0.181	0.557	0.918	0.935	0.3	0.552	0.818	0.964	0.622	0.664	0.763	0.001	0.931	0.955	0.984	0.999	0.48	0.998	0.98	0.999	1	0.999	1	0	0	0	0	0	0	0	0	0	0
An01g02230		Ortholog(s) have nucleolus localization	-0.12	0.031	0.02	0.067	-0.361	0.072	0.283	0.034	0.065	0.025	0.027	0.156	0.693	0.922	0.904	0.739	0.111	0.734	0.346	0.732	0.695	0.894	0.854	0.313	0.809	0.951	0.999	0.985	0.496	0.994	0.527	0.998	0.968	0.995	1	0.999	0	0	0	0	0	0	0	0	0	0	0
An01g02240		Has domain(s) with predicted oxidoreductase activity, acting on paired donors, with incorporation or reduction of molecular oxygen, 2-oxoglutarate as one donor, and incorporation of one atom each of oxygen into both donors activity	-0.136	-1.326	0.061	0.734	0.609	0.297	0.294	-0.066	-0.063	-0.154	-0.134	-0.123	0.521	0	0.685	0	0	0.106	0.407	0.434	0.693	0.404	0.332	0.399	0.678	0	0.999	0.001	0.009	0.763	0.586	0.998	0.968	0.893	1	0.999	-1	0	1	1	0	0	0	0	0	0	0
An01g02250		Has domain(s) with predicted ATP binding, nucleoside-triphosphatase activity, nucleotide binding activity	1.18	0.479	-0.305	1.028	-0.191	-0.248	2.184	-0.023	0.121	0.087	-0.043	0.033	0.001	0.244	0.07	0	0.425	0.234	0	0.66	0.358	0.564	0.637	0.755	0.006	0.361	0.718	0	0.836	0.918	0	na	na	0.95	na	na	0	1	1	0	0	0	1	0	0	0	0
An01g02260		Ortholog of Aspergillus tubingensis : Asptu1_0167102, Aspergillus brasiliensis : Aspbr1_0193848, Aspergillus kawachii : Aspka1_0181968 and Aspergillus acidus : Aspfo1_0276378	0.547	1.62	-0.206	0.437	-0.287	-0.122	2.355	-0.012	0.138	0.178	-0.006	0.026	0.252	0	0.175	0.038	0.202	0.504	0	0.706	0.173	0.141	0.926	0.715	0.415	0.001	na	0.364	0.649	0.975	0	na	na	na	na	na	1	0	0	0	0	0	1	0	0	0	0
An01g02270		Has domain(s) with predicted RNA-DNA hybrid ribonuclease activity, nucleic acid binding activity	0.071	-0.333	0.039	0.001	-0.023	-0.017	0.069	0.012	0.007	0.016	na	na	0.872	0.608	0.46	0.981	0.619	0.639	0.768	0.367	0.752	0.557	na	na	na	na	na	na	na	na	na	na	na	na	na	na	0	0	0	0	0	0	0	0	0	0	0
An01g02280		Protein of unknown function	-1.032	-3.02	0.007	0.354	0.281	0.25	-0.623	0.002	-0.083	0.182	-0.125	0.02	0	0	0.955	0.005	0.028	0.077	0.006	0.987	0.574	0.224	0.369	0.885	0	0	0.999	0.099	0.238	0.684	0.023	0.998	0.96	0.749	1	0.999	-1	-1	0	0	0	0	-1	0	0	0	0
An01g02290		Protein of unknown function	-0.186	-1.251	-0.031	-0.004	-0.016	0.123	0.205	0.007	na	na	na	0.027	0.76	0.164	0.62	0.967	0.89	0.285	0.458	0.515	na	na	na	0.359	na	na	na	na	na	na	na	na	na	na	na	na	0	0	0	0	0	0	0	0	0	0	0
An01g02300		Ortholog(s) have Arp2/3 complex binding activity, role in actin cortical patch assembly, actin filament debranching, negative regulation of Arp2/3 complex-mediated actin nucleation and actin cortical patch, cytosol, nucleus localization	1.155	0.687	-0.04	-0.086	-0.131	-0.047	0.452	0.072	-0.027	0.103	0.106	0.084	0	0	0.775	0.591	0.442	0.791	0.008	0.481	0.838	0.441	0.399	0.516	0	0	0.999	0.96	0.847	0.994	0.031	0.998	0.982	0.911	1	0.999	1	1	0	0	0	0	1	0	0	0	0
An01g02310		Ortholog(s) have cytoplasm, nucleus localization	0.654	0.655	0.154	-0.023	0.054	0.242	0.257	-0.028	-0.008	-0.006	0.028	-0.03	0	0	0.258	0.883	0.743	0.207	0.078	0.771	0.942	0.96	0.813	0.797	0.001	0.001	0.993	0.992	0.945	0.895	0.185	0.998	0.994	0.999	1	0.999	1	1	0	0	0	0	0	0	0	0	0
An01g02320	rasA	Ras GTPase; expressed in germinating conidia	-0.544	-0.921	0.104	0.089	0.121	0.192	-0.7	-0.115	-0.129	-0.133	-0.138	-0.144	0	0	0.307	0.418	0.275	0.156	0	0.116	0.131	0.106	0.124	0.089	0	0	0.999	0.916	0.732	0.836	0	0.998	0.679	0.563	0.902	0.77	-1	-1	0	0	0	0	-1	0	0	0	0
An01g02330		Ortholog of A. nidulans FGSC A4 : AN2606, A. fumigatus Af293 : Afu4g01370, Afu5g02660, A. oryzae RIB40 : AO090020000155 and Neosartorya fischeri NRRL 181 : NFIA_039420, NFIA_043780	-1.246	1.602	0.028	-0.181	-0.232	-0.091	-0.546	-0.025	-0.086	-0.114	-0.091	-0.1	0.026	0	0.866	0.371	0.304	0.564	0.315	0.495	0.284	0.24	0.131	0.076	0.071	0	na	0.894	0.76	na	na	na	na	na	na	na	1	0	0	0	0	0	0	0	0	0	0
An01g02340		Ortholog(s) have carbonyl reductase (NADPH) activity, serine 3-dehydrogenase activity and cytosol, nucleus, ribosome localization	0.502	-0.003	-0.058	-0.076	-0.337	-0.134	-0.389	0.039	-0.072	0.104	0.118	0.134	0.001	0.988	0.65	0.596	0.03	0.417	0.001	0.577	0.389	0.181	0.173	0.117	0.004	0.993	0.999	0.961	0.249	0.966	0.007	0.998	0.915	0.692	0.955	0.846	0	1	0	0	0	0	-1	0	0	0	0
An01g02350		Protein of unknown function	-0.364	1.06	0.038	-0.013	0.129	-0.03	0.416	0.027	0.062	0.144	-0.001	0.007	0.577	0.177	0.706	0.913	0.444	0.772	0.447	0.443	0.461	0.203	0.98	0.906	na	0.28	na	na	na	na	0.623	na	na	na	na	na	0	0	0	0	0	0	0	0	0	0	0
An01g02360		Ortholog of A. nidulans FGSC A4 : AN6413, AN6419, AN6946, AN5312, AN5664, AN8328, AN3241, AN10369, AN1930, AN2386, AN1738, AN11159, AN8984, AN8951, AN1540, AN8971, AN9387, AN9266, AN9306, AN1317, AN10886, AN7232, AN7774, AN12202	-0.789	0.018	-0.053	-0.017	-0.068	0.152	-0.863	0.068	0.016	0.002	-0.033	0.095	0.153	0.974	0.723	0.932	0.769	0.449	0.064	0.417	0.922	0.99	0.806	0.51	0.286	0.984	na	0.995	0.95	0.975	0.159	0.998	0.992	0.999	1	0.999	0	0	0	0	0	0	0	0	0	0	0
An01g02370		Ortholog(s) have sequence-specific DNA binding activity and role in cellular iron ion homeostasis, negative regulation of iron ion transport, siderophore biosynthetic process	0.035	0.842	-0.005	0.116	0.113	0.232	0.45	-0.056	-0.269	0.328	0.048	0.003	0.765	0	0.964	0.311	0.301	0.068	0.024	0.579	0.035	0.007	0.689	0.984	0.858	0	0.999	0.854	0.758	0.647	0.073	0.998	0.36	0.106	1	0.999	1	0	0	0	0	0	0	0	0	0	0
An01g02380		Protein of unknown function	0.12	1.554	0.212	0.356	0.306	0.07	0.527	-0.056	-0.055	0.408	0.048	0.171	0.629	0	0.182	0.048	0.117	0.727	0.137	0.506	0.731	0.029	0.732	0.253	0.765	0	0.934	0.413	0.51	0.994	0.277	0.998	0.969	0.269	1	0.999	1	0	0	0	0	0	0	0	0	0	0
An01g02390		Protein of unknown function	0.11	0.318	-0.006	-0.178	-0.075	0.029	-0.059	-0.031	-0.097	-0.033	-0.049	-0.061	0.86	0.666	0.959	0.148	0.672	0.844	0.915	0.386	0.24	0.772	0.49	0.404	0.921	0.767	na	na	na	na	0.954	na	na	na	na	na	0	0	0	0	0	0	0	0	0	0	0
An01g02400		Protein of unknown function	-0.121	0.107	-0.071	0.055	-0.027	-0.217	0.057	-0.064	0.017	0.145	0.132	0.153	0.735	0.758	0.682	0.794	0.908	0.311	0.85	0.509	0.917	0.43	0.374	0.322	0.839	0.837	0.999	0.989	0.983	0.944	0.918	0.998	0.992	0.906	1	0.999	0	0	0	0	0	0	0	0	0	0	0
An01g02410		Protein of unknown function	0.13	0.3	0.03	0.077	0.169	0.336	0.002	-0.035	-0.003	-0.056	0.051	-0.03	0.343	0.033	0.785	0.532	0.178	0.017	0.989	0.637	0.973	0.5	0.59	0.749	0.516	0.069	0.999	0.947	0.612	0.331	0.994	0.998	0.997	0.933	1	0.999	0	0	0	0	0	0	0	0	0	0	0
An01g02420		Ortholog of A. nidulans FGSC A4 : AN10025, A. fumigatus Af293 : Afu5g11280, A. oryzae RIB40 : AO090026000715, Neosartorya fischeri NRRL 181 : NFIA_075990 and Aspergillus clavatus NRRL 1 : ACLA_014360	2.46	2.271	0.152	-0.066	-0.166	0.014	0.57	-0.032	0.004	0.093	-0.009	-0.056	0	0	0.343	0.75	0.478	0.944	0.279	0.431	0.966	0.492	0.917	0.501	0	0	0.999	0.986	0.863	0.999	0.457	na	na	na	na	na	1	1	0	0	0	0	0	0	0	0	0
An01g02430		Ortholog(s) have D-amino-acid oxidase activity and role in D-alanine metabolic process, D-valine metabolic process	-0.262	-1.49	0.021	0.071	-0.131	-0.128	-0.387	-0.092	-0.167	-0.033	-0.001	-0.134	0.098	0	0.868	0.598	0.364	0.427	0.006	0.309	0.115	0.747	0.993	0.202	0.204	0	0.999	0.961	0.8	0.97	0.023	0.998	0.645	0.977	1	0.987	-1	0	0	0	0	0	-1	0	0	0	0
An01g02440		Ortholog of A. nidulans FGSC A4 : AN0173, A. oryzae RIB40 : AO090026000850, Aspergillus wentii : Aspwe1_0442639, Aspergillus sydowii : Aspsy1_0027713 and Aspergillus terreus NIH2624 : ATET_07718	-0.488	-1.917	0.154	0.071	0.2	-0.057	-1.058	-0.012	0.041	0.147	0.075	0.079	0.05	0	0.338	0.688	0.287	0.777	0	0.909	0.771	0.311	0.576	0.566	0.12	0	0.999	0.976	0.744	0.994	0	0.998	0.974	0.835	1	0.999	-1	0	0	0	0	0	-1	0	0	0	0
An01g02460		Ortholog of A. nidulans FGSC A4 : AN0172, A. fumigatus Af293 : Afu5g11310, A. oryzae RIB40 : AO090026000711, Aspergillus wentii : Aspwe1_0442534 and Aspergillus sydowii : Aspsy1_0027712	-0.706	0.704	0.182	-0.111	0.315	0.178	-1.387	0.065	-0.04	-0.025	-0.1	-0.038	0.046	0.015	0.282	0.59	0.16	0.399	0	0.378	0.65	0.769	0.27	0.673	0.113	0.035	0.999	0.96	0.581	0.96	0	0.998	0.968	0.983	0.997	0.999	1	0	0	0	0	0	-1	0	0	0	0
An01g02470		Protein of unknown function	-0.46	1.22	0.201	-0.068	0.028	0.114	0.3	-0.021	-0.033	0.002	0.001	0.044	0.322	0.002	0.243	0.742	0.905	0.587	0.58	0.618	0.739	0.984	0.987	0.632	0.494	0.007	0.986	0.986	0.982	0.989	0.734	na	na	na	na	na	1	0	0	0	0	0	0	0	0	0	0
An01g02480		Protein of unknown function	0.415	-0.162	0.011	0.023	0.044	0.003	-0.001	0.004	0.033	0.041	0.009	0.006	0.399	0.802	0.741	0.657	0.533	0.936	0.997	0.768	0.443	0.441	0.719	0.793	na	na	na	na	na	na	na	na	na	na	na	na	0	0	0	0	0	0	0	0	0	0	0
An01g02490		Protein of unknown function	na	na	na	na	na	na	na	na	0.014	0.029	na	0.012	na	na	na	na	na	na	na	na	0.543	0.435	na	0.552	na	na	na	na	na	na	na	na	na	na	na	na	0	0	0	0	0	0	0	0	0	0	0
An01g02500		Thioredoxin	0.671	1.385	-0.178	-0.131	-0.216	-0.028	-0.408	0.054	-0.305	-0.004	0.062	-0.12	0	0	0.076	0.214	0.042	0.841	0	0.387	0	0.947	0.452	0.103	0	0	0.733	0.773	0.303	0.995	0.001	0.998	0.002	0.999	1	0.811	1	1	0	0	0	0	-1	-1	0	0	0
An01g02510		Ortholog of A. nidulans FGSC A4 : AN0168, A. fumigatus Af293 : Afu5g11330, A. oryzae RIB40 : AO090026000707, Aspergillus wentii : Aspwe1_0075145 and Aspergillus sydowii : Aspsy1_0027709	0.138	-0.683	0.178	0.282	0.227	0.198	-0.796	-0.049	0.042	-0.174	-0.21	-0.165	0.327	0	0.108	0.019	0.07	0.171	0	0.552	0.664	0.073	0.038	0.103	0.5	0	0.825	0.23	0.394	0.861	0	0.998	0.968	0.462	0.598	0.811	-1	0	0	0	0	0	-1	0	0	0	0
An01g02520		Protein of unknown function	-0.064	0.332	0.059	-0.019	0.033	0.013	0.069	0.013	na	0.016	0.023	0.006	0.846	0.703	0.326	0.599	0.655	0.793	0.768	0.36	na	0.557	0.384	0.737	na	na	na	na	na	na	na	na	na	na	na	na	0	0	0	0	0	0	0	0	0	0	0
An01g02530		Protein of unknown function	-0.775	-0.918	0.037	-0.027	0.063	-0.013	-0.027	0.004	0.092	-0.049	0.065	-0.018	0.189	0.171	0.808	0.889	0.779	0.944	0.96	0.91	0.34	0.606	0.394	0.792	0.336	0.272	na	0.992	na	na	0.981	na	na	na	na	na	0	0	0	0	0	0	0	0	0	0	0
An01g02540		Protein of unknown function	-0.9	-0.765	-0.095	-0.188	-0.038	-0.128	-0.061	0.006	0.082	-0.069	0.065	0.06	0.09	0.165	0.558	0.345	0.866	0.489	0.913	0.882	0.45	0.516	0.454	0.508	0.191	0.264	na	0.88	0.974	na	0.953	na	na	na	na	na	0	0	0	0	0	0	0	0	0	0	0
An01g02550		Protein of unknown function	1.234	-2.614	-0.077	-0.121	-0.056	-0.088	-1.2	-0.056	-0.126	-0.22	-0.155	-0.185	0.025	0.005	0.423	0.375	0.752	0.494	0.024	0.346	0.337	0.142	0.126	0.082	0.069	0.014	na	na	na	na	0.073	na	na	0.631	0.905	na	-1	0	0	0	0	0	0	0	0	0	0
An01g02560		Protein of unknown function	1.031	-0.645	0.041	0.104	0.046	-0.118	-0.752	-0.043	-0.102	-0.251	-0.076	-0.028	0.043	0.377	0.764	0.576	0.827	0.426	0.152	0.433	0.428	0.072	0.478	0.806	0.107	0.505	na	0.957	na	na	0.297	na	na	na	1	na	0	0	0	0	0	0	0	0	0	0	0
An01g02570		Protein of unknown function	0.389	0.567	0.177	-0.061	-0.078	0.246	0.014	-0.011	0.009	-0.047	0.012	-0.005	0.555	0.521	0.12	0.568	0.484	0.095	0.976	0.558	0.885	0.403	0.809	0.916	0.709	0.641	na	na	na	na	na	na	na	na	na	na	0	0	0	0	0	0	0	0	0	0	0
An01g02590		Protein of unknown function	-0.288	0.618	0.009	-0.037	-0.004	-0.015	0.069	na	0.045	0.016	0.018	0.043	0.505	0.521	0.863	0.537	0.959	0.791	0.768	na	0.267	0.557	0.443	0.242	na	0.641	na	na	na	na	na	na	na	na	na	na	0	0	0	0	0	0	0	0	0	0	0
An01g02600		Ortholog(s) have role in endosomal transport, vesicle-mediated transport and AP-1 adaptor complex, endosome localization	-0.171	0.116	-0.049	0.01	-0.015	0.037	-0.331	-0.069	-0.038	-0.212	-0.061	-0.045	0.197	0.379	0.642	0.93	0.9	0.78	0.007	0.35	0.654	0.01	0.499	0.602	0.347	0.507	0.999	0.995	0.982	0.994	0.027	0.998	0.968	0.136	1	0.999	0	0	0	0	0	0	-1	0	0	0	0
An01g02610		Protein of unknown function	-0.472	-0.132	0.053	0.111	0.106	0.026	-0.411	-0.059	-0.078	0.071	0.068	0.008	0.018	0.465	0.684	0.446	0.488	0.882	0.015	0.547	0.524	0.565	0.563	0.949	0.052	0.589	0.999	0.923	0.867	0.997	0.051	0.998	0.955	0.95	1	0.999	0	0	0	0	0	0	0	0	0	0	0
An01g02620		Ortholog(s) have sequence-specific DNA binding, transcription factor activity, sequence-specific DNA binding, transcription regulatory region DNA binding activity	-0.593	-0.106	0.138	0.127	0.121	0.082	-0.339	-0.04	-0.113	-0.106	-0.001	-0.002	0	0.423	0.178	0.257	0.283	0.525	0.005	0.589	0.206	0.217	0.989	0.978	0	0.55	0.927	0.818	0.74	0.978	0.019	0.998	0.784	0.742	1	0.999	0	-1	0	0	0	0	-1	0	0	0	0
An01g02630		Ortholog(s) have transcription regulatory region DNA binding activity and role in regulation of cellular amide catabolic process, regulation of transcription, DNA-templated	-0.285	-0.034	0	0.177	0.157	0.17	0.303	0.125	0.303	0.286	0.172	0.205	0.051	0.824	0.998	0.157	0.234	0.237	0.133	0.236	0.032	0.057	0.209	0.144	0.122	0.888	1	0.689	0.688	0.919	0.271	0.998	0.348	0.405	0.979	0.921	0	0	0	0	0	0	0	0	0	0	0
An01g02640		Has domain(s) with predicted O-methyltransferase activity	0.895	1.167	0.185	0.14	0.3	0.057	-2.357	0.111	-0.64	-0.195	0.085	-0.285	0.031	0.005	0.269	0.505	0.197	0.776	0	0.293	0	0.075	0.561	0.009	0.082	0.013	na	0.943	0.643	0.994	0	0.998	0	0.471	1	0.221	1	0	0	0	0	0	-1	-1	0	0	0
An01g02650		Protein of unknown function	0.162	1.702	0.046	0.09	0.291	0.04	0.319	0.021	-0.021	0.042	-0.03	0.001	0.801	0.007	0.692	0.576	0.154	0.763	0.562	0.644	0.822	0.733	0.679	0.986	0.882	0.017	na	na	na	na	0.72	na	na	na	na	na	1	0	0	0	0	0	0	0	0	0	0
An01g02660		Ortholog of A. nidulans FGSC A4 : AN6413, AN6419, AN6946, AN5312, AN5664, AN8328, AN3241, AN10369, AN1930, AN2386, AN1738, AN11159, AN8984, AN8951, AN1540, AN8971, AN9387, AN9266, AN9306, AN1317, AN10886, AN7232, AN7774, AN12202	0.134	0.79	0.209	-0.052	-0.04	-0.16	-1.602	0.002	-0.35	-0.152	0.006	-0.11	0.675	0.006	0.227	0.804	0.864	0.455	0	0.983	0.015	0.299	0.964	0.421	0.797	0.016	0.975	0.989	0.973	0.975	0	0.998	0.214	0.824	1	0.999	1	0	0	0	0	0	-1	0	0	0	0
An01g02670		Ortholog(s) have cytosol, nucleus localization	0.154	1.049	0.316	0.109	0.137	0.067	0.197	0.025	0.139	0.051	0.044	0.174	0.578	0	0.056	0.575	0.519	0.748	0.492	0.803	0.396	0.779	0.766	0.258	0.726	0	0.658	0.957	0.876	0.994	0.662	0.998	0.918	0.983	1	0.999	1	0	0	0	0	0	0	0	0	0	0
An01g02680		Ortholog of A. nidulans FGSC A4 : AN4047, A. fumigatus Af293 : Afu1g03880, Neosartorya fischeri NRRL 181 : NFIA_020800 and Aspergillus versicolor : Aspve1_0770708	0.269	1.03	0.176	0.087	0.216	0.114	0.891	-0.002	0.141	-0.184	-0.227	-0.091	0.107	0	0.17	0.548	0.153	0.492	0.003	0.984	0.397	0.323	0.114	0.548	0.219	0	0.915	0.952	0.572	0.975	0.011	0.998	0.918	0.846	0.894	0.999	1	0	0	0	0	0	1	0	0	0	0
An01g02690		Ortholog(s) have Golgi apparatus, endoplasmic reticulum localization	0.753	0.368	-0.069	0.107	0.165	0.094	-0.326	0.149	-0.01	0.019	0.122	0.075	0	0.03	0.604	0.511	0.292	0.58	0.016	0.083	0.931	0.847	0.225	0.457	0	0.064	0.999	0.943	0.749	0.989	0.053	0.998	0.994	0.991	0.99	0.999	0	1	0	0	0	0	0	0	0	0	0
An01g02700		Ortholog of A. nidulans FGSC A4 : AN4045, A. fumigatus Af293 : Afu1g03910, A. oryzae RIB40 : AO090003000959, Aspergillus wentii : Aspwe1_0169355 and Aspergillus sydowii : Aspsy1_0148783	0.541	0.063	0.009	0.122	0.179	0.138	0.118	0.137	0.189	0.156	0.019	0.014	0.003	0.755	0.95	0.441	0.289	0.44	0.537	0.19	0.168	0.277	0.887	0.919	0.012	0.835	0.999	0.923	0.747	0.973	0.7	0.998	0.736	0.811	1	0.999	0	1	0	0	0	0	0	0	0	0	0
An01g02720		Ortholog(s) have role in negative regulation of helicase activity and MCM complex, cytosol, nuclear chromatin localization	-0.006	-0.687	0.031	0.062	0.137	0.214	0.354	-0.193	0.095	-0.241	-0.258	-0.271	0.961	0	0.775	0.598	0.289	0.124	0.003	0.013	0.307	0.006	0.007	0.003	0.979	0	0.999	0.961	0.746	0.786	0.011	0.563	0.874	0.097	0.233	0.086	-1	0	0	0	0	0	1	0	0	0	0
An01g02730		Has domain(s) with predicted role in cell wall macromolecule catabolic process	-0.144	0.647	-0.095	-0.075	0.014	-0.013	0.189	-0.025	-0.067	-0.03	0.011	-0.043	0.828	0.411	0.258	0.555	0.929	0.901	0.733	0.46	0.405	0.778	0.88	0.476	0.9	0.538	na	na	na	na	0.844	na	na	na	na	na	0	0	0	0	0	0	0	0	0	0	0
An01g02740		Tannin acyl hydrolase with a predicted role in tannic acid degradation	0.058	1.319	0.004	0.037	-0.022	-0.017	-0.136	-0.003	-0.013	-0.007	-0.014	-0.015	0.893	0.171	0.921	0.571	0.622	0.641	0.663	0.872	0.686	0.872	0.49	0.507	na	0.272	na	na	na	na	na	na	na	na	na	na	0	0	0	0	0	0	0	0	0	0	0
An01g02750		Has domain(s) with predicted role in mitochondrial respiratory chain complex III assembly	0.32	3.008	0.04	0.086	0.027	0.058	-0.114	-0.001	0.01	-0.03	-0.034	-0.013	0.408	0.002	0.323	0.228	0.551	0.327	0.809	0.963	0.867	0.659	0.336	0.775	na	0.005	na	na	na	na	na	na	na	na	na	na	1	0	0	0	0	0	0	0	0	0	0
An01g02760		Ortholog of Neosartorya fischeri NRRL 181 : NFIA_062410, NFIA_099680, Aspergillus kawachii : Aspka1_0178986 and Aspergillus aculeatus ATCC16872 : Aacu16872_045086	-0.406	0.355	-0.078	-0.061	-0.026	-0.033	-2.187	0.046	-0.1	0.083	0.627	0.696	0.524	0.686	0.297	0.594	0.833	0.744	0	0.666	0.53	0.618	0	0	na	0.782	na	na	na	na	0	0.998	0.955	0.957	0.001	0	0	0	0	0	0	0	-1	0	0	1	1
An01g02770		Protein of unknown function	-0.066	1.318	0.028	0.003	-0.023	-0.017	-0.12	-0.026	0.01	-0.094	-0.019	-0.027	0.843	0.171	0.538	0.945	0.619	0.639	0.828	0.49	0.923	0.369	0.803	0.73	na	0.272	na	na	na	na	0.904	na	na	na	na	na	0	0	0	0	0	0	0	0	0	0	0
An01g02790		Ortholog of A. nidulans FGSC A4 : AN10498, A. fumigatus Af293 : Afu1g03930, A. oryzae RIB40 : AO090003000957, Neosartorya fischeri NRRL 181 : NFIA_020760 and Aspergillus wentii : Aspwe1_0066343	-0.41	0.002	-0.021	-0.228	-0.079	-0.015	0.076	0.094	0.165	0.166	0.038	0.146	0.027	0.989	0.875	0.161	0.619	0.929	0.6	0.285	0.115	0.12	0.722	0.164	0.073	0.994	0.999	0.696	0.911	0.999	0.75	0.998	0.645	0.592	1	0.956	0	0	0	0	0	0	0	0	0	0	0
An01g02800		Ortholog(s) have role in SRP-dependent cotranslational protein targeting to membrane, translocation and cytosol, nuclear periphery, signal recognition particle, endoplasmic reticulum targeting localization	-0.091	-0.099	-0.056	0.01	-0.083	0.048	-0.341	0.036	0.038	0.046	0.085	0.021	0.545	0.55	0.638	0.937	0.559	0.774	0.004	0.631	0.675	0.598	0.368	0.816	0.7	0.668	0.999	0.996	0.888	0.994	0.018	0.998	0.968	0.954	1	0.999	0	0	0	0	0	0	-1	0	0	0	0
An01g02810		C-22 sterol desaturase	-0.705	-2.879	-0.001	-0.01	0.127	0.269	-1.476	0.043	-0.178	0.323	0.197	0.292	0	0	0.995	0.944	0.375	0.109	0	0.679	0.196	0.022	0.127	0.028	0	0	0.999	0.996	0.805	0.77	0	0.998	0.774	0.226	0.908	0.433	-1	-1	0	0	0	0	-1	0	0	0	0
An01g02820		Protein of unknown function	na	na	na	na	na	na	0.069	na	na	na	0.005	na	na	na	na	na	na	na	0.768	na	na	na	0.763	na	na	na	na	na	na	na	na	na	na	na	na	na	0	0	0	0	0	0	0	0	0	0	0
An01g02830		Ortholog(s) have thiosulfate sulfurtransferase activity and endoplasmic reticulum, mitochondrial outer membrane localization	0.142	0.02	0.085	0.079	0.038	0.352	-0.04	0.005	0.059	-0.011	0.07	-0.043	0.486	0.924	0.564	0.636	0.833	0.052	0.825	0.96	0.648	0.934	0.575	0.742	0.649	0.953	0.999	0.971	0.966	0.58	0.903	0.998	0.968	0.998	1	0.999	0	0	0	0	0	0	0	0	0	0	0
An01g02840		Ortholog(s) have glutathione binding, translation initiation factor activity, role in translational initiation and cytosol localization	0.07	0.421	0.099	0.013	-0.008	0.004	0.196	0.009	-0.015	0.111	0.061	0.101	0.51	0	0.292	0.898	0.935	0.976	0.081	0.887	0.848	0.12	0.459	0.166	0.67	0.001	0.999	0.992	0.988	0.999	0.19	0.998	0.983	0.592	1	0.958	1	0	0	0	0	0	0	0	0	0	0
An01g02850		Ortholog(s) have role in response to temperature stimulus	0.096	0.575	0.037	0.058	-0.067	-0.119	0.604	-0.016	0.125	0.042	-0.015	0.034	0.515	0	0.756	0.661	0.63	0.444	0	0.863	0.265	0.714	0.894	0.768	0.672	0	0.999	0.974	0.914	0.974	0	0.998	0.851	0.976	1	0.999	1	0	0	0	0	0	1	0	0	0	0
An01g02860		Ortholog(s) have role in cell separation after cytokinesis, regulation of Rho protein signal transduction, vesicle-mediated transport and cytosol, endoplasmic reticulum, nucleus localization	0.16	-1.083	-0.049	-0.078	-0.101	-0.164	-0.168	0.01	-0.045	0.145	0.021	0.173	0.63	0.007	0.778	0.712	0.665	0.444	0.465	0.927	0.764	0.349	0.881	0.222	0.765	0.017	0.999	0.979	0.926	0.974	0.638	0.998	0.974	0.867	1	0.997	-1	0	0	0	0	0	0	0	0	0	0
An01g02870		Ortholog(s) have endoplasmic reticulum localization	0.07	0.235	-0.03	0.042	0.135	0.204	-0.13	0.107	0.091	-0.008	0.116	-0.073	0.634	0.117	0.795	0.759	0.34	0.159	0.37	0.233	0.395	0.939	0.284	0.51	0.768	0.201	0.999	0.986	0.785	0.843	0.55	0.998	0.918	0.998	1	0.999	0	0	0	0	0	0	0	0	0	0	0
An01g02880	cep52	Cytoplasmic ubiquitin / ribosomal fusion protein	0.218	-0.27	-0.137	-0.292	-0.245	-0.137	-0.302	0.078	-0.079	0.14	0.081	0.013	0.042	0.023	0.136	0.004	0.014	0.246	0.001	0.113	0.238	0.008	0.237	0.83	0.104	0.051	0.884	0.079	0.158	0.926	0.006	0.998	0.826	0.114	0.997	0.999	0	0	0	0	0	0	-1	0	0	0	0
An01g02890		Ortholog(s) have role in transcription from RNA polymerase I promoter and RNA polymerase I transcription factor complex, cytosol localization	-0.443	-0.439	0.259	0.221	0.291	0.153	0.254	0.111	0.181	0.226	0.19	0.231	0.048	0.054	0.075	0.183	0.105	0.433	0.2	0.295	0.202	0.135	0.158	0.095	0.116	0.106	0.731	0.725	0.481	0.97	0.364	0.998	0.778	0.618	0.954	0.785	0	0	0	0	0	0	0	0	0	0	0
An01g02900		Ortholog(s) have ribosome binding, translation elongation factor activity, translation initiation factor activity	0.099	0.982	-0.01	-0.005	-0.086	0.151	-0.338	0.046	-0.185	0.175	0.1	0.02	0.287	0	0.905	0.953	0.333	0.175	0.001	0.378	0.008	0.001	0.153	0.75	0.454	0	0.999	0.996	0.781	0.861	0.003	0.998	0.142	0.025	0.947	0.999	1	0	0	0	0	0	-1	0	1	0	0
An01g02910		Putative vacuolar protein sorting protein; expression enhanced by maltose	0.055	-0.127	0.106	0.167	0.151	0.236	-0.344	0.051	-0.082	0.014	0.111	0.098	0.744	0.495	0.417	0.259	0.322	0.148	0.029	0.583	0.468	0.903	0.32	0.395	0.845	0.617	0.999	0.818	0.772	0.818	0.084	0.998	0.946	0.996	1	0.999	0	0	0	0	0	0	0	0	0	0	0
An01g02920		Ortholog(s) have mitochondrion localization	-0.304	-0.58	-0.081	-0.085	-0.174	0.05	-0.631	-0.058	-0.111	-0.197	-0.075	-0.114	0.218	0.023	0.605	0.637	0.374	0.796	0	0.55	0.364	0.112	0.523	0.339	0.373	0.052	0.999	0.971	0.805	0.994	0.002	0.998	0.903	0.578	1	0.999	0	0	0	0	0	0	-1	0	0	0	0
An01g02930		Ortholog of A. nidulans FGSC A4 : AN8649, A. fumigatus Af293 : Afu1g04100, A. oryzae RIB40 : AO090009000519, Aspergillus wentii : Aspwe1_0037325, Aspwe1_0104267 and Aspergillus sydowii : Aspsy1_0048337	0.972	0.435	-0.096	-0.137	0.052	0.041	1.567	0.009	0.021	0.013	0.003	-0.045	0.002	0.227	0.581	0.519	0.827	0.85	0.002	0.82	0.819	0.906	0.966	0.483	0.007	0.34	0.999	0.943	0.965	0.995	0.01	na	na	na	na	na	0	1	0	0	0	0	1	0	0	0	0
An01g02940		Has domain(s) with predicted DNA binding, nucleic acid binding, zinc ion binding activity, role in transcription, DNA-templated and nucleus localization	-0.77	-0.275	0.135	0.017	0.151	0.247	1.125	0.004	0.115	0.314	0.192	0.138	0.009	0.318	0.407	0.931	0.458	0.232	0.002	0.959	0.464	0.089	0.162	0.332	0.029	0.446	0.999	0.995	0.854	0.917	0.009	0.998	0.945	0.517	0.954	0.999	0	-1	0	0	0	0	1	0	0	0	0
An01g02950		Has domain(s) with predicted catalytic activity and role in nucleoside metabolic process	0.606	0.826	-0.316	-0.472	-0.407	-0.138	1.724	-0.109	0.069	-0.23	-0.253	-0.172	0.003	0	0.045	0.016	0.045	0.513	0	0.204	0.676	0.218	0.073	0.251	0.012	0	0.59	0.213	0.313	0.975	0	0.998	0.968	0.746	0.786	0.999	1	1	0	0	0	0	1	0	0	0	0
An01g02960		Has domain(s) with predicted homogentisate 1,2-dioxygenase activity and role in L-phenylalanine catabolic process, oxidation-reduction process, tyrosine metabolic process	0.127	0.939	-0.057	0.061	0.055	-0.137	1.896	0.012	0.017	-0.018	-0.071	-0.048	0.73	0.003	0.743	0.774	0.816	0.522	0	0.801	0.879	0.889	0.365	0.58	0.835	0.009	0.999	0.987	0.963	0.977	0	na	na	na	na	na	1	0	0	0	0	0	1	0	0	0	0
An01g02970		Ortholog(s) have cytosol, nucleus localization	0.124	0.334	-0.004	0.41	-0.013	0	-1.301	0.004	-0.075	-0.095	0.158	-0.012	0.77	0.454	0.983	0.055	0.958	0.999	0.002	0.962	0.643	0.611	0.266	0.938	0.862	0.578	0.999	0.439	0.992	1	0.01	0.998	0.968	0.955	0.997	0.999	0	0	0	0	0	0	-1	0	0	0	0
An01g02980		Has domain(s) with predicted dipeptidyl-peptidase activity, role in proteolysis and cytoplasm localization	-0.489	1.359	0.122	0.05	0.047	0.264	0.185	-0.004	0.025	-0.004	-0.012	-0.002	0.399	0.108	0.211	0.668	0.543	0.058	0.657	0.735	0.603	0.929	0.524	0.937	na	0.188	na	na	na	na	na	na	na	na	na	na	0	0	0	0	0	0	0	0	0	0	0
An01g02990		Ortholog of A. oryzae RIB40 : AO090005000331, Aspergillus niger ATCC 1015 : 36280-mRNA, Aspergillus carbonarius ITEM 5010 : Acar5010_206018 and Aspergillus brasiliensis : Aspbr1_0073342, Aspbr1_0179032	0.005	-0.162	-0.008	-0.009	-0.01	-0.007	0.131	na	0.007	na	na	na	0.987	0.802	0.739	0.803	0.822	0.839	0.574	na	0.752	na	na	na	na	na	na	na	na	na	na	na	na	na	na	na	0	0	0	0	0	0	0	0	0	0	0
An01g03000		Has domain(s) with predicted CoA-transferase activity and role in ketone body catabolic process, metabolic process	1.188	0.573	-0.069	0.025	-0.152	-0.038	-1.433	0.153	-0.359	0.135	0.022	-0.081	0.009	0.307	0.63	0.898	0.484	0.83	0	0.095	0.002	0.22	0.848	0.483	0.029	0.433	na	0.992	na	na	0	0.998	0.05	0.747	1	0.999	0	1	0	0	0	0	-1	-1	0	0	0
An01g03010		Ortholog of A. nidulans FGSC A4 : AN11533, A. fumigatus Af293 : Afu8g06974, Neosartorya fischeri NRRL 181 : NFIA_099710, Aspergillus kawachii : Aspka1_0178966 and Aspergillus versicolor : Aspve1_0122429	1.204	-0.212	-0.048	-0.104	-0.1	-0.073	-0.106	-0.006	-0.011	-0.019	-0.012	-0.013	0.059	0.822	0.511	0.224	0.331	0.278	0.725	0.529	0.709	0.529	0.524	0.54	0.138	0.886	na	na	na	na	na	na	na	na	na	na	0	0	0	0	0	0	0	0	0	0	0
An01g03020		Ortholog of A. fumigatus Af293 : Afu1g04140, Neosartorya fischeri NRRL 181 : NFIA_020590, Aspergillus wentii : Aspwe1_0169380 and Aspergillus niger ATCC 1015 : 36278-mRNA	0.139	0.377	0.073	-0.065	-0.142	-0.037	-0.38	-0.016	-0.171	-0.114	-0.102	-0.115	0.831	0.639	0.522	0.591	0.3	0.757	0.441	0.807	0.196	0.481	0.36	0.318	0.903	0.745	na	na	na	na	0.618	0.998	na	0.928	1	na	0	0	0	0	0	0	0	0	0	0	0
An01g03030		Tartrate dehydrogenase	1.47	1.389	0.044	0.086	0.264	-0.064	0.832	0.013	0.051	0.049	0.029	0.108	0.014	0.065	0.646	0.546	0.156	0.46	0.132	0.714	0.562	0.62	0.659	0.199	0.043	0.123	na	na	na	na	0.27	na	na	na	na	na	0	1	0	0	0	0	0	0	0	0	0
An01g03040		Has domain(s) with predicted DNA binding, zinc ion binding activity, role in transcription, DNA-templated and nucleus localization	0.267	-0.448	0.046	0.149	0.124	0.146	-0.113	0.01	0.107	-0.005	-0.014	0.074	0.306	0.133	0.782	0.439	0.555	0.479	0.643	0.926	0.487	0.974	0.921	0.621	0.477	0.223	0.999	0.923	0.887	0.975	0.783	0.998	0.946	0.999	1	0.999	0	0	0	0	0	0	0	0	0	0	0
An01g03050		Ortholog(s) have mRNA binding, poly(A) binding, ribonuclease inhibitor activity and role in regulation of nuclear-transcribed mRNA poly(A) tail shortening, regulation of translational initiation	1	0.821	-0.112	0.093	-0.098	0.043	-0.129	-0.082	-0.005	0.098	-0.075	-0.035	0	0	0.315	0.447	0.448	0.762	0.223	0.175	0.947	0.185	0.341	0.64	0	0	0.999	0.923	0.849	0.994	0.394	0.998	0.994	0.699	1	0.999	1	1	0	0	0	0	0	0	0	0	0
An01g03060		Ortholog(s) have cytosol, nuclear envelope localization	0.139	-0.289	0.014	0.271	0.067	0.249	-0.437	-0.07	-0.091	-0.107	-0.175	-0.096	0.382	0.077	0.907	0.038	0.633	0.114	0.003	0.431	0.39	0.297	0.095	0.353	0.555	0.142	0.999	0.361	0.916	0.776	0.012	0.998	0.915	0.823	0.834	0.999	0	0	0	0	0	0	-1	0	0	0	0
An01g03070		Ortholog(s) have structural constituent of ribosome activity and mitochondrial large ribosomal subunit localization	-0.145	-0.241	0.133	0.154	0.198	0.146	-0.755	0.007	-0.177	-0.008	-0.058	0.005	0.595	0.47	0.413	0.425	0.333	0.478	0	0.945	0.141	0.945	0.614	0.968	0.739	0.593	0.999	0.916	0.781	0.975	0	0.998	0.696	0.999	1	0.999	0	0	0	0	0	0	-1	0	0	0	0
An01g03080		Ortholog(s) have nucleolus localization	-0.45	0.306	0.188	-0.156	0.012	-0.081	0.146	-0.037	-0.091	0.068	-0.023	0.054	0.003	0.04	0.108	0.25	0.927	0.589	0.342	0.687	0.44	0.559	0.832	0.62	0.013	0.082	0.825	0.81	0.985	0.989	0.523	0.998	0.937	0.95	1	0.999	0	-1	0	0	0	0	0	0	0	0	0
An01g03090		Glucan endo-1,3-beta-D-glucosidase; beta-glucanase	-0.71	-0.569	-0.095	-0.243	-0.299	-0.136	0.204	0.012	0.117	-0.096	-0.007	0.081	0	0	0.283	0.017	0.003	0.224	0.233	0.909	0.388	0.479	0.957	0.518	0	0	0.999	0.222	0.051	0.911	0.404	0.998	0.915	0.928	1	0.999	-1	-1	0	0	0	0	0	0	0	0	0
An01g03100		Putative vacuolar Ca2+/H+ exchanger	-0.815	-0.599	-0.052	0.037	0.021	0.002	-0.115	-0.14	-0.058	-0.05	-0.166	-0.111	0	0	0.614	0.747	0.852	0.99	0.469	0.152	0.627	0.68	0.178	0.347	0	0	0.999	0.986	0.97	0.999	0.641	0.998	0.968	0.971	0.965	0.999	-1	-1	0	0	0	0	0	0	0	0	0
An01g03110		Has domain(s) with predicted structural constituent of ribosome activity, role in translation and ribosome localization	0.079	-0.231	-0.089	-0.198	-0.264	-0.101	0.073	0.034	0.073	0.155	0.1	0.101	0.574	0.134	0.443	0.127	0.054	0.502	0.593	0.654	0.452	0.109	0.273	0.267	0.723	0.224	0.999	0.633	0.346	0.975	0.745	0.998	0.943	0.568	0.999	0.999	0	0	0	0	0	0	0	0	0	0	0
An01g03120	acrA	Putative arsenite efflux transporter	0.978	0.761	-0.113	-0.057	-0.179	-0.161	0.149	-0.022	0.059	0.069	-0.094	-0.033	0	0	0.34	0.67	0.187	0.295	0.252	0.801	0.559	0.499	0.361	0.75	0	0	0.999	0.976	0.625	0.944	0.426	0.998	0.96	0.933	1	0.999	1	1	0	0	0	0	0	0	0	0	0
An01g03130		Ortholog of A. fumigatus Af293 : Afu1g04300, A. oryzae RIB40 : AO090003000919, AO090701000446, Aspergillus wentii : Aspwe1_0025379 and Aspergillus terreus NIH2624 : ATET_06531	1.327	0.225	0.014	-0.212	0.094	-0.227	-0.823	0.116	-0.45	-0.159	0.101	0.062	0	0.072	0.891	0.063	0.439	0.087	0.006	0.263	0.006	0.376	0.493	0.689	0	0.134	0.999	0.469	0.844	0.718	0.024	0.998	0.122	0.886	1	0.999	0	1	0	0	0	0	-1	0	0	0	0
An01g03140		Protein of unknown function	0.703	0.446	-0.068	-0.006	0.026	-0.1	0.009	0.099	-0.055	-0.101	0.21	0.034	0	0.004	0.586	0.963	0.864	0.535	0.969	0.354	0.727	0.545	0.14	0.82	0	0.011	0.999	0.997	0.973	0.979	0.984	0.998	0.968	0.947	0.931	0.999	1	1	0	0	0	0	0	0	0	0	0
An01g03150		Protein of unknown function	-0.166	-0.515	-0.086	-0.155	-0.036	-0.15	-0.824	-0.142	-0.547	-0.108	-0.062	0.084	0.551	0.089	0.604	0.43	0.865	0.471	0	0.179	0	0.474	0.647	0.545	0.705	0.16	0.999	0.921	0.974	0.975	0.001	0.998	0.01	0.926	1	0.999	0	0	0	0	0	0	-1	-1	0	0	0
An01g03160		Ortholog(s) have structural constituent of ribosome activity and role in maturation of SSU-rRNA from tricistronic rRNA transcript (SSU-rRNA, 5.8S rRNA, LSU-rRNA)	0.222	-0.534	-0.072	-0.108	-0.129	0.061	-0.505	0.049	-0.158	0.146	0.115	0.023	0.021	0	0.417	0.243	0.166	0.596	0	0.327	0.022	0.005	0.11	0.703	0.058	0	0.999	0.805	0.591	0.989	0	0.998	0.276	0.087	0.888	0.999	-1	0	0	0	0	0	-1	0	0	0	0
An01g03170		Has domain(s) with predicted hydrolase activity	0.312	1.206	-0.063	-0.215	-0.129	-0.264	0.381	-0.093	-0.007	-0.293	-0.114	-0.101	0.161	0	0.691	0.239	0.51	0.196	0.136	0.367	0.966	0.102	0.438	0.512	0.297	0	0.999	0.801	0.875	0.879	0.275	0.998	0.996	0.553	1	0.999	1	0	0	0	0	0	0	0	0	0	0
An01g03180		Ortholog(s) have role in cellular response to biotic stimulus, cellular response to starvation and filamentous growth of a population of unicellular organisms in response to biotic stimulus, more	-0.616	-0.119	0.164	0.214	0.294	0.154	-0.176	0.021	-0.029	-0.059	-0.032	-0.033	0	0.337	0.091	0.043	0.007	0.206	0.172	0.797	0.764	0.541	0.741	0.736	0	0.464	0.777	0.388	0.107	0.894	0.325	0.998	0.974	0.947	1	0.999	0	-1	0	0	0	0	0	0	0	0	0
An01g03190	secC	Ortholog(s) have GTP-Rho binding, phosphatidylinositol-4,5-bisphosphate binding activity and role in Golgi to plasma membrane transport, endoplasmic reticulum inheritance, exocyst assembly, exocyst localization	-0.203	-0.245	0.013	0.047	0.117	0.195	-0.344	0.12	0.034	-0.058	0.017	-0.036	0.16	0.108	0.91	0.709	0.384	0.181	0.014	0.162	0.741	0.579	0.866	0.729	0.296	0.188	0.999	0.979	0.81	0.865	0.048	0.998	0.969	0.954	1	0.999	0	0	0	0	0	0	-1	0	0	0	0
An01g03200		Has domain(s) with predicted amino acid transmembrane transporter activity, role in amino acid transmembrane transport and membrane localization	-1.638	0.602	0.12	0.083	0.084	0.007	0.831	0.004	0.113	-0.029	-0.007	0.071	0.001	0.132	0.488	0.698	0.724	0.972	0.085	0.947	0.384	0.814	0.942	0.511	0.005	0.221	0.999	0.978	0.942	0.999	0.196	na	na	na	na	na	0	-1	0	0	0	0	0	0	0	0	0
An01g03210		Has domain(s) with predicted oxidoreductase activity and role in metabolic process	-0.83	0.614	0.195	-0.243	0.297	-0.203	0.482	0.088	0.033	-0.075	-0.053	-0.042	0.114	0.18	0.24	0.228	0.211	0.289	0.226	0.271	0.828	0.668	0.675	0.754	0.23	0.284	0.986	0.791	0.66	0.944	0.397	0.998	0.981	0.967	1	na	0	0	0	0	0	0	0	0	0	0	0
An01g03220		Ortholog of A. nidulans FGSC A4 : AN7913, A. niger CBS 513.88 : An06g00120, Aspergillus versicolor : Aspve1_0044284, Aspergillus clavatus NRRL 1 : ACLA_082690 and Aspergillus zonatus : Aspzo1_0136116	-0.242	0.825	-0.007	0.065	-0.123	-0.055	0.587	-0.066	-0.032	0.067	0.088	-0.042	0.583	0.031	0.969	0.76	0.606	0.787	0.072	0.452	0.846	0.721	0.542	0.778	0.729	0.067	0.999	0.987	0.908	0.994	0.173	0.998	0.983	0.976	1	0.999	0	0	0	0	0	0	0	0	0	0	0
An01g03230		Ortholog of A. nidulans FGSC A4 : AN0461, A. fumigatus Af293 : Afu1g04370, A. oryzae RIB40 : AO090003000912, Aspergillus wentii : Aspwe1_0025386 and Aspergillus sydowii : Aspsy1_0055307	0.793	-0.006	0.129	0.169	0.194	-0.018	0.476	0.174	0.208	0.207	0.098	0.12	0.001	0.983	0.438	0.357	0.331	0.928	0.003	0.055	0.059	0.064	0.371	0.273	0.005	0.99	0.999	0.885	0.78	0.999	0.012	0.998	0.47	0.433	1	0.999	0	1	0	0	0	0	1	0	0	0	0
An01g03240		Ortholog of A. nidulans FGSC A4 : AN0460, A. fumigatus Af293 : Afu1g04380, A. oryzae RIB40 : AO090003000911, Aspergillus wentii : Aspwe1_0037367 and Aspergillus sydowii : Aspsy1_0143565	-0.372	0.402	-0.17	0.301	-0.019	-0.003	1.265	0.104	0.026	0.177	0.061	0.142	0.265	0.214	0.329	0.14	0.934	0.987	0	0.229	0.872	0.341	0.662	0.338	0.43	0.326	0.999	0.657	0.987	0.999	0.001	0.998	0.986	0.861	1	0.999	0	0	0	0	0	0	1	0	0	0	0
An01g03250		Ortholog(s) have plasma membrane localization	-1.188	0.234	0.115	0.163	0.388	-0.028	1.487	0.002	0.126	0.007	-0.018	-0.069	0	0.188	0.397	0.281	0.013	0.872	0	0.979	0.421	0.967	0.892	0.609	0	0.294	0.999	0.833	0.152	0.996	0	0.998	0.928	0.999	1	na	0	-1	0	0	0	0	1	0	0	0	0
An01g03260		Ortholog(s) have structural constituent of ribosome activity, role in mitochondrial translation and cytosol, mitochondrial small ribosomal subunit, nucleus localization	0.023	-0.584	-0.01	-0.022	-0.213	0.091	-0.04	0.104	0.098	0.215	0.011	0.078	0.92	0.02	0.949	0.903	0.322	0.638	0.797	0.277	0.416	0.069	0.924	0.502	0.955	0.046	0.999	0.992	0.772	0.989	0.886	0.998	0.927	0.448	1	0.999	-1	0	0	0	0	0	0	0	0	0	0
An01g03270		Ortholog(s) have extracellular region localization	-0.542	-0.121	-0.125	-0.301	-0.011	-0.282	-0.112	-0.064	0.03	-0.004	0.155	0.009	0.066	0.666	0.453	0.141	0.96	0.182	0.607	0.544	0.837	0.978	0.261	0.953	0.15	0.767	0.999	0.659	0.993	0.868	0.756	0.998	0.982	0.999	0.997	0.999	0	0	0	0	0	0	0	0	0	0	0
An01g03280		0	-2.838	-0.689	0.012	0.29	0.294	0.149	1.217	-0.041	-0.169	-0.108	-0.32	-0.233	0	0.003	0.932	0.047	0.069	0.376	0	0.691	0.299	0.548	0.031	0.13	0	0.01	0.999	0.407	0.389	0.953	0	0.998	0.873	0.948	0.54	0.888	-1	-1	0	0	0	0	1	0	0	0	0
An01g03290		0	-2.468	-0.691	-0.08	0.245	0.172	0.139	1.126	-0.121	-0.208	-0.04	-0.129	-0.285	0	0.005	0.647	0.248	0.307	0.428	0	0.212	0.209	0.828	0.382	0.063	0	0.013	0.999	0.81	0.76	0.97	0	0.998	0.788	0.99	1	0.674	-1	-1	0	0	0	0	1	0	0	0	0
An01g03300		Ortholog of Aspergillus carbonarius ITEM 5010 : Acar5010_054822	0.404	0.156	-0.096	0.018	0.016	0.169	0.095	-0.088	-0.263	0.11	-0.113	-0.16	0.007	0.358	0.456	0.897	0.915	0.294	0.541	0.371	0.04	0.361	0.348	0.187	0.025	0.486	0.999	0.992	0.984	0.944	0.704	0.998	0.389	0.875	1	0.98	0	1	0	0	0	0	0	0	0	0	0
An01g03310		Ortholog of A. nidulans FGSC A4 : AN0454, A. fumigatus Af293 : Afu1g04440, A. oryzae RIB40 : AO090003000907, Aspergillus wentii : Aspwe1_0150842 and Aspergillus sydowii : Aspsy1_0086117	-0.079	-0.795	-0.03	0.03	0.04	-0.044	-0.124	0.027	-0.213	-0.076	0.001	-0.048	0.468	0	0.75	0.766	0.711	0.716	0.59	0.796	0.141	0.613	0.994	0.732	0.633	0	0.999	0.987	0.939	0.994	0.743	0.998	0.696	0.955	1	0.999	-1	0	0	0	0	0	0	0	0	0	0
An01g03320		Protein of unknown function	-0.17	-0.718	-0.316	-0.377	-0.633	-0.267	0.705	0.014	0.006	0.046	-0.021	0.009	0.272	0	0.011	0.007	0	0.111	0.2	0.706	0.941	0.677	0.737	0.9	0.437	0	0.284	0.118	0.001	0.77	0.364	na	na	na	na	na	-1	0	0	-1	0	0	0	0	0	0	0
An01g03330		Pcl-like cyclin	-0.278	-0.79	-0.171	-0.116	-0.196	0.06	0.98	-0.009	0.119	0.286	-0.078	0	0.01	0	0.06	0.343	0.05	0.625	0.001	0.924	0.471	0.124	0.581	0.999	0.033	0	0.677	0.88	0.332	0.989	0.006	0.998	0.946	0.602	1	0.999	-1	-1	0	0	0	0	1	0	0	0	0
An01g03340		Xyloglucan-specific endo-beta-1,4-glucanase	-0.562	-0.723	-0.172	-0.119	-0.232	-0.04	0.254	0.02	0.023	-0.122	-0.073	-0.125	0.002	0	0.21	0.45	0.14	0.822	0.326	0.847	0.888	0.496	0.622	0.418	0.009	0	0.962	0.924	0.553	0.994	0.505	0.998	0.99	0.932	1	0.999	-1	-1	0	0	0	0	0	0	0	0	0
An01g03350	erg2	Putative C-8 sterol isomerase; expression repressed by tunicamycin and DTT; induced by fenpropimorph	0.512	-0.512	-0.089	0.054	-0.149	0.184	-0.26	0.01	0.042	-0.132	0.008	-0.239	0.01	0.031	0.555	0.753	0.429	0.349	0.048	0.913	0.667	0.177	0.934	0.019	0.033	0.067	0.999	0.986	0.838	0.948	0.127	0.998	0.968	0.687	1	0.342	0	1	0	0	0	0	0	0	0	0	0
An01g03360		Ortholog(s) have tRNA binding activity and role in protein urmylation, regulation of cell shape, regulation of translational fidelity, tRNA wobble position uridine thiolation	0.339	0.646	-0.069	-0.024	-0.256	-0.027	0.709	0.038	-0.107	0.033	-0.035	-0.158	0.166	0.008	0.673	0.898	0.22	0.895	0.003	0.716	0.505	0.854	0.811	0.304	0.304	0.02	0.999	0.992	0.668	0.997	0.012	0.998	0.953	0.992	1	0.999	1	0	0	0	0	0	1	0	0	0	0
An01g03370		Has domain(s) with predicted GTP binding, guanyl-nucleotide exchange factor activity, role in regulation of small GTPase mediated signal transduction, small GTPase mediated signal transduction and intracellular localization	-0.665	0.691	-0.065	0.07	-0.005	-0.091	-0.142	0.114	0.121	0.12	0.163	0.132	0	0	0.517	0.517	0.961	0.487	0.249	0.144	0.185	0.166	0.075	0.139	0	0	0.999	0.943	0.993	0.975	0.423	0.998	0.761	0.671	0.786	0.912	1	-1	0	0	0	0	0	0	0	0	0
An01g03390		Ortholog of A. nidulans FGSC A4 : AN0448, A. fumigatus Af293 : Afu1g04690, A. oryzae RIB40 : AO090003000900, Aspergillus wentii : Aspwe1_0037393 and Aspergillus sydowii : Aspsy1_0055292	-0.108	0.289	-0.08	-0.208	-0.283	-0.197	0.179	-0.096	-0.021	0.035	0.017	0.073	0.544	0.091	0.549	0.167	0.092	0.251	0.356	0.364	0.887	0.813	0.902	0.601	0.7	0.163	0.999	0.707	0.451	0.931	0.536	0.998	0.989	0.989	1	0.999	0	0	0	0	0	0	0	0	0	0	0
An01g03400		Has domain(s) with predicted RNA polymerase II transcription factor activity, sequence-specific DNA binding, zinc ion binding activity, role in regulation of transcription, DNA-templated and nucleus localization	-0.442	0.697	-0.126	-0.195	-0.13	-0.091	0.551	-0.087	0.071	-0.001	0.021	-0.006	0.079	0.001	0.423	0.285	0.518	0.657	0.039	0.381	0.664	0.994	0.888	0.971	0.173	0.003	0.999	0.837	0.876	0.989	0.108	0.998	0.968	0.999	1	0.999	1	0	0	0	0	0	0	0	0	0	0
An01g03410		Ortholog(s) have mitochondrion localization	0.163	0.991	-0.104	-0.175	-0.023	0.108	0.645	0.058	-0.082	0.264	0.074	0.055	0.389	0	0.462	0.276	0.894	0.537	0	0.571	0.541	0.047	0.563	0.674	0.561	0	0.999	0.83	0.981	0.981	0.002	0.998	0.957	0.363	1	0.999	1	0	0	0	0	0	1	0	0	0	0
An01g03430		Protein of unknown function	-1.56	-0.5	0.46	0.185	0.542	0.37	-0.079	-0.004	-0.018	0.022	-0.042	-0.003	0	0.125	0.005	0.347	0.009	0.073	0.886	0.916	0.842	0.847	0.529	0.962	0	0.211	0.171	0.883	0.117	0.668	0.939	na	na	na	na	na	0	-1	0	0	0	0	0	0	0	0	0
An01g03440		Protein of unknown function	-0.232	0.148	0.03	0.044	-0.017	-0.14	-0.501	-0.01	-0.007	-0.037	-0.019	-0.021	0.632	0.764	0.856	0.834	0.941	0.452	0.35	0.786	0.94	0.706	0.777	0.756	0.766	0.841	na	0.99	0.989	0.975	na	na	na	na	na	na	0	0	0	0	0	0	0	0	0	0	0
An01g03450		Ortholog of A. nidulans FGSC A4 : AN0446, A. fumigatus Af293 : Afu1g04670, A. oryzae RIB40 : AO090003000896, Aspergillus wentii : Aspwe1_0105170 and Aspergillus sydowii : Aspsy1_0144835	-0.552	0.859	0.138	0.227	0.308	0.21	-0.391	-0.058	-0.068	0.065	-0.16	-0.085	0	0	0.121	0.018	0.002	0.072	0.002	0.476	0.474	0.48	0.099	0.377	0	0	0.852	0.227	0.04	0.667	0.011	0.998	0.946	0.928	0.845	0.999	1	-1	0	1	0	0	-1	0	0	0	0
An01g03460		Ortholog(s) have RNA binding, structural constituent of ribosome activity, role in cytoplasmic translation and cytosolic large ribosomal subunit, nucleolus localization	0.055	-0.33	-0.109	-0.216	-0.176	-0.045	-0.444	0.059	-0.112	0.128	0.089	-0.001	0.577	0.003	0.208	0.022	0.055	0.699	0	0.246	0.109	0.015	0.203	0.986	0.726	0.009	0.961	0.256	0.347	0.994	0	0.998	0.63	0.175	0.978	0.999	-1	0	0	0	0	0	-1	0	0	0	0
An01g03470		Ortholog(s) have cell division site, cell tip, mitotic spindle pole body, nucleus localization	0.228	-0.168	-0.039	-0.02	0.147	0.054	-0.117	0.066	0.011	-0.082	-0.133	-0.011	0.099	0.257	0.73	0.874	0.248	0.723	0.538	0.517	0.936	0.554	0.304	0.933	0.206	0.376	0.999	0.992	0.703	0.994	0.701	0.998	0.994	0.949	1	0.999	0	0	0	0	0	0	0	0	0	0	0
An01g03480	gutB	Sorbitol dehydrogenase	-0.086	-1.275	-0.182	0.115	0.014	0.05	-1.564	-0.184	-0.275	-0.427	-0.178	-0.384	0.543	0	0.032	0.185	0.875	0.652	0	0.005	0.058	0	0.228	0	0.698	0	0.501	0.73	0.976	0.989	0	0.288	0.468	0	0.99	0.001	-1	0	0	0	0	0	-1	0	-1	0	-1
An01g03490		Ortholog(s) have nucleolus localization	-0.459	0.315	-0.036	-0.156	-0.306	-0.212	0.729	0.019	0.225	-0.089	0.086	-0.022	0.064	0.157	0.818	0.388	0.149	0.285	0.001	0.857	0.151	0.611	0.554	0.883	0.146	0.253	0.999	0.898	0.565	0.942	0.007	0.998	0.709	0.955	1	0.999	0	0	0	0	0	0	1	0	0	0	0
An01g03500		Has domain(s) with predicted zinc ion binding activity	-0.486	-0.046	-0.205	-0.309	-0.345	-0.326	1.47	0.068	0.168	0.241	0.193	0.065	0.056	0.824	0.168	0.072	0.068	0.084	0	0.335	0.256	0.165	0.123	0.605	0.131	0.888	0.913	0.5	0.388	0.711	0.001	0.998	na	0.669	0.902	na	0	0	0	0	0	0	1	0	0	0	0
An01g03510		Ortholog(s) have histone acetyltransferase activity and role in histone acetylation, regulation of transcription from RNA polymerase II promoter	-0.443	0.019	-0.052	0.01	-0.082	0.027	0.17	-0.066	0.007	-0.097	-0.099	-0.049	0.007	0.9	0.651	0.936	0.54	0.862	0.33	0.518	0.956	0.471	0.432	0.701	0.022	0.938	0.999	0.995	0.882	0.995	0.51	0.998	0.994	0.924	1	0.999	0	-1	0	0	0	0	0	0	0	0	0
An01g03520		Ortholog(s) have role in cellular response to amino acid starvation, cellular response to nitrogen starvation, negative regulation of TOR signaling, positive regulation of autophagy and proline transport, more	-0.077	-0.047	-0.006	0.125	0.068	0.084	-0.224	-0.099	-0.147	-0.333	-0.227	-0.207	0.745	0.841	0.97	0.475	0.719	0.673	0.329	0.35	0.338	0.046	0.114	0.164	0.845	0.899	0.999	0.931	0.941	0.993	0.509	0.998	0.893	0.356	0.894	0.956	0	0	0	0	0	0	0	0	0	0	0
An01g03530		Ortholog of A. nidulans FGSC A4 : AN0438, A. fumigatus Af293 : Afu1g04575, A. oryzae RIB40 : AO090003000883, Aspergillus wentii : Aspwe1_0025463 and Aspergillus terreus NIH2624 : ATET_03750	0.186	-0.162	-0.087	-0.128	-0.022	-0.148	-0.404	-0.151	-0.312	0.088	-0.211	-0.207	0.208	0.372	0.483	0.39	0.873	0.338	0.145	0.147	0.055	0.605	0.152	0.177	0.361	0.501	0.999	0.901	0.976	0.947	0.289	0.998	0.452	0.954	0.947	0.975	0	0	0	0	0	0	0	0	0	0	0
An01g03540		Has domain(s) with predicted hydrolase activity	-0.057	0.274	0.049	-0.081	-0.063	-0.165	0.754	0.09	0.394	0.254	0.107	0.174	0.793	0.199	0.743	0.638	0.734	0.392	0.012	0.352	0.018	0.17	0.466	0.258	0.876	0.308	0.999	0.971	0.945	0.959	0.041	0.998	0.241	0.677	1	0.999	0	0	0	0	0	0	1	0	0	0	0
An01g03550		Putative urease	0.467	0.301	-0.035	-0.002	-0.015	0.098	-0.462	0.157	-0.215	0.216	0.219	0.202	0.001	0.057	0.781	0.99	0.916	0.546	0.005	0.085	0.062	0.05	0.056	0.066	0.006	0.11	0.999	1	0.984	0.981	0.022	0.998	0.486	0.374	0.715	0.69	0	1	0	0	0	0	-1	0	0	0	0
An01g03560		Ortholog(s) have DNA binding, bending, double-stranded DNA binding, four-way junction DNA binding, sequence-specific DNA binding activity	-0.384	-1.407	-0.085	-0.081	-0.068	0.08	-0.752	0.016	-0.149	-0.126	-0.007	-0.028	0.002	0	0.416	0.481	0.564	0.561	0	0.811	0.065	0.091	0.933	0.722	0.009	0	0.999	0.934	0.889	0.986	0	0.998	0.498	0.521	1	0.999	-1	-1	0	0	0	0	-1	0	0	0	0
An01g03570	mcr1	Cytochrome-b5 reductase	0.513	-0.477	-0.223	-0.034	-0.108	-0.003	-0.307	0.071	0.088	0.092	0.155	0.039	0	0.002	0.057	0.801	0.411	0.984	0.006	0.29	0.273	0.209	0.076	0.622	0.001	0.006	0.664	0.989	0.826	0.999	0.024	0.998	0.857	0.733	0.788	0.999	-1	1	0	0	0	0	-1	0	0	0	0
An01g03580		Ortholog(s) have cell surface, cytosolic large ribosomal subunit, nucleolus localization	0.257	-0.285	-0.129	-0.156	-0.146	0.049	-0.339	0.048	-0.105	0.145	0.083	-0.001	0.008	0.018	0.137	0.101	0.136	0.702	0	0.322	0.128	0.004	0.223	0.989	0.025	0.042	0.884	0.577	0.547	0.994	0.002	0.998	0.672	0.069	0.99	0.999	-1	1	0	0	0	0	-1	0	0	0	0
An01g03590		Ortholog(s) have cytosol, nucleus localization	-0.147	-0.369	0.074	-0.124	0.033	-0.053	-0.306	0.042	-0.026	-0.019	0.048	0.008	0.45	0.082	0.593	0.436	0.847	0.765	0.077	0.673	0.837	0.88	0.693	0.951	0.617	0.149	0.999	0.923	0.969	0.994	0.182	0.998	0.982	0.994	1	0.999	0	0	0	0	0	0	0	0	0	0	0
An01g03600		Ortholog of A. nidulans FGSC A4 : AN10356, AN0435, A. fumigatus Af293 : Afu1g04510, Afu3g13080, A. oryzae RIB40 : AO090003000870, AO090012000821 and Aspergillus wentii : Aspwe1_0037477, Aspwe1_0181566	0.097	-0.814	-0.19	-0.185	-0.237	-0.322	-0.29	-0.252	-0.04	-0.378	-0.346	-0.432	0.71	0.008	0.257	0.343	0.277	0.126	0.287	0.018	0.794	0.022	0.016	0.004	0.822	0.02	0.993	0.88	0.732	0.792	0.465	0.642	0.975	0.23	0.386	0.109	-1	0	0	0	0	0	0	0	0	0	0
An01g03610		Ortholog(s) have cytosol, nucleus localization	-0.226	0.107	-0.013	0.009	-0.024	-0.074	0.08	-0.088	-0.089	-0.07	-0.179	-0.14	0.11	0.457	0.909	0.942	0.856	0.613	0.608	0.369	0.479	0.568	0.136	0.253	0.224	0.581	0.999	0.996	0.97	0.989	0.756	0.998	0.946	0.95	0.924	0.999	0	0	0	0	0	0	0	0	0	0	0
An01g03620		Protein of unknown function	-1.379	-0.372	-0.135	-0.148	-0.11	-0.175	1.282	0.013	0.062	-0.015	0.067	-0.008	0.03	0.567	0.316	0.412	0.605	0.184	0.017	0.73	0.505	0.875	0.378	0.907	0.078	0.683	na	0.914	na	na	0.055	na	na	na	na	na	0	0	0	0	0	0	0	0	0	0	0
An01g03630		Ortholog of S. cerevisiae : STB6, A. nidulans FGSC A4 : AN0430, A. fumigatus Af293 : Afu1g04480, A. oryzae RIB40 : AO090003000868 and Aspergillus wentii : Aspwe1_0103827	-0.271	-0.411	0.131	0.301	0.007	0.192	-0.183	0.036	-0.087	0.04	0.01	-0.032	0.136	0.028	0.322	0.052	0.965	0.249	0.283	0.716	0.503	0.761	0.935	0.8	0.263	0.06	0.999	0.429	0.994	0.928	0.461	0.998	0.952	0.98	1	0.999	0	0	0	0	0	0	0	0	0	0	0
An01g03640		Ortholog(s) have protein transporter activity, unfolded protein binding activity and role in protein import into mitochondrial inner membrane, protein import into mitochondrial outer membrane	0.175	0.25	-0.073	-0.13	-0.175	-0.016	0.256	0.126	0.182	0.276	0.128	0.082	0.372	0.181	0.603	0.411	0.322	0.926	0.091	0.185	0.111	0.015	0.263	0.474	0.545	0.285	0.999	0.914	0.772	0.998	0.207	0.998	0.637	0.178	0.997	0.999	0	0	0	0	0	0	0	0	0	0	0
An01g03650		Has domain(s) with predicted ATP binding, aminoacyl-tRNA ligase activity, lysine-tRNA ligase activity, nucleic acid binding activity, role in lysyl-tRNA aminoacylation, tRNA aminoacylation for protein translation and cytoplasm localization	-0.66	-1.029	-0.006	0.029	0.146	0.004	-0.536	-0.059	-0.108	0.054	-0.004	-0.129	0.001	0	0.963	0.858	0.351	0.98	0	0.523	0.332	0.623	0.972	0.247	0.006	0	0.999	0.992	0.792	0.999	0.002	0.998	0.887	0.957	1	0.999	-1	-1	0	0	0	0	-1	0	0	0	0
An01g03660		Protein of unknown function	0.463	-0.131	0.027	0.134	0.183	0.222	0.039	0.019	-0.127	-0.014	-0.065	0.005	0	0.33	0.789	0.222	0.097	0.086	0.83	0.853	0.342	0.921	0.614	0.97	0	0.457	0.999	0.784	0.464	0.715	0.905	0.998	0.895	0.997	1	0.999	0	1	0	0	0	0	0	0	0	0	0
An01g03670		Ortholog of A. nidulans FGSC A4 : AN10089, A. fumigatus Af293 : Afu1g04770, Neosartorya fischeri NRRL 181 : NFIA_019990, Aspergillus clavatus NRRL 1 : ACLA_029910 and Aspergillus zonatus : Aspzo1_0131370	-0.131	0.395	-0.103	-0.224	-0.161	-0.249	-0.075	-0.078	-0.107	-0.219	-0.085	-0.067	0.666	0.163	0.555	0.274	0.476	0.245	0.795	0.438	0.516	0.234	0.567	0.663	0.792	0.261	0.999	0.83	0.862	0.926	0.885	0.998	0.955	0.763	1	0.999	0	0	0	0	0	0	0	0	0	0	0
An01g03680		Ortholog(s) have ATPase activity, coupled to transmembrane movement of substances activity, role in fatty acid transport and integral component of peroxisomal membrane, peroxisomal importomer complex localization	-0.349	0.049	-0.103	-0.133	-0.23	-0.208	0.516	-0.032	0.026	-0.026	0.054	0.028	0.002	0.693	0.293	0.232	0.031	0.096	0	0.694	0.787	0.782	0.578	0.775	0.007	0.787	0.999	0.794	0.252	0.735	0	0.998	0.975	0.983	1	0.999	0	-1	0	0	0	0	1	0	0	0	0
An01g03690		Protein of unknown function	-0.194	0.042	-0.172	-0.379	-0.169	-0.302	0.168	0.042	0.04	-0.057	-0.129	0.044	0.402	0.852	0.268	0.042	0.387	0.128	0.533	0.683	0.808	0.751	0.385	0.774	0.573	0.906	0.996	0.383	0.811	0.793	0.696	0.998	0.977	0.978	1	0.999	0	0	0	0	0	0	0	0	0	0	0
An01g03700		Ortholog(s) have role in regulation of spore germination	-0.544	-0.652	-0.076	-0.044	0.07	-0.086	-0.262	-0.008	0.017	-0.083	-0.093	-0.121	0	0	0.421	0.667	0.499	0.495	0.038	0.924	0.852	0.364	0.347	0.198	0	0	0.999	0.976	0.871	0.975	0.105	0.998	0.984	0.878	1	0.987	-1	-1	0	0	0	0	0	0	0	0	0
An01g03710		Protein of unknown function	-0.234	-0.876	-0.167	-0.019	0.073	-0.085	-0.516	-0.02	-0.072	-0.188	-0.182	-0.164	0.148	0	0.17	0.884	0.596	0.644	0.01	0.85	0.599	0.195	0.171	0.234	0.279	0	0.915	0.992	0.902	0.989	0.036	0.998	0.963	0.715	0.955	0.999	-1	0	0	0	0	0	-1	0	0	0	0
An01g03720		Ortholog(s) have protein phosphatase type 1 activator activity and role in positive regulation of mitotic metaphase/anaphase transition, regulation of phosphoprotein phosphatase activity	0.165	0.662	0.007	-0.026	-0.135	-0.103	0.052	-0.084	-0.022	-0.157	0.084	-0.13	0.313	0	0.958	0.866	0.382	0.548	0.706	0.351	0.832	0.147	0.422	0.222	0.484	0	0.999	0.992	0.808	0.982	0.827	0.998	0.982	0.641	1	0.996	1	0	0	0	0	0	0	0	0	0	0
An01g03730		Ortholog of A. nidulans FGSC A4 : AN0424, A. fumigatus Af293 : Afu1g04810, Aspergillus wentii : Aspwe1_0169505, Aspergillus sydowii : Aspsy1_0641478 and Aspergillus carbonarius ITEM 5010 : Acar5010_128960	0.043	0.197	-0.086	0.114	0.425	0.15	0.533	0.073	0.152	0.146	0.111	0.156	0.916	0.64	0.614	0.593	0.074	0.466	0.136	0.408	0.353	0.433	0.427	0.288	0.953	0.746	0.999	0.96	0.404	0.975	0.276	0.998	0.896	0.908	1	0.999	0	0	0	0	0	0	0	0	0	0	0
An01g03740	xyrA	D-xylose reductase (xylitol dehydrogenase); expression induced by growth on xylose or l-arabinose; XlnR regulated; key enzyme for d-galactose reduction	-1.362	-2.845	0.064	0.043	0.164	0.22	-0.163	-0.007	0.056	-0.108	-0.011	-0.044	0	0	0.652	0.797	0.342	0.233	0.665	0.94	0.732	0.562	0.94	0.765	0	0	0.999	0.989	0.786	0.917	0.799	0.998	0.969	0.95	1	0.999	-1	-1	0	0	0	0	0	0	0	0	0
An01g03750	abaA	Putative transcription factor similar to A. nidulans abaA; predicted role in conidiophore development; expressed in germinating conidia	-1.01	-2.523	-0.278	-0.14	-0.207	-0.004	0.639	-0.147	-0.134	-0.016	-0.248	-0.116	0	0	0.007	0.248	0.082	0.982	0.005	0.158	0.402	0.926	0.093	0.448	0	0	0.222	0.81	0.426	0.999	0.021	0.998	0.92	0.997	0.832	0.999	-1	-1	0	0	0	0	1	0	0	0	0
An01g03760		Ortholog(s) have mRNA binding, rRNA primary transcript binding activity	0.099	0.327	0.119	0.186	0.112	0.134	0.398	0.02	0.125	0.239	0.094	0.151	0.573	0.06	0.365	0.212	0.467	0.435	0.008	0.823	0.247	0.019	0.366	0.145	0.722	0.116	0.999	0.77	0.859	0.97	0.029	0.998	0.837	0.206	1	0.924	0	0	0	0	0	0	1	0	0	0	0
An01g03770		Dynein light chain; induced by caspofungin	-0.171	0.139	0.13	0.009	-0.149	-0.029	0.066	0.009	0.031	0.029	0.147	0	0.312	0.396	0.291	0.948	0.33	0.86	0.606	0.911	0.751	0.754	0.15	0.997	0.483	0.523	0.999	0.996	0.779	0.995	0.754	0.998	0.971	0.979	0.947	0.999	0	0	0	0	0	0	0	0	0	0	0
An01g03780		Protein of unknown function	-0.275	-0.284	0.03	0.001	-0.029	-0.035	-0.257	0.091	-0.001	0.057	0.204	0.049	0.099	0.102	0.815	0.996	0.849	0.826	0.176	0.377	0.995	0.681	0.11	0.723	0.205	0.179	0.999	1	0.969	0.994	0.331	0.998	0.999	0.971	0.888	0.999	0	0	0	0	0	0	0	0	0	0	0
An01g03790		Ortholog(s) have putrescine transmembrane transporter activity, spermidine transmembrane transporter activity, urea transmembrane transporter activity and role in putrescine transport, spermidine transport, urea transport	-0.364	0.846	-0.005	0.054	0.216	-0.164	0.875	-0.019	-0.005	0.107	0.017	0.157	0.535	0.123	0.972	0.779	0.338	0.289	0.042	0.764	0.972	0.529	0.878	0.227	0.692	0.208	na	0.988	0.784	na	0.114	0.998	na	0.943	1	na	0	0	0	0	0	0	0	0	0	0	0
An01g03800		Protein of unknown function	0.743	0.82	-0.027	-0.066	-0.051	-0.046	-0.066	-0.008	-0.026	-0.071	-0.004	-0.032	0.26	0.373	0.666	0.3	0.568	0.393	0.891	0.745	0.642	0.219	0.948	0.511	0.424	0.502	na	na	na	na	na	na	na	na	na	na	0	0	0	0	0	0	0	0	0	0	0
An01g03810		Has domain(s) with predicted catalytic activity	0.375	1.122	-0.105	-0.167	-0.187	0.054	-0.19	-0.024	-0.462	-0.012	0.039	0.028	0.082	0	0.506	0.354	0.349	0.782	0.464	0.817	0.005	0.943	0.791	0.853	0.178	0	0.999	0.885	0.791	0.994	0.637	0.998	0.099	0.999	1	0.999	1	0	0	0	0	0	0	0	0	0	0
An01g03820		ARF guanine nucleotide exchange factor	0.194	-0.146	-0.026	0.069	0.048	0.359	-0.991	-0.029	-0.065	-0.059	0.037	-0.093	0.151	0.359	0.823	0.585	0.706	0.012	0	0.66	0.407	0.427	0.67	0.247	0.283	0.487	0.999	0.959	0.938	0.272	0	0.998	0.923	0.906	1	0.999	0	0	0	0	0	0	-1	0	0	0	0
An01g03840		Protein of unknown function	0.325	-0.613	-0.026	-0.033	-0.036	-0.018	0.113	-0.005	0.001	-0.007	0.027	0.008	0.573	0.409	0.426	0.468	0.495	0.712	0.787	0.685	0.98	0.872	0.52	0.826	na	na	na	na	na	na	na	na	na	na	na	na	0	0	0	0	0	0	0	0	0	0	0
An01g03850		Protein of unknown function	0.005	0.022	-0.008	0.018	0.003	-0.007	0.328	-0.005	-0.013	0.001	-0.001	0.044	0.987	0.973	0.739	0.698	0.953	0.839	0.478	0.696	0.686	0.977	0.975	0.377	na	na	na	na	na	na	na	na	na	na	na	na	0	0	0	0	0	0	0	0	0	0	0
An01g03860		Protein of unknown function	-0.237	0.047	0.104	0.222	0.087	0.068	-0.446	0.021	-0.011	-0.106	-0.145	-0.065	0.182	0.801	0.43	0.127	0.572	0.682	0.004	0.82	0.921	0.357	0.201	0.579	0.327	0.87	0.999	0.632	0.893	0.994	0.017	0.998	0.992	0.872	0.978	0.999	0	0	0	0	0	0	-1	0	0	0	0
An01g03870		Ortholog(s) have Golgi apparatus localization	0.064	0.073	0.068	0.197	0.164	0.133	-0.55	-0.02	0.067	0.026	-0.018	0.031	0.643	0.635	0.536	0.108	0.183	0.339	0	0.807	0.483	0.772	0.847	0.732	0.775	0.742	0.999	0.594	0.619	0.947	0	0.998	0.946	0.983	1	0.999	0	0	0	0	0	0	-1	0	0	0	0
An01g03880		Protein of unknown function	0.084	0.073	0.067	-0.158	-0.099	-0.116	-0.258	0.133	0.154	0.316	0.189	0.141	0.658	0.707	0.64	0.325	0.573	0.516	0.198	0.201	0.265	0.029	0.158	0.296	0.785	0.799	0.999	0.867	0.893	0.975	0.361	0.998	0.851	0.272	0.954	0.999	0	0	0	0	0	0	0	0	0	0	0
An01g03900		Has domain(s) with predicted ATP binding, ATPase activity, ATPase activity, coupled to transmembrane movement of substances, nucleoside-triphosphatase activity, nucleotide binding activity and role in transport	0.712	1.13	-0.111	-0.044	0.064	0.012	0.831	0.03	0.45	0.449	0.019	0.444	0.013	0	0.523	0.834	0.785	0.955	0.008	0.738	0.007	0.016	0.895	0.004	0.04	0	0.999	0.99	0.954	0.999	0.032	0.998	0.126	0.181	1	0.109	1	1	0	0	0	0	1	0	0	0	0
An01g03910		Protein of unknown function	-0.444	1.524	-0.007	0.034	-0.079	0.094	0.463	na	0.007	na	0.035	0.006	0.438	0.067	0.923	0.746	0.428	0.398	0.23	na	0.752	na	0.281	0.737	na	0.127	na	na	na	na	na	na	na	na	na	na	0	0	0	0	0	0	0	0	0	0	0
An01g03920		Protein of unknown function	-0.022	0.417	0.064	-0.009	0.128	-0.045	0.633	-0.02	0.068	0.155	0.037	-0.031	0.974	0.621	0.563	0.949	0.469	0.655	0.246	0.576	0.502	0.234	0.639	0.663	0.985	0.73	na	na	na	na	0.42	na	na	na	na	na	0	0	0	0	0	0	0	0	0	0	0
An01g03930		Ortholog(s) have DNA polymerase processivity factor activity and role in DNA strand elongation involved in DNA replication, UV-damage excision repair, positive regulation of DNA-directed DNA polymerase activity, postreplication repair	0.123	-0.304	0.065	0.09	0.047	0.271	-0.165	-0.192	-0.109	-0.216	-0.196	-0.274	0.382	0.053	0.579	0.513	0.726	0.061	0.17	0.009	0.208	0.008	0.029	0.002	0.554	0.104	0.999	0.943	0.943	0.617	0.323	0.438	0.786	0.119	0.524	0.058	0	0	0	0	0	0	0	0	0	0	0
An01g03940		Ortholog of A. nidulans FGSC A4 : AN8988, A. niger CBS 513.88 : An01g12110, An15g04620, A. oryzae RIB40 : AO090010000686 and Aspergillus wentii : Aspwe1_0045191, Aspwe1_0178682	-0.472	1.654	-0.042	-0.022	0.049	-0.079	0.807	0.01	0.02	0.027	0.032	0.018	0.448	0.029	0.583	0.851	0.737	0.258	0.135	0.687	0.724	0.707	0.525	0.707	na	0.062	na	na	na	na	0.275	na	na	na	na	na	0	0	0	0	0	0	0	0	0	0	0
An01g03950		Has domain(s) with predicted DNA binding, DNA polymerase processivity factor activity, myosin binding activity, role in regulation of DNA replication and PCNA complex localization	-0.581	-0.512	0.103	0.286	0.258	0.236	-0.613	0.116	-0.083	0.005	0.006	0.011	0.001	0.006	0.427	0.052	0.131	0.157	0	0.227	0.474	0.966	0.961	0.926	0.006	0.016	0.999	0.429	0.538	0.838	0.001	0.998	0.946	0.999	1	0.999	-1	-1	0	0	0	0	-1	0	0	0	0
An01g03960		Protein of unknown function	0.261	-0.175	0.064	0.356	0.029	-0.104	0.162	0.03	0.086	0.099	-0.012	-0.004	0.625	0.787	0.674	0.083	0.897	0.431	0.763	0.566	0.469	0.491	0.892	0.966	0.762	0.859	na	0.53	na	na	0.863	na	na	na	na	na	0	0	0	0	0	0	0	0	0	0	0
An01g03970		Ortholog of A. nidulans FGSC A4 : AN0414, A. fumigatus Af293 : Afu1g04920/sha1, A. oryzae RIB40 : AO090003000844, Aspergillus wentii : Aspwe1_0037503 and Aspergillus sydowii : Aspsy1_0055258	-0.744	-2.332	0.07	-0.131	-0.045	-0.207	0.434	-0.038	-0.07	-0.028	-0.216	-0.198	0.001	0	0.624	0.462	0.801	0.265	0.006	0.703	0.575	0.824	0.08	0.118	0.004	0	0.999	0.928	0.959	0.937	0.025	0.998	0.96	0.989	0.803	0.848	-1	-1	0	0	0	0	1	0	0	0	0
An01g03980		Protein of unknown function	na	na	0.006	0.012	na	na	na	na	na	na	na	na	na	na	0.807	0.743	na	na	na	na	na	na	na	na	na	na	na	na	na	na	na	na	na	na	na	na	0	0	0	0	0	0	0	0	0	0	0
An01g03990		Protein of unknown function	-1.198	-1.036	0.207	-0.017	0.289	0.026	-0.703	0.147	0.161	0.071	0.296	0.258	0.004	0.01	0.233	0.938	0.203	0.902	0.012	0.164	0.306	0.683	0.041	0.086	0.014	0.024	0.98	0.996	0.649	0.997	0.041	0.998	0.874	0.971	0.627	0.763	-1	-1	0	0	0	0	-1	0	0	0	0
An01g04000		Protein of unknown function	-0.669	-0.373	0.214	-0.127	0.205	0.171	-0.608	0.156	0.063	0.038	0.214	0.008	0.117	0.373	0.219	0.55	0.385	0.421	0.071	0.121	0.701	0.838	0.149	0.961	0.235	0.502	0.969	0.953	0.811	0.969	0.172	0.998	0.968	0.991	0.947	0.999	0	0	0	0	0	0	0	0	0	0	0
An01g04010		Protein of unknown function	-1.009	-0.363	-0.032	0.182	0.25	0.197	-0.054	0.011	0.03	0.056	0.034	0.206	0.06	0.497	0.845	0.388	0.294	0.335	0.918	0.839	0.809	0.713	0.745	0.091	0.14	0.618	na	0.898	0.75	0.947	0.955	na	na	0.976	1	na	0	0	0	0	0	0	0	0	0	0	0
An01g04020		Protein of unknown function	-0.823	-0.689	-0.094	0.049	0.002	-0.356	-1	0.083	-0.026	0.1	0.131	0.101	0.004	0.01	0.555	0.787	0.992	0.082	0	0.431	0.858	0.521	0.338	0.475	0.013	0.024	0.999	0.989	0.998	0.703	0	0.998	0.986	0.941	1	0.999	-1	-1	0	0	0	0	-1	0	0	0	0
An01g04030		Ortholog of A. nidulans FGSC A4 : AN0412, A. fumigatus Af293 : Afu1g04930, A. oryzae RIB40 : AO090003000843, Aspergillus wentii : Aspwe1_0106315 and Aspergillus sydowii : Aspsy1_0640521	-0.724	-0.567	0.037	0.083	0.176	0.032	-0.943	0.128	-0.022	0.105	0.178	0.046	0	0	0.72	0.466	0.131	0.814	0	0.057	0.781	0.15	0.033	0.55	0	0	0.999	0.93	0.538	0.994	0	0.998	0.975	0.646	0.559	0.999	-1	-1	0	0	0	0	-1	0	0	0	0
An01g04040	sarA	Small GTPase of the ARF family, likely a component of COPII coat of transport vesicles; complements S. cerevisiae sar1 mutants	0.492	0.379	-0.006	0.057	0.17	0.227	-0.017	0.074	0.043	-0.017	0.054	-0.043	0	0.003	0.951	0.593	0.116	0.073	0.88	0.261	0.582	0.816	0.513	0.58	0	0.009	0.999	0.96	0.507	0.669	0.935	0.998	0.961	0.989	1	0.999	1	1	0	0	0	0	0	0	0	0	0
An01g04050		Has domain(s) with predicted hydrolase activity	0.307	0.135	0.077	-0.065	0.112	0.257	0.293	-0.031	0.227	0.08	-0.068	0.055	0.047	0.437	0.544	0.646	0.474	0.104	0.086	0.759	0.071	0.54	0.588	0.659	0.115	0.563	0.999	0.972	0.861	0.755	0.197	0.998	0.526	0.947	1	0.999	0	0	0	0	0	0	0	0	0	0	0
An01g04060		Ortholog(s) have chromatin insulator sequence binding, transcription factor activity, core RNA polymerase III binding activity and role in transcription initiation from RNA polymerase III promoter	-0.11	-0.397	-0.002	-0.003	0.067	0.119	-0.157	-0.049	-0.075	-0.063	-0.103	0.072	0.487	0.019	0.986	0.98	0.64	0.45	0.349	0.61	0.533	0.603	0.382	0.554	0.649	0.044	0.999	0.999	0.917	0.975	0.529	0.998	0.956	0.954	1	0.999	-1	0	0	0	0	0	0	0	0	0	0
An01g04070		Protein of unknown function	-0.571	-0.277	-0.081	-0.052	0.084	-0.051	0.282	-0.003	0.031	0.077	-0.015	0.014	0.388	0.744	0.424	0.72	0.653	0.679	0.606	0.925	0.702	0.459	0.764	0.828	0.559	0.828	na	na	na	na	na	na	na	na	na	na	0	0	0	0	0	0	0	0	0	0	0
An01g04080		Ortholog of A. nidulans FGSC A4 : AN0406, A. fumigatus Af293 : Afu1g04990, A. oryzae RIB40 : AO090003000834, Aspergillus wentii : Aspwe1_0104266 and Aspergillus sydowii : Aspsy1_0639570	0.585	0.471	0.003	0.077	0.182	0.206	-0.172	-0.002	-0.017	0.027	-0.006	0.005	0	0	0.976	0.474	0.066	0.1	0.115	0.972	0.832	0.705	0.946	0.951	0	0	0.999	0.931	0.382	0.745	0.245	0.998	0.982	0.976	1	0.999	1	1	0	0	0	0	0	0	0	0	0
An01g04090		Protein of unknown function	0.252	0.175	0.061	0.061	0.059	0.244	-0.332	-0.023	-0.163	-0.045	-0.003	-0.135	0.124	0.309	0.648	0.675	0.701	0.15	0.022	0.801	0.135	0.69	0.981	0.222	0.245	0.434	0.999	0.976	0.937	0.822	0.069	0.998	0.686	0.972	1	0.997	0	0	0	0	0	0	0	0	0	0	0
An01g04100		Ortholog(s) have role in cellular response to drug	0.118	1.79	0.004	0.002	0.094	0.005	0.353	-0.011	-0.004	0.04	-0.03	-0.016	0.858	0.018	0.965	0.989	0.541	0.96	0.508	0.639	0.945	0.655	0.508	0.75	0.92	0.041	na	na	na	na	0.674	na	na	na	na	na	1	0	0	0	0	0	0	0	0	0	0
An01g04110		Protein of unknown function	-0.134	0.161	0.096	-0.509	-0.34	-0.106	-0.964	0.108	0.049	0.026	0.206	-0.005	0.665	0.589	0.574	0.015	0.137	0.619	0.003	0.292	0.765	0.886	0.162	0.976	0.791	0.703	0.999	0.203	0.548	0.989	0.013	0.998	0.974	0.995	0.954	0.999	0	0	0	0	0	0	-1	0	0	0	0
An01g04120		Has domain(s) with predicted hydrolase activity	0.155	0.288	0.11	0.046	0.113	0.094	0.252	-0.07	0.254	-0.084	-0.074	-0.073	0.283	0.065	0.35	0.717	0.449	0.536	0.125	0.483	0.035	0.51	0.547	0.552	0.45	0.123	0.999	0.98	0.85	0.979	0.259	0.998	0.361	0.937	1	0.999	0	0	0	0	0	0	0	0	0	0	0
An01g04130		Protein of unknown function	0.267	0.147	0.135	-0.146	-0.089	0.055	-0.035	0.044	0.086	0.088	-0.043	-0.077	0.151	0.428	0.318	0.374	0.59	0.752	0.869	0.679	0.554	0.576	0.757	0.597	0.283	0.554	0.999	0.896	0.9	0.994	0.929	0.998	0.958	0.954	1	0.999	0	0	0	0	0	0	0	0	0	0	0
An01g04140		Protein of unknown function	-0.318	-1.405	-0.026	-0.234	0.056	-0.072	-0.871	-0.022	-0.079	-0.029	-0.104	-0.087	0.011	0	0.812	0.042	0.633	0.587	0	0.833	0.56	0.833	0.418	0.509	0.034	0	0.999	0.383	0.916	0.989	0	0.998	0.96	0.99	1	0.999	-1	-1	0	0	0	0	-1	0	0	0	0
An01g04150		Ortholog(s) have cytosol, fungal-type vacuole membrane, nucleus localization	-0.497	-1.233	0.128	0.117	0.309	-0.024	-0.779	-0.031	-0.135	-0.045	-0.216	-0.082	0	0	0.135	0.192	0	0.836	0	0.653	0.099	0.549	0.012	0.32	0	0	0.882	0.74	0.013	0.994	0	0.998	0.611	0.948	0.323	0.999	-1	-1	0	1	0	0	-1	0	0	0	0
An01g04160		Protein of unknown function	-0.412	-1.04	0.019	0.378	0.497	0.091	-1.018	-0.025	-0.036	-0.016	0.026	0.03	0.421	0.082	0.909	0.074	0.037	0.641	0.051	0.696	0.795	0.922	0.822	0.808	0.591	0.149	na	0.506	0.28	0.989	0.132	0.998	na	0.997	1	na	0	0	0	0	0	0	0	0	0	0	0
An01g04170		Protein of unknown function	-0.277	-0.565	0.047	-0.023	0.196	-0.022	0.059	0.034	0.019	0.13	0.039	0.07	0.323	0.09	0.776	0.909	0.353	0.915	0.908	0.581	0.881	0.417	0.713	0.543	0.496	0.162	0.999	0.992	0.793	0.997	0.951	0.998	na	0.901	1	na	0	0	0	0	0	0	0	0	0	0	0
An01g04180		Ortholog(s) have triglyceride lipase activity, role in triglyceride mobilization and cytoplasm localization	-0.171	-0.072	-0.094	-0.293	-0.214	-0.031	0.358	0.014	-0.042	-0.164	0.016	-0.042	0.266	0.635	0.427	0.025	0.13	0.833	0.025	0.886	0.739	0.221	0.893	0.735	0.43	0.742	0.999	0.275	0.536	0.994	0.076	0.998	0.969	0.747	1	0.999	0	0	0	0	0	0	0	0	0	0	0
An01g04190		Protein of unknown function	0.007	0.183	0.003	0.075	0.031	0.088	na	na	na	na	na	na	0.982	0.794	0.907	0.312	0.627	0.256	na	na	na	na	na	na	na	na	na	na	na	na	na	na	na	na	na	na	0	0	0	0	0	0	0	0	0	0	0
An01g04200		Protein of unknown function	na	na	0.018	na	na	na	na	na	na	na	na	na	na	na	0.511	na	na	na	na	na	na	na	na	na	na	na	na	na	na	na	na	na	na	na	na	na	0	0	0	0	0	0	0	0	0	0	0
An01g04210		Has domain(s) with predicted secondary active sulfate transmembrane transporter activity, sulfate transmembrane transporter activity and role in sulfate transport, transmembrane transport	-0.194	0.242	0.045	-0.231	-0.047	-0.012	-1.035	0.091	-0.054	0.074	-0.001	0.051	0.538	0.422	0.794	0.261	0.834	0.953	0.001	0.37	0.737	0.671	0.996	0.74	0.693	0.549	0.999	0.819	0.966	0.999	0.005	0.998	0.969	0.968	1	0.999	0	0	0	0	0	0	-1	0	0	0	0
An01g04220		Protein of unknown function	0.292	0.253	-0.004	-0.068	-0.031	-0.053	-0.104	-0.006	-0.034	-0.028	-0.027	-0.006	0.657	0.788	0.958	0.422	0.775	0.461	0.819	0.775	0.43	0.611	0.424	0.893	0.785	0.86	na	na	na	na	na	na	na	na	na	na	0	0	0	0	0	0	0	0	0	0	0
An01g04230		Ortholog(s) have cytosol, nucleus localization	0.609	0.316	0.037	-0.242	0.094	-0.082	0.195	0.086	0.133	0.258	0.155	0.039	0.027	0.311	0.83	0.243	0.674	0.7	0.28	0.4	0.325	0.057	0.228	0.764	0.073	0.436	0.999	0.805	0.929	0.994	0.458	0.998	0.885	0.406	0.99	0.999	0	0	0	0	0	0	0	0	0	0	0
An01g04240		Putative cytoplasmic acidic ribosomal protein P0	0.393	0.239	-0.103	-0.04	-0.044	0.104	-0.768	0.057	-0.148	0.144	0.092	0.015	0	0.031	0.241	0.673	0.643	0.407	0	0.263	0.04	0.006	0.187	0.8	0	0.066	0.986	0.976	0.918	0.964	0	0.998	0.386	0.097	0.972	0.999	0	1	0	0	0	0	-1	0	0	0	0
An01g04250		Uroporphyrinogen III decarboxylase (Uro D, uroporphyrinogen decarboxylase); expression repressed by tunicamycin and DTT	-0.02	0.097	-0.076	-0.082	-0.244	-0.065	-0.513	0.041	-0.142	0.054	0.163	0.093	0.898	0.563	0.539	0.556	0.096	0.684	0	0.551	0.085	0.472	0.055	0.241	0.942	0.68	0.999	0.955	0.464	0.994	0	0.998	0.574	0.925	0.714	0.999	0	0	0	0	0	0	-1	0	0	0	0
An01g04260		Cytosine deaminase	-0.2	1.298	0.28	0.055	0.079	-0.145	0.025	-0.061	-0.399	-0.049	-0.008	-0.029	0.446	0	0.082	0.767	0.698	0.486	0.924	0.561	0.014	0.777	0.958	0.851	0.613	0	0.749	0.987	0.936	0.975	0.96	0.998	0.212	0.983	1	0.999	1	0	0	0	0	0	0	0	0	0	0
An01g04270		Protein of unknown function	0.716	0.486	-0.132	-0.698	-0.88	-0.46	-0.337	0.077	0.05	0.059	-0.021	0.079	0	0.034	0.375	0	0	0.018	0.124	0.468	0.73	0.699	0.886	0.577	0.001	0.072	0.999	0.005	0	0.348	0.258	0.998	0.969	0.976	1	0.999	0	1	-1	-1	0	0	0	0	0	0	0
An01g04280		Ortholog(s) have ATPase activator activity, unfolded protein binding activity	0.887	0.257	-0.106	-0.065	-0.131	0.028	-0.281	0.017	-0.053	-0.037	-0.023	0.025	0	0.028	0.248	0.509	0.195	0.834	0.005	0.766	0.457	0.546	0.754	0.715	0	0.061	0.986	0.943	0.64	0.994	0.022	0.998	0.943	0.947	1	0.999	0	1	0	0	0	0	-1	0	0	0	0
An01g04300		Ortholog(s) have cytoplasm localization	-0.276	0.2	0.064	0.071	0.073	0.178	-0.425	-0.035	-0.075	-0.086	-0.061	-0.098	0.068	0.223	0.585	0.584	0.589	0.243	0.002	0.682	0.458	0.395	0.553	0.328	0.153	0.337	0.999	0.959	0.9	0.925	0.009	0.998	0.943	0.892	1	0.999	0	0	0	0	0	0	-1	0	0	0	0
An01g04310		Ortholog(s) have mRNA binding activity and role in poly(A)+ mRNA export from nucleus, ribosomal large subunit export from nucleus, ribosomal small subunit export from nucleus	-0.335	-0.01	0.093	0.205	0.137	0.129	0.189	-0.102	0.007	-0.062	-0.025	0.036	0.04	0.95	0.46	0.126	0.337	0.423	0.174	0.268	0.947	0.565	0.816	0.735	0.101	0.97	0.999	0.632	0.783	0.969	0.328	0.998	0.994	0.95	1	0.999	0	0	0	0	0	0	0	0	0	0	0
An01g04320		Protein with a predicted role in COPII vesicle fusion; expression enhanced by maltose; expression induced by tunicamycin and DTT	0.266	-0.37	0.006	-0.112	-0.033	-0.096	-1.04	0.108	0.094	-0.081	0.116	0.087	0.061	0.034	0.96	0.374	0.795	0.516	0	0.102	0.23	0.296	0.197	0.277	0.141	0.072	0.999	0.896	0.957	0.975	0	0.998	0.817	0.822	0.978	0.999	0	0	0	0	0	0	-1	0	0	0	0
An01g04330		Has domain(s) with predicted phospholipid binding activity	-0.058	-0.03	-0.138	-0.058	-0.236	-0.164	-0.374	0.068	-0.086	0.021	0.058	0.209	0.694	0.854	0.242	0.654	0.097	0.288	0.03	0.491	0.49	0.867	0.629	0.078	0.81	0.907	0.986	0.972	0.464	0.944	0.087	0.998	0.947	0.994	1	0.735	0	0	0	0	0	0	0	0	0	0	0
An01g04340		Protein of unknown function	0.434	-1.272	-0.011	0.022	-0.075	-0.003	-0.326	0.074	0.109	-0.008	-0.022	0.061	0.443	0.111	0.935	0.902	0.701	0.985	0.554	0.185	0.341	0.953	0.803	0.545	0.61	0.192	na	0.992	na	na	0.714	na	na	na	na	na	0	0	0	0	0	0	0	0	0	0	0
An01g04350		Protein of unknown function	-0.055	0.549	-0.078	-0.078	-0.053	-0.158	0.442	0.014	0.018	0.077	0.062	0.047	0.925	0.364	0.564	0.66	0.785	0.3	0.335	0.487	0.663	0.282	0.209	0.319	0.958	0.493	na	0.974	na	na	na	na	na	na	na	na	0	0	0	0	0	0	0	0	0	0	0
An01g04360		Ortholog of A. nidulans FGSC A4 : AN2750, A. fumigatus Af293 : Afu1g05140, A. oryzae RIB40 : AO090003000810, Aspergillus wentii : Aspwe1_0181081 and Aspergillus sydowii : Aspsy1_0059496	-0.924	0.021	-0.035	-0.087	-0.33	-0.419	0.338	0.003	0.007	0.009	0.005	0.013	0.001	0.932	0.825	0.639	0.114	0.043	0.322	0.739	0.752	0.744	0.763	0.524	0.004	0.958	0.999	0.971	0.502	0.531	na	na	na	na	na	na	0	-1	0	0	0	0	0	0	0	0	0
An01g04370		Ortholog(s) have cytosol, nucleus localization	-0.116	-0.022	0.065	0.185	0.003	0.193	0.61	-0.165	-0.092	-0.205	-0.149	-0.119	0.595	0.919	0.664	0.292	0.989	0.309	0.004	0.117	0.555	0.223	0.303	0.428	0.739	0.95	0.999	0.842	0.998	0.944	0.017	0.998	0.958	0.748	1	0.999	0	0	0	0	0	0	1	0	0	0	0
An01g04380		DNA-directed RNA polymerase	-0.465	-0.828	-0.112	-0.262	-0.121	-0.338	0.017	0.064	0.165	0.23	0.128	0.113	0.015	0	0.418	0.094	0.477	0.063	0.917	0.495	0.144	0.042	0.255	0.319	0.045	0	0.999	0.563	0.862	0.628	0.955	0.998	0.697	0.342	0.997	0.999	-1	-1	0	0	0	0	0	0	0	0	0
An01g04390		Protein of unknown function	-0.793	0.503	0.15	0.127	0.337	0.034	0.812	0.093	0.057	0.028	0.062	0.087	0.049	0.137	0.389	0.548	0.147	0.874	0.061	0.187	0.687	0.862	0.604	0.492	0.119	0.227	0.999	0.952	0.564	0.996	0.153	0.998	na	0.993	1	na	0	0	0	0	0	0	0	0	0	0	0
An01g04400		Has domain(s) with predicted role in transmembrane transport and integral component of membrane localization	-0.358	0.751	-0.029	0.241	0.154	0.056	-0.046	0.06	-0.057	0.131	0.126	0.148	0.216	0.002	0.863	0.216	0.461	0.788	0.858	0.569	0.724	0.447	0.385	0.328	0.371	0.006	0.999	0.775	0.856	0.994	0.922	0.998	0.968	0.913	1	0.999	1	0	0	0	0	0	0	0	0	0	0
An01g04410		Ortholog(s) have peptide alpha-N-acetyltransferase activity, role in N-terminal peptidyl-methionine acetylation, mitochondrion inheritance, regulation of actin cytoskeleton organization and NatB complex, cytosol, nucleus localization	0.311	-0.717	-0.149	0.014	-0.031	-0.172	-0.371	-0.202	-0.133	-0.115	0.084	-0.048	0.21	0.013	0.367	0.943	0.882	0.415	0.03	0.045	0.302	0.382	0.482	0.696	0.363	0.031	0.999	0.996	0.977	0.966	0.088	0.993	0.873	0.888	1	0.999	-1	0	0	0	0	0	0	0	0	0	0
An01g04420		Ortholog of A. nidulans FGSC A4 : AN2744, A. fumigatus Af293 : Afu1g05190, A. oryzae RIB40 : AO090003000815, Aspergillus wentii : Aspwe1_0049622 and Aspergillus sydowii : Aspsy1_0155381	0.472	0.204	-0.036	0.082	0.076	0.062	-0.02	-0.04	-0.056	-0.044	-0.068	-0.03	0.003	0.211	0.784	0.576	0.602	0.726	0.91	0.693	0.666	0.741	0.59	0.821	0.012	0.321	0.999	0.957	0.907	0.994	0.951	0.998	0.968	0.976	1	0.999	0	1	0	0	0	0	0	0	0	0	0
An01g04430		Ortholog(s) have role in regulation of translation in response to nitrogen starvation	0.386	-0.215	-0.103	0.02	-0.032	0.181	-0.477	0.031	-0.129	0.084	0.042	0.075	0.001	0.073	0.281	0.852	0.76	0.151	0	0.581	0.086	0.16	0.564	0.267	0.003	0.135	0.999	0.992	0.948	0.824	0	0.998	0.575	0.66	1	0.999	0	1	0	0	0	0	-1	0	0	0	0
An01g04440		Has domain(s) with predicted selenium binding activity and role in cell redox homeostasis	0.256	0.526	0.037	-0.319	-0.364	-0.058	0.562	0.059	0.127	0.016	-0.003	0.03	0.378	0.034	0.821	0.109	0.097	0.782	0.05	0.55	0.444	0.93	0.986	0.847	0.551	0.072	0.999	0.596	0.464	0.994	0.131	0.998	0.94	0.997	1	0.999	0	0	0	0	0	0	0	0	0	0	0
An01g04450		3',5'-cyclic-nucleotide phosphodiesterase	0.014	0.119	-0.085	-0.023	0.012	-0.037	0.194	-0.019	0.079	0.104	0.001	-0.017	0.911	0.387	0.423	0.851	0.917	0.803	0.162	0.829	0.453	0.319	0.993	0.875	0.95	0.515	0.999	0.992	0.984	0.994	0.312	0.998	0.943	0.842	1	0.999	0	0	0	0	0	0	0	0	0	0	0
An01g04455		Protein of unknown function	0.021	0.486	0.007	0.311	-0.064	0.359	0.128	0.004	0.094	-0.16	-0.18	-0.03	0.942	0.069	0.965	0.108	0.775	0.087	0.676	0.97	0.572	0.39	0.218	0.844	0.967	0.13	0.999	0.594	0.952	0.717	0.806	0.998	0.96	0.891	0.982	0.999	0	0	0	0	0	0	0	0	0	0	0
An01g04460		Protein of unknown function	0.047	0.848	0.001	-0.053	-0.109	-0.186	0.223	0.009	-0.024	0.133	0.047	0.027	0.904	0.014	0.993	0.804	0.646	0.371	0.549	0.918	0.883	0.475	0.739	0.848	0.946	0.033	0.999	0.989	0.919	0.953	0.709	0.998	0.989	0.926	1	0.999	1	0	0	0	0	0	0	0	0	0	0
An01g04470		Ortholog(s) have DNA binding, ubiquitin-protein transferase activity and role in histone catabolic process, histone ubiquitination, regulation of transcription from RNA polymerase II promoter in response to oxidative stress	0.401	0.141	-0.162	-0.164	-0.036	-0.101	-0.601	-0.052	-0.082	-0.097	-0.156	0.047	0.001	0.327	0.147	0.187	0.781	0.507	0	0.511	0.382	0.289	0.106	0.609	0.005	0.454	0.891	0.734	0.953	0.975	0	0.998	0.912	0.817	0.872	0.999	0	1	0	0	0	0	-1	0	0	0	0
An01g04480		Protein of unknown function	0.47	0.435	0.085	-0.079	0.141	-0.051	-0.527	-0.068	-0.052	-0.02	-0.182	-0.015	0.049	0.08	0.601	0.681	0.494	0.805	0.02	0.525	0.724	0.899	0.199	0.916	0.119	0.145	0.999	0.976	0.868	0.994	0.064	0.998	0.968	0.995	0.978	0.999	0	0	0	0	0	0	0	0	0	0	0
An01g04490		Protein of unknown function	0.099	-1.535	-0.159	-0.246	-0.227	-0.101	-0.508	-0.022	-0.027	-0.017	-0.016	-0.026	0.863	0.043	0.251	0.169	0.247	0.504	0.319	0.45	0.721	0.855	0.792	0.666	0.922	0.088	na	0.71	na	na	na	na	na	na	na	na	0	0	0	0	0	0	0	0	0	0	0
An01g04500		Protein of unknown function	0.049	-0.33	-0.046	-0.066	-0.049	-0.072	-0.215	-0.012	0.004	-0.025	-0.021	0.003	0.941	0.709	0.628	0.586	0.714	0.484	0.65	0.592	0.947	0.713	0.648	0.958	0.967	0.8	na	na	na	na	na	na	na	na	na	na	0	0	0	0	0	0	0	0	0	0	0
An01g04510		Protein of unknown function	0.134	1.107	0.026	-0.025	0.016	0.01	0.572	0.012	0.037	0.037	0.005	0.039	0.814	0.24	0.689	0.686	0.854	0.873	0.169	0.367	0.316	0.37	0.763	0.271	na	0.357	na	na	na	na	na	na	na	na	na	na	0	0	0	0	0	0	0	0	0	0	0
An01g04520		Has domain(s) with predicted ATP binding, ATP-dependent helicase activity, helicase activity, nucleic acid binding activity	0.576	0.667	0.032	-0.184	-0.056	0.021	-0.213	-0.001	-0.041	0.026	-0.068	0.017	0.001	0	0.827	0.262	0.753	0.914	0.294	0.99	0.77	0.857	0.622	0.904	0.005	0.001	0.999	0.82	0.947	0.997	0.472	0.998	0.974	0.992	1	0.999	1	1	0	0	0	0	0	0	0	0	0
An01g04530		Has domain(s) with predicted phosphoric diester hydrolase activity and role in lipid metabolic process	-0.402	1.038	-0.089	-0.202	-0.21	-0.08	-0.457	0.003	0.062	0.179	0.063	0.005	0	0	0.342	0.06	0.036	0.555	0.178	0.974	0.707	0.333	0.669	0.975	0.001	0	0.999	0.459	0.274	0.984	0.334	0.998	0.968	0.855	1	0.999	1	-1	0	0	0	0	0	0	0	0	0
An01g04540		Protein of unknown function	-0.634	-0.144	0.052	0.07	0.302	-0.114	-0.408	-0.035	-0.071	-0.328	-0.213	-0.124	0.055	0.65	0.761	0.727	0.159	0.593	0.134	0.735	0.664	0.067	0.149	0.417	0.13	0.754	0.999	0.981	0.581	0.989	0.273	0.998	0.968	0.443	0.947	0.999	0	0	0	0	0	0	0	0	0	0	0
An01g04550		Ortholog(s) have GTPase binding, protein anchor activity and role in late endosome to vacuole transport via multivesicular body sorting pathway, protein targeting to vacuole	-0.4	-0.525	0.031	0.091	0.174	0.246	-0.295	0	-0.019	-0.084	-0.003	-0.013	0.003	0.001	0.774	0.445	0.144	0.073	0.037	0.997	0.854	0.423	0.976	0.904	0.011	0.003	0.999	0.923	0.562	0.671	0.104	0.999	0.984	0.904	1	0.999	-1	-1	0	0	0	0	0	0	0	0	0
An01g04560		Beta-glucanase	-1.756	-1.383	-0.113	-0.233	-0.211	0.121	0.327	-0.145	-0.06	-0.013	0.035	-0.002	0	0	0.217	0.016	0.026	0.31	0.208	0.155	0.713	0.943	0.812	0.987	0	0	0.969	0.209	0.228	0.944	0.374	0.998	0.968	0.999	1	0.999	-1	-1	0	0	0	0	0	0	0	0	0
An01g04570		Ortholog of A. nidulans FGSC A4 : AN0246, A. fumigatus Af293 : Afu1g05300, A. oryzae RIB40 : AO090003000826, Aspergillus wentii : Aspwe1_0049630 and Aspergillus sydowii : Aspsy1_0142918	-1.26	-1.334	0.049	0.026	0.146	0.159	-0.553	-0.081	-0.189	-0.212	-0.165	-0.18	0	0	0.677	0.838	0.25	0.274	0.003	0.427	0.168	0.122	0.19	0.164	0	0	0.999	0.991	0.705	0.939	0.012	0.998	0.736	0.596	0.978	0.956	-1	-1	0	0	0	0	-1	0	0	0	0
An01g04590		Ortholog(s) have role in negative regulation of G0 to G1 transition, ribosomal small subunit biogenesis and 90S preribosome, nucleolus localization	0.501	0.16	-0.092	0.127	-0.16	0.13	0.466	0.064	0.215	0.275	0.043	0.081	0.017	0.462	0.544	0.447	0.389	0.493	0.001	0.484	0.06	0.009	0.695	0.448	0.049	0.586	0.999	0.923	0.813	0.975	0.006	0.998	0.479	0.128	1	0.999	0	1	0	0	0	0	1	0	0	0	0
An01g04600	prpA	Protein disulfide isomerase; contains a single N-terminal thioredoxin domain; C-terminal ER retention signal (HDEL); expression enhanced by maltose; expression induced by tunicamycin and DTT	0.652	1.06	-0.065	-0.218	-0.07	0.074	-1.256	0.051	-0.18	-0.098	0.093	-0.005	0	0	0.564	0.087	0.638	0.617	0	0.462	0.03	0.21	0.337	0.954	0	0	0.999	0.543	0.917	0.989	0	0.998	0.334	0.733	1	0.999	1	1	0	0	0	0	-1	0	0	0	0
An01g04610		Ortholog of A. nidulans FGSC A4 : AN0249, A. fumigatus Af293 : Afu1g05330, A. oryzae RIB40 : AO090003000830, Aspergillus wentii : Aspwe1_0037571 and Aspergillus sydowii : Aspsy1_0142844	-0.468	-0.189	0.008	0.229	0.233	-0.185	0.093	0.014	0.025	-0.015	0.162	-0.007	0.069	0.446	0.957	0.2	0.225	0.358	0.659	0.894	0.866	0.924	0.238	0.962	0.154	0.572	0.999	0.755	0.676	0.95	0.795	0.998	0.986	0.997	0.997	0.999	0	0	0	0	0	0	0	0	0	0	0
An01g04620		Ortholog of A. nidulans FGSC A4 : AN0251, A. fumigatus Af293 : Afu1g03520, A. oryzae RIB40 : AO090005000747, Neosartorya fischeri NRRL 181 : NFIA_021140 and Aspergillus wentii : Aspwe1_0181100	-0.617	3.803	-0.203	-0.187	-0.137	-0.172	1.302	0.021	0.061	0.123	0.038	0.005	0.204	0	0.216	0.361	0.56	0.386	0.018	0.52	0.445	0.245	0.54	0.921	0.355	0	na	0.886	0.889	0.954	0.058	na	na	na	na	na	1	0	0	0	0	0	0	0	0	0	0
An01g04630		F1F0-ATPase complex subunit	0.299	-0.036	-0.044	-0.066	-0.053	0.137	-0.3	0.029	-0.021	0.015	0.021	-0.02	0.004	0.761	0.639	0.506	0.591	0.264	0.005	0.599	0.75	0.787	0.771	0.764	0.015	0.838	0.999	0.943	0.9	0.937	0.019	0.998	0.971	0.983	1	0.999	0	1	0	0	0	0	-1	0	0	0	0
An01g04640		Putative topoisomerase I	0.054	0.097	0.152	0.081	0.124	0	-0.013	-0.035	0.014	-0.022	-0.058	0.051	0.647	0.443	0.126	0.488	0.259	0.999	0.909	0.636	0.873	0.785	0.512	0.554	0.777	0.569	0.861	0.934	0.713	1	0.951	0.998	0.986	0.983	1	0.999	0	0	0	0	0	0	0	0	0	0	0
An01g04650		Putative nucleoside diphosphate-sugar epimerase; induced by caspofungin	0.147	0.202	-0.002	0.141	0.014	0.192	0.279	-0.012	0.1	-0.03	0.034	0.128	0.439	0.289	0.986	0.366	0.935	0.276	0.125	0.908	0.453	0.829	0.793	0.332	0.607	0.412	0.999	0.888	0.988	0.94	0.26	0.998	0.943	0.99	1	0.999	0	0	0	0	0	0	0	0	0	0	0
An01g04660		Ortholog of Neosartorya fischeri NRRL 181 : NFIA_021180, Aspergillus wentii : Aspwe1_0169569, Aspergillus versicolor : Aspve1_0226645 and Aspergillus clavatus NRRL 1 : ACLA_031140	0.123	2.085	0.02	0.002	0.015	0.007	0.296	-0.009	0.005	-0.027	0.007	-0.01	0.807	0.023	0.697	0.973	0.843	0.9	0.559	0.647	0.931	0.639	0.861	0.822	na	0.052	na	na	na	na	na	na	na	na	na	na	0	0	0	0	0	0	0	0	0	0	0
An01g04670		Ortholog of A. nidulans FGSC A4 : AN0255, A. fumigatus Af293 : Afu1g03460, A. oryzae RIB40 : AO090005000754, Aspergillus wentii : Aspwe1_0105945 and Aspergillus sydowii : Aspsy1_0055077	-0.072	-0.087	-0.098	-0.046	0.007	0.034	-0.089	0.068	-0.032	-0.052	0.005	-0.022	0.69	0.639	0.476	0.764	0.966	0.84	0.603	0.493	0.799	0.688	0.969	0.857	0.808	0.745	0.999	0.987	0.994	0.995	0.753	0.998	0.976	0.972	1	0.999	0	0	0	0	0	0	0	0	0	0	0
An01g04680	palB	Ortholog(s) have calcium-dependent cysteine-type endopeptidase activity	-0.297	-0.491	-0.018	-0.026	0.055	-0.108	-0.091	-0.029	0.046	0.038	-0.167	0.051	0.048	0.002	0.881	0.841	0.68	0.475	0.594	0.774	0.714	0.767	0.19	0.692	0.116	0.006	0.999	0.991	0.93	0.975	0.746	0.998	0.968	0.983	0.978	0.999	-1	0	0	0	0	0	0	0	0	0	0
An01g04690		Ortholog(s) have adenine nucleotide transmembrane transporter activity, role in ATP transport, fatty acid beta-oxidation, peroxisome organization and glyoxysome, integral component of peroxisomal membrane localization	0.692	-0.874	-0.152	0.041	-0.215	-0.032	-0.02	0.026	-0.073	0.165	0	0.301	0.001	0.001	0.327	0.816	0.27	0.87	0.931	0.81	0.64	0.31	1	0.038	0.004	0.002	0.999	0.989	0.729	0.996	0.965	0.998	0.968	0.833	1	0.506	-1	1	0	0	0	0	0	0	0	0	0
An01g04700		Ortholog(s) have mitochondrion localization	0.011	0.084	-0.077	-0.031	-0.012	-0.015	0.326	0.052	0.044	-0.038	0.041	0.076	0.964	0.73	0.63	0.867	0.952	0.938	0.052	0.611	0.738	0.777	0.744	0.555	0.98	0.817	0.999	0.992	0.991	0.999	0.135	0.998	0.969	0.983	1	0.999	0	0	0	0	0	0	0	0	0	0	0
An01g04710		Adenylate kinase	0.667	0.125	-0.138	0.091	-0.091	0.065	-0.405	-0.108	0.048	-0.029	-0.081	-0.053	0.004	0.63	0.394	0.622	0.653	0.751	0.03	0.296	0.715	0.83	0.529	0.683	0.014	0.738	0.999	0.967	0.921	0.994	0.087	0.998	0.968	0.99	1	0.999	0	1	0	0	0	0	0	0	0	0	0
An01g04720		Putative DNA primase, large subunit	-0.406	-1.071	0	0.001	0.158	0.009	0.149	-0.1	0.015	-0.194	-0.179	-0.157	0.043	0	0.998	0.997	0.336	0.959	0.351	0.303	0.9	0.113	0.131	0.186	0.107	0	1	1	0.783	0.999	0.531	0.998	0.992	0.579	0.915	0.98	-1	0	0	0	0	0	0	0	0	0	0
An01g04730		COPII complexn subunit; expression enhanced by maltose	0.377	-0.249	-0.069	-0.081	-0.104	0.067	-0.893	-0.037	-0.115	-0.093	0.021	-0.016	0.001	0.043	0.481	0.438	0.334	0.583	0	0.524	0.097	0.125	0.782	0.82	0.002	0.087	0.999	0.923	0.782	0.989	0	0.998	0.606	0.604	1	0.999	0	1	0	0	0	0	-1	0	0	0	0
An01g04740		Ortholog(s) have role in ribosomal large subunit assembly and cytosolic large ribosomal subunit, nucleolus, preribosome, large subunit precursor localization	0.413	0.639	-0.121	-0.11	-0.175	0.027	-0.502	0.076	-0.128	0.113	0.128	-0.01	0	0	0.197	0.265	0.078	0.821	0	0.125	0.064	0.027	0.075	0.862	0	0	0.949	0.823	0.415	0.994	0	0.998	0.494	0.257	0.788	0.999	1	1	0	0	0	0	-1	0	0	0	0
An01g04750		Protein of unknown function	-0.539	-0.56	0.039	0.033	0.07	-0.021	-0.183	0.007	-0.02	-0.052	-0.036	-0.037	0.289	0.555	0.622	0.758	0.589	0.772	0.699	0.789	0.728	0.375	0.269	0.288	na	0.672	na	na	na	na	na	na	na	na	na	na	0	0	0	0	0	0	0	0	0	0	0
An01g04760		Ortholog of A. nidulans FGSC A4 : AN0265, A. fumigatus Af293 : Afu1g03380, A. oryzae RIB40 : AO090005000763, Aspergillus wentii : Aspwe1_0049645 and Aspergillus sydowii : Aspsy1_0027812	-0.387	0.432	-0.049	0.033	0.07	0.103	-0.079	-0.132	-0.243	-0.168	-0.215	-0.087	0.001	0	0.604	0.746	0.478	0.433	0.507	0.092	0.01	0.05	0.02	0.33	0.004	0	0.999	0.986	0.864	0.97	0.674	0.998	0.163	0.377	0.435	0.999	1	-1	0	0	0	0	0	0	0	0	0
An01g04770		Ortholog of Aspergillus tubingensis : Asptu1_0508741, Aspergillus kawachii : Aspka1_0173665, Aspergillus acidus : Aspfo1_0066946 and Aspergillus versicolor : Aspve1_0081113	-0.386	2.083	-0.297	-0.623	-0.553	-0.333	1.188	0.028	0.071	-0.007	0.043	0.071	0.146	0	0.071	0.002	0.011	0.116	0.029	0.543	0.501	0.954	0.617	0.446	0.277	0	0.721	0.041	0.139	0.779	0.086	na	na	na	na	na	1	0	-1	0	0	0	0	0	0	0	0
An01g04790		Protein of unknown function	0.722	0.868	na	0.012	na	na	na	na	na	0.009	na	na	0.163	0.29	na	0.743	na	na	na	na	na	0.744	na	na	na	na	na	na	na	na	na	na	na	na	na	na	0	0	0	0	0	0	0	0	0	0	0
An01g04800		Protein of unknown function	1.927	3.281	0.012	0.271	-0.108	0.114	na	na	na	na	na	na	0	0	0.919	0.135	0.516	0.468	na	na	na	na	na	na	0	0	na	0.648	na	na	na	na	na	na	na	na	1	1	0	0	0	0	0	0	0	0	0
An01g04810		Protein of unknown function	-0.198	0.415	-0.127	-0.322	-0.111	-0.05	1.148	-0.002	0.014	0.011	0.013	0.028	0.706	0.422	0.398	0.086	0.611	0.764	0.029	0.807	0.656	0.756	0.636	0.426	0.819	0.549	na	0.541	na	na	na	na	na	na	na	na	0	0	0	0	0	0	0	0	0	0	0
An01g04820		Protein of unknown function	0.195	na	0.006	na	na	na	na	na	0.007	na	na	na	0.551	na	0.807	na	na	na	na	na	0.752	na	na	na	na	na	na	na	na	na	na	na	na	na	na	na	0	0	0	0	0	0	0	0	0	0	0
An01g04830	flbD	Myb-like DNA-binding protein; predicted role in conidiation; expressed in germinating conidia	-0.029	0.986	-0.286	0.276	0.061	0.14	1.451	-0.362	0.612	-0.022	-0.139	0.459	0.856	0	0.036	0.071	0.668	0.381	0	0.001	0	0.874	0.297	0.001	0.919	0	0.527	0.499	0.928	0.953	0	0.059	0	0.994	1	0.033	1	0	0	0	0	0	1	1	0	0	1
An01g04840		Protein of unknown function	-0.125	0.611	-0.018	-0.055	-0.022	0.018	0.356	0.007	-0.006	0.022	0	0.015	0.824	0.522	0.752	0.342	0.804	0.805	0.369	0.617	0.793	0.625	0.99	0.614	na	0.641	na	na	na	na	na	na	na	na	na	na	0	0	0	0	0	0	0	0	0	0	0
An01g04850		Ortholog of Aspergillus acidus : Aspfo1_0056140	-0.965	-0.824	-0.063	-0.157	0.132	-0.07	0.963	0.007	0.039	0.06	-0.01	0.07	0.142	0.301	0.602	0.307	0.52	0.546	0.081	0.777	0.569	0.467	0.812	0.286	0.27	0.426	na	na	na	na	0.189	na	na	na	na	na	0	0	0	0	0	0	0	0	0	0	0
An01g04860		Protein of unknown function	0.043	-0.535	-0.041	0.038	-0.253	0.149	0.557	-0.006	-0.007	0.044	-0.014	-0.007	0.942	0.474	0.74	0.82	0.155	0.366	0.296	0.76	0.903	0.591	0.732	0.875	0.968	0.597	na	0.989	na	na	na	na	na	na	na	na	0	0	0	0	0	0	0	0	0	0	0
An01g04870		Protein of unknown function	-0.449	0.825	-0.173	-0.544	-0.767	-0.16	2.231	-0.052	0.338	0.183	0.095	0.254	0.085	0	0.301	0.005	0	0.435	0	0.298	0.021	0.257	0.388	0.043	0.182	0.001	0.999	0.095	0.013	0.97	0	na	na	0.795	1	na	1	0	0	-1	0	0	1	0	0	0	0
An01g04880	axlB	Putative alpha-glucosidase	-0.143	0.4	0.117	0.212	0.201	0.115	0.081	-0.135	-0.006	-0.093	-0.156	-0.03	0.425	0.022	0.365	0.122	0.164	0.471	0.754	0.185	0.968	0.604	0.293	0.845	0.594	0.05	0.999	0.622	0.588	0.975	0.857	0.998	0.996	0.954	1	0.999	1	0	0	0	0	0	0	0	0	0	0
An01g04890		Protein of unknown function	0.295	0.28	0.118	-0.023	0.094	-0.235	0.091	-0.026	0.039	-0.085	-0.034	-0.088	0.536	0.584	0.47	0.909	0.685	0.179	0.862	0.601	0.754	0.532	0.694	0.346	0.692	0.699	na	0.992	0.931	na	0.925	na	na	na	na	na	0	0	0	0	0	0	0	0	0	0	0
An01g04900		Has domain(s) with predicted nucleotide binding activity	-0.4	0.07	-0.114	-0.031	-0.156	0.043	0.262	-0.015	0.2	0.13	0.11	0.031	0.027	0.687	0.386	0.847	0.346	0.802	0.102	0.876	0.094	0.293	0.356	0.801	0.074	0.783	0.999	0.992	0.79	0.994	0.225	0.998	0.594	0.822	1	0.999	0	0	0	0	0	0	0	0	0	0	0
An01g04910		Ortholog of A. fumigatus Af293 : Afu1g03120, A. oryzae RIB40 : AO090005000771, Aspergillus wentii : Aspwe1_0169581 and Aspergillus terreus NIH2624 : ATET_02526	0.304	0.067	-0.03	-0.145	-0.131	-0.057	-0.64	-0.05	-0.19	-0.145	-0.124	-0.148	0.075	0.715	0.826	0.344	0.441	0.739	0	0.62	0.146	0.278	0.33	0.244	0.166	0.805	0.999	0.88	0.846	0.994	0.003	0.998	0.699	0.811	1	0.999	0	0	0	0	0	0	-1	0	0	0	0
An01g04920		Ortholog(s) have structural constituent of ribosome activity, role in cytoplasmic translation and cytosolic large ribosomal subunit, nucleolus localization	0.065	-0.347	-0.089	-0.435	-0.565	-0.527	-0.453	0.152	-0.048	0.306	0.272	0.068	0.584	0.006	0.338	0	0	0	0	0.013	0.527	0	0.001	0.342	0.73	0.016	0.999	0.003	0	0.004	0	0.566	0.955	0	0.05	0.999	-1	0	-1	-1	-1	0	-1	0	1	0	0
An01g04930		F1F0-ATPase complex subunit	0.097	-0.593	-0.107	-0.163	-0.097	-0.078	-0.261	0.071	0.02	0.067	0.09	-0.015	0.383	0	0.27	0.119	0.356	0.587	0.01	0.211	0.775	0.266	0.236	0.821	0.555	0	0.998	0.615	0.794	0.989	0.038	0.998	0.974	0.803	0.996	0.999	-1	0	0	0	0	0	-1	0	0	0	0
An01g04940		Ortholog of A. nidulans FGSC A4 : AN10047, Neosartorya fischeri NRRL 181 : NFIA_021500, Aspergillus clavatus NRRL 1 : ACLA_031310 and Aspergillus niger ATCC 1015 : 36143-mRNA	-0.289	0.467	-0.061	-0.007	-0.041	0	0.2	0.024	-0.033	-0.068	-0.001	0.053	0.659	0.591	0.45	0.951	0.767	1	0.714	0.615	0.73	0.556	0.991	0.573	0.786	0.705	na	na	na	na	0.833	na	na	na	na	na	0	0	0	0	0	0	0	0	0	0	0
An01g04950		Ortholog of A. nidulans FGSC A4 : AN0276, A. fumigatus Af293 : Afu1g02840, A. oryzae RIB40 : AO090005000773, Aspergillus wentii : Aspwe1_0169585 and Aspergillus sydowii : Aspsy1_0085871	-0.325	-0.198	-0.073	-0.04	0.209	0.126	0.384	-0.062	0.102	-0.161	-0.09	0.035	0.047	0.231	0.558	0.777	0.134	0.423	0.004	0.502	0.33	0.133	0.404	0.744	0.114	0.346	0.999	0.987	0.544	0.969	0.016	0.998	0.886	0.616	1	0.999	0	0	0	0	0	0	1	0	0	0	0
An01g04960		Protein of unknown function	0.316	0.326	-0.002	-0.365	-0.286	0.188	0.476	0.035	0.318	0.048	0.036	0.176	0.471	0.472	0.992	0.075	0.22	0.362	0.212	0.672	0.052	0.793	0.791	0.229	0.636	0.595	na	0.506	0.669	0.951	0.38	0.998	0.442	0.984	1	0.999	0	0	0	0	0	0	0	0	0	0	0
An01g04970		Ortholog(s) have L-cystine transmembrane transporter activity, role in L-cystine transport and endosome, fungal-type vacuole localization	0.088	-0.24	0.059	-0.007	-0.002	-0.038	0.263	-0.03	0.021	-0.136	0.007	-0.089	0.507	0.096	0.616	0.956	0.987	0.789	0.155	0.775	0.885	0.357	0.956	0.521	0.667	0.171	0.999	0.996	0.997	0.994	0.301	0.998	0.989	0.872	1	0.999	0	0	0	0	0	0	0	0	0	0	0
An01g04980		Has domain(s) with predicted nucleic acid binding, zinc ion binding activity	-0.023	0.741	0.019	0.356	0.273	0.087	1.296	-0.001	-0.036	-0.04	-0.081	-0.044	0.932	0.004	0.91	0.057	0.184	0.675	0	0.988	0.811	0.823	0.519	0.744	0.963	0.01	0.999	0.45	0.619	0.993	0.002	0.998	0.977	0.989	1	na	1	0	0	0	0	0	1	0	0	0	0
An01g04990		Ortholog(s) have role in negative regulation of cellular response to oxidative stress	0.632	0.324	-0.085	0.19	0.003	0.139	-0.821	0.046	-0.077	-0.096	-0.067	0.065	0	0.054	0.515	0.189	0.983	0.393	0	0.621	0.5	0.411	0.566	0.568	0.001	0.106	0.999	0.734	0.997	0.959	0	0.998	0.951	0.9	1	0.999	0	1	0	0	0	0	-1	0	0	0	0
An01g05000		Protein of unknown function	-0.078	0.431	-0.287	-0.52	-0.126	-0.655	0.427	0.028	0.055	0.122	0.042	0.093	0.819	0.174	0.095	0.015	0.587	0.002	0.347	0.687	0.698	0.475	0.723	0.468	0.895	0.276	0.787	0.2	0.899	0.077	0.527	0.998	na	0.926	1	na	0	0	0	0	0	0	0	0	0	0	0
An01g05010		Protein of unknown function	-0.832	-1.454	-0.032	-0.022	-0.131	-0.111	-0.699	0.008	-0.052	-0.083	-0.02	-0.022	0.191	0.126	0.731	0.863	0.281	0.175	0.192	0.852	0.547	0.411	0.784	0.772	na	0.213	na	na	na	na	na	na	na	na	na	na	0	0	0	0	0	0	0	0	0	0	0
An01g05020		Protein of unknown function	0.359	0.131	-0.06	-0.087	-0.117	-0.058	-0.199	-0.012	0	0.016	-0.013	-0.018	0.583	0.879	0.506	0.461	0.343	0.586	0.618	0.5	0.997	0.819	0.745	0.658	0.73	0.925	na	na	na	na	na	na	na	na	na	na	0	0	0	0	0	0	0	0	0	0	0
An01g05030		Has domain(s) with predicted transferase activity, transferring phosphorus-containing groups activity	0.702	-1.29	-0.098	0.074	-0.098	-0.134	-1.447	-0.04	-0.136	-0.185	0.089	0.043	0	0	0.429	0.586	0.482	0.412	0	0.706	0.347	0.215	0.518	0.753	0	0	0.999	0.959	0.865	0.965	0	0.998	0.895	0.74	1	0.999	-1	1	0	0	0	0	-1	0	0	0	0
An01g05040		dUTP pyrophosphatase	0.184	-1.378	-0.348	-0.376	-0.436	-0.228	-0.104	-0.147	-0.129	-0.181	-0.14	-0.179	0.258	0	0.01	0.012	0.009	0.177	0.486	0.116	0.256	0.143	0.213	0.113	0.422	0	0.27	0.178	0.122	0.861	0.656	0.998	0.844	0.631	0.982	0.839	-1	0	0	0	0	0	0	0	0	0	0
An01g05050		Ortholog(s) have role in cellular bud site selection, pyridoxal phosphate biosynthetic process and cytosol, nucleus localization	0.603	-1.367	-0.222	-0.047	-0.251	0.129	0.054	0.075	0.055	0.182	0.144	0.181	0.003	0	0.158	0.792	0.186	0.487	0.731	0.436	0.65	0.121	0.214	0.121	0.01	0	0.9	0.989	0.624	0.975	0.843	0.998	0.968	0.593	0.982	0.858	-1	1	0	0	0	0	0	0	0	0	0
An01g05060		Ortholog of A. nidulans FGSC A4 : AN10031, A. fumigatus Af293 : Afu1g02910, A. oryzae RIB40 : AO090005000782, Aspergillus wentii : Aspwe1_0169592 and Aspergillus sydowii : Aspsy1_0076110	-0.881	-1.218	-0.13	0.287	0.193	0.24	0.145	-0.075	-0.058	-0.164	-0.14	-0.084	0	0	0.327	0.028	0.16	0.117	0.305	0.37	0.557	0.093	0.187	0.394	0	0	0.999	0.301	0.581	0.779	0.485	0.998	0.96	0.528	0.973	0.999	-1	-1	0	0	0	0	0	0	0	0	0
An01g05070		Ortholog(s) have role in establishment of cell polarity, hyphal growth and cytosol, nucleus localization	-0.214	-0.102	0.014	0.032	0.036	0.178	-0.266	-0.036	-0.039	-0.277	-0.075	-0.019	0.164	0.509	0.905	0.805	0.792	0.228	0.083	0.702	0.732	0.021	0.503	0.863	0.303	0.63	0.999	0.989	0.957	0.916	0.192	0.998	0.969	0.223	1	0.999	0	0	0	0	0	0	0	0	0	0	0
An01g05080		Has domain(s) with predicted calcium ion binding activity	-0.032	-0.351	-0.165	-0.055	-0.146	0.194	0.18	-0.008	-0.017	-0.01	-0.029	-0.002	0.868	0.082	0.25	0.727	0.394	0.271	0.282	0.939	0.895	0.94	0.814	0.987	0.925	0.15	0.987	0.981	0.816	0.937	0.46	0.998	0.991	0.998	1	0.999	0	0	0	0	0	0	0	0	0	0	0
An01g05090		Ortholog(s) have GTPase activator activity and role in cellular response to drug, hyphal growth, mitotic spindle assembly checkpoint, negative regulation of septation initiation signaling, positive regulation of GTPase activity	-0.338	-0.486	-0.092	-0.01	-0.167	0.116	0.357	-0.082	0.054	-0.101	-0.168	-0.121	0.085	0.014	0.506	0.947	0.362	0.5	0.095	0.442	0.719	0.54	0.239	0.416	0.182	0.033	0.999	0.996	0.798	0.975	0.214	0.998	0.968	0.947	0.997	0.999	-1	0	0	0	0	0	0	0	0	0	0
An01g05100		Has domain(s) with predicted nucleic acid binding, nucleotide binding activity	0.413	0.776	-0.086	0.145	0.073	0.164	1.922	-0.16	0.257	0.097	-0.088	0.157	0.005	0	0.474	0.304	0.584	0.265	0	0.101	0.114	0.592	0.553	0.311	0.017	0	0.999	0.849	0.899	0.937	0	0.998	0.645	0.954	1	0.999	1	1	0	0	0	0	1	0	0	0	0
An01g05110		Protein of unknown function	0.191	1.156	0.131	0.184	0.153	0.013	2.45	0.069	0.271	0.206	0.047	0.262	0.383	0	0.389	0.287	0.41	0.949	0	0.23	0.044	0.178	0.624	0.029	0.555	0	0.999	0.838	0.826	0.999	0	na	na	0.688	na	na	1	0	0	0	0	0	1	0	0	0	0
An01g05120		Protein of unknown function	-0.499	-0.98	0.124	-0.033	0.161	0.245	-0.064	-0.014	-0.121	0.033	0.053	-0.05	0.022	0	0.389	0.844	0.353	0.17	0.858	0.88	0.464	0.86	0.714	0.742	0.061	0.001	0.999	0.992	0.793	0.86	0.922	0.998	0.945	0.993	1	0.999	-1	0	0	0	0	0	0	0	0	0	0
An01g05130		Protein of unknown function	-0.452	-1.546	0.203	-0.008	-0.007	0.203	0.46	-0.046	0.015	0.025	-0.057	-0.061	0.209	0	0.239	0.97	0.977	0.344	0.347	0.381	0.903	0.871	0.565	0.531	0.361	0.001	0.983	0.998	0.996	0.947	0.527	na	na	0.994	na	na	-1	0	0	0	0	0	0	0	0	0	0
An01g05140		Ortholog of Aspergillus acidus : Aspfo1_0056120	-0.008	-0.823	-0.005	-0.207	-0.072	-0.133	-0.593	0.051	-0.112	-0.171	-0.012	-0.108	0.956	0	0.966	0.1	0.577	0.364	0.002	0.613	0.398	0.211	0.922	0.404	0.975	0	0.999	0.576	0.896	0.951	0.009	0.998	0.918	0.734	1	0.999	-1	0	0	0	0	0	-1	0	0	0	0
An01g05150	pglA	6-phosphogluconolactonase	0.037	0.278	0.056	-0.107	0.002	0.04	-0.597	0.039	-0.215	-0.083	0.142	0.033	0.778	0.048	0.608	0.373	0.987	0.773	0	0.608	0.019	0.334	0.163	0.723	0.867	0.096	0.999	0.896	0.997	0.994	0	0.998	0.253	0.855	0.954	0.999	0	0	0	0	0	0	-1	0	0	0	0
An01g05160		Putative chitinase	-0.662	-0.109	-0.083	-0.288	-0.051	-0.08	-0.227	-0.106	-0.131	-0.258	-0.131	-0.191	0	0.468	0.472	0.026	0.704	0.595	0.209	0.3	0.315	0.059	0.319	0.142	0	0.591	0.999	0.286	0.937	0.989	0.376	0.998	0.878	0.41	1	0.917	0	-1	0	0	0	0	0	0	0	0	0
An01g05180		Ortholog(s) have cytosol localization	-1.593	-0.063	0.211	0.129	0.47	0.114	-0.134	0.002	-0.024	-0.021	0.047	0.027	0	0.617	0.017	0.177	0	0.341	0.407	0.985	0.831	0.865	0.675	0.808	0	0.726	0.359	0.718	0	0.947	0.586	0.998	0.982	0.993	1	0.999	0	-1	0	1	0	0	0	0	0	0	0
An01g05190		Ortholog(s) have U2-type spliceosomal complex localization	-0.063	-0.234	-0.006	-0.061	0.049	0.14	-0.004	-0.081	-0.029	-0.105	-0.017	-0.029	0.684	0.129	0.959	0.635	0.728	0.37	0.975	0.326	0.758	0.277	0.864	0.763	0.804	0.217	0.999	0.971	0.944	0.953	0.986	0.998	0.973	0.811	1	0.999	0	0	0	0	0	0	0	0	0	0	0
An01g05200		Ortholog(s) have endoplasmic reticulum localization	-0.495	-0.778	-0.026	-0.207	-0.119	0.036	-0.406	0.015	-0.145	0.038	0.023	-0.038	0.01	0	0.848	0.185	0.486	0.835	0.013	0.874	0.2	0.727	0.841	0.73	0.032	0	0.999	0.73	0.867	0.994	0.044	0.998	0.777	0.976	1	0.999	-1	-1	0	0	0	0	-1	0	0	0	0
An01g05210		Protein of unknown function	-0.139	-0.748	0.021	-0.042	-0.062	-0.082	0.113	0.011	0.026	-0.023	-0.1	-0.136	0.375	0	0.865	0.756	0.669	0.697	0.537	0.913	0.845	0.869	0.453	0.308	0.547	0	0.999	0.986	0.928	0.994	0.7	0.998	0.983	0.994	1	0.999	-1	0	0	0	0	0	0	0	0	0	0
An01g05220		Protein of unknown function	0.011	-1.001	-0.043	-0.075	0.006	-0.243	-0.111	-0.123	-0.212	-0.348	-0.227	-0.149	0.921	0	0.65	0.458	0.957	0.055	0.433	0.174	0.052	0.002	0.037	0.165	0.956	0	0.999	0.927	0.992	0.595	0.61	0.998	0.442	0.039	0.589	0.957	-1	0	0	0	0	0	0	0	-1	0	0
An01g05230		Ortholog(s) have role in hyphal growth, response to cold, response to heat, response to oxidative stress, response to salt stress, sporocarp development involved in sexual reproduction	0.018	1.83	-0.004	0.178	0.202	0.216	0.018	-0.054	-0.096	0.035	-0.158	-0.232	0.866	0	0.964	0.091	0.051	0.066	0.87	0.404	0.222	0.608	0.074	0.002	0.924	0	0.999	0.557	0.336	0.647	0.93	0.998	0.805	0.955	0.786	0.068	1	0	0	0	0	0	0	0	0	0	0
An01g05240		Protein of unknown function	-0.062	0.207	-0.008	-0.176	-0.007	0.187	1.112	0.004	-0.012	0.014	0.07	0.009	0.907	0.702	0.959	0.362	0.977	0.339	0.044	0.894	0.859	0.864	0.32	0.872	0.947	0.795	na	0.887	0.996	0.947	0.118	na	na	na	na	na	0	0	0	0	0	0	0	0	0	0	0
An01g05250		Protein of unknown function	-0.062	1.643	-0.016	-0.088	-0.098	0.102	0.015	-0.009	-0.026	-0.026	0.021	-0.017	0.922	0.04	0.823	0.274	0.254	0.379	0.97	0.564	0.411	0.565	0.632	0.587	na	0.083	na	na	na	na	na	na	na	na	na	na	0	0	0	0	0	0	0	0	0	0	0
An01g05260		Ortholog(s) have ATP-dependent four-way junction helicase activity, four-way junction DNA binding activity	-0.653	0.228	-0.062	-0.159	-0.11	-0.037	0.624	-0.126	-0.088	-0.193	-0.182	-0.065	0.003	0.253	0.673	0.35	0.537	0.841	0.001	0.227	0.523	0.18	0.169	0.629	0.013	0.372	0.999	0.885	0.881	0.995	0.004	0.998	0.955	0.691	0.955	0.999	0	-1	0	0	0	0	1	0	0	0	0
An01g05270		Ortholog of A. oryzae RIB40 : AO090701000540, Neosartorya fischeri NRRL 181 : NFIA_057820, Aspergillus niger ATCC 1015 : 36122-mRNA and Aspergillus carbonarius ITEM 5010 : Acar5010_142719	1.716	2.753	-0.18	-0.148	-0.341	-0.251	0.681	-0.006	-0.016	-0.007	0.001	-0.017	0	0	0.18	0.422	0.079	0.102	0.188	0.678	0.649	0.882	0.972	0.478	0	0	na	0.916	na	na	na	na	na	na	na	na	1	1	0	0	0	0	0	0	0	0	0
An01g05280		Ortholog of A. niger CBS 513.88 : An11g07100, Aspergillus wentii : Aspwe1_0051859, Aspwe1_0181017 and Aspergillus niger ATCC 1015 : 36121-mRNA, 39241-mRNA	0.567	1.458	-0.325	-0.316	-0.286	-0.404	1.258	0.11	0.222	-0.143	0.235	0.283	0.002	0	0.022	0.048	0.104	0.027	0	0.288	0.168	0.429	0.111	0.065	0.007	0	0.417	0.413	0.479	0.426	0	0.998	0.736	0.906	0.888	0.686	1	1	0	0	0	0	1	0	0	0	0
An01g05290		Ortholog(s) have actin filament binding activity and role in barbed-end actin filament capping, filamentous growth, mitotic actomyosin contractile ring contraction	0.395	0.245	-0.066	-0.123	-0.195	0.079	-0.032	-0.022	0.114	-0.053	0.121	0.007	0.004	0.103	0.578	0.346	0.164	0.593	0.8	0.776	0.196	0.541	0.186	0.938	0.015	0.18	0.999	0.882	0.588	0.989	0.888	0.998	0.774	0.947	0.97	0.999	0	1	0	0	0	0	0	0	0	0	0
An01g05300		Ortholog(s) have SAGA complex localization	-0.126	-0.692	-0.103	0.022	0.07	0.006	-0.576	0.014	0.038	-0.037	-0.011	-0.001	0.393	0	0.384	0.87	0.606	0.971	0	0.876	0.723	0.741	0.917	0.99	0.564	0	0.999	0.992	0.908	0.999	0.001	0.998	0.968	0.976	1	0.999	-1	0	0	0	0	0	-1	0	0	0	0
An01g05310		Ortholog(s) have carboxylic ester hydrolase activity, structural constituent of ribosome activity, role in C-terminal protein demethylation and cytosol, mitochondrial small ribosomal subunit, nucleus localization	-0.309	-0.709	-0.154	-0.003	-0.052	-0.154	-0.086	0.047	-0.024	0.043	0.01	-0.038	0.279	0.02	0.36	0.989	0.808	0.464	0.757	0.648	0.882	0.808	0.946	0.805	0.446	0.046	0.999	1	0.961	0.975	0.859	0.998	0.988	0.987	1	0.999	-1	0	0	0	0	0	0	0	0	0	0
An01g05320		Ortholog(s) have cytoplasm localization	0.418	1.785	0.041	0.179	0.149	0.134	0.399	-0.03	0.032	-0.17	-0.092	-0.082	0.038	0	0.782	0.281	0.412	0.477	0.11	0.773	0.842	0.346	0.532	0.596	0.096	0	0.999	0.834	0.827	0.975	0.237	0.998	0.983	0.865	1	0.999	1	0	0	0	0	0	0	0	0	0	0
An01g05330		Ortholog(s) have role in ER-associated misfolded protein catabolic process and cytoplasm-associated proteasomal ubiquitin-dependent protein catabolic process, more	0.227	0.715	0.03	0.021	-0.006	0.029	0.5	0.022	0.166	0	-0.049	0.045	0.08	0	0.784	0.865	0.961	0.839	0	0.791	0.088	0.997	0.629	0.646	0.174	0	0.999	0.992	0.993	0.995	0	0.998	0.58	0.999	1	0.999	1	0	0	0	0	0	1	0	0	0	0
An01g05340		Ortholog(s) have histone binding activity, role in chromatin silencing at silent mating-type cassette and cytosol, extracellular region, membrane raft, mitochondrion, nucleus, plasma membrane localization	-0.179	1.228	0.05	0.769	0.195	0.394	-0.256	0.003	-0.009	0.031	0.066	0.066	0.097	0	0.581	0	0.089	0.001	0.038	0.973	0.918	0.723	0.491	0.478	0.203	0	0.999	0	0.445	0.047	0.105	0.998	0.992	0.976	1	0.999	1	0	1	0	1	0	0	0	0	0	0
An01g05350		Ortholog(s) have RNA binding activity, role in mRNA polyadenylation, pre-mRNA cleavage required for polyadenylation, response to drug and cytosol, mRNA cleavage and polyadenylation specificity factor complex localization	-0.424	-0.178	-0.048	0.207	0.166	0.007	0.229	0.076	-0.021	0.244	0.067	0.072	0.007	0.256	0.685	0.118	0.226	0.963	0.312	0.473	0.892	0.122	0.638	0.624	0.023	0.374	0.999	0.611	0.677	0.999	0.492	0.998	0.99	0.598	1	0.999	0	-1	0	0	0	0	0	0	0	0	0
An01g05360	cfcD	Putative chitinase	-0.744	-0.787	-0.027	-0.074	-0.007	-0.143	0.318	0.19	0.104	0.679	0.372	0.415	0	0	0.769	0.462	0.943	0.233	0.108	0.068	0.464	0	0.004	0.002	0	0	0.999	0.928	0.989	0.917	0.233	0.998	0.945	0	0.174	0.06	-1	-1	0	0	0	0	0	0	1	0	0
An01g05370		Ortholog of A. nidulans FGSC A4 : AN0301, A. fumigatus Af293 : Afu1g02770, A. oryzae RIB40 : AO090005000817, Aspergillus wentii : Aspwe1_0169626 and Aspergillus sydowii : Aspsy1_0144698	-0.639	0.458	0.126	0.35	0.419	0.344	-0.535	-0.113	-0.34	-0.072	0.198	0.111	0	0	0.16	0	0	0.002	0.029	0.286	0.021	0.634	0.141	0.423	0	0.001	0.9	0.01	0.001	0.087	0.084	0.998	0.267	0.959	0.934	0.999	1	-1	1	1	0	0	0	0	0	0	0
An01g05380		Protein of unknown function	-0.242	1.233	0.101	0.125	0.205	0.043	0.322	0.035	0.037	0.043	0.015	0.006	0.622	0.003	0.544	0.551	0.389	0.828	0.555	0.468	0.728	0.734	0.86	0.944	0.76	0.008	na	0.954	0.813	0.994	0.714	na	na	na	na	na	1	0	0	0	0	0	0	0	0	0	0
An01g05390		Ortholog of A. nidulans FGSC A4 : AN0302, A. fumigatus Af293 : Afu1g02760, A. oryzae RIB40 : AO090005000820, Aspergillus wentii : Aspwe1_0025599 and Aspergillus sydowii : Aspsy1_0146024	-0.286	-0.203	0.189	0.3	0.344	0.221	-0.741	-0.076	-0.017	-0.031	-0.143	0.064	0.028	0.176	0.07	0.008	0.003	0.097	0	0.449	0.897	0.813	0.253	0.607	0.075	0.279	0.718	0.137	0.052	0.736	0	0.998	0.992	0.989	0.997	0.999	0	0	0	0	0	0	-1	0	0	0	0
An01g05400		Ortholog of A. fumigatus Af293 : Afu1g02720, A. oryzae RIB40 : AO090005000821, Neosartorya fischeri NRRL 181 : NFIA_021890 and Aspergillus wentii : Aspwe1_0169628	0.571	-0.43	0.003	-0.04	0.258	0.127	-0.647	-0.04	-0.156	-0.054	-0.095	-0.062	0.086	0.306	0.986	0.849	0.275	0.553	0.108	0.644	0.333	0.771	0.496	0.671	0.184	0.431	0.999	0.992	0.732	0.984	0.233	0.998	0.888	0.983	1	0.999	0	0	0	0	0	0	0	0	0	0	0
An01g05410		Ortholog(s) have mitochondrial outer membrane localization	0.252	0.511	-0.15	-0.107	-0.06	0.093	0.196	0.002	-0.12	0	-0.07	-0.074	0.098	0.001	0.233	0.521	0.679	0.568	0.283	0.983	0.383	0.999	0.594	0.586	0.205	0.003	0.98	0.943	0.93	0.987	0.461	0.998	0.912	0.999	1	0.999	1	0	0	0	0	0	0	0	0	0	0
An01g05420		Protein of unknown function	na	na	na	na	na	na	0.069	0.005	na	na	0.005	0.02	na	na	na	na	na	na	0.768	0.557	na	na	0.763	0.428	na	na	na	na	na	na	na	na	na	na	na	na	0	0	0	0	0	0	0	0	0	0	0
An01g05440		Protein of unknown function	0.256	0.162	0.065	-0.069	-0.222	-0.038	0.62	0.021	0.087	0.06	0.006	-0.017	0.65	0.81	0.657	0.703	0.259	0.767	0.255	0.52	0.31	0.532	0.917	0.746	0.78	0.878	na	0.979	na	na	0.43	na	na	na	na	na	0	0	0	0	0	0	0	0	0	0	0
An01g05450		Has domain(s) with predicted ATP binding, protein kinase activity, protein serine/threonine kinase activity, transferase activity, transferring phosphorus-containing groups activity and role in protein phosphorylation	0.86	-0.12	-0.212	-0.368	-0.127	-0.044	0.358	-0.021	0.09	-0.094	-0.038	0.021	0.004	0.733	0.225	0.084	0.589	0.839	0.36	0.794	0.574	0.6	0.774	0.879	0.015	0.819	0.973	0.533	0.9	0.995	0.54	0.998	0.96	0.954	1	0.999	0	1	0	0	0	0	0	0	0	0	0
An01g05460		Ortholog of A. niger CBS 513.88 : An11g00170, Aspergillus wentii : Aspwe1_0030655, Aspergillus versicolor : Aspve1_0067140 and Aspergillus niger ATCC 1015 : 36107-mRNA	na	1.158	0.006	0.012	na	na	na	0.003	na	na	na	na	na	0.189	0.807	0.743	na	na	na	0.739	na	na	na	na	na	na	na	na	na	na	na	na	na	na	na	na	0	0	0	0	0	0	0	0	0	0	0
An01g05470		Ortholog(s) have metalloendopeptidase activity, role in protein sumoylation, response to UV-B, response to UV-C, translesion synthesis and nuclear envelope localization	-0.235	0.104	-0.105	-0.002	0.127	0.07	-0.073	0.015	0.077	0.021	0.08	0.166	0.377	0.692	0.521	0.993	0.53	0.74	0.807	0.883	0.642	0.906	0.589	0.283	0.55	0.786	0.999	1	0.879	0.994	0.892	0.998	0.968	0.996	1	0.999	0	0	0	0	0	0	0	0	0	0	0
An01g05480		Ortholog of Aspergillus niger ATCC 1015 : 36105-mRNA	-0.779	0.068	-0.093	-0.088	-0.151	-0.097	-0.394	-0.011	-0.007	0	-0.027	-0.031	0.212	0.941	0.23	0.378	0.15	0.244	0.329	0.578	0.909	0.989	0.514	0.463	na	0.964	na	na	na	na	na	na	na	na	na	na	0	0	0	0	0	0	0	0	0	0	0
An01g05490		Protein of unknown function	-0.9	-0.906	-0.076	-0.15	-0.106	-0.11	-0.202	0.005	-0.009	0.086	0.07	-0.006	0.151	0.338	0.322	0.124	0.373	0.203	0.714	0.902	0.919	0.477	0.408	0.937	na	0.465	na	na	na	na	0.833	na	na	na	na	na	0	0	0	0	0	0	0	0	0	0	0
An01g05500		Ortholog(s) have snoRNA binding activity	0.353	0.353	-0.015	0.091	0.132	0.234	0.338	-0.023	0.124	0.061	-0.047	-0.02	0.074	0.089	0.921	0.586	0.467	0.214	0.038	0.802	0.255	0.581	0.667	0.852	0.165	0.16	0.999	0.959	0.859	0.9	0.106	0.998	0.844	0.954	1	0.999	0	0	0	0	0	0	0	0	0	0	0
An01g05510		Ortholog(s) have role in Arp2/3 complex-mediated actin nucleation and Arp2/3 protein complex, actin cortical patch, cell division site, cell tip, cytosol, nucleus localization	0.23	-0.498	0.066	0.04	-0.124	0.097	-0.683	0.001	0.064	-0.008	0.194	-0.015	0.121	0.003	0.58	0.768	0.437	0.552	0	0.991	0.476	0.933	0.042	0.869	0.241	0.009	0.999	0.987	0.843	0.984	0	0.998	0.946	0.997	0.628	0.999	-1	0	0	0	0	0	-1	0	0	0	0
An01g05520		Protein of unknown function	0.768	1.852	-0.011	-0.048	0.037	0.025	0.518	0.126	0.01	0.371	0.228	0.306	0.008	0	0.95	0.819	0.875	0.907	0.188	0.133	0.951	0.045	0.098	0.037	0.027	0	0.999	0.989	0.976	0.997	0.347	0.998	0.994	0.354	0.842	0.503	1	1	0	0	0	0	0	0	0	0	0
An01g05530		Ortholog of A. nidulans FGSC A4 : AN0307, A. fumigatus Af293 : Afu1g02660, Aspergillus wentii : Aspwe1_0169633, Aspergillus sydowii : Aspsy1_0629340 and Aspergillus terreus NIH2624 : ATET_04826	0.71	1.458	0.012	0.061	-0.106	-0.078	-1.071	0.157	-0.358	0.027	0.056	0.101	0.008	0	0.944	0.76	0.642	0.712	0	0.122	0.009	0.851	0.666	0.439	0.026	0	0.999	0.987	0.918	0.994	0	0.998	0.163	0.991	1	0.999	1	1	0	0	0	0	-1	0	0	0	0
An01g05540		Has domain(s) with predicted catalytic activity	0.194	0.349	-0.063	0.059	-0.048	-0.12	0.258	-0.061	-0.08	-0.031	-0.052	-0.078	0.175	0.018	0.594	0.689	0.726	0.45	0.104	0.538	0.513	0.805	0.665	0.528	0.317	0.042	0.999	0.976	0.943	0.975	0.228	0.998	0.955	0.986	1	0.999	1	0	0	0	0	0	0	0	0	0	0
An01g05560		Ortholog(s) have nucleolus localization	0.459	0.623	-0.08	0.059	-0.239	-0.248	0.542	0.117	0.314	0.393	0.174	0.187	0.083	0.018	0.638	0.766	0.28	0.244	0.012	0.269	0.027	0.009	0.207	0.183	0.179	0.042	0.999	0.987	0.736	0.925	0.044	0.998	0.316	0.124	0.979	0.98	1	0	0	0	0	0	1	0	0	0	0
An01g05570		Ortholog of A. nidulans FGSC A4 : AN0309, Neosartorya fischeri NRRL 181 : NFIA_022000, Aspergillus versicolor : Aspve1_0048560 and Aspergillus clavatus NRRL 1 : ACLA_031790	0.086	-0.193	-0.114	-0.338	-0.129	-0.216	-0.319	-0.066	-0.185	0.144	0.006	0.017	0.737	0.495	0.496	0.083	0.538	0.304	0.169	0.537	0.217	0.34	0.964	0.908	0.84	0.617	0.999	0.531	0.881	0.944	0.321	0.998	0.797	0.861	1	0.999	0	0	0	0	0	0	0	0	0	0	0
An01g05580		Ortholog(s) have cytosol, nucleolus localization	0.752	0.269	0.033	0.155	-0.055	0.097	0.381	0.098	0.167	0.206	0.034	0.06	0.023	0.483	0.849	0.466	0.818	0.652	0.122	0.355	0.285	0.221	0.815	0.692	0.063	0.606	0.999	0.93	0.963	0.989	0.255	0.998	0.868	0.747	1	0.999	0	0	0	0	0	0	0	0	0	0	0
An01g05590		Protein of unknown function	-0.284	-0.179	0.115	0.132	0.189	-0.017	-0.318	-0.021	0.007	0.1	-0.02	-0.067	0.016	0.147	0.226	0.212	0.106	0.892	0.105	0.838	0.957	0.483	0.879	0.618	0.047	0.241	0.973	0.771	0.483	0.997	0.229	0.998	0.994	0.929	1	0.999	0	-1	0	0	0	0	0	0	0	0	0
An01g05600		Ortholog of A. nidulans FGSC A4 : AN0311, A. fumigatus Af293 : Afu1g02600, A. oryzae RIB40 : AO090005000834, Aspergillus wentii : Aspwe1_0169640 and Aspergillus sydowii : Aspsy1_0027873	-0.24	-0.175	0.046	0.17	0.333	0.272	-0.221	-0.096	0.049	-0.018	-0.169	-0.193	0.034	0.116	0.596	0.066	0	0.016	0.119	0.309	0.65	0.863	0.142	0.073	0.088	0.199	0.999	0.482	0.009	0.322	0.251	0.998	0.968	0.993	0.934	0.715	0	0	0	1	0	0	0	0	0	0	0
An01g05610		Ortholog(s) have transcription factor activity, RNA polymerase I CORE element sequence-specific binding activity and role in regulation of transcription from RNA polymerase I promoter, transcription from RNA polymerase I promoter	0.404	0.465	0.002	0.004	-0.002	0.174	0.318	0.043	0.002	0.038	-0.032	0.062	0.004	0.002	0.987	0.976	0.985	0.271	0.019	0.625	0.984	0.715	0.761	0.549	0.016	0.006	0.999	0.998	0.997	0.937	0.062	0.998	0.998	0.976	1	0.999	1	1	0	0	0	0	0	0	0	0	0
An01g05620		Has domain(s) with predicted hydrolase activity and role in metabolic process	-0.048	-0.283	-0.01	0.061	0.019	-0.116	-0.786	0.11	-0.228	-0.164	-0.044	0.027	0.802	0.168	0.941	0.699	0.909	0.538	0.002	0.299	0.134	0.311	0.755	0.85	0.883	0.269	0.999	0.978	0.983	0.981	0.008	0.998	0.683	0.835	1	0.999	0	0	0	0	0	0	-1	0	0	0	0
An01g05630		Has domain(s) with predicted ATP binding, aminoacyl-tRNA ligase activity, aspartate-tRNA ligase activity, role in aspartyl-tRNA aminoacylation, tRNA aminoacylation for protein translation and cytoplasm localization	-0.235	-0.539	-0.017	0.126	0.158	0.184	-0.559	-0.08	-0.204	-0.192	-0.169	-0.111	0.067	0	0.872	0.303	0.168	0.16	0	0.366	0.055	0.069	0.112	0.298	0.151	0.001	0.999	0.849	0.596	0.844	0.001	0.998	0.456	0.448	0.891	0.999	-1	0	0	0	0	0	-1	0	0	0	0
An01g05640		Ortholog of A. nidulans FGSC A4 : AN0315, A. fumigatus Af293 : Afu1g02560, Aspergillus wentii : Aspwe1_0025616, Aspergillus sydowii : Aspsy1_0145521 and Aspergillus terreus NIH2624 : ATET_04837	0.909	0.429	-0.353	-0.152	-0.354	-0.214	0.306	0.025	0.194	0.222	0.043	0.113	0	0.046	0.028	0.397	0.072	0.3	0.32	0.795	0.242	0.228	0.771	0.461	0	0.092	0.469	0.904	0.4	0.944	0.499	0.998	0.832	0.757	1	0.999	0	1	0	0	0	0	0	0	0	0	0
An01g05650		Ortholog(s) have structural constituent of cytoskeleton activity	-0.038	-0.545	0.004	0.086	0.113	0.214	-0.695	-0.007	-0.082	-0.054	0	-0.083	0.693	0	0.965	0.361	0.216	0.085	0	0.881	0.192	0.296	0.999	0.185	0.809	0	0.999	0.886	0.665	0.715	0	0.998	0.77	0.822	1	0.98	-1	0	0	0	0	0	-1	0	0	0	0
An01g05660		Ortholog(s) have cell cortex localization	0.19	-0.223	0.014	0.089	0.142	0.175	-0.359	0.061	-0.009	-0.096	0.016	-0.022	0.109	0.091	0.895	0.421	0.22	0.178	0.003	0.426	0.921	0.281	0.864	0.813	0.222	0.163	0.999	0.916	0.668	0.861	0.014	0.998	0.992	0.812	1	0.999	0	0	0	0	0	0	-1	0	0	0	0
An01g05670		Plasma membrane ATPase	0.086	2.232	0.001	0.042	0.051	-0.032	0.544	0.027	0.005	0.004	-0.007	0.043	0.882	0	0.995	0.822	0.809	0.847	0.163	0.729	0.973	0.98	0.958	0.756	0.933	0	na	0.989	na	na	0.313	0.998	0.997	0.999	1	na	1	0	0	0	0	0	0	0	0	0	0
An01g05680		Ortholog(s) have Ddb1-Wdr21 complex, cytosol localization	-0.078	-0.014	0.104	0.151	0.075	-0.047	0.123	0.052	0.106	0.034	0.043	-0.003	0.736	0.951	0.507	0.387	0.705	0.821	0.692	0.601	0.523	0.855	0.769	0.986	0.84	0.97	0.999	0.898	0.937	0.994	0.817	0.998	0.955	0.992	1	0.999	0	0	0	0	0	0	0	0	0	0	0
An01g05690		Ortholog(s) have DNA replication origin binding activity and nuclear chromatin, nuclear origin of replication recognition complex localization	-0.08	-0.135	0.019	-0.112	0.161	0.239	-0.144	-0.07	0.045	0.011	-0.102	-0.061	0.703	0.533	0.897	0.51	0.364	0.188	0.441	0.499	0.738	0.936	0.436	0.65	0.817	0.653	0.999	0.943	0.799	0.873	0.618	0.998	0.969	0.998	1	0.999	0	0	0	0	0	0	0	0	0	0	0
An01g05700	#N/A	#N/A	-0.011	-0.143	-0.013	0.055	-0.039	0.079	-0.685	-0.218	-0.284	-0.205	-0.16	-0.184	0.926	0.279	0.895	0.625	0.728	0.529	0	0.006	0.003	0.023	0.094	0.048	0.959	0.402	0.999	0.967	0.944	0.978	0	0.35	0.077	0.233	0.834	0.579	0	0	0	0	0	0	-1	0	0	0	0
An01g05710	#N/A	#N/A	-0.053	0.123	0.132	0.074	0.155	-0.025	-0.574	0	-0.068	-0.082	-0.245	0.034	0.772	0.532	0.341	0.637	0.332	0.888	0.004	0.999	0.641	0.566	0.076	0.802	0.863	0.652	0.999	0.971	0.781	0.997	0.017	1	0.968	0.95	0.788	0.999	0	0	0	0	0	0	-1	0	0	0	0
An01g05717		Protein of unknown function	-0.343	-0.165	0.036	-0.105	-0.02	-0.086	0.135	0.003	0.037	na	0.016	0.017	0.603	0.847	0.75	0.352	0.906	0.425	0.565	0.739	0.316	na	0.461	0.47	0.745	0.903	na	na	na	na	na	na	na	na	na	na	0	0	0	0	0	0	0	0	0	0	0
An01g05720		Protein of unknown function	-0.887	-0.59	-0.042	0.04	-0.004	-0.165	-0.488	-0.02	-0.03	0.033	-0.056	-0.025	0.095	0.289	0.8	0.849	0.987	0.403	0.342	0.487	0.667	0.741	0.279	0.674	0.199	0.413	na	0.992	0.997	0.961	na	na	na	na	na	na	0	0	0	0	0	0	0	0	0	0	0
An01g05730		Has domain(s) with predicted substrate-specific transmembrane transporter activity, transmembrane transporter activity, transporter activity, role in transmembrane transport and integral component of membrane, membrane localization	-0.119	-1.953	0.112	0.359	0.108	0.24	0.051	-0.079	-0.085	-0.104	-0.034	-0.112	0.642	0	0.486	0.059	0.605	0.228	0.898	0.298	0.585	0.565	0.799	0.413	0.774	0	0.999	0.454	0.908	0.916	0.945	0.998	0.962	0.95	1	na	-1	0	0	0	0	0	0	0	0	0	0
An01g05740		DNA-directed RNA polymerase	0.573	0.601	0.118	0.288	0.18	-0.043	0.241	0.105	0.136	0.259	0.084	0.124	0	0.001	0.367	0.047	0.239	0.803	0.086	0.228	0.205	0.009	0.407	0.217	0.001	0.003	0.999	0.409	0.692	0.994	0.199	0.998	0.782	0.122	1	0.996	1	1	0	0	0	0	0	0	0	0	0
An01g05750		Ortholog of A. nidulans FGSC A4 : AN2370, AN10160, AN0323, A. fumigatus Af293 : Afu1g02440, Afu4g02760, A. niger CBS 513.88 : An12g09350, An13g03290 and A. oryzae RIB40 : AO090020000719, AO090005000852	-0.155	0.534	0.121	-0.123	-0.26	-0.252	-0.233	-0.08	-0.302	-0.251	-0.192	-0.144	0.598	0.043	0.467	0.538	0.25	0.241	0.263	0.448	0.041	0.105	0.166	0.315	0.742	0.088	0.999	0.951	0.705	0.923	0.44	0.998	0.39	0.561	0.954	0.999	0	0	0	0	0	0	0	0	0	0	0
An01g05760		Ortholog(s) have polyubiquitin binding activity	0.408	0.196	-0.035	0.088	0.112	0.063	0.266	-0.006	0.092	-0.097	0.015	0.061	0.015	0.27	0.796	0.55	0.481	0.711	0.086	0.948	0.456	0.439	0.897	0.606	0.043	0.39	0.999	0.953	0.865	0.994	0.198	0.998	0.943	0.91	1	0.999	0	1	0	0	0	0	0	0	0	0	0
An01g05770		Ortholog(s) have nucleus localization	-0.094	0.361	0.111	-0.134	-0.067	-0.31	0.227	-0.104	-0.071	-0.078	-0.054	0.032	0.606	0.045	0.416	0.382	0.681	0.09	0.184	0.296	0.571	0.536	0.651	0.794	0.746	0.09	0.999	0.897	0.93	0.719	0.342	0.998	0.96	0.946	1	0.999	0	0	0	0	0	0	0	0	0	0	0
An01g05780		Ortholog(s) have ATP-dependent 3'-5' DNA helicase activity, ATP-dependent 5'-3' DNA helicase activity and role in box C/D snoRNP assembly, histone exchange, rRNA processing, regulation of transcription from RNA polymerase II promoter	-0.036	-0.186	-0.026	-0.047	0.04	0.04	0.237	0.087	0.1	0.052	0.083	0.075	0.78	0.179	0.805	0.689	0.736	0.775	0.043	0.249	0.265	0.54	0.361	0.39	0.869	0.282	0.999	0.976	0.945	0.994	0.117	0.998	0.851	0.947	1	0.999	0	0	0	0	0	0	0	0	0	0	0
An01g05790		Ortholog of A. nidulans FGSC A4 : AN0326, A. fumigatus Af293 : Afu1g02400, A. oryzae RIB40 : AO090005000857, Aspergillus wentii : Aspwe1_0025630 and Aspergillus terreus NIH2624 : ATET_04850	-0.459	0.455	0.186	-0.023	0.09	-0.028	0.262	-0.024	0.165	-0.02	0.027	-0.004	0.02	0.019	0.164	0.883	0.58	0.882	0.133	0.811	0.193	0.883	0.826	0.972	0.057	0.044	0.906	0.992	0.898	0.997	0.272	0.998	0.77	0.995	1	0.999	1	0	0	0	0	0	0	0	0	0	0
An01g05800	estf1	Lactone-specific esterase	0.232	-0.058	0.142	-0.076	0.007	0.095	1.296	-0.042	0.409	0.533	0.243	0.166	0.282	0.8	0.348	0.688	0.97	0.625	0	0.659	0	0	0.032	0.142	0.449	0.87	0.999	0.976	0.994	0.989	0.001	0.998	0.012	0	0.546	0.917	0	0	0	0	0	0	1	1	1	0	0
An01g05810		Ortholog of A. nidulans FGSC A4 : AN0331, A. fumigatus Af293 : Afu1g02380, Aspergillus wentii : Aspwe1_0049711, Aspergillus sydowii : Aspsy1_0040882 and Aspergillus terreus NIH2624 : ATET_04855	-0.566	-0.232	0.133	0.017	-0.117	0.143	-0.979	0.023	-0.2	0.347	0.145	-0.043	0.048	0.392	0.432	0.93	0.583	0.488	0	0.826	0.205	0.029	0.308	0.774	0.116	0.52	0.999	0.995	0.899	0.975	0.001	0.998	0.782	0.269	1	0.999	0	0	0	0	0	0	-1	0	0	0	0
An01g05820		Has domain(s) with predicted catalytic activity and role in metabolic process	-0.44	0.664	0.124	-0.014	0.081	0.291	-0.615	0.103	-0.082	0.039	0.144	0.038	0.087	0.002	0.429	0.941	0.673	0.142	0.001	0.305	0.523	0.77	0.239	0.77	0.186	0.006	0.999	0.996	0.929	0.808	0.004	0.998	0.955	0.983	0.997	0.999	1	0	0	0	0	0	-1	0	0	0	0
An01g05830		Has domain(s) with predicted role in transmembrane transport and integral component of membrane localization	0.791	0.323	0.19	-0.004	0.254	-0.039	-2.103	0.077	-0.144	0.477	0.309	0.339	0.041	0.466	0.269	0.985	0.286	0.844	0	0.454	0.285	0	0.016	0.009	0.103	0.589	0.996	1	0.744	0.995	0	0.998	0.868	0.012	0.38	0.219	0	0	0	0	0	0	-1	0	1	0	0
An01g05840		Protein of unknown function	0.704	0.4	-0.112	-0.092	-0.167	-0.184	0.127	0.078	0.196	0.168	-0.001	-0.028	0	0.039	0.441	0.598	0.357	0.332	0.477	0.44	0.135	0.202	0.996	0.836	0	0.08	0.999	0.961	0.794	0.947	0.648	0.998	0.685	0.726	1	0.999	0	1	0	0	0	0	0	0	0	0	0
An01g05850		Ortholog of A. nidulans FGSC A4 : AN0335, A. fumigatus Af293 : Afu1g02330, A. oryzae RIB40 : AO090005000867, Aspergillus wentii : Aspwe1_0103633 and Aspergillus sydowii : Aspsy1_0633416	0.989	0.219	-0.221	-0.176	-0.41	0.041	0.225	0.017	0.047	0.127	0.102	-0.042	0	0.286	0.131	0.288	0.029	0.825	0.405	0.872	0.772	0.477	0.49	0.785	0	0.41	0.872	0.838	0.244	0.994	0.585	0.998	0.974	0.927	1	0.999	0	1	0	0	0	0	0	0	0	0	0
An01g05860		Ortholog of A. fumigatus Af293 : Afu1g02320, A. oryzae RIB40 : AO090005000868, Aspergillus wentii : Aspwe1_0169669, Aspergillus sydowii : Aspsy1_0027907 and Aspergillus terreus NIH2624 : ATET_04861	0.06	-0.021	0.168	0.312	0.397	0.187	0.282	-0.009	-0.028	0.05	0.005	-0.005	0.917	0.977	0.263	0.118	0.084	0.307	0.606	0.742	0.681	0.617	0.935	0.936	0.953	0.986	na	0.611	0.432	na	na	na	na	na	na	na	0	0	0	0	0	0	0	0	0	0	0
An01g05870		Protein of unknown function	0.065	0.26	0.019	-0.007	-0.049	-0.049	0.549	na	0.007	na	0.011	0.026	0.915	0.786	0.798	0.939	0.589	0.376	0.18	na	0.752	na	0.551	0.368	na	0.858	na	na	na	na	na	na	na	na	na	na	0	0	0	0	0	0	0	0	0	0	0
An01g05880		Ortholog of A. nidulans FGSC A4 : AN0336, A. fumigatus Af293 : Afu1g02310, Aspergillus wentii : Aspwe1_0736723, Aspergillus sydowii : Aspsy1_1167337 and Aspergillus terreus NIH2624 : ATET_04862	0.302	2.368	0.045	0.004	0.003	0.036	0.261	0.003	na	0.009	na	na	0.565	0.01	0.415	0.938	0.96	0.555	0.395	0.739	na	0.744	na	na	na	0.025	na	na	na	na	na	na	na	na	na	na	1	0	0	0	0	0	0	0	0	0	0
An01g05890		Has domain(s) with predicted DNA binding activity	-0.479	-1.78	0.198	0.099	0.233	0.414	0.181	-0.007	0.001	0.021	-0.011	0.037	0.006	0	0.098	0.471	0.103	0.006	0.724	0.745	0.992	0.784	0.809	0.545	0.02	0	0.798	0.93	0.476	0.176	na	na	na	na	na	na	-1	-1	0	0	0	0	0	0	0	0	0
An01g05900		Ortholog(s) have oxidoreductase activity and role in steroid metabolic process	-0.607	-1.747	0.125	0.162	0.065	0.2	0.607	-0.013	0.052	0.102	-0.008	0.04	0	0	0.205	0.128	0.549	0.112	0.249	0.782	0.663	0.483	0.926	0.693	0	0	0.957	0.636	0.885	0.771	0.424	na	na	na	na	na	-1	-1	0	0	0	0	0	0	0	0	0
An01g05910		Protein of unknown function	-0.24	1.012	0.142	-0.111	-0.104	-0.011	0.435	0.007	0.002	0.034	0.001	0.024	0.688	0.071	0.344	0.532	0.588	0.948	0.355	0.7	0.962	0.581	0.964	0.567	0.807	0.133	na	0.948	na	na	na	na	na	na	na	na	0	0	0	0	0	0	0	0	0	0	0
An01g05920		Ortholog(s) have role in negative regulation of sexual sporulation resulting in formation of a cellular spore, negative regulation of sterigmatocystin biosynthetic process	0.022	0.754	-0.039	-0.113	-0.111	0.083	0.739	-0.094	-0.095	0.277	-0.191	-0.076	0.894	0	0.766	0.43	0.444	0.597	0.013	0.302	0.566	0.137	0.181	0.615	0.939	0	0.999	0.921	0.847	0.989	0.046	0.998	0.96	0.622	0.965	0.999	1	0	0	0	0	0	1	0	0	0	0
An01g05930		Protein of unknown function	0.018	0.373	0.056	-0.006	-0.027	0.095	-0.006	-0.01	-0.024	-0.029	-0.019	-0.019	0.968	0.677	0.361	0.899	0.558	0.276	0.988	0.435	0.423	0.435	0.43	0.447	na	0.776	na	na	na	na	na	na	na	na	na	na	0	0	0	0	0	0	0	0	0	0	0
An01g05940		Protein of unknown function	-0.187	0.958	-0.047	-0.043	-0.081	-0.051	-0.765	-0.03	-0.006	-0.116	-0.082	-0.035	0.759	0.285	0.429	0.623	0.302	0.365	0.16	0.452	0.955	0.256	0.235	0.648	na	0.408	na	na	na	na	na	na	na	na	na	na	0	0	0	0	0	0	0	0	0	0	0
An01g05955		Protein of unknown function	0.071	1.138	0.041	0.254	0.015	0.254	-0.469	-0.044	0.033	0.09	-0.042	0.016	0.867	0.001	0.813	0.233	0.951	0.235	0.391	0.343	0.788	0.541	0.627	0.881	0.924	0.002	0.999	0.794	0.991	0.918	0.572	na	na	0.947	na	na	1	0	0	0	0	0	0	0	0	0	0
An01g05960		Ortholog(s) have carbohydrate binding activity	-0.085	0.159	-0.661	-0.044	-0.847	-1.342	-0.542	-0.2	-0.62	-0.172	-0.263	-0.322	0.621	0.3	0	0.728	0	0	0	0.058	0	0.007	0.003	0.037	0.759	0.425	0	0.981	0	0	0	0.998	0	0.108	0.121	0.505	0	0	0	-1	-1	-1	-1	-1	0	0	0
An01g05970		Ortholog of A. nidulans FGSC A4 : AN0339, A. fumigatus Af293 : Afu1g02280, A. oryzae RIB40 : AO090005000872, Aspergillus wentii : Aspwe1_0049720 and Aspergillus sydowii : Aspsy1_0040896	-0.187	0.303	0.073	0.038	0.282	0.197	0.635	0.038	0.064	-0.006	0.111	0.085	0.258	0.061	0.557	0.785	0.049	0.211	0.006	0.721	0.685	0.971	0.445	0.577	0.422	0.117	0.999	0.989	0.328	0.899	0.024	0.998	0.968	0.999	1	0.999	0	0	0	0	0	0	1	0	0	0	0
An01g05980		Protein of unknown function	-0.96	0.088	-0.034	-0.161	-0.07	-0.426	0.261	0.065	0.124	-0.014	0.065	0.001	0.026	0.813	0.847	0.451	0.77	0.04	0.546	0.402	0.424	0.936	0.612	0.997	0.071	0.88	0.999	0.925	0.95	0.514	0.706	0.998	0.93	0.998	1	na	0	0	0	0	0	0	0	0	0	0	0
An01g05990		Ortholog of A. nidulans FGSC A4 : AN0340, A. fumigatus Af293 : Afu1g02270/abp2, Aspergillus wentii : Aspwe1_0181210, Aspergillus sydowii : Aspsy1_0145577 and Aspergillus terreus NIH2624 : ATET_04867	-0.652	0.169	0.224	0.309	0.433	0.166	-0.003	0.116	0.131	0.109	-0.004	0.168	0.001	0.367	0.086	0.032	0.004	0.324	0.986	0.263	0.336	0.443	0.977	0.209	0.004	0.496	0.765	0.326	0.067	0.947	0.993	0.998	0.892	0.911	1	0.992	0	-1	0	0	0	0	0	0	0	0	0
An01g06000		Ortholog of A. nidulans FGSC A4 : AN2152, AN0341, A. fumigatus Af293 : Afu1g02260, Afu2g15990, Aspergillus wentii : Aspwe1_0025648, Aspwe1_0026895 and Aspergillus sydowii : Aspsy1_0026985	-0.845	0.321	-0.058	-0.238	-0.36	-0.264	0.916	0.012	0.003	0.1	0.114	0.067	0.139	0.56	0.7	0.213	0.093	0.122	0.098	0.708	0.97	0.35	0.14	0.36	0.266	0.677	na	0.771	na	na	0.217	na	na	na	na	na	0	0	0	0	0	0	0	0	0	0	0
An01g06010		Ortholog of A. nidulans FGSC A4 : AN1707, A. fumigatus Af293 : Afu4g08295, Afu1g02255, A. niger CBS 513.88 : An04g02900, A. oryzae RIB40 : AO090005000874 and Aspergillus wentii : Aspwe1_0167050	0.593	3.392	0.011	0.024	-0.037	0.138	na	0.003	na	na	na	na	0.345	0	0.831	0.761	0.494	0.188	na	0.739	na	na	na	na	na	0	na	na	na	na	na	na	na	na	na	na	1	0	0	0	0	0	0	0	0	0	0
An01g06020		Ortholog of A. nidulans FGSC A4 : AN0343, A. fumigatus Af293 : Afu1g02250, Aspergillus wentii : Aspwe1_0066622, Aspergillus sydowii : Aspsy1_0129159 and Aspergillus terreus NIH2624 : ATET_04870	0.195	1.64	na	0.012	0.035	na	na	na	na	na	na	na	0.551	0.08	na	0.743	0.502	na	na	na	na	na	na	na	na	0.146	na	na	na	na	na	na	na	na	na	na	0	0	0	0	0	0	0	0	0	0	0
An01g06030		Has domain(s) with predicted phosphotransferase activity, alcohol group as acceptor activity	0.458	1.184	0.03	-0.056	-0.288	-0.109	-0.277	0.027	0.123	-0.02	0.041	-0.115	0.318	0.006	0.852	0.784	0.191	0.566	0.409	0.781	0.459	0.915	0.78	0.451	0.489	0.016	na	0.989	na	na	0.587	0.998	0.943	0.997	1	0.999	1	0	0	0	0	0	0	0	0	0	0
An01g06040		Putative 60S ribosome biogenesis protein	0.217	0.139	-0.02	0.096	0.099	0.19	0.538	-0.003	0.166	0.29	0.154	0.065	0.299	0.518	0.893	0.575	0.595	0.312	0.001	0.976	0.138	0.005	0.149	0.561	0.469	0.638	0.999	0.957	0.902	0.944	0.003	0.998	0.691	0.082	0.947	0.999	0	0	0	0	0	0	1	0	0	0	0
An01g06050		Ortholog of A. nidulans FGSC A4 : AN10073, A. fumigatus Af293 : Afu1g02200, A. oryzae RIB40 : AO090005000879, Neosartorya fischeri NRRL 181 : NFIA_022450 and Aspergillus clavatus NRRL 1 : ACLA_032230	-0.311	-0.647	-0.179	-0.148	-0.037	0.068	-0.482	-0.037	-0.074	-0.053	0.031	0.11	0.076	0	0.163	0.309	0.814	0.669	0.025	0.727	0.612	0.725	0.818	0.429	0.168	0.001	0.905	0.854	0.963	0.992	0.077	0.998	0.964	0.976	1	0.999	-1	0	0	0	0	0	0	0	0	0	0
An01g06060		Rab GTPase	0.351	-0.216	-0.059	0.011	0.024	0.172	-0.381	0.062	-0.035	0.022	0.094	0.038	0.001	0.082	0.543	0.913	0.817	0.198	0	0.334	0.651	0.747	0.268	0.618	0.005	0.15	0.999	0.993	0.963	0.882	0.002	0.998	0.968	0.977	0.997	0.999	0	1	0	0	0	0	-1	0	0	0	0
An01g06070		Ortholog of A. nidulans FGSC A4 : AN0348, A. fumigatus Af293 : Afu1g02180, A. oryzae RIB40 : AO090005000881, Aspergillus wentii : Aspwe1_0169690 and Aspergillus sydowii : Aspsy1_0143278	-0.402	0.453	0.182	0.035	0.126	0.068	0.175	0.009	0.056	0.039	-0.033	0.033	0.008	0.005	0.113	0.791	0.371	0.66	0.238	0.925	0.623	0.747	0.779	0.776	0.025	0.014	0.836	0.989	0.803	0.99	0.41	0.998	0.967	0.977	1	0.999	1	-1	0	0	0	0	0	0	0	0	0
An01g06080		Ortholog(s) have ATPase activity, coupled activity, role in positive regulation of protein-pyridoxal-5-phosphate linkage, protein refolding and mitochondrial matrix localization	-0.037	-0.451	-0.046	-0.09	-0.054	0.223	-0.083	0.066	0.023	-0.237	-0.094	-0.07	0.778	0.002	0.674	0.447	0.666	0.102	0.669	0.519	0.863	0.099	0.471	0.6	0.867	0.006	0.999	0.923	0.926	0.749	0.802	0.998	0.986	0.547	1	0.999	-1	0	0	0	0	0	0	0	0	0	0
An01g06090		Protein of unknown function	-0.487	-0.451	-0.09	-0.369	-0.306	-0.312	-0.454	-0.131	-0.259	0.024	-0.211	-0.087	0.197	0.24	0.606	0.083	0.198	0.139	0.154	0.175	0.119	0.895	0.152	0.573	0.347	0.356	0.999	0.532	0.645	0.807	0.3	0.998	0.653	0.995	0.947	0.999	0	0	0	0	0	0	0	0	0	0	0
An01g06100		Ortholog of A. nidulans FGSC A4 : AN0350, Neosartorya fischeri NRRL 181 : NFIA_022490, Aspergillus wentii : Aspwe1_0025662 and Aspergillus versicolor : Aspve1_0067306	-0.773	-0.326	-0.087	-0.2	-0.187	-0.186	0.177	0.094	-0.039	0.183	0.119	0.013	0.009	0.24	0.597	0.305	0.377	0.372	0.426	0.375	0.8	0.25	0.399	0.932	0.029	0.357	0.999	0.85	0.805	0.953	0.604	0.998	0.976	0.786	1	0.999	0	-1	0	0	0	0	0	0	0	0	0
An01g06110		Ortholog(s) have glycerol-3-phosphate dehydrogenase [NAD+] activity and role in NADH oxidation, cell-abiotic substrate adhesion, glycerol biosynthetic process, intracellular accumulation of glycerol	0.395	-0.425	-0.076	-0.078	-0.021	0.093	-0.476	-0.005	-0.014	0.132	0.014	0.092	0.007	0.007	0.524	0.544	0.875	0.53	0	0.951	0.889	0.136	0.887	0.315	0.024	0.017	0.999	0.952	0.976	0.978	0.001	0.998	0.99	0.621	1	0.999	-1	1	0	0	0	0	-1	0	0	0	0
An01g06120	gdbA	Glycogen debranching enzyme; 1,3-alpha-glucan synthase	0.579	0.103	0.074	0.233	0.104	-0.006	0.212	-0.124	0.114	0.118	-0.088	-0.076	0	0.413	0.452	0.027	0.357	0.966	0.116	0.154	0.317	0.266	0.391	0.455	0	0.541	0.999	0.291	0.794	0.999	0.246	0.998	0.879	0.803	1	0.999	0	1	0	0	0	0	0	0	0	0	0
An01g06130		Ortholog(s) have calcium activated cation channel activity, role in cation transport and fungal-type vacuole membrane localization	-0.398	-0.92	-0.036	0.009	-0.051	-0.097	-0.605	-0.082	-0.076	-0.099	-0.174	-0.069	0.043	0	0.805	0.954	0.764	0.588	0	0.411	0.536	0.45	0.145	0.564	0.107	0	0.999	0.996	0.948	0.989	0.002	0.998	0.957	0.915	0.943	0.999	-1	0	0	0	0	0	-1	0	0	0	0
An01g06140		Protein of unknown function	0.287	0.509	-0.054	-0.098	0.067	-0.066	-0.815	0.005	0.013	-0.047	0.004	0.016	0.646	0.485	0.624	0.496	0.707	0.574	0.141	0.926	0.909	0.732	0.966	0.863	0.777	0.608	na	na	na	na	0.282	na	na	na	na	na	0	0	0	0	0	0	0	0	0	0	0
An01g06150		3-deoxy-7-phosphoheptulonate synthase	1.462	0.301	-0.351	-0.044	-0.385	-0.123	0.869	-0.028	0.012	0.249	-0.042	-0.002	0	0.017	0.001	0.688	0	0.403	0	0.74	0.912	0.008	0.68	0.983	0	0.04	0.036	0.976	0.013	0.961	0	0.998	0.992	0.117	1	0.999	1	1	0	-1	0	-1	1	0	0	0	0
An01g06160		Ortholog of A. fumigatus Af293 : Afu1g02100, Neosartorya fischeri NRRL 181 : NFIA_022550, Aspergillus wentii : Aspwe1_0169700 and Aspergillus versicolor : Aspve1_0067312	0.032	-0.23	0.064	-0.075	-0.263	-0.166	0.81	-0.053	0.11	-0.055	-0.031	0.005	0.878	0.29	0.669	0.662	0.16	0.379	0.011	0.546	0.508	0.77	0.83	0.974	0.931	0.413	0.999	0.974	0.581	0.953	0.038	0.998	0.954	0.983	1	0.999	0	0	0	0	0	0	1	0	0	0	0
An01g06170		Ortholog of A. nidulans FGSC A4 : AN0356, A. fumigatus Af293 : Afu1g02080, A. oryzae RIB40 : AO090005000887, Aspergillus wentii : Aspwe1_0098094 and Aspergillus sydowii : Aspsy1_0085975	0.463	-0.375	-0.01	0.119	0.137	-0.074	-0.691	-0.019	-0.063	0.018	0.019	0.062	0.004	0.044	0.942	0.418	0.429	0.673	0.002	0.856	0.652	0.9	0.889	0.646	0.015	0.089	0.999	0.916	0.838	0.993	0.008	0.998	0.968	0.995	1	0.999	0	1	0	0	0	0	-1	0	0	0	0
An01g06180		Ubiquinol-cytochrome c reductase	0.262	-0.964	-0.077	-0.076	-0.149	0.168	0.162	0.153	0.1	0.549	0.142	0.108	0.023	0	0.423	0.473	0.163	0.214	0.282	0.027	0.282	0	0.32	0.207	0.064	0	0.999	0.931	0.587	0.9	0.46	0.775	0.866	0	1	0.991	-1	0	0	0	0	0	0	0	1	0	0
An01g06190		Has domain(s) with predicted ATP binding, nucleoside-triphosphatase activity, nucleotide binding activity	0.357	1.487	-0.134	-0.137	-0.204	-0.316	1.522	0.019	0.095	0.131	0.062	-0.009	0.418	0	0.402	0.507	0.38	0.087	0	0.787	0.528	0.456	0.612	0.943	0.587	0	na	0.943	0.807	na	0	0.998	0.955	0.916	1	na	1	0	0	0	0	0	1	0	0	0	0
An01g06200		Protein of unknown function	0.468	0.517	0.011	0.015	-0.009	0.139	0.118	-0.012	-0.042	-0.037	-0.005	-0.033	0.403	0.574	0.78	0.793	0.857	0.143	0.813	0.555	0.293	0.548	0.918	0.319	na	na	na	na	na	na	na	na	na	na	na	na	0	0	0	0	0	0	0	0	0	0	0
An01g06210		Ortholog(s) have role in cell separation after cytokinesis and barrier septum, cell division site, cell tip, cytosol, nucleus localization	-0.202	0.009	-0.093	0.039	-0.042	0.009	-0.266	-0.01	-0.158	-0.161	0.001	0.038	0.366	0.966	0.535	0.814	0.833	0.961	0.074	0.914	0.162	0.159	0.996	0.736	0.538	0.979	0.999	0.989	0.966	0.999	0.177	0.998	0.724	0.659	1	0.999	0	0	0	0	0	0	0	0	0	0	0
An01g06220		Has domain(s) with predicted extracellular region localization	0.33	0.574	-0.083	-0.082	-0.172	-0.062	-0.092	-0.034	-0.007	0.033	0.03	-0.005	0.61	0.463	0.373	0.524	0.17	0.579	0.867	0.27	0.938	0.772	0.687	0.941	0.75	0.587	na	na	na	na	na	na	na	na	na	na	0	0	0	0	0	0	0	0	0	0	0
An01g06230		Ortholog(s) have role in spore germination and cytosol, eukaryotic 43S preinitiation complex, eukaryotic translation initiation factor 3 complex, eIF3e, eukaryotic translation initiation factor 3 complex, eIF3m localization	0.541	-0.157	-0.157	-0.035	-0.129	0.034	-0.336	0.028	-0.139	0.121	0.01	0.055	0	0.226	0.1	0.734	0.221	0.788	0.002	0.635	0.083	0.053	0.898	0.428	0	0.34	0.801	0.982	0.67	0.994	0.008	0.998	0.57	0.388	1	0.999	0	1	0	0	0	0	-1	0	0	0	0
An01g06240		Ortholog(s) have cytosol, nucleolus localization	0.034	-0.316	0.007	0.162	0.115	0.132	-0.526	0.058	0.009	-0.07	-0.02	0.038	0.862	0.126	0.962	0.296	0.489	0.466	0.001	0.522	0.934	0.53	0.859	0.727	0.922	0.212	0.999	0.843	0.867	0.975	0.003	0.998	0.994	0.944	1	0.999	0	0	0	0	0	0	-1	0	0	0	0
An01g06250		Ortholog(s) have cytosol localization	0.679	0.275	-0.185	0.108	-0.025	0.05	-0.074	0.001	-0.061	-0.025	-0.02	0.01	0	0.103	0.161	0.453	0.87	0.773	0.586	0.995	0.557	0.805	0.847	0.923	0	0.18	0.9	0.925	0.975	0.994	0.739	0.998	0.96	0.986	1	0.999	0	1	0	0	0	0	0	0	0	0	0
An01g06260		Ortholog(s) have DNA binding activity, role in reciprocal meiotic recombination and nuclear chromosome localization	0.293	1.773	-0.079	-0.211	-0.004	-0.032	1.466	0.035	0.087	-0.071	0.032	0.064	0.565	0	0.597	0.259	0.986	0.858	0.005	0.412	0.381	0.443	0.635	0.426	0.716	0	na	0.818	na	na	0.02	na	na	na	na	na	1	0	0	0	0	0	1	0	0	0	0
An01g06270		Ortholog(s) have role in cellular response to drug, ribosomal large subunit assembly and nucleolus, ribosome localization	0.311	0.454	-0.151	-0.113	-0.402	-0.239	0.584	0.069	0.243	0.305	0.134	0.171	0.204	0.064	0.36	0.555	0.068	0.256	0.001	0.505	0.07	0.031	0.306	0.205	0.355	0.121	0.999	0.955	0.389	0.935	0.005	0.998	0.523	0.284	1	0.991	0	0	0	0	0	0	1	0	0	0	0
An01g06280		Ortholog(s) have role in hyphal growth, response to cold, response to heat, response to oxidative stress, response to salt stress, sporocarp development involved in sexual reproduction	0.875	-1.566	0.231	0.158	0.292	0.374	0.419	-0.054	-0.192	-0.153	-0.215	0.051	0	0	0.154	0.386	0.129	0.051	0.144	0.584	0.248	0.409	0.142	0.742	0	0	0.896	0.898	0.534	0.58	0.288	0.998	0.839	0.898	0.934	0.999	-1	1	0	0	0	0	0	0	0	0	0
An01g06290	velB	Protein similar to velB	0.062	-0.714	-0.098	-0.002	-0.143	0.289	0.334	0.122	0.146	0.01	0.061	0.109	0.744	0	0.476	0.988	0.39	0.102	0.101	0.249	0.315	0.948	0.659	0.441	0.845	0.001	0.999	1	0.813	0.749	0.222	0.998	0.878	0.999	1	0.999	-1	0	0	0	0	0	0	0	0	0	0
An01g06300		Protein of unknown function	-0.026	-1.393	-0.019	-0.146	0.024	-0.206	0.05	-0.007	-0.132	-0.17	-0.081	-0.119	0.958	0.044	0.909	0.47	0.918	0.274	0.924	0.903	0.211	0.197	0.36	0.196	0.977	0.089	na	0.93	0.984	na	0.96	na	na	na	na	na	0	0	0	0	0	0	0	0	0	0	0
An01g06310		Ortholog of Aspergillus wentii : Aspwe1_0049741, Aspergillus niger ATCC 1015 : 172741-mRNA, Aspergillus zonatus : Aspzo1_0146239 and Aspergillus carbonarius ITEM 5010 : Acar5010_130192	-0.199	-3.767	-0.272	-0.195	-0.421	-0.168	0.434	0.076	0.001	-0.035	0.111	0.15	0.316	0	0.058	0.209	0.012	0.396	0.334	0.294	0.994	0.831	0.373	0.258	0.487	0	0.666	0.766	0.141	0.959	0.514	0.998	na	0.99	1	na	-1	0	0	0	0	0	0	0	0	0	0
An01g06320		Protein of unknown function	0.622	-0.852	-0.385	-0.43	-0.172	-0.341	-0.139	0.08	-0.036	0.162	0.011	0.211	0.017	0.01	0.025	0.036	0.446	0.11	0.775	0.241	0.793	0.346	0.924	0.113	0.049	0.024	0.441	0.356	0.848	0.77	0.872	0.998	na	0.865	1	na	-1	1	0	0	0	0	0	0	0	0	0
An01g06330		Protein of unknown function	0.742	-0.481	-0.38	-0.287	-0.24	-0.053	-0.489	-0.124	-0.091	0.096	-0.297	-0.247	0	0.001	0.001	0.018	0.058	0.714	0.002	0.223	0.439	0.408	0.013	0.049	0	0.003	0.046	0.227	0.357	0.994	0.011	0.998	0.936	0.897	0.344	0.584	-1	1	0	0	0	-1	-1	0	0	0	0
An01g06332		Protein of unknown function	0.505	-0.338	-0.192	-0.603	-0.484	-0.531	-0.37	-0.018	0.018	-0.002	-0.047	-0.105	0.093	0.347	0.271	0.005	0.042	0.012	0.494	0.727	0.884	0.987	0.618	0.253	0.195	0.475	0.999	0.093	0.301	0.269	0.664	na	na	na	na	na	0	0	0	0	0	0	0	0	0	0	0
An01g06340		Ortholog of A. nidulans FGSC A4 : AN0365, A. fumigatus Af293 : Afu1g01950, A. oryzae RIB40 : AO090005000900, Aspergillus wentii : Aspwe1_0049744 and Aspergillus sydowii : Aspsy1_0040934	0.011	0.908	-0.156	-0.15	-0.199	-0.472	0.399	-0.034	0.081	0.032	-0.123	0.017	0.951	0	0.278	0.383	0.249	0.01	0.251	0.694	0.623	0.864	0.372	0.908	0.972	0	0.999	0.897	0.704	0.25	0.426	0.998	0.967	0.993	1	0.999	1	0	0	0	0	0	0	0	0	0	0
An01g06350		Has domain(s) with predicted transferase activity, transferring hexosyl groups activity, role in carbohydrate metabolic process and membrane localization	-0.353	-0.372	0.076	0.129	0.079	0.24	0.098	0.181	0.098	0.231	0.117	0.136	0.029	0.02	0.516	0.324	0.562	0.104	0.528	0.052	0.389	0.038	0.293	0.223	0.078	0.045	0.999	0.866	0.889	0.757	0.691	0.998	0.915	0.323	1	0.997	-1	0	0	0	0	0	0	0	0	0	0
An01g06360		Has domain(s) with predicted catalytic activity and role in metabolic process	-0.089	-0.096	0.238	0.06	0.212	0.115	0.056	0.036	-0.167	0.07	-0.003	-0.07	0.797	0.784	0.169	0.776	0.358	0.592	0.9	0.622	0.23	0.69	0.979	0.573	0.879	0.856	0.915	0.987	0.795	0.989	0.946	0.998	na	0.972	1	na	0	0	0	0	0	0	0	0	0	0	0
An01g06370		Ortholog(s) have role in protein import into mitochondrial matrix and plasma membrane, presequence translocase-associated import motor localization	0.21	-0.317	-0.108	-0.091	-0.153	-0.015	-0.018	0.093	0.014	0.149	0.11	0.076	0.132	0.044	0.359	0.479	0.251	0.923	0.89	0.258	0.889	0.115	0.276	0.433	0.256	0.089	0.999	0.931	0.706	0.998	0.941	0.998	0.99	0.583	1	0.999	0	0	0	0	0	0	0	0	0	0	0
An01g06380		Ortholog(s) have endoplasmic reticulum localization	0.316	0.134	-0.223	-0.296	-0.322	-0.289	-0.022	-0.115	-0.021	-0.188	-0.043	-0.08	0.353	0.708	0.198	0.165	0.177	0.164	0.944	0.231	0.899	0.311	0.77	0.605	0.526	0.8	0.95	0.702	0.61	0.848	0.972	0.998	0.992	0.835	1	0.999	0	0	0	0	0	0	0	0	0	0	0
An01g06390		Ortholog of A. nidulans FGSC A4 : AN10059, A. fumigatus Af293 : Afu1g01850, A. oryzae RIB40 : AO090005000906, Aspergillus wentii : Aspwe1_0025690 and Aspergillus sydowii : Aspsy1_0636968	-0.941	-0.516	0.255	0.218	0.396	0.225	0.219	0.084	-0.006	-0.023	0.032	0.141	0	0	0.016	0.077	0.001	0.113	0.243	0.423	0.967	0.874	0.813	0.296	0	0.001	0.35	0.512	0.019	0.774	0.416	0.998	0.996	0.994	1	0.999	-1	-1	0	1	0	0	0	0	0	0	0
An01g06400		Ortholog of A. nidulans FGSC A4 : AN10069, A. fumigatus Af293 : Afu1g01820, A. oryzae RIB40 : AO090005000907, Neosartorya fischeri NRRL 181 : NFIA_022830 and Aspergillus wentii : Aspwe1_0037774	-0.04	-0.768	-0.01	0.206	0.095	-0.07	0.804	0.027	0.05	0.002	0.047	-0.009	0.88	0.008	0.952	0.282	0.643	0.735	0.143	0.501	0.592	0.982	0.532	0.885	0.932	0.019	0.999	0.835	0.919	0.994	0.285	na	na	na	na	na	-1	0	0	0	0	0	0	0	0	0	0
An01g06410		Has domain(s) with predicted role in transmembrane transport and integral component of membrane localization	0.112	-0.984	-0.159	-0.101	-0.342	-0.16	0.177	-0.057	0.106	-0.165	0.007	-0.022	0.477	0	0.221	0.476	0.023	0.32	0.662	0.461	0.504	0.351	0.955	0.873	0.641	0	0.97	0.931	0.213	0.945	0.796	0.998	0.952	0.867	1	na	-1	0	0	0	0	0	0	0	0	0	0
An01g06420		Ortholog of A. nidulans FGSC A4 : AN10070, A. fumigatus Af293 : Afu1g01790, A. oryzae RIB40 : AO090005000908, Aspergillus wentii : Aspwe1_0049751 and Aspergillus sydowii : Aspsy1_0144393	0.189	-0.641	-0.074	-0.026	-0.094	-0.109	-0.227	-0.017	0.034	-0.14	-0.057	0.02	0.293	0.001	0.591	0.868	0.57	0.53	0.281	0.87	0.812	0.362	0.678	0.885	0.462	0.005	0.999	0.992	0.892	0.978	0.459	0.998	0.977	0.876	1	0.999	-1	0	0	0	0	0	0	0	0	0	0
An01g06430		Ortholog of A. oryzae RIB40 : AO090011000078, Aspergillus versicolor : Aspve1_0082366, Aspergillus niger ATCC 1015 : 36036-mRNA and Aspergillus zonatus : Aspzo1_0026572	1.158	1.827	-0.057	-0.241	-0.029	0.045	1.235	-0.005	-0.019	-0.022	-0.01	-0.011	0.022	0	0.66	0.124	0.888	0.784	0.024	0.685	0.484	0.496	0.689	0.692	0.062	0.001	na	na	na	na	0.073	na	na	na	na	na	1	0	0	0	0	0	0	0	0	0	0
An01g06440		Ortholog of A. nidulans FGSC A4 : AN0378, A. oryzae RIB40 : AO090005001321, Aspergillus versicolor : Aspve1_0085305, Aspve1_0120457 and Aspergillus niger ATCC 1015 : 36035-mRNA	-1.175	-0.346	0.06	0.028	-0.071	0.056	-0.362	-0.007	0.103	-0.068	0.031	-0.085	0	0.12	0.676	0.868	0.7	0.756	0.292	0.94	0.534	0.713	0.834	0.577	0	0.205	0.999	0.992	0.936	0.994	0.471	0.998	0.956	0.976	1	0.999	0	-1	0	0	0	0	0	0	0	0	0
An01g06450		Ortholog of Aspergillus acidus : Aspfo1_0056018 and Aspergillus niger ATCC 1015 : 36034-mRNA	-0.813	0.624	0.011	0.082	0.124	0.046	0.412	0.003	0.014	0.085	0.025	0.007	0.089	0.116	0.949	0.698	0.605	0.826	0.45	0.943	0.885	0.51	0.757	0.932	0.189	0.199	0.999	0.978	0.908	0.994	0.625	na	na	na	na	na	0	0	0	0	0	0	0	0	0	0	0
An01g06460		Protein of unknown function	-0.06	0.213	-0.027	0.102	0.183	0.187	-0.362	0.106	0.042	0.015	-0.016	0.062	0.666	0.14	0.802	0.41	0.124	0.171	0.022	0.259	0.715	0.896	0.891	0.588	0.792	0.231	0.999	0.914	0.526	0.861	0.07	0.998	0.968	0.995	1	0.999	0	0	0	0	0	0	0	0	0	0	0
An01g06470		Ortholog(s) have nucleus localization	0.015	-0.697	-0.106	-0.12	-0.079	-0.047	-0.067	0.072	0.056	0.059	0.036	0.126	0.945	0.006	0.486	0.494	0.679	0.803	0.705	0.485	0.667	0.663	0.774	0.325	0.969	0.015	0.999	0.937	0.93	0.994	0.827	0.998	0.968	0.967	1	0.999	-1	0	0	0	0	0	0	0	0	0	0
An01g06480		Ortholog(s) have unfolded protein binding activity, role in protein folding and chaperonin-containing T-complex, nucleus localization	0.227	0.277	-0.061	-0.082	-0.07	0.134	0.054	0.045	0.016	0.073	0.117	0.035	0.046	0.029	0.541	0.461	0.521	0.333	0.632	0.47	0.834	0.256	0.122	0.611	0.112	0.063	0.999	0.928	0.877	0.947	0.775	0.998	0.982	0.793	0.902	0.999	0	0	0	0	0	0	0	0	0	0	0
An01g06490		Protein of unknown function	-0.661	-0.974	0.253	-0.206	-0.167	-0.244	0.947	0.017	0.074	0.034	0.06	0.089	0.092	0.04	0.146	0.332	0.479	0.253	0.078	0.462	0.265	0.603	0.262	0.155	0.195	0.082	0.891	0.873	0.864	0.932	na	na	na	na	na	na	0	0	0	0	0	0	0	0	0	0	0
An01g06500	dfgD	Predicted mannan endo-1,6-alpha-mannosidase; predicted role in carbohydrate catabolism	-0.925	-0.804	-0.172	-0.089	-0.118	0.028	0.949	-0.002	0.063	-0.053	-0.058	-0.151	0	0	0.127	0.459	0.348	0.865	0.016	0.976	0.669	0.755	0.633	0.223	0	0	0.863	0.928	0.791	0.995	0.054	0.998	0.968	0.979	1	na	-1	-1	0	0	0	0	0	0	0	0	0
An01g06510		Protein of unknown function	0	-0.134	-0.099	-0.429	-0.456	-0.323	0.658	0.034	0.161	0.209	0.002	0.121	1	0.676	0.565	0.04	0.046	0.131	0.125	0.632	0.28	0.239	0.986	0.364	1	0.775	0.999	0.374	0.318	0.795	0.26	0.998	0.866	0.767	1	na	0	0	0	0	0	0	0	0	0	0	0
An01g06520		Ortholog of A. nidulans FGSC A4 : AN5649, AN1674, AN0384, AN1268, AN7262, A. fumigatus Af293 : Afu1g01700, Afu2g17000, Afu4g08730, Afu4g13630, Afu1g10012 and A. niger CBS 513.88 : An01g09380, An04g09080, An04g03600	0.177	1.251	0.096	0.064	0.019	0.008	0.687	-0.055	0.268	-0.036	0.065	0.051	0.387	0	0.523	0.695	0.918	0.968	0	0.587	0.032	0.784	0.601	0.684	0.559	0	0.999	0.977	0.984	0.999	0	0.998	0.346	0.983	1	0.999	1	0	0	0	0	0	1	0	0	0	0
An01g06530		Has domain(s) with predicted branched-chain-amino-acid transaminase activity, catalytic activity and role in branched-chain amino acid metabolic process, metabolic process	-0.321	-0.26	-0.254	-0.16	-0.084	-0.107	1.508	0.025	0.053	0.051	0.007	0.078	0.072	0.161	0.069	0.293	0.626	0.549	0.001	0.632	0.652	0.715	0.936	0.452	0.16	0.259	0.718	0.842	0.913	0.982	0.006	na	na	na	na	na	0	0	0	0	0	0	1	0	0	0	0
An01g06540		Protein of unknown function	0.273	1.365	0.064	0.052	0.079	0.011	na	0.003	0.023	0.024	na	na	0.59	0.156	0.294	0.453	0.395	0.807	na	0.739	0.428	0.477	na	na	na	0.253	na	na	na	na	na	na	na	na	na	na	0	0	0	0	0	0	0	0	0	0	0
An01g06550	ireA	Ortholog(s) have endoribonuclease activity, protein homodimerization activity, protein serine/threonine kinase activity, unfolded protein binding activity	-0.18	-0.044	0.02	0.052	0.022	0.027	-0.019	0.11	0.049	0.164	0.099	0.181	0.117	0.708	0.826	0.601	0.838	0.819	0.87	0.118	0.556	0.034	0.247	0.03	0.235	0.799	0.999	0.962	0.968	0.994	0.93	0.998	0.959	0.3	0.997	0.44	0	0	0	0	0	0	0	0	0	0	0
An01g06560		Argininosuccinate lyase	1.801	0.277	-0.308	0.148	-0.213	-0.122	0.658	-0.113	-0.049	-0.146	-0.144	-0.186	0	0.059	0.013	0.284	0.134	0.415	0	0.087	0.531	0.046	0.081	0.015	0	0.114	0.317	0.835	0.544	0.966	0	0.998	0.955	0.357	0.807	0.304	0	1	0	0	0	0	1	0	0	0	0
An01g06570		Ortholog of A. nidulans FGSC A4 : AN7245, A. niger CBS 513.88 : An06g00030, A. oryzae RIB40 : AO090023000010, AO090026000177 and Aspergillus wentii : Aspwe1_0032389, Aspwe1_0041672	0.056	0.005	-0.106	-0.457	-0.437	-0.235	-0.615	-0.104	-0.12	-0.08	0.01	-0.072	0.804	0.983	0.487	0.011	0.025	0.242	0.075	0.261	0.468	0.667	0.943	0.64	0.884	0.989	0.999	0.17	0.225	0.923	0.179	0.998	0.946	0.967	1	0.999	0	0	0	0	0	0	0	0	0	0	0
An01g06580		Protein of unknown function	-0.089	-0.975	-0.049	-0.142	-0.11	-0.112	0.333	0.007	0.007	0.016	0.01	0.006	0.893	0.3	0.589	0.163	0.412	0.172	0.326	0.515	0.752	0.557	0.581	0.737	0.939	0.425	na	na	na	na	na	na	na	na	na	na	0	0	0	0	0	0	0	0	0	0	0
An01g06600		Protein of unknown function	0.515	-0.291	0.004	-0.018	0.057	0.057	0.135	0.005	0.013	0.009	0.016	0.025	0.387	0.715	0.919	0.711	0.531	0.441	0.565	0.557	0.568	0.744	0.468	0.378	na	na	na	na	na	na	na	na	na	na	na	na	0	0	0	0	0	0	0	0	0	0	0
An01g06610		Ortholog of Aspergillus tubingensis : Asptu1_0039844, Aspergillus brasiliensis : Aspbr1_0118922, Aspergillus kawachii : Aspka1_0173805 and Aspergillus acidus : Aspfo1_0039768	-0.675	0.346	0.188	0.23	0.261	0.21	-0.164	-0.024	-0.121	-0.055	-0.04	-0.081	0	0.012	0.079	0.046	0.028	0.122	0.163	0.75	0.174	0.51	0.657	0.357	0	0.03	0.744	0.405	0.239	0.782	0.314	0.998	0.743	0.937	1	0.999	1	-1	0	0	0	0	0	0	0	0	0
An01g06620		Ortholog(s) have rhamnogalacturonan acetylesterase activity and role in pectin catabolic process	-0.656	-0.424	-0.001	0.126	0.171	0.155	0.017	0.068	0.062	0.102	0.104	-0.02	0	0.004	0.993	0.29	0.18	0.29	0.941	0.522	0.679	0.52	0.461	0.892	0	0.011	0.999	0.84	0.614	0.944	0.97	0.998	0.968	0.941	1	0.999	-1	-1	0	0	0	0	0	0	0	0	0
An01g06630		Beta-mannosidase	-0.083	1.929	0.007	0.026	-0.173	0.043	0.864	-0.019	-0.048	-0.012	-0.025	0.019	0.856	0	0.966	0.901	0.464	0.834	0.117	0.27	0.256	0.864	0.558	0.741	0.919	0	na	0.992	0.858	0.994	0.248	na	na	na	na	na	1	0	0	0	0	0	0	0	0	0	0
An01g06640		Has domain(s) with predicted catalytic activity, sulfuric ester hydrolase activity and role in metabolic process	-0.166	-1.009	-0.267	-0.442	-0.469	-0.082	0.563	0.048	0.096	0.26	0.204	0.17	0.205	0	0.008	0	0	0.6	0.06	0.625	0.562	0.158	0.167	0.272	0.356	0	0.227	0.003	0.003	0.989	0.151	0.998	0.96	0.658	0.955	0.999	-1	0	-1	-1	0	0	0	0	0	0	0
An01g06650		Ortholog(s) have extracellular region localization	0.665	-1.625	-0.393	-0.511	-0.278	0.011	1.766	0.044	0.119	0.189	0.184	0.142	0	0	0.004	0.001	0.095	0.954	0	0.338	0.278	0.173	0.064	0.151	0	0	0.147	0.029	0.461	0.999	0.002	na	na	na	na	na	-1	1	-1	0	0	0	1	0	0	0	0
An01g06660		Has domain(s) with predicted heme binding activity	0.555	0.429	0.001	0.184	-0.04	-0.07	0.508	0.166	-0.021	0.051	0.025	0.062	0.095	0.218	0.994	0.383	0.867	0.745	0.063	0.102	0.901	0.779	0.865	0.689	0.199	0.33	0.999	0.897	0.974	0.994	0.157	0.998	0.992	0.983	1	0.999	0	0	0	0	0	0	0	0	0	0	0
An01g06670		Putative peptidyl-prolyl isomerase; expression enhanced by maltose	-0.261	-0.938	-0.183	-0.056	0.068	-0.147	-1.454	0.051	-0.142	0.036	0.277	0.117	0.089	0	0.13	0.714	0.68	0.372	0	0.484	0.109	0.657	0.001	0.171	0.19	0	0.87	0.979	0.93	0.953	0	0.998	0.63	0.964	0.084	0.968	-1	0	0	0	0	0	-1	0	0	0	0
An01g06690		Ortholog(s) have low-affinity zinc ion transmembrane transporter activity, role in low-affinity zinc II ion transport, response to zinc ion and plasma membrane localization	0.421	0.572	0.025	0.164	-0.389	0.028	-2.667	0.095	-0.705	0.221	0.23	0.217	0.239	0.115	0.885	0.439	0.104	0.894	0	0.254	0	0.016	0.016	0.02	0.399	0.198	0.999	0.923	0.478	0.997	0	0.998	0	0.181	0.383	0.35	0	0	0	0	0	0	-1	-1	0	0	0
An01g06700		Protein of unknown function	0.195	0.211	na	na	0.05	na	-0.066	-0.002	0	-0.007	-0.005	-0.005	0.551	0.744	na	na	0.416	na	0.777	0.807	0.985	0.802	0.783	0.809	na	na	na	na	na	na	na	na	na	na	na	na	0	0	0	0	0	0	0	0	0	0	0
An01g06710		Has domain(s) with predicted catalytic activity and role in nucleoside metabolic process	-0.284	-0.184	0.165	0.069	0.188	0.055	0.214	-0.033	-0.059	0.125	-0.099	-0.041	0.456	0.632	0.343	0.746	0.42	0.795	0.576	0.692	0.714	0.501	0.471	0.775	0.623	0.739	0.999	0.986	0.832	0.994	0.732	0.998	0.968	0.933	1	0.999	0	0	0	0	0	0	0	0	0	0	0
An01g06720		Protein of unknown function	0.135	0.193	0.008	-0.033	-0.005	0.054	-0.018	0.004	-0.007	0.071	-0.012	0.003	0.822	0.841	0.893	0.613	0.952	0.514	0.964	0.835	0.856	0.368	0.697	0.943	na	0.899	na	na	na	na	na	na	na	na	na	na	0	0	0	0	0	0	0	0	0	0	0
An01g06730		Ortholog of A. niger CBS 513.88 : An03g00260, Neosartorya fischeri NRRL 181 : NFIA_002820, Aspergillus wentii : Aspwe1_0172188, Aspwe1_0173158, Aspwe1_0185713 and Aspergillus versicolor : Aspve1_0065322	1.797	3.766	0.035	0.016	0.171	0.043	0.124	-0.005	-0.013	-0.008	-0.01	-0.01	0.006	0	0.572	0.821	0.199	0.574	0.739	0.59	0.571	0.829	0.577	0.602	0.021	0	na	na	na	na	na	na	na	na	na	na	1	1	0	0	0	0	0	0	0	0	0
An01g06740		Protein of unknown function	na	na	0.006	na	na	na	na	na	na	na	na	na	na	na	0.807	na	na	na	na	na	na	na	na	na	na	na	na	na	na	na	na	na	na	na	na	na	0	0	0	0	0	0	0	0	0	0	0
An01g06750		Has domain(s) with predicted N-acetyltransferase activity	-1.138	-1.312	0.132	0.141	-0.084	-0.15	0.363	0.015	0.038	0.056	0.013	0.087	0.083	0.106	0.335	0.444	0.652	0.263	0.446	0.497	0.49	0.437	0.741	0.159	0.179	0.184	na	0.923	na	na	na	na	na	na	na	na	0	0	0	0	0	0	0	0	0	0	0
An01g06760		Ortholog of Aspergillus niger ATCC 1015 : 36015-mRNA	-0.763	0.256	0.165	0.03	0.345	-0.045	-0.083	0.056	-0.013	0.044	0.153	0.12	0.053	0.461	0.341	0.887	0.128	0.833	0.823	0.534	0.936	0.815	0.287	0.427	0.126	0.586	0.999	0.992	0.532	0.994	0.902	0.998	0.994	0.989	1	0.999	0	0	0	0	0	0	0	0	0	0	0
An01g06770		Ortholog of A. oryzae RIB40 : AO090012000668, Aspergillus tubingensis : Asptu1_0495159, Aspergillus brasiliensis : Aspbr1_0049222 and Aspergillus flavus NRRL 3357 : AFL2T_03545	0.543	0.216	-0.089	-0.082	-0.249	0.07	0.416	0.001	-0.009	-0.017	0.033	-0.012	0.001	0.208	0.498	0.574	0.115	0.682	0.439	0.976	0.893	0.811	0.581	0.82	0.004	0.318	0.999	0.957	0.505	0.994	na	na	na	na	na	na	0	1	0	0	0	0	0	0	0	0	0
An01g06780		Ortholog of A. nidulans FGSC A4 : AN9531, AN1600, AN9354, AN4608 and A. fumigatus Af293 : Afu4g03520, Afu5g14130, Afu7g06920	0.067	0.547	-0.136	-0.161	-0.099	-0.124	0.966	-0.05	-0.048	0.083	0.078	0.079	0.598	0	0.211	0.174	0.427	0.37	0	0.635	0.761	0.622	0.587	0.596	0.742	0	0.962	0.715	0.836	0.953	0	0.998	0.974	0.957	1	0.999	1	0	0	0	0	0	1	0	0	0	0
An01g06790		Ortholog of Aspergillus tubingensis : Asptu1_0110511	-0.279	-0.227	0.057	0.117	0.045	-0.265	-0.006	-0.096	0.025	-0.15	-0.1	-0.022	0.064	0.145	0.623	0.356	0.746	0.138	0.97	0.316	0.831	0.217	0.391	0.862	0.146	0.239	0.999	0.885	0.945	0.807	0.984	0.998	0.982	0.743	1	0.999	0	0	0	0	0	0	0	0	0	0	0
An01g06800		Has domain(s) with predicted hydrolase activity, acting on carbon-nitrogen (but not peptide) bonds, in linear amides activity, role in ceramide metabolic process and integral component of membrane localization	0.425	1.831	-0.081	0.002	-0.368	-0.031	-0.66	0.097	-0.197	-0.166	0.249	0.234	0.373	0	0.598	0.992	0.081	0.865	0.001	0.326	0.125	0.208	0.041	0.056	0.546	0	na	1	na	na	0.004	0.998	0.668	0.733	0.623	0.624	1	0	0	0	0	0	-1	0	0	0	0
An01g06810		Has domain(s) with predicted 5-methyltetrahydropteroyltriglutamate-homocysteine S-methyltransferase activity, zinc ion binding activity and role in methionine biosynthetic process	-1.322	-0.935	0.228	0.11	0.019	0.251	0.115	0.003	0.034	-0.045	0.121	0.035	0	0	0.084	0.393	0.888	0.089	0.775	0.972	0.832	0.8	0.381	0.807	0	0	0.755	0.903	0.979	0.719	0.872	0.998	0.982	0.985	1	0.999	-1	-1	0	0	0	0	0	0	0	0	0
An01g06820		Has domain(s) with predicted FMN binding, NADPH-hemoprotein reductase activity, aromatase activity, electron carrier activity, heme binding, iron ion binding and oxidoreductase activity, more	1.779	0.482	-0.423	-0.063	-0.352	-0.373	-1.459	-0.011	0.052	0.063	0.052	0.002	0.002	0.34	0.004	0.757	0.123	0.043	0.002	0.815	0.629	0.63	0.538	0.984	0.009	0.467	na	0.986	0.523	0.536	0.009	0.998	0.968	0.959	1	0.999	0	1	0	0	0	0	-1	0	0	0	0
An01g06830		3-dehydrosphinganine reductase	2.148	-0.086	0.049	0.146	-0.126	-0.059	-0.848	-0.026	-0.046	-0.02	-0.039	-0.087	0	0.897	0.727	0.445	0.528	0.71	0.102	0.664	0.735	0.903	0.727	0.45	0	0.937	na	0.923	na	na	0.224	0.998	na	0.996	1	na	0	1	0	0	0	0	0	0	0	0	0
An01g06840		Putative acid-CoA ligase	1.447	-0.48	-0.202	0.041	-0.215	-0.19	-1.051	0.003	0.117	0.191	0.165	0.089	0.028	0.527	0.078	0.724	0.233	0.178	0.057	0.95	0.336	0.202	0.112	0.393	0.075	0.647	na	0.981	na	na	0.145	na	na	0.726	0.891	na	0	0	0	0	0	0	0	0	0	0	0
An01g06850		Has domain(s) with predicted metal ion binding, oxidoreductase activity and role in oxidation-reduction process	0.979	-0.98	-0.095	-0.008	-0.339	-0.049	-0.74	0.048	0.206	0.15	0.103	0.056	0.126	0.243	0.148	0.938	0.067	0.374	0.178	0.335	0.092	0.261	0.264	0.543	0.247	0.359	na	0.996	na	na	0.333	na	na	0.799	0.997	na	0	0	0	0	0	0	0	0	0	0	0
An01g06860		Ortholog(s) have dioxygenase activity and role in austinol biosynthetic process, dehydroaustinol biosynthetic process, verruculogen biosynthetic process	1.195	-1.522	-0.311	-0.03	-0.096	-0.05	-1.447	-0.009	0.121	0.163	0.127	0.091	0.07	0.097	0.009	0.799	0.376	0.455	0.008	0.846	0.322	0.266	0.211	0.381	0.157	0.172	na	0.989	na	na	0.031	na	na	0.803	0.98	na	0	0	0	0	0	0	-1	0	0	0	0
An01g06870		Has domain(s) with predicted catalytic activity, pyridoxal phosphate binding activity and role in biosynthetic process	1.365	-2.379	-0.115	0.056	-0.456	-0.054	-0.88	-0.001	0.015	0.021	0.009	-0.002	0.038	0.001	0.184	0.656	0.025	0.427	0.069	0.984	0.802	0.782	0.85	0.975	0.097	0.004	na	0.972	0.224	na	0.167	0.998	0.976	0.983	1	0.999	-1	0	0	0	0	0	0	0	0	0	0
An01g06880		Has domain(s) with predicted catalytic activity, coenzyme binding activity and role in cellular metabolic process	3.106	-1.455	-0.267	0.029	-0.29	-0.316	-1.242	0.004	0.104	0.113	0.034	0.015	0	0.03	0.058	0.886	0.156	0.054	0.014	0.933	0.295	0.355	0.635	0.858	0	0.064	na	0.992	na	na	0.048	0.998	0.873	0.871	1	0.999	0	1	0	0	0	0	-1	0	0	0	0
An01g06890		Ortholog of Aspergillus niger ATCC 1015 : 51901-mRNA and Aspergillus terreus NIH2624 : ATET_08789	1.845	-0.453	-0.312	-0.011	-0.316	-0.43	-0.882	-0.002	0.042	0.129	0.047	0.069	0.004	0.463	0.025	0.953	0.143	0.01	0.055	0.977	0.702	0.349	0.591	0.49	0.015	0.587	na	0.996	0.558	na	0.14	0.998	0.968	0.867	1	0.999	0	1	0	0	0	0	0	0	0	0	0
An01g06900		Has domain(s) with predicted DNA binding, RNA polymerase II transcription factor activity, sequence-specific DNA binding, zinc ion binding activity and role in regulation of transcription, DNA-templated, transcription, DNA-templated	0.23	-1.358	-0.362	0.006	-0.917	-0.461	0.516	-0.123	-0.065	-0.048	-0.152	-0.416	0.42	0.002	0.037	0.975	0	0.031	0.011	0.246	0.674	0.763	0.284	0.005	0.59	0.005	0.532	0.998	0.004	0.462	0.041	0.998	0.968	0.98	1	0.135	-1	0	0	-1	0	0	1	0	0	0	0
An01g06910		Ortholog(s) have role in steroid metabolic process	-0.089	-0.561	-0.187	0.072	-0.12	0.002	-1.337	0.031	-0.186	0.107	0.013	0.054	0.711	0.029	0.241	0.688	0.552	0.993	0	0.732	0.103	0.331	0.906	0.627	0.822	0.063	0.986	0.976	0.886	1	0	0.998	0.622	0.854	1	0.999	0	0	0	0	0	0	-1	0	0	0	0
An01g06920		Has domain(s) with predicted ATP binding, ATPase activity, ATPase activity, coupled to transmembrane movement of substances, nucleoside-triphosphatase activity, nucleotide binding activity and role in transmembrane transport	-0.13	-0.886	-0.143	0.118	-0.177	-0.217	-0.352	-0.086	0.06	0.075	-0.03	-0.016	0.287	0	0.154	0.358	0.118	0.095	0	0.109	0.362	0.18	0.729	0.796	0.454	0	0.896	0.885	0.512	0.734	0.002	0.998	0.902	0.692	1	0.999	-1	0	0	0	0	0	-1	0	0	0	0
An01g06930		Putative polyketide synthase, encoded in a predicted secondary metabolite gene cluster	2.922	-1.302	-0.088	0.214	-0.012	-0.259	-0.953	-0.099	0.142	0.28	0.062	-0.122	0	0.001	0.614	0.303	0.96	0.227	0.03	0.239	0.384	0.133	0.656	0.402	0	0.004	0.999	0.848	0.993	0.915	0.088	0.998	0.913	0.616	1	0.999	-1	1	0	0	0	0	0	0	0	0	0
An01g06940		Has domain(s) with predicted role in transmembrane transport and integral component of membrane localization	2.773	0.026	0.011	0.096	0.022	-0.007	-0.016	0.005	0.049	0.038	-0.027	0.029	0	0.968	0.737	0.24	0.694	0.839	0.972	0.855	0.466	0.64	0.495	0.607	0	na	na	na	na	na	na	na	na	na	na	na	0	1	0	0	0	0	0	0	0	0	0
An01g06950		Putative polyketide synthase, encoded in a predicted secondary metabolite gene cluster	0.541	0.528	-0.173	-0.051	-0.054	0.041	0.224	-0.021	-0.023	-0.097	-0.046	0.08	0.157	0.195	0.307	0.811	0.823	0.844	0.685	0.495	0.76	0.216	0.423	0.342	0.292	0.302	0.999	0.989	0.964	0.995	0.812	na	na	na	na	na	0	0	0	0	0	0	0	0	0	0	0
An01g06960		Ortholog(s) have role in hyperosmotic response, response to antibiotic, response to salt stress and intracellular localization	1.16	-1.879	0.025	0.048	-0.007	0.294	-1.277	0.065	-0.396	-0.035	0.136	0.094	0	0	0.838	0.728	0.967	0.058	0	0.36	0	0.654	0.115	0.28	0	0	0.999	0.981	0.994	0.606	0	0.998	0	0.963	0.894	0.999	-1	1	0	0	0	0	-1	-1	0	0	0
An01g06970	ara1	Glycerol dehydrogenase; D-arabinose 1-dehydrogenase [NAD(P)+]; protein levels influenced by presence of starch	0.232	-1.924	0.048	-0.036	-0.083	0.054	-1.806	0.047	-0.429	0.041	0.184	0.04	0.043	0	0.646	0.744	0.458	0.672	0	0.469	0	0.564	0.034	0.655	0.106	0	0.999	0.986	0.854	0.993	0	0.998	0	0.95	0.564	0.999	-1	0	0	0	0	0	-1	-1	0	0	0
An01g06980		Protein of unknown function	na	na	na	na	na	na	-0.126	-0.002	-0.011	-0.014	-0.009	-0.009	na	na	na	na	na	na	0.589	0.864	0.603	0.614	0.6	0.623	na	na	na	na	na	na	na	na	na	na	na	na	0	0	0	0	0	0	0	0	0	0	0
An01g06990		Ortholog of A. nidulans FGSC A4 : AN10694, A. fumigatus Af293 : Afu4g11740, Neosartorya fischeri NRRL 181 : NFIA_104480, Aspergillus wentii : Aspwe1_0166620 and Aspergillus versicolor : Aspve1_0042220	-1.059	-1.807	0.053	-0.111	0.032	-0.009	-0.152	-0.101	-0.129	-0.182	-0.166	-0.151	0	0	0.687	0.458	0.841	0.958	0.364	0.299	0.284	0.144	0.162	0.208	0	0	0.999	0.927	0.969	0.999	0.545	0.998	0.866	0.632	0.954	0.991	-1	-1	0	0	0	0	0	0	0	0	0
An01g07000		C14 sterol reductase; predicted role in ergosterol synthesis; expression repressed by tunicamycin and DTT; induced by fenpropimorph	0.344	0.834	-0.076	-0.048	-0.185	-0.039	-0.768	-0.194	-0.25	-0.579	-0.169	-0.232	0.31	0.008	0.665	0.82	0.432	0.855	0	0.017	0.005	0	0.251	0.026	0.481	0.02	0.999	0.989	0.84	0.995	0	0.633	0.098	0	0.997	0.414	1	0	0	0	0	0	-1	0	-1	0	0
An01g07010		Has domain(s) with predicted zinc ion binding activity	-0.092	0.268	0.145	-0.039	0.139	-0.183	-0.213	0.084	-0.048	-0.106	0.086	0.053	0.717	0.249	0.352	0.83	0.488	0.379	0.249	0.41	0.721	0.446	0.498	0.691	0.827	0.366	0.999	0.99	0.867	0.953	0.424	0.998	0.968	0.912	1	0.999	0	0	0	0	0	0	0	0	0	0	0
An01g07020		Protein of unknown function	-0.075	0.089	0.145	-0.006	-0.007	0.221	-0.031	0.069	-0.018	0.082	-0.071	0.043	0.73	0.695	0.33	0.973	0.969	0.238	0.871	0.512	0.897	0.579	0.597	0.75	0.835	0.789	0.999	0.998	0.994	0.92	0.93	0.998	0.992	0.954	1	0.999	0	0	0	0	0	0	0	0	0	0	0
An01g07025		Ortholog of Aspergillus glaucus : Aspgl1_0577599 and Aspergillus carbonarius ITEM 5010 : Acar5010_047975	0.506	0.169	-0.042	-0.01	-0.232	0.081	-0.18	0.032	-0.06	0.041	0.015	-0.007	0.002	0.36	0.757	0.951	0.151	0.638	0.269	0.738	0.607	0.728	0.895	0.95	0.008	0.489	0.999	0.996	0.568	0.989	0.446	0.998	0.964	0.976	1	0.999	0	1	0	0	0	0	0	0	0	0	0
An01g07030		Ortholog(s) have extracellular region localization	0.979	0.242	0.045	-0.054	-0.197	-0.098	-0.187	0.027	-0.103	0.144	0.129	0.033	0	0.265	0.77	0.757	0.302	0.637	0.17	0.759	0.322	0.152	0.236	0.755	0	0.385	0.999	0.986	0.759	0.989	0.323	0.998	0.881	0.647	0.996	0.999	0	1	0	0	0	0	0	0	0	0	0
An01g07040		Ortholog(s) have U2-type spliceosomal complex localization	-0.348	0.067	-0.07	-0.067	0.035	-0.104	0.355	-0.078	0.081	-0.136	-0.059	-0.005	0.029	0.674	0.571	0.62	0.811	0.566	0.009	0.391	0.446	0.217	0.585	0.963	0.077	0.774	0.999	0.967	0.962	0.987	0.034	0.998	0.941	0.742	1	0.999	0	0	0	0	0	0	1	0	0	0	0
An01g07050		Ortholog(s) have cytosol localization	0.161	0.269	0.011	-0.171	-0.107	-0.15	0.675	0.151	0.115	0.239	0.137	0.117	0.317	0.108	0.932	0.258	0.494	0.364	0	0.124	0.353	0.057	0.259	0.354	0.489	0.187	0.999	0.818	0.868	0.951	0	0.998	0.896	0.405	0.997	0.999	0	0	0	0	0	0	1	0	0	0	0
An01g07060		Protein of unknown function	0.96	2.01	0.189	0.006	-0.11	0.06	0.197	0.014	-0.149	0.023	0.019	0.068	0	0	0.263	0.975	0.618	0.777	0.653	0.845	0.262	0.896	0.882	0.612	0.001	0	0.993	0.998	0.911	0.994	0.791	0.998	na	0.995	1	na	1	1	0	0	0	0	0	0	0	0	0
An01g07070		Guanylate kinase	0.602	1.025	-0.081	-0.075	-0.127	0.167	0.239	-0.017	-0.014	-0.051	-0.039	-0.026	0.012	0	0.624	0.703	0.549	0.43	0.658	0.494	0.843	0.525	0.434	0.647	0.037	0	0.999	0.979	0.885	0.97	na	na	na	na	na	na	1	1	0	0	0	0	0	0	0	0	0
An01g07080		Protein of unknown function	0.116	0.391	-0.218	-0.202	-0.163	-0.127	0.325	-0.054	0.051	-0.05	0.038	-0.018	0.53	0.031	0.127	0.201	0.38	0.478	0.123	0.611	0.734	0.757	0.786	0.901	0.686	0.066	0.863	0.755	0.807	0.975	0.256	0.998	0.969	0.98	1	0.999	0	0	0	0	0	0	0	0	0	0	0
An01g07090		Ortholog of A. nidulans FGSC A4 : AN5561, A. fumigatus Af293 : Afu4g11760, A. oryzae RIB40 : AO090003001041, Aspergillus wentii : Aspwe1_0219762 and Aspergillus sydowii : Aspsy1_0149996	0.235	0.109	-0.138	-0.06	-0.064	-0.374	0.21	0.048	-0.04	0.135	0.039	0.132	0.365	0.686	0.408	0.759	0.763	0.074	0.397	0.643	0.802	0.432	0.789	0.384	0.538	0.781	0.999	0.986	0.948	0.673	0.576	0.998	0.976	0.908	1	0.999	0	0	0	0	0	0	0	0	0	0	0
An01g07100		Ortholog of A. nidulans FGSC A4 : AN10695	-0.457	0.575	0.017	-0.036	-0.038	0.092	0.011	0.064	0	0.119	0.153	-0.088	0.012	0.001	0.897	0.806	0.807	0.579	0.959	0.547	0.999	0.445	0.269	0.546	0.038	0.002	0.999	0.989	0.961	0.989	0.98	0.998	1	0.912	0.997	0.999	1	-1	0	0	0	0	0	0	0	0	0
An01g07110		Protein of unknown function	-0.566	0.126	0.023	-0.3	0.228	-0.085	0.668	0.009	0.093	0.176	0.009	0.012	0.01	0.559	0.876	0.086	0.197	0.648	0.083	0.908	0.555	0.331	0.944	0.931	0.033	0.676	0.999	0.541	0.643	0.989	0.193	0.998	0.959	0.854	1	na	0	-1	0	0	0	0	0	0	0	0	0
An01g07120		Has domain(s) with predicted catalytic activity, hydrolase activity	-0.592	-0.431	0.26	0.127	0.324	-0.085	-0.153	-0.091	0.009	-0.133	-0.134	-0.143	0	0.006	0.021	0.325	0.016	0.624	0.386	0.376	0.947	0.331	0.293	0.268	0.001	0.016	0.406	0.867	0.17	0.989	0.566	0.998	0.994	0.854	1	0.999	-1	-1	0	0	0	0	0	0	0	0	0
An01g07130		Salicylate hydroxylase with a predicted role in salicylic acid degradation	-0.37	-0.413	0.146	0.093	0.112	0.069	0.273	0.012	-0.019	0.115	0.135	0.051	0.088	0.055	0.306	0.566	0.515	0.724	0.289	0.909	0.904	0.51	0.356	0.736	0.187	0.108	0.999	0.955	0.875	0.994	0.468	0.998	0.992	0.937	1	0.999	0	0	0	0	0	0	0	0	0	0	0
An01g07140		Has domain(s) with predicted DNA binding, RNA polymerase II transcription factor activity, sequence-specific DNA binding, zinc ion binding activity and role in regulation of transcription, DNA-templated, transcription, DNA-templated	-0.562	0.149	0.217	0.731	0.351	-0.002	-0.751	-0.097	-0.174	-0.042	-0.159	-0.075	0.006	0.421	0.121	0	0.039	0.993	0	0.085	0.012	0.473	0.029	0.274	0.02	0.547	0.851	0.001	0.287	1	0	0.998	0.186	0.925	0.527	0.999	0	-1	1	0	0	0	-1	0	0	0	0
An01g07150		Has domain(s) with predicted role in transmembrane transport and integral component of membrane localization	-0.106	0.481	0.166	0.209	0.387	0.242	-0.997	-0.167	-0.346	-0.013	-0.166	-0.055	0.674	0.052	0.301	0.234	0.039	0.21	0	0.057	0.001	0.899	0.111	0.603	0.797	0.103	0.999	0.795	0.286	0.899	0	0.998	0.033	0.995	0.888	0.999	0	0	0	0	0	0	-1	-1	0	0	0
An01g07160		Ortholog(s) have alpha-tubulin binding activity, role in protein folding, tubulin complex assembly and cytosol, nucleus localization	-0.303	-0.046	-0.028	-0.056	-0.308	-0.208	0.01	0.038	0.005	0.089	0.138	0.033	0.088	0.793	0.831	0.714	0.052	0.232	0.95	0.7	0.967	0.465	0.244	0.781	0.188	0.864	0.999	0.979	0.337	0.917	0.975	0.998	0.996	0.924	0.997	0.999	0	0	0	0	0	0	0	0	0	0	0
An01g07170		Ortholog(s) have U2 snRNP, cytosol localization	0.119	0.211	-0.133	-0.329	-0.125	0.017	0.229	0.005	-0.022	0.123	-0.026	-0.096	0.43	0.182	0.28	0.021	0.383	0.917	0.145	0.955	0.846	0.275	0.815	0.405	0.598	0.286	0.999	0.249	0.809	0.998	0.288	0.998	0.983	0.809	1	0.999	0	0	0	0	0	0	0	0	0	0	0
An01g07180		Ortholog(s) have protein serine/threonine kinase activity	0.086	-0.106	-0.12	-0.115	-0.048	0.017	-0.508	-0.087	-0.123	-0.102	-0.014	-0.031	0.475	0.41	0.219	0.285	0.669	0.894	0	0.244	0.155	0.21	0.879	0.73	0.639	0.537	0.969	0.837	0.928	0.997	0	0.998	0.715	0.733	1	0.999	0	0	0	0	0	0	-1	0	0	0	0
An01g07190		Ortholog(s) have protein channel activity, role in protein import into mitochondrial inner membrane and mitochondrial inner membrane protein insertion complex localization	0.086	-0.177	-0.071	0.078	-0.156	-0.054	0.01	0.131	0.071	0.144	0.059	0.159	0.737	0.542	0.671	0.681	0.465	0.795	0.955	0.197	0.603	0.277	0.64	0.21	0.841	0.661	0.999	0.976	0.858	0.994	0.977	0.998	0.964	0.811	1	0.992	0	0	0	0	0	0	0	0	0	0	0
An01g07200		Ortholog(s) have acetyltransferase activator activity, role in positive regulation of N-terminal peptidyl-serine acetylation and NatA complex localization	0.377	0.248	0.035	-0.017	-0.003	0.085	-0.483	-0.014	-0.097	0.047	0.068	0.079	0.007	0.087	0.77	0.893	0.982	0.56	0	0.828	0.244	0.488	0.387	0.278	0.023	0.156	0.999	0.992	0.997	0.985	0	0.998	0.832	0.931	1	0.999	0	1	0	0	0	0	-1	0	0	0	0
An01g07210		Ortholog(s) have mitochondrial intermembrane space localization	-0.475	-1.035	-0.066	-0.152	0.028	-0.213	-0.856	-0.155	-0.209	-0.144	-0.152	-0.211	0.054	0	0.668	0.409	0.884	0.283	0	0.143	0.145	0.335	0.265	0.135	0.128	0.001	0.999	0.913	0.978	0.941	0.001	0.998	0.697	0.855	0.997	0.903	-1	0	0	0	0	0	-1	0	0	0	0
An01g07220		Ortholog(s) have oxidized purine nucleobase lesion DNA N-glycosylase activity	-0.198	-0.952	0.027	-0.189	-0.073	-0.121	-0.287	-0.288	-0.272	-0.242	-0.345	-0.393	0.439	0.001	0.867	0.314	0.721	0.55	0.09	0.004	0.028	0.053	0.005	0.001	0.607	0.004	0.999	0.859	0.942	0.983	0.205	0.24	0.321	0.391	0.19	0.05	-1	0	0	0	0	0	0	0	0	0	-1
An01g07230		Ortholog of A. fumigatus Af293 : Afu4g11940, A. oryzae RIB40 : AO090102000214, AO090003001021, Aspergillus wentii : Aspwe1_0166602 and Aspergillus sydowii : Aspsy1_0046673	0.228	-0.153	-0.019	0.099	-0.196	-0.127	-0.617	-0.079	-0.02	-0.307	-0.188	-0.179	0.367	0.563	0.909	0.596	0.356	0.545	0.031	0.445	0.903	0.085	0.203	0.244	0.539	0.679	0.999	0.961	0.794	0.981	0.091	0.998	0.992	0.503	0.978	0.999	0	0	0	0	0	0	0	0	0	0	0
An01g07240		Ortholog(s) have iron-sulfur cluster binding activity, role in iron-sulfur cluster assembly and cytosol, membrane, nucleus localization	0.478	-0.133	-0.189	0.019	0.079	-0.312	0.127	-0.027	-0.128	0.074	-0.012	0.065	0.025	0.578	0.23	0.916	0.692	0.12	0.578	0.798	0.39	0.635	0.929	0.649	0.067	0.693	0.977	0.994	0.934	0.78	0.732	0.998	0.915	0.959	1	0.999	0	0	0	0	0	0	0	0	0	0	0
An01g07250		Putative DNA-directed RNA polymerase II ABC10 alpha	0.17	0.505	-0.027	-0.115	-0.14	-0.142	0.36	0.107	-0.004	0.178	0.116	0.125	0.336	0.004	0.843	0.449	0.386	0.426	0.019	0.268	0.972	0.153	0.321	0.288	0.509	0.01	0.999	0.923	0.811	0.97	0.061	0.998	0.997	0.648	1	0.999	1	0	0	0	0	0	0	0	0	0	0
An01g07260		Anthranilate phosphoribosyl transferase	0.955	0.477	-0.1	0.202	-0.297	0.075	0.487	-0.07	-0.137	0.091	-0.014	-0.027	0	0	0.343	0.084	0.013	0.586	0	0.359	0.142	0.281	0.884	0.763	0	0.001	0.999	0.534	0.15	0.989	0	0.998	0.696	0.812	1	0.999	1	1	0	0	0	0	1	0	0	0	0
An01g07270		Ortholog(s) have mitochondrion localization	0.144	-0.461	-0.031	-0.067	-0.141	-0.121	-0.114	0.099	0.018	0.133	0.11	0.055	0.531	0.073	0.844	0.717	0.475	0.544	0.443	0.27	0.872	0.219	0.309	0.613	0.688	0.135	0.999	0.98	0.862	0.981	0.619	0.998	0.986	0.747	1	0.999	0	0	0	0	0	0	0	0	0	0	0
An01g07280		Ortholog(s) have phosphatidylinositol phospholipase C activity	-0.195	-0.186	0.03	-0.006	0.023	0.064	0.834	0.033	0.359	0.248	0.23	0.276	0.324	0.368	0.837	0.973	0.898	0.718	0	0.695	0	0.019	0.02	0.008	0.496	0.497	0.999	0.998	0.982	0.994	0	0.998	0.013	0.207	0.437	0.195	0	0	0	0	0	0	1	1	0	0	0
An01g07290		Ortholog of A. fumigatus Af293 : Afu1g00520, Afu4g12020, Neosartorya fischeri NRRL 181 : NFIA_104220, Aspergillus wentii : Aspwe1_0123520 and Aspergillus clavatus NRRL 1 : ACLA_051050	0.477	1.946	-0.038	-0.295	-0.192	0	1.8	0.043	0.225	-0.065	0.037	-0.087	0.02	0	0.803	0.098	0.308	1	0	0.687	0.144	0.695	0.798	0.56	0.057	0	0.999	0.571	0.76	1	0	0.998	0.697	0.974	1	0.999	1	0	0	0	0	0	1	0	0	0	0
An01g07300		Gluconokinase	1.324	-0.303	-0.015	-0.312	-0.238	0.108	-0.269	-0.044	0.069	0.119	0.103	-0.014	0	0.158	0.919	0.05	0.163	0.541	0.266	0.676	0.651	0.473	0.473	0.925	0	0.256	0.999	0.422	0.588	0.981	0.443	0.998	0.968	0.925	1	0.999	0	1	0	0	0	0	0	0	0	0	0
An01g07310		Protein of unknown function	0.476	0.053	-0.054	0.051	-0.065	-0.14	-0.091	0.023	0.044	0.045	0.028	-0.04	0.408	0.941	0.667	0.775	0.739	0.321	0.867	0.654	0.703	0.749	0.768	0.665	0.578	0.964	na	0.987	na	na	0.928	na	na	na	na	na	0	0	0	0	0	0	0	0	0	0	0
An01g07320		Ortholog(s) have role in cellular response to biotic stimulus, cellular response to starvation and filamentous growth of a population of unicellular organisms in response to biotic stimulus, more	0.321	-0.135	-0.115	-0.088	-0.144	0.07	0.025	-0.048	0.138	0.038	0.041	-0.028	0.043	0.432	0.366	0.533	0.359	0.663	0.862	0.61	0.205	0.738	0.705	0.802	0.107	0.558	0.999	0.948	0.796	0.992	0.925	0.998	0.782	0.976	1	0.999	0	0	0	0	0	0	0	0	0	0	0
An01g07330		Ortholog(s) have guanyl-nucleotide exchange factor activity and role in Golgi to endosome transport, endocytosis, protein targeting to vacuole	0.366	0.01	0.082	0.201	0.211	0.232	-0.52	-0.034	0.11	-0.04	0.012	0.083	0.014	0.95	0.513	0.149	0.147	0.13	0	0.71	0.291	0.709	0.907	0.425	0.042	0.97	0.999	0.675	0.565	0.795	0.003	0.998	0.873	0.976	1	0.999	0	1	0	0	0	0	-1	0	0	0	0
An01g07340		Protein of unknown function	0.054	-0.207	-0.015	-0.105	-0.116	-0.073	na	na	0.007	0.038	na	0.013	0.934	0.826	0.851	0.184	0.212	0.276	na	na	0.752	0.366	na	0.524	na	0.889	na	na	na	na	na	na	na	na	na	na	0	0	0	0	0	0	0	0	0	0	0
An01g07350		Ortholog(s) have ubiquitin conjugating enzyme activity, ubiquitin-protein transferase activity and role in free ubiquitin chain polymerization, postreplication repair, protein K63-linked ubiquitination	0.569	0.273	-0.072	-0.208	-0.297	-0.206	0.14	0.073	-0.041	0.105	0.188	0.088	0	0.105	0.587	0.174	0.058	0.219	0.395	0.462	0.744	0.405	0.119	0.486	0.001	0.184	0.999	0.715	0.356	0.906	0.575	0.998	0.969	0.894	0.9	0.999	0	1	0	0	0	0	0	0	0	0	0
An01g07360		Protein of unknown function	-0.423	-0.02	0.134	-0.07	-0.283	-0.264	0.027	-0.014	0.153	0.025	0.078	0.098	0.042	0.925	0.352	0.678	0.117	0.21	0.895	0.896	0.272	0.867	0.562	0.484	0.105	0.954	0.999	0.976	0.51	0.899	0.944	0.998	0.857	0.994	1	0.999	0	0	0	0	0	0	0	0	0	0	0
An01g07370		Ortholog(s) have role in cellular response to biotic stimulus, cellular response to starvation and cytoplasmic translation, more	0.342	0.073	-0.162	-0.333	-0.372	-0.452	0.153	0.007	-0.169	0.12	0.074	0.127	0.102	0.742	0.294	0.064	0.056	0.024	0.391	0.945	0.211	0.397	0.563	0.328	0.211	0.826	0.999	0.474	0.352	0.406	0.572	0.998	0.79	0.892	1	0.999	0	0	0	0	0	0	0	0	0	0	0
An01g07380		Ortholog(s) have nucleolus localization	-0.1	0.189	0.058	-0.03	-0.073	-0.025	0.261	0.127	0.131	0.245	0.169	0.047	0.645	0.377	0.697	0.865	0.692	0.904	0.097	0.194	0.282	0.044	0.15	0.7	0.776	0.505	0.999	0.992	0.934	0.997	0.216	0.998	0.866	0.351	0.947	0.999	0	0	0	0	0	0	0	0	0	0	0
An01g07390		Ortholog(s) have NAD+ binding, NAD-dependent histone deacetylase activity (H3-K9 specific), NAD-dependent histone deacetylase activity (H4-K16 specific) and histone deacetylase activity (H3-K14 specific), more	-0.422	0.073	-0.063	-0.019	0.001	-0.136	0.201	-0.004	0.151	-0.036	0.059	0.071	0.016	0.677	0.643	0.893	0.996	0.416	0.224	0.963	0.194	0.762	0.612	0.549	0.048	0.776	0.999	0.992	0.999	0.966	0.395	0.998	0.771	0.98	1	0.999	0	-1	0	0	0	0	0	0	0	0	0
An01g07400		Ortholog(s) have tRNA (guanine-N2-)-methyltransferase activity, role in tRNA methylation and cytosol, nucleus, tRNA (m2G10) methyltransferase complex localization	0.36	0.187	0.044	-0.042	-0.224	-0.173	-0.14	0.01	-0.129	0.037	0.077	0.071	0.124	0.451	0.787	0.822	0.281	0.396	0.467	0.922	0.33	0.784	0.543	0.582	0.245	0.576	0.999	0.989	0.739	0.959	0.639	0.998	0.886	0.983	1	0.999	0	0	0	0	0	0	0	0	0	0	0
An01g07410		Has domain(s) with predicted catalytic activity	0.511	0.437	-0.203	-0.235	-0.217	-0.104	0.077	0.044	0.055	0.161	0.226	0.12	0.053	0.112	0.238	0.249	0.333	0.625	0.816	0.649	0.74	0.384	0.127	0.433	0.126	0.193	0.983	0.81	0.782	0.989	0.898	0.998	0.969	0.888	0.906	0.999	0	0	0	0	0	0	0	0	0	0	0
An01g07420		Ortholog(s) have cyclin-dependent protein serine/threonine kinase activator activity	-0.162	-2.006	-0.067	-0.052	-0.004	0.15	-0.14	-0.142	-0.01	-0.118	-0.111	-0.082	0.246	0	0.535	0.654	0.975	0.319	0.215	0.045	0.901	0.127	0.193	0.312	0.407	0	0.999	0.972	0.996	0.945	0.384	0.989	0.992	0.605	0.978	0.999	-1	0	0	0	0	0	0	0	0	0	0
An01g07430		Ortholog(s) have structural constituent of ribosome activity, role in mitochondrial translation and mitochondrial large ribosomal subunit localization	-0.287	-0.224	-0.031	0.036	-0.131	0.005	-0.236	0.06	0.086	0.086	0.032	0.015	0.095	0.188	0.811	0.796	0.379	0.973	0.101	0.475	0.386	0.369	0.745	0.878	0.199	0.294	0.999	0.989	0.806	0.999	0.223	0.998	0.915	0.882	1	0.999	0	0	0	0	0	0	0	0	0	0	0
An01g07440		Protein of unknown function	-0.275	0.497	0.09	-0.157	-0.289	-0.106	-0.259	0.034	0.001	-0.038	-0.076	-0.034	0.613	0.337	0.572	0.417	0.181	0.558	0.581	0.638	0.993	0.826	0.536	0.793	0.752	0.465	na	0.916	na	na	0.735	0.998	0.999	0.989	1	na	0	0	0	0	0	0	0	0	0	0	0
An01g07445	#N/A	#N/A	-0.213	0.444	0.075	-0.339	-0.034	-0.217	0.538	0.127	0.291	0.161	0.025	0.057	0.579	0.22	0.667	0.112	0.885	0.299	0.107	0.173	0.078	0.39	0.859	0.705	0.726	0.332	0.999	0.6	0.978	0.944	0.233	0.998	0.556	0.891	1	0.999	0	0	0	0	0	0	0	0	0	0	0
An01g07450	#N/A	#N/A	0.036	0.308	0.102	0.07	0.041	0.018	-0.037	-0.006	0.038	-0.087	-0.131	-0.064	0.82	0.052	0.405	0.615	0.776	0.91	0.815	0.945	0.728	0.431	0.237	0.565	0.896	0.102	0.999	0.967	0.952	0.997	0.897	0.998	0.968	0.907	0.997	0.999	0	0	0	0	0	0	0	0	0	0	0
An01g07460		Ortholog of A. nidulans FGSC A4 : AN3651, A. fumigatus Af293 : Afu4g12190, Aspergillus wentii : Aspwe1_0055907, Aspergillus sydowii : Aspsy1_0154768 and Aspergillus terreus NIH2624 : ATET_03105	0.219	0.335	0.043	0.026	-0.056	0.189	0.143	0.076	0.051	0.028	0.128	0.123	0.397	0.198	0.794	0.891	0.788	0.355	0.45	0.466	0.711	0.843	0.325	0.352	0.568	0.306	0.999	0.992	0.956	0.949	0.626	0.998	0.968	0.991	1	0.999	0	0	0	0	0	0	0	0	0	0	0
An01g07470		Ortholog of A. nidulans FGSC A4 : AN3652, A. fumigatus Af293 : Afu4g12200, Aspergillus wentii : Aspwe1_0166581, Aspergillus sydowii : Aspsy1_1056636 and Aspergillus terreus NIH2624 : ATET_03106	0.055	0.224	0.091	0.097	-0.031	-0.059	0.179	0.129	-0.026	0.094	0.138	0.137	0.848	0.419	0.587	0.62	0.891	0.783	0.474	0.222	0.872	0.587	0.345	0.367	0.914	0.546	0.999	0.967	0.98	0.994	0.645	0.998	0.986	0.954	1	0.999	0	0	0	0	0	0	0	0	0	0	0
An01g07480		Ortholog(s) have 5' overhang single-stranded DNA endodeoxyribonuclease activity, 5'-flap endonuclease activity, ATP-dependent DNA helicase activity and chromatin binding, more	-0.269	-0.168	-0.002	0.039	0.175	0.257	0.512	-0.093	-0.013	0.04	-0.266	-0.029	0.267	0.515	0.988	0.832	0.358	0.203	0.005	0.381	0.925	0.784	0.05	0.831	0.432	0.636	0.999	0.99	0.795	0.888	0.019	0.998	0.992	0.983	0.682	0.999	0	0	0	0	0	0	1	0	0	0	0
An01g07490		Ortholog of Aspergillus tubingensis : Asptu1_0039757, Aspergillus brasiliensis : Aspbr1_0120519, Aspergillus acidus : Aspfo1_0123110 and Aspergillus versicolor : Aspve1_0138409	-0.765	-0.713	0.125	0.076	0.088	0.03	0.271	-0.058	0.003	-0.28	-0.212	-0.088	0.02	0.04	0.454	0.701	0.687	0.89	0.229	0.583	0.985	0.104	0.145	0.558	0.058	0.082	0.999	0.978	0.932	0.997	0.401	0.998	0.998	0.558	0.943	0.999	0	0	0	0	0	0	0	0	0	0	0
An01g07500		Ortholog of A. nidulans FGSC A4 : AN3655, A. fumigatus Af293 : Afu4g12220, A. oryzae RIB40 : AO090009000424, Aspergillus wentii : Aspwe1_0166578 and Aspergillus sydowii : Aspsy1_0204923	0.398	-0.683	-0.138	0.014	0.03	0.227	-0.316	0.066	-0.039	0.132	0.092	-0.012	0.004	0	0.244	0.914	0.825	0.13	0.007	0.356	0.658	0.089	0.283	0.889	0.014	0	0.986	0.993	0.965	0.795	0.025	0.998	0.968	0.516	1	0.999	-1	1	0	0	0	0	-1	0	0	0	0
An01g07510		Putative benzonitrilase	0.385	0.52	-0.155	0.054	-0.127	-0.155	0.478	-0.01	0.064	0.144	0.163	0.148	0.117	0.037	0.351	0.775	0.553	0.467	0.013	0.922	0.654	0.338	0.227	0.291	0.235	0.077	0.999	0.987	0.887	0.975	0.045	0.998	0.968	0.859	0.99	0.999	0	0	0	0	0	0	1	0	0	0	0
An01g07520		Ortholog(s) have 3'-5'-exoribonuclease activity, Ran GTPase binding, endoribonuclease activity, tRNA binding activity	0.17	0.296	0.043	-0.035	-0.04	-0.1	0.166	0.006	0.013	0.094	0.029	0.074	0.275	0.062	0.724	0.8	0.78	0.527	0.231	0.94	0.895	0.335	0.77	0.442	0.441	0.118	0.999	0.989	0.953	0.978	0.403	0.998	0.991	0.855	1	0.999	0	0	0	0	0	0	0	0	0	0	0
An01g07530		Has domain(s) with predicted role in transmembrane transport and integral component of membrane localization	-0.48	-0.849	0.246	0.059	0.197	0.125	0.547	0.031	0.126	0.117	0.076	0.178	0.029	0.001	0.103	0.718	0.253	0.497	0.05	0.755	0.446	0.521	0.604	0.25	0.077	0.002	0.813	0.98	0.707	0.975	0.13	0.998	0.941	0.941	1	0.999	-1	0	0	0	0	0	0	0	0	0	0
An01g07540		Protein of unknown function	-0.05	-0.627	-0.064	-0.156	0.179	-0.179	0.184	-0.065	0.022	-0.085	0.056	0.045	0.893	0.139	0.714	0.464	0.444	0.396	0.679	0.318	0.883	0.612	0.651	0.726	0.938	0.23	0.999	0.929	0.848	0.959	0.808	0.998	na	0.955	1	na	0	0	0	0	0	0	0	0	0	0	0
An01g07550		Has domain(s) with predicted zinc ion binding activity	-0.198	-1.355	-0.05	-0.142	-0.263	0.156	0.099	-0.032	-0.084	0.056	0.022	0.165	0.245	0	0.696	0.333	0.119	0.355	0.636	0.76	0.568	0.718	0.873	0.238	0.407	0	0.999	0.873	0.514	0.949	0.778	0.998	0.96	0.976	1	0.999	-1	0	0	0	0	0	0	0	0	0	0
An01g07560		Protein of unknown function	-0.059	-0.253	0.077	-0.126	0.035	-0.066	-0.367	-0.016	-0.037	0	0.067	0.007	0.925	0.742	0.556	0.407	0.858	0.57	0.506	0.682	0.693	1	0.444	0.934	0.959	0.826	na	na	na	na	0.673	na	na	na	na	na	0	0	0	0	0	0	0	0	0	0	0
An01g07570		Has domain(s) with predicted role in transmembrane transport and integral component of membrane localization	0.21	-0.769	-0.201	0.031	-0.075	-0.198	0.353	0.013	-0.113	-0.084	-0.13	-0.012	0.483	0.034	0.245	0.877	0.74	0.355	0.412	0.854	0.428	0.62	0.269	0.927	0.645	0.071	0.986	0.992	0.945	0.949	0.59	0.998	na	0.957	0.997	na	0	0	0	0	0	0	0	0	0	0	0
An01g07580		Ortholog(s) have tRNA (guanine-N7-)-methyltransferase activity, role in tRNA methylation and nucleolus, tRNA methyltransferase complex localization	0.643	0.157	0.119	0.117	-0.187	-0.167	0.38	0.016	0.202	0.304	0.112	0.08	0.013	0.608	0.48	0.558	0.401	0.433	0.038	0.875	0.133	0.023	0.388	0.54	0.04	0.719	0.999	0.955	0.819	0.97	0.105	0.998	0.681	0.235	1	0.999	0	1	0	0	0	0	0	0	0	0	0
An01g07590		Ortholog(s) have structural molecule activity	-0.285	0.109	-0.023	-0.187	-0.291	-0.119	0.061	-0.033	-0.014	-0.201	-0.072	0.042	0.335	0.712	0.891	0.351	0.189	0.572	0.824	0.748	0.934	0.266	0.625	0.784	0.508	0.803	0.999	0.885	0.629	0.988	0.902	0.998	0.994	0.803	1	0.999	0	0	0	0	0	0	0	0	0	0	0
An01g07600		Ortholog(s) have role in cellular response to biotic stimulus, cellular response to starvation and filamentous growth of a population of unicellular organisms in response to biotic stimulus, more	-0.372	-0.343	-0.19	-0.167	-0.152	-0.243	0.12	-0.121	-0.001	-0.105	-0.015	-0.101	0.033	0.055	0.139	0.246	0.31	0.155	0.461	0.227	0.993	0.414	0.901	0.415	0.085	0.108	0.885	0.809	0.762	0.835	0.634	0.998	0.999	0.901	1	0.999	0	0	0	0	0	0	0	0	0	0	0
An01g07615	#N/A	#N/A	0.323	-0.487	0.056	-0.233	-0.056	0.2	0.059	0.02	0.036	0.067	0.006	0.141	0.445	0.329	0.739	0.251	0.815	0.34	0.914	0.666	0.73	0.599	0.944	0.165	0.612	0.455	0.999	0.814	0.963	0.947	0.954	na	na	na	na	na	0	0	0	0	0	0	0	0	0	0	0
An01g07630	#N/A	#N/A	-0.05	-0.626	-0.13	-0.044	-0.423	0.075	-0.144	0.005	0.029	0.227	0.127	0.027	0.859	0.047	0.438	0.822	0.058	0.721	0.757	0.947	0.843	0.19	0.322	0.831	0.92	0.095	0.999	0.989	0.357	0.994	0.859	0.998	0.983	0.705	1	na	0	0	0	0	0	0	0	0	0	0	0
An01g07640		Ortholog(s) have dihydroceramidase activity, role in ceramide biosynthetic process, ceramide catabolic process and endoplasmic reticulum, fungal-type vacuole membrane localization	0.311	-0.351	0.191	0.041	-0.052	0.238	0.605	0.233	0.173	0.103	0.235	0.192	0.078	0.073	0.189	0.802	0.749	0.159	0.001	0.017	0.159	0.426	0.047	0.113	0.171	0.136	0.942	0.989	0.946	0.843	0.004	0.634	0.719	0.906	0.663	0.84	0	0	0	0	0	0	1	0	0	0	0
An01g07650		Ortholog(s) have mitochondrion localization	0.2	-0.098	0.065	-0.031	0.059	0.128	0.375	0.026	0.173	0.124	0.019	0.048	0.365	0.68	0.676	0.867	0.762	0.508	0.026	0.796	0.169	0.332	0.875	0.701	0.537	0.778	0.999	0.992	0.948	0.975	0.078	0.998	0.736	0.855	1	0.999	0	0	0	0	0	0	0	0	0	0	0
An01g07660		Ortholog(s) have cell surface localization	0.234	0.479	-0.042	-0.194	-0.375	-0.256	0.52	-0.031	-0.047	-0.069	-0.03	0.091	0.041	0	0.684	0.091	0.001	0.083	0	0.721	0.648	0.493	0.768	0.368	0.103	0.001	0.999	0.557	0.024	0.709	0	0.998	0.968	0.932	1	0.999	1	0	0	-1	0	0	1	0	0	0	0
An01g07670		Protein of unknown function	0.035	0.395	0.022	-0.782	-0.437	-0.448	0.46	0.006	-0.068	-0.099	-0.066	-0.103	0.926	0.272	0.898	0	0.067	0.03	0.287	0.932	0.64	0.561	0.583	0.408	0.959	0.393	0.999	0.009	0.386	0.448	0.465	0.998	na	0.95	1	na	0	0	-1	0	0	0	0	0	0	0	0
An01g07680		Protein of unknown function	0.53	1.874	-0.271	-0.674	-0.349	-0.635	2.571	-0.023	0.275	0.639	-0.088	-0.068	0	0	0.11	0	0.122	0	0	0.747	0.08	0.001	0.464	0.594	0.001	0	0.829	0.003	0.52	0.028	0	0.998	0.562	0.015	1	na	1	1	-1	0	-1	0	1	0	1	0	0
An01g07690		Protein of unknown function	0.205	0.664	0.036	-0.019	-0.009	0.022	0.224	-0.002	0.001	0.002	0.01	0.001	0.671	0.48	0.491	0.599	0.857	0.69	0.531	0.807	0.964	0.957	0.69	0.949	na	na	na	na	na	na	na	na	na	na	na	na	0	0	0	0	0	0	0	0	0	0	0
An01g07700		Protein with similarity to integral membrane protein pth11 of Magnaporthe grisea	-1.705	-3.315	0.475	-0.04	0.654	0.339	0.964	0.002	0.082	0.057	-0.018	0.005	0	0	0.002	0.828	0	0.074	0.079	0.914	0.26	0.487	0.598	0.909	0	0	0.087	0.989	0.012	0.673	0.186	na	na	na	na	na	-1	-1	0	1	0	0	0	0	0	0	0
An01g07710		Protein of unknown function	-0.134	-0.477	-0.011	-0.025	-0.028	-0.022	0.135	0.003	na	0.009	na	na	0.712	0.485	0.759	0.525	0.551	0.561	0.565	0.739	na	0.744	na	na	na	na	na	na	na	na	na	na	na	na	na	na	0	0	0	0	0	0	0	0	0	0	0
An01g07720		Has domain(s) with predicted O-methyltransferase activity, methyltransferase activity	0.205	1.295	-0.059	-0.146	-0.204	-0.044	-0.054	-0.004	-0.021	-0.031	-0.008	-0.008	0.72	0.048	0.656	0.351	0.294	0.765	0.896	0.802	0.568	0.419	0.793	0.815	0.829	0.096	na	0.885	na	na	na	na	na	na	na	na	0	0	0	0	0	0	0	0	0	0	0
An01g07730		Ortholog of A. fumigatus Af293 : Afu2g15330, A. niger CBS 513.88 : An09g02340, An01g14410, A. oryzae RIB40 : AO090012000320 and Aspergillus wentii : Aspwe1_0175772	0.408	1.377	-0.015	0.009	-0.027	-0.084	-0.712	-0.031	-0.044	0.008	-0.081	-0.09	0.536	0.078	0.866	0.941	0.847	0.241	0.189	0.396	0.638	0.942	0.234	0.2	0.692	0.143	na	na	na	na	na	na	na	na	na	na	0	0	0	0	0	0	0	0	0	0	0
An01g07740		Protein of unknown function	na	na	0.022	na	na	na	na	0.003	0.035	0.016	na	0.038	na	na	0.473	na	na	na	na	0.739	0.329	0.557	na	0.276	na	na	na	na	na	na	na	na	na	na	na	na	0	0	0	0	0	0	0	0	0	0	0
An01g07750		Ortholog(s) have cytosol, nucleus localization	0.582	0.134	-0.023	-0.1	0.065	0.157	0.074	-0.054	0.062	0.088	0.094	0.064	0.003	0.537	0.881	0.566	0.725	0.402	0.651	0.586	0.616	0.486	0.444	0.605	0.012	0.656	0.999	0.955	0.943	0.961	0.789	0.998	0.965	0.93	1	0.999	0	1	0	0	0	0	0	0	0	0	0
An01g07760		Has domain(s) with predicted iron ion binding, oxidoreductase activity, oxidoreductase activity, acting on paired donors, with incorporation or reduction of molecular oxygen and 2-oxoglutarate as one donor, more	0.92	1.18	0.045	0.113	0.17	0.017	1.764	0.032	0.057	0.161	0.048	0.017	0	0	0.777	0.536	0.371	0.93	0	0.677	0.711	0.371	0.71	0.898	0	0	0.999	0.95	0.803	0.999	0	0.998	0.968	0.884	1	na	1	1	0	0	0	0	1	0	0	0	0
An01g07765		Ortholog of Aspergillus niger ATCC 1015 : 35931-mRNA	0.488	-0.133	0.038	-0.041	-0.038	-0.04	0.665	-0.015	0.026	0.085	-0.018	-0.015	0.432	0.871	0.75	0.781	0.824	0.749	0.227	0.562	0.733	0.414	0.731	0.783	0.6	0.918	na	na	na	na	0.399	na	na	na	na	na	0	0	0	0	0	0	0	0	0	0	0
An01g07770		Ortholog of A. nidulans FGSC A4 : AN3671, A. oryzae RIB40 : AO090009000445, Aspergillus wentii : Aspwe1_0178345, Aspergillus sydowii : Aspsy1_0154302 and Aspergillus terreus NIH2624 : ATET_03123	-0.587	-1.59	0.079	-0.017	-0.091	0.226	-0.087	-0.002	-0.123	-0.111	0.001	0.077	0.036	0	0.622	0.93	0.663	0.267	0.613	0.982	0.337	0.399	0.991	0.53	0.093	0	0.999	0.995	0.925	0.937	0.761	0.998	0.892	0.893	1	0.999	-1	0	0	0	0	0	0	0	0	0	0
An01g07780		Protein of unknown function	-0.362	-0.249	-0.065	-0.042	-0.062	-0.083	0.342	-0.004	0.035	-0.005	0.013	-0.027	0.569	0.788	0.401	0.708	0.631	0.244	0.503	0.832	0.586	0.94	0.779	0.363	na	0.86	na	na	na	na	na	na	na	na	na	na	0	0	0	0	0	0	0	0	0	0	0
An01g07790		Ortholog of A. nidulans FGSC A4 : AN3670, A. fumigatus Af293 : Afu4g12380, A. oryzae RIB40 : AO090009000446, Aspergillus wentii : Aspwe1_0166560 and Aspergillus sydowii : Aspsy1_0032623	-0.824	-0.803	0.244	0.188	0.316	0.223	-0.066	0.125	-0.115	0.003	0.269	0.141	0	0.001	0.082	0.233	0.069	0.214	0.693	0.21	0.364	0.981	0.024	0.25	0.001	0.004	0.747	0.794	0.389	0.9	0.819	0.998	0.903	0.999	0.486	0.999	-1	-1	0	0	0	0	0	0	0	0	0
An01g07800		Protein of unknown function	-0.624	-0.769	0.166	-0.038	-0.102	-0.171	0.059	0.038	-0.097	0.055	0.085	0.119	0.092	0.04	0.335	0.856	0.658	0.424	0.851	0.699	0.559	0.769	0.563	0.443	0.194	0.082	0.999	0.992	0.923	0.969	0.919	0.998	0.96	0.983	1	0.999	0	0	0	0	0	0	0	0	0	0	0
An01g07810		Ortholog(s) have cytoplasm, nucleus localization	0.076	-0.469	-0.089	-0.276	-0.261	0.037	-0.181	-0.041	0.007	-0.199	-0.065	-0.07	0.646	0.01	0.493	0.071	0.093	0.823	0.276	0.674	0.955	0.117	0.59	0.573	0.777	0.024	0.999	0.499	0.453	0.994	0.455	0.998	0.994	0.589	1	0.999	-1	0	0	0	0	0	0	0	0	0	0
An01g07820		Has domain(s) with predicted zinc ion binding activity	-0.163	-0.55	0.05	-0.012	0.056	0.107	0.03	-0.063	-0.122	-0.046	-0.123	-0.048	0.414	0.008	0.72	0.939	0.738	0.546	0.856	0.527	0.332	0.719	0.315	0.705	0.584	0.021	0.999	0.996	0.945	0.982	0.922	0.998	0.887	0.976	1	0.999	-1	0	0	0	0	0	0	0	0	0	0
An01g07830		Ortholog of A. nidulans FGSC A4 : AN3667, A. fumigatus Af293 : Afu4g12410, A. oryzae RIB40 : AO090009000453, Aspergillus wentii : Aspwe1_0166557 and Aspergillus sydowii : Aspsy1_1055875	0.512	-1.69	-0.238	0.291	0.151	-0.127	-0.539	-0.025	-0.252	-0.161	-0.034	-0.209	0.219	0.004	0.135	0.169	0.52	0.521	0.173	0.781	0.116	0.386	0.806	0.149	0.374	0.011	na	0.71	0.877	0.977	0.327	0.998	0.646	0.89	1	0.93	-1	0	0	0	0	0	0	0	0	0	0
An01g07840		Ortholog of A. fumigatus Af293 : Afu2g17160, Afu3g13630, Afu7g00570, A. niger CBS 513.88 : An15g01210, An09g06230, An09g04210 and Neosartorya fischeri NRRL 181 : NFIA_095980	0.057	0.255	-0.028	0.004	0.249	-0.005	-0.453	-0.065	-0.04	-0.136	-0.063	-0.114	0.927	0.727	0.814	0.982	0.236	0.971	0.393	0.201	0.748	0.34	0.517	0.244	0.959	0.815	na	na	na	na	0.574	na	na	na	na	na	0	0	0	0	0	0	0	0	0	0	0
An01g07850		Ortholog(s) have role in DNA strand elongation involved in mitotic DNA replication, double-strand break repair via break-induced replication, mitotic DNA replication initiation	-0.724	-1.098	-0.244	-0.129	-0.264	-0.166	-0.029	-0.138	-0.091	-0.084	-0.158	-0.215	0.001	0	0.088	0.418	0.151	0.373	0.888	0.194	0.529	0.58	0.249	0.131	0.005	0	0.77	0.916	0.568	0.953	0.94	0.998	0.955	0.954	0.997	0.89	-1	-1	0	0	0	0	0	0	0	0	0
An01g07860		Ortholog(s) have Golgi apparatus, endoplasmic reticulum, fungal-type vacuole membrane localization	-0.619	-1.33	0.118	-0.061	0.135	-0.177	-1.669	-0.103	-0.461	0.294	-0.141	-0.235	0	0	0.231	0.557	0.184	0.231	0	0.126	0	0	0.09	0.004	0	0	0.978	0.955	0.62	0.917	0	0.998	0	0.001	0.828	0.107	-1	-1	0	0	0	0	-1	-1	1	0	0
An01g07870		Has domain(s) with predicted phospholipid binding activity	-0.168	-0.364	-0.073	0.101	0.117	-0.032	-0.31	-0.106	-0.177	-0.054	-0.204	-0.235	0.118	0.001	0.376	0.273	0.178	0.766	0.003	0.101	0.018	0.437	0.022	0.008	0.237	0.003	0.999	0.83	0.612	0.994	0.014	0.998	0.249	0.91	0.46	0.201	-1	0	0	0	0	0	-1	0	0	0	0
An01g07872		Protein of unknown function	0.093	-0.38	-0.035	-0.025	0.078	-0.022	-0.276	-0.001	0.008	0.224	0.023	0.005	0.409	0.002	0.714	0.804	0.448	0.862	0.086	0.987	0.942	0.045	0.851	0.966	0.579	0.007	0.999	0.989	0.848	0.995	0.198	0.998	0.994	0.356	1	0.999	-1	0	0	0	0	0	0	0	0	0	0
An01g07890		Conserved uORF present in the 5' region of the cpcA/An01g07900 gene; uORFs are capable of mediating translational repression of their downstream ORF	0.575	1.131	0.099	0.464	0.385	0.292	0.132	-0.03	0.021	-0.097	-0.139	0.036	0	0	0.265	0	0	0.015	0.176	0.608	0.756	0.101	0.057	0.608	0	0	0.993	0	0.003	0.314	0.331	0.998	0.972	0.551	0.721	0.999	1	1	1	1	0	0	0	0	0	0	0
An01g07900	cpcA	bZIP transcription factor; expression enhanced by maltose; the conserved upstream ORF (uORF), An01g07890, was identified in the 5' region of this gene	0.572	1.057	0.023	0.243	0.223	0.192	0.163	-0.052	0.015	-0.095	-0.045	-0.005	0	0	0.801	0.01	0.018	0.086	0.088	0.326	0.814	0.085	0.528	0.941	0	0	0.999	0.155	0.187	0.715	0.201	0.998	0.978	0.506	1	0.999	1	1	0	0	0	0	0	0	0	0	0
An01g07910		Asparagine synthase	-0.15	-0.049	-0.007	-0.025	0.063	0.036	0.016	0.033	-0.007	0.064	0.09	0.08	0.586	0.851	0.965	0.898	0.759	0.86	0.928	0.749	0.96	0.643	0.475	0.534	0.732	0.905	0.999	0.992	0.948	0.995	0.963	0.998	0.995	0.96	1	0.999	0	0	0	0	0	0	0	0	0	0	0
An01g07920		Ortholog of A. nidulans FGSC A4 : AN3678, A. fumigatus Af293 : Afu4g12490, A. oryzae RIB40 : AO090009000462, Aspergillus wentii : Aspwe1_0033898 and Aspergillus sydowii : Aspsy1_0046608	0.114	1.245	0.007	-0.037	-0.023	-0.045	0.139	-0.112	-0.03	-0.058	-0.036	-0.018	0.448	0	0.956	0.771	0.867	0.773	0.309	0.196	0.771	0.566	0.729	0.859	0.615	0	0.999	0.987	0.974	0.994	0.489	0.998	0.974	0.95	1	0.999	1	0	0	0	0	0	0	0	0	0	0
An01g07930		Protein of unknown function	0.155	0.603	0.046	0.307	-0.198	-0.028	-0.312	-0.026	-0.14	0.091	0.051	-0.045	0.593	0.038	0.784	0.118	0.38	0.894	0.309	0.796	0.398	0.616	0.729	0.773	0.738	0.078	0.999	0.611	0.807	0.997	0.489	0.998	0.918	0.957	1	0.999	0	0	0	0	0	0	0	0	0	0	0
An01g07940		Ortholog of Aspergillus flavus NRRL 3357 : AFL2T_10818, Aspergillus terreus NIH2624 : ATET_08826 and Aspergillus carbonarius ITEM 5010 : Acar5010_211921	7.482	1.726	-0.032	-0.076	-0.125	-0.075	-0.228	-0.014	0.001	-0.042	-0.027	-0.028	0	0.011	0.722	0.52	0.305	0.408	0.558	0.347	0.977	0.346	0.342	0.359	0	0.027	na	na	na	na	na	na	na	na	na	na	1	1	0	0	0	0	0	0	0	0	0
An01g07950		Ortholog of A. nidulans FGSC A4 : AN0021, A. fumigatus Af293 : Afu3g00630, A. niger CBS 513.88 : An14g07300, An01g11330, An06g02140 and A. oryzae RIB40 : AO090010000178, AO090026000311, AO090003000892	4.415	0.332	-0.014	-0.019	-0.022	0.049	na	0.003	na	0.009	na	na	0	0.703	0.564	0.599	0.622	0.457	na	0.739	na	0.744	na	na	0	na	na	na	na	na	na	na	na	na	na	na	0	1	0	0	0	0	0	0	0	0	0
An01g07960		Ortholog of Aspergillus carbonarius ITEM 5010 : Acar5010_512947	5.519	3.186	0.06	-0.023	-0.043	0.145	0.865	0.013	0.065	0.093	0.045	0.022	0	0	0.465	0.792	0.634	0.21	0.068	0.366	0.18	0.15	0.219	0.408	0	0	na	na	na	na	na	na	na	na	na	na	1	1	0	0	0	0	0	0	0	0	0
An01g07970		Ortholog of A. oryzae RIB40 : AO090023000003, Aspergillus tubingensis : Asptu1_0039704, Aspergillus kawachii : Aspka1_0172118 and Aspergillus acidus : Aspfo1_0039638	3.088	1.922	-0.189	-0.35	-0.228	-0.318	0.729	0.049	0.095	0.079	0.055	0.177	0	0	0.229	0.078	0.323	0.084	0.171	0.319	0.386	0.546	0.533	0.092	0	0	na	0.516	0.773	na	0.325	na	na	na	na	na	1	1	0	0	0	0	0	0	0	0	0
An01g07980		Ortholog of A. nidulans FGSC A4 : AN3680, A. fumigatus Af293 : Afu4g12500, Aspergillus wentii : Aspwe1_0033896, Aspergillus zonatus : Aspzo1_0129782 and Aspergillus carbonarius ITEM 5010 : Acar5010_005056	-0.746	-1.139	0.155	-0.138	-0.019	-0.238	-1.606	0.086	-0.482	0.335	0.129	0.23	0.044	0.003	0.368	0.51	0.934	0.268	0	0.405	0.004	0.056	0.384	0.135	0.109	0.008	0.999	0.943	0.987	0.937	0	0.998	0.082	0.4	1	0.903	-1	0	0	0	0	0	-1	0	0	0	0
An01g07990		Protein of unknown function	0.258	1.438	0.042	0.049	-0.052	0.023	0.599	-0.014	0.009	0.015	0.014	0.007	0.696	0.063	0.63	0.704	0.661	0.813	0.277	0.568	0.903	0.864	0.802	0.913	0.811	0.121	na	na	na	na	0.455	na	na	na	na	na	0	0	0	0	0	0	0	0	0	0	0
An01g08000		Ortholog of A. niger CBS 513.88 : An08g12200, Aspergillus flavus NRRL 3357 : AFL2T_08825, Neosartorya fischeri NRRL 181 : NFIA_005170 and Aspergillus wentii : Aspwe1_0161656	-0.775	-0.438	0.166	0.108	0.117	-0.155	-0.262	0.01	-0.045	0.153	-0.037	0.086	0	0.008	0.161	0.458	0.395	0.339	0.047	0.905	0.65	0.099	0.716	0.392	0	0.02	0.9	0.927	0.816	0.947	0.125	0.998	0.968	0.547	1	0.999	-1	-1	0	0	0	0	0	0	0	0	0
An01g08010		Ortholog(s) have role in cellular iron ion homeostasis and fungal-type vacuole membrane localization	2.022	1.205	0.109	0.392	0.395	0.115	1.108	0.001	-0.092	0.165	0.028	-0.117	0	0	0.437	0.017	0.009	0.506	0.045	0.991	0.578	0.356	0.851	0.449	0	0	0.999	0.218	0.123	0.975	0.121	0.998	0.96	0.871	1	0.999	1	1	0	0	0	0	0	0	0	0	0
An01g08020		Ortholog of A. nidulans FGSC A4 : AN10460, A. fumigatus Af293 : Afu4g12540, Neosartorya fischeri NRRL 181 : NFIA_103760, Aspergillus wentii : Aspwe1_0100481 and Aspergillus clavatus NRRL 1 : ACLA_051540	0.412	-0.427	0.025	0.037	0.006	-0.106	0.755	0.077	-0.137	0.678	0.289	0.191	0.477	0.565	0.853	0.824	0.973	0.374	0.03	0.382	0.392	0	0.046	0.199	0.641	0.681	na	0.989	na	na	0.087	0.998	0.916	0.007	0.662	0.987	0	0	0	0	0	0	0	0	1	0	0
An01g08030		Ortholog(s) have extracellular region localization	0.049	4.19	0.013	0.003	-0.023	0.053	1.89	-0.005	-0.008	0.001	0.008	0.026	0.904	0	0.732	0.945	0.619	0.422	0.001	0.584	0.79	0.981	0.796	0.518	na	0	na	na	na	na	0.003	na	na	na	na	na	1	0	0	0	0	0	1	0	0	0	0
An01g08040		Has domain(s) with predicted RNA polymerase II transcription cofactor activity, role in regulation of transcription from RNA polymerase II promoter and mediator complex localization	-0.106	-0.198	-0.017	0.054	0.08	0.017	-0.097	0.015	-0.059	-0.074	-0.04	0.003	0.449	0.187	0.883	0.671	0.554	0.904	0.497	0.865	0.579	0.489	0.705	0.976	0.616	0.293	0.999	0.976	0.887	0.997	0.665	0.998	0.96	0.931	1	0.999	0	0	0	0	0	0	0	0	0	0	0
An01g08050	uaY	Positive transcriptional regulator of purine utilization	-0.176	-0.116	-0.049	0.009	-0.057	0	-0.117	0.066	-0.003	-0.001	-0.141	-0.077	0.284	0.457	0.669	0.944	0.656	0.997	0.455	0.487	0.977	0.996	0.231	0.51	0.45	0.582	0.999	0.996	0.922	1	0.63	0.998	0.997	0.999	0.992	0.999	0	0	0	0	0	0	0	0	0	0	0
An01g08060		Has domain(s) with predicted DNA binding, RNA polymerase II transcription factor activity, sequence-specific DNA binding, zinc ion binding activity and role in regulation of transcription, DNA-templated, transcription, DNA-templated	0.629	-1.162	-0.123	0.097	-0.068	-0.031	-0.819	0.038	-0.135	-0.122	-0.148	-0.113	0	0	0.263	0.412	0.587	0.831	0	0.663	0.202	0.257	0.16	0.296	0	0	0.993	0.914	0.899	0.994	0	0.998	0.778	0.796	0.954	0.999	-1	1	0	0	0	0	-1	0	0	0	0
An01g08070		Protein of unknown function	1.099	0.403	0.16	-0.312	-0.241	-0.232	0.014	-0.029	-0.112	-0.009	0.015	0.033	0	0.043	0.266	0.07	0.186	0.218	0.979	0.57	0.305	0.95	0.876	0.753	0	0.088	0.994	0.495	0.623	0.904	0.989	na	na	0.999	1	na	0	1	0	0	0	0	0	0	0	0	0
An01g08080		Ortholog(s) have intracellular localization	1.142	0.257	0.058	-0.095	-0.054	-0.066	0.351	-0.043	0.019	0.506	0.172	0.16	0	0.03	0.508	0.395	0.658	0.569	0.294	0.63	0.907	0.006	0.24	0.293	0	0.064	0.999	0.904	0.923	0.987	0.472	0.998	0.992	0.097	0.997	0.999	0	1	0	0	0	0	0	0	0	0	0
An01g08090		Phosphoribosylaminoimidazole carboxylase	0.94	0.222	-0.088	-0.083	-0.216	0.267	0.258	-0.015	-0.04	0.095	0.042	0.04	0	0.223	0.527	0.591	0.195	0.117	0.073	0.86	0.708	0.331	0.693	0.709	0	0.336	0.999	0.96	0.639	0.779	0.174	0.998	0.968	0.854	1	0.999	0	1	0	0	0	0	0	0	0	0	0
An01g08100		Ortholog of A. nidulans FGSC A4 : AN3625, A. fumigatus Af293 : Afu4g12610, A. oryzae RIB40 : AO090009000332, Aspergillus wentii : Aspwe1_0216634 and Aspergillus sydowii : Aspsy1_0046675	-0.401	-0.517	0.055	-0.206	0.019	0.11	-0.05	-0.013	-0.038	-0.089	0.049	-0.001	0.056	0.015	0.697	0.233	0.915	0.541	0.765	0.892	0.754	0.486	0.683	0.995	0.132	0.036	0.999	0.794	0.984	0.981	0.864	0.998	0.971	0.93	1	0.999	-1	0	0	0	0	0	0	0	0	0	0
An01g08110		Ortholog(s) have cation-transporting ATPase activity, copper ion binding activity and role in cellular iron ion homeostasis, copper ion export, pigment metabolic process involved in developmental pigmentation	0.166	-0.181	-0.099	-0.244	-0.152	-0.031	-0.527	0.021	-0.216	-0.154	-0.032	-0.009	0.137	0.13	0.291	0.016	0.137	0.805	0	0.808	0.041	0.137	0.77	0.932	0.263	0.217	0.999	0.213	0.547	0.994	0.001	0.998	0.39	0.623	1	0.999	0	0	0	0	0	0	-1	0	0	0	0
An01g08120		Ortholog(s) have role in cleistothecium development, conidiophore development, conidium formation, entrainment of circadian clock by photoperiod, protein deneddylation, regulation of growth rate and COP9 signalosome localization	0.296	0.271	-0.069	-0.02	-0.117	-0.014	0.153	-0.063	-0.052	-0.227	-0.074	-0.091	0.048	0.097	0.578	0.894	0.437	0.933	0.345	0.524	0.669	0.096	0.537	0.457	0.117	0.171	0.999	0.992	0.843	0.999	0.526	0.998	0.968	0.539	1	0.999	0	0	0	0	0	0	0	0	0	0	0
An01g08130		Ortholog(s) have role in cellular bud site selection and cellular bud neck, endoplasmic reticulum localization	-0.134	-0.61	0.035	0.049	0.288	0.467	-0.619	-0.003	-0.183	-0.06	-0.058	-0.165	0.442	0.001	0.791	0.737	0.062	0.004	0	0.971	0.108	0.597	0.612	0.155	0.61	0.005	0.999	0.983	0.37	0.13	0.001	0.998	0.629	0.954	1	0.944	-1	0	0	0	0	0	-1	0	0	0	0
An01g08140		Protein of unknown function	-0.36	-0.54	0.048	0.087	0.059	0.249	-0.434	0.038	0.023	-0.077	0.121	-0.131	0.301	0.133	0.78	0.675	0.796	0.247	0.167	0.702	0.891	0.675	0.415	0.398	0.471	0.221	0.999	0.976	0.958	0.926	0.319	0.998	0.99	0.968	1	0.999	0	0	0	0	0	0	0	0	0	0	0
An01g08150		Has domain(s) with predicted oxidoreductase activity and role in metabolic process	0.139	0.964	-0.174	-0.103	-0.307	-0.29	-0.177	0.261	0.016	0.128	0.002	0.002	0.489	0	0.254	0.538	0.098	0.136	0.446	0.014	0.915	0.426	0.987	0.99	0.651	0	0.992	0.951	0.466	0.805	0.622	0.574	0.992	0.906	1	0.999	1	0	0	0	0	0	0	0	0	0	0
An01g08160		Ortholog(s) have H3 histone acetyltransferase activity, lysine-acetylated histone binding activity	-0.306	-0.04	-0.102	-0.075	-0.063	-0.198	-0.28	0.123	0.057	0.105	0.151	0.176	0.07	0.81	0.428	0.596	0.694	0.225	0.078	0.192	0.621	0.379	0.186	0.122	0.157	0.877	0.999	0.961	0.935	0.911	0.185	0.998	0.967	0.887	0.97	0.861	0	0	0	0	0	0	0	0	0	0	0
An01g08170		Protein similar to DNA repair endonuclease RAD1 of S. pombe; expression induced by tunicamycin and DTT	0.103	0.186	-0.247	-0.362	-0.17	0.059	-0.69	-0.016	-0.119	-0.069	0.034	-0.004	0.639	0.449	0.118	0.048	0.375	0.76	0	0.864	0.293	0.528	0.758	0.97	0.771	0.574	0.847	0.414	0.805	0.994	0	0.998	0.873	0.943	1	0.999	0	0	0	0	0	0	-1	0	0	0	0
An01g08180		Ortholog(s) have ATPase activity, G-quadruplex DNA binding, adenylate kinase activity, double-stranded telomeric DNA binding, single-stranded telomeric DNA binding activity	0.037	-0.043	0.163	-0.131	-0.157	-0.268	0.382	-0.327	-0.104	-0.308	-0.409	-0.481	0.833	0.82	0.205	0.375	0.313	0.193	0.007	0	0.346	0.005	0	0	0.904	0.885	0.956	0.896	0.764	0.878	0.028	0.049	0.895	0.087	0.023	0.003	0	0	0	0	0	0	1	0	0	-1	-1
An01g08190		Protein of unknown function	-1.224	-0.903	0.251	0.193	0.479	0.003	0.348	-0.069	-0.042	0.05	0.019	-0.032	0.011	0.055	0.149	0.364	0.043	0.987	0.338	0.406	0.794	0.789	0.893	0.824	0.034	0.107	0.893	0.887	0.303	0.999	0.518	0.998	0.975	0.983	1	0.999	0	-1	0	0	0	0	0	0	0	0	0
An01g08200		Protein of unknown function	0.206	0.862	-0.051	0.075	-0.096	-0.057	-0.003	0	-0.006	0.027	-0.005	-0.005	0.756	0.3	0.526	0.574	0.396	0.499	0.99	0.979	0.793	0.555	0.783	0.809	0.852	0.425	na	na	na	na	na	na	na	na	na	na	0	0	0	0	0	0	0	0	0	0	0
An01g08210		Ortholog(s) have protein heterodimerization activity, sequence-specific DNA binding activity	-0.762	-0.7	-0.025	-0.181	0.039	-0.054	-0.156	-0.007	-0.18	0.117	-0.001	-0.039	0.004	0.008	0.875	0.339	0.839	0.787	0.46	0.947	0.235	0.44	0.995	0.784	0.016	0.021	0.999	0.877	0.968	0.994	0.633	0.998	0.822	0.911	1	0.999	-1	-1	0	0	0	0	0	0	0	0	0
An01g08220		Ortholog(s) have cytosol, nucleus localization	1.153	-1.229	0.053	0.112	0.198	-0.056	-0.161	-0.025	-0.072	-0.127	0.031	-0.062	0	0	0.742	0.553	0.328	0.791	0.221	0.775	0.474	0.199	0.76	0.53	0	0.001	0.999	0.955	0.777	0.994	0.391	0.998	0.946	0.722	1	0.999	-1	1	0	0	0	0	0	0	0	0	0
An01g08230		Has domain(s) with predicted tRNA (adenine-N1-)-methyltransferase activity, role in tRNA methylation and tRNA (m1A) methyltransferase complex localization	-0.006	-0.01	-0.026	-0.076	-0.085	-0.088	-0.127	-0.044	-0.033	0.021	-0.06	-0.1	0.979	0.967	0.871	0.687	0.673	0.661	0.503	0.673	0.812	0.882	0.647	0.466	0.988	0.98	0.999	0.976	0.929	0.991	0.671	0.998	0.977	0.994	1	0.999	0	0	0	0	0	0	0	0	0	0	0
An01g08240		Ortholog(s) have role in deadenylation-dependent decapping of nuclear-transcribed mRNA and cytosol, nucleus localization	0.172	-0.479	-0.036	-0.017	-0.066	0.169	-0.151	0.007	0.06	0.022	-0.037	-0.015	0.169	0.001	0.739	0.885	0.592	0.271	0.262	0.928	0.537	0.821	0.717	0.881	0.309	0.002	0.999	0.992	0.901	0.937	0.439	0.998	0.957	0.989	1	0.999	-1	0	0	0	0	0	0	0	0	0	0
An01g08250		Protein of unknown function	0.109	-0.204	0.001	-0.141	0.047	0.139	0.062	0.055	0.157	0.122	0.022	-0.054	0.688	0.495	0.996	0.474	0.828	0.502	0.827	0.59	0.336	0.506	0.881	0.728	0.807	0.617	1	0.931	0.965	0.975	0.904	0.998	0.892	0.936	1	0.999	0	0	0	0	0	0	0	0	0	0	0
An01g08260		Protein of unknown function	-1.53	-0.625	-0.115	-0.12	-0.047	-0.02	0.29	0.021	-0.013	0.085	0.028	-0.009	0.02	0.39	0.369	0.481	0.805	0.9	0.597	0.641	0.891	0.508	0.726	0.913	0.056	0.518	na	0.933	na	na	0.747	na	na	na	na	na	0	0	0	0	0	0	0	0	0	0	0
An01g08265		Protein of unknown function	-1.109	0.098	-0.031	-0.13	0.03	-0.059	0.456	-0.001	-0.023	-0.004	-0.007	-0.029	0.061	0.864	0.839	0.503	0.896	0.742	0.39	0.971	0.662	0.953	0.853	0.443	0.141	0.914	na	0.941	0.982	na	na	na	na	na	na	na	0	0	0	0	0	0	0	0	0	0	0
An01g08270		Protein of unknown function	-0.65	-0.576	-0.084	-0.614	-0.272	-0.453	0.297	0.107	0.046	0.068	0.041	0.026	0.032	0.052	0.617	0.003	0.229	0.033	0.543	0.126	0.735	0.674	0.715	0.823	0.084	0.103	0.999	0.06	0.68	0.468	0.704	0.998	na	0.968	1	na	0	0	0	0	0	0	0	0	0	0	0
An01g08280		Has domain(s) with predicted methyltransferase activity and role in metabolic process	-0.445	-0.975	-0.005	-0.248	0.048	-0.095	-0.571	-0.078	-0.147	-0.103	-0.082	-0.08	0.012	0	0.971	0.089	0.734	0.552	0.002	0.444	0.26	0.441	0.517	0.537	0.037	0	0.999	0.551	0.945	0.984	0.009	0.998	0.849	0.911	1	0.999	-1	-1	0	0	0	0	-1	0	0	0	0
An01g08290		Ortholog of A. nidulans FGSC A4 : AN11716, A. fumigatus Af293 : Afu4g12770, Neosartorya fischeri NRRL 181 : NFIA_103550, Aspergillus wentii : Aspwe1_0215732 and Aspergillus clavatus NRRL 1 : ACLA_051750	-0.178	-0.696	-0.098	-0.014	0.323	-0.181	0.42	0.031	0.035	0.119	0.206	0.098	0.676	0.153	0.565	0.948	0.175	0.37	0.41	0.59	0.783	0.444	0.07	0.389	0.798	0.249	0.999	0.996	0.607	0.953	0.589	na	na	0.911	0.78	na	0	0	0	0	0	0	0	0	0	0	0
An01g08300		Ortholog of A. nidulans FGSC A4 : AN3599, A. fumigatus Af293 : Afu4g12780, Aspergillus wentii : Aspwe1_0033856, Aspergillus sydowii : Aspsy1_0133560 and Aspergillus terreus NIH2624 : ATET_03160	-0.348	-0.701	0.021	-0.082	0.087	0.052	-0.246	-0.164	-0.287	-0.249	-0.1	-0.285	0.137	0.004	0.891	0.649	0.638	0.788	0.116	0.095	0.017	0.043	0.402	0.017	0.263	0.012	0.999	0.972	0.917	0.994	0.246	0.998	0.239	0.346	1	0.329	-1	0	0	0	0	0	0	0	0	0	0
An01g08310		Ortholog(s) have role in carbon utilization	-0.023	0.197	-0.044	-0.064	0.001	0.08	-0.075	0.057	0.034	-0.048	-0.009	0.09	0.827	0.097	0.637	0.52	0.989	0.499	0.51	0.402	0.669	0.523	0.918	0.272	0.9	0.171	0.999	0.943	0.998	0.975	0.676	0.998	0.968	0.942	1	0.999	0	0	0	0	0	0	0	0	0	0	0
An01g08360		Ortholog of Aspergillus tubingensis : Asptu1_0027712, Aspergillus brasiliensis : Aspbr1_0052726, Aspergillus flavus NRRL 3357 : AFL2T_10416 and Aspergillus acidus : Aspfo1_0076836	-0.165	-0.555	-0.006	-0.036	-0.045	-0.015	0.004	-0.002	-0.006	-0.007	-0.005	-0.005	0.74	0.522	0.907	0.54	0.446	0.788	0.987	0.807	0.793	0.802	0.783	0.809	na	na	na	na	na	na	na	na	na	na	na	na	0	0	0	0	0	0	0	0	0	0	0
An01g08370		Ortholog of Aspergillus brasiliensis : Aspbr1_0458557 and Aspergillus acidus : Aspfo1_0202071	0.007	-0.162	-0.008	-0.009	-0.01	-0.007	na	na	na	na	na	na	0.982	0.802	0.739	0.803	0.822	0.839	na	na	na	na	na	na	na	na	na	na	na	na	na	na	na	na	na	na	0	0	0	0	0	0	0	0	0	0	0
An01g08380		Ortholog(s) have mitochondrion localization	0.04	-0.447	0.031	0.044	-0.339	-0.294	-0.18	-0.076	-0.003	0.237	0.149	0.099	0.897	0.188	0.859	0.831	0.148	0.171	0.414	0.475	0.985	0.117	0.275	0.485	0.941	0.293	0.999	0.99	0.565	0.861	0.592	0.998	0.998	0.589	1	0.999	0	0	0	0	0	0	0	0	0	0	0
An01g08390		Ortholog of A. nidulans FGSC A4 : AN3595, A. fumigatus Af293 : Afu4g12810, A. oryzae RIB40 : AO090009000310, Aspergillus wentii : Aspwe1_0033850 and Aspergillus sydowii : Aspsy1_0032688	0.379	-0.214	0.049	-0.301	-0.013	0.074	-0.239	0.009	0.01	0.218	0.079	0.186	0.124	0.405	0.759	0.114	0.951	0.719	0.181	0.929	0.938	0.079	0.508	0.122	0.244	0.533	0.999	0.605	0.991	0.994	0.337	0.998	0.994	0.482	1	0.859	0	0	0	0	0	0	0	0	0	0	0
An01g08400		Ortholog(s) have phosphatidylinositol-3-phosphate binding, protein transporter activity	-0.122	-0.129	-0.005	-0.059	-0.052	0.012	-0.316	0.064	0.014	-0.053	0.092	0.049	0.349	0.356	0.961	0.615	0.671	0.93	0.01	0.37	0.863	0.504	0.284	0.548	0.521	0.485	0.999	0.967	0.928	0.999	0.036	0.998	0.986	0.935	1	0.999	0	0	0	0	0	0	-1	0	0	0	0
An01g08410		Ortholog(s) have methylthioribulose 1-phosphate dehydratase activity, role in L-methionine biosynthetic process from methylthioadenosine and cytosol, nucleus localization	0.413	0.711	-0.039	-0.24	-0.304	0.125	0.028	-0.04	-0.054	0.107	-0.012	0.09	0.002	0	0.736	0.068	0.028	0.396	0.823	0.632	0.573	0.252	0.899	0.341	0.009	0	0.999	0.487	0.241	0.959	0.902	0.998	0.96	0.789	1	0.999	1	1	0	0	0	0	0	0	0	0	0
An01g08420	clxA	Putative calnexin, integral membrane ER chaperone; expression enhanced by maltose; expression induced by tunicamycin and DTT	0.848	0.495	-0.077	0.024	-0.059	0.181	-1.581	0.006	-0.129	-0.224	0.009	-0.07	0	0	0.423	0.81	0.546	0.18	0	0.909	0.042	0	0.909	0.333	0	0	0.999	0.989	0.885	0.864	0	0.998	0.398	0.001	1	0.999	1	1	0	0	0	0	-1	0	-1	0	0
An01g08430		Ortholog(s) have mitochondrion localization	0.11	-0.564	0.014	0.136	0.09	0.093	-1.169	0.007	-0.129	-0.125	-0.074	0.039	0.257	0	0.871	0.151	0.332	0.463	0	0.939	0.233	0.263	0.493	0.737	0.421	0	0.999	0.68	0.781	0.975	0	0.998	0.819	0.799	1	0.999	-1	0	0	0	0	0	-1	0	0	0	0
An01g08440		Ortholog of A. nidulans FGSC A4 : AN3590, AN7906, A. fumigatus Af293 : Afu4g12880, A. oryzae RIB40 : AO090009000315 and Aspergillus wentii : Aspwe1_0033843	0.766	0.282	-0.279	-0.185	-0.365	-0.286	-0.378	0.04	0.094	-0.067	0.159	0.122	0	0.056	0.019	0.166	0.011	0.077	0.016	0.649	0.367	0.532	0.14	0.258	0	0.109	0.373	0.706	0.14	0.685	0.053	0.998	0.906	0.945	0.931	0.999	0	1	0	0	0	0	0	0	0	0	0
An01g08450		Ortholog(s) have role in nuclear migration	-0.07	-0.087	-0.004	-0.193	-0.259	0.069	-0.198	0.028	-0.047	-0.086	0.053	0.035	0.757	0.702	0.982	0.293	0.178	0.721	0.254	0.782	0.719	0.521	0.67	0.778	0.853	0.795	0.999	0.842	0.612	0.994	0.43	0.998	0.968	0.941	1	0.999	0	0	0	0	0	0	0	0	0	0	0
An01g08460		Ortholog(s) have alpha-1,6-mannosyltransferase activity, role in dolichol-linked oligosaccharide biosynthetic process, protein glycosylation and endoplasmic reticulum localization	0.341	0.366	-0.157	0.078	-0.007	0.05	-0.365	0.145	0.023	-0.108	0.089	0.016	0.088	0.081	0.302	0.642	0.968	0.807	0.112	0.172	0.874	0.505	0.523	0.911	0.188	0.148	0.999	0.972	0.994	0.994	0.241	0.998	0.986	0.935	1	0.999	0	0	0	0	0	0	0	0	0	0	0
An01g08465		Ortholog(s) have role in ER to Golgi vesicle-mediated transport and ER to Golgi transport vesicle, endoplasmic reticulum membrane, integral component of Golgi membrane localization	0.383	0.101	-0.043	-0.34	-0.134	-0.174	0.087	0.023	0.211	0.118	0.085	-0.115	0.104	0.686	0.788	0.084	0.538	0.403	0.673	0.827	0.138	0.436	0.533	0.417	0.214	0.782	0.999	0.535	0.881	0.961	0.804	0.998	0.691	0.91	1	0.999	0	0	0	0	0	0	0	0	0	0	0
An01g08470		Putative ubiquitin carboxyl-terminal hydrolase; predicted role in carbon catabolite repression of transcription	-0.318	-2.033	0.18	0.135	0.304	0.173	-1.039	0.015	-0.11	-0.049	-0.075	-0.012	0.011	0	0.068	0.196	0.003	0.178	0	0.859	0.274	0.618	0.474	0.903	0.035	0	0.707	0.749	0.058	0.861	0	0.998	0.857	0.957	1	0.999	-1	-1	0	0	0	0	-1	0	0	0	0
An01g08490		Ortholog(s) have cytosol localization	0.93	-0.253	-0.184	-0.034	-0.401	0.076	0.158	-0.016	-0.094	0.091	0.132	0.061	0	0.078	0.089	0.774	0.001	0.578	0.18	0.828	0.299	0.25	0.136	0.481	0	0.143	0.772	0.987	0.031	0.989	0.337	0.998	0.873	0.786	0.925	0.999	0	1	0	-1	0	0	0	0	0	0	0
An01g08500		Ortholog(s) have mitochondrion localization	0.118	-0.415	-0.112	-0.049	-0.247	0.225	-0.434	0.039	-0.037	0.053	-0.003	-0.053	0.535	0.042	0.438	0.771	0.156	0.196	0.007	0.678	0.743	0.634	0.975	0.633	0.691	0.086	0.999	0.987	0.577	0.879	0.027	0.998	0.969	0.959	1	0.999	0	0	0	0	0	0	-1	0	0	0	0
An01g08510		Ortholog of A. nidulans FGSC A4 : AN3585, A. fumigatus Af293 : Afu4g12940, A. oryzae RIB40 : AO090009000293, Neosartorya fischeri NRRL 181 : NFIA_103400 and Aspergillus versicolor : Aspve1_0862034	0.383	-1.289	-0.418	-0.257	-0.509	-0.61	-0.595	-0.091	-0.589	-0.213	0.028	-0.027	0.129	0	0.014	0.179	0.02	0.004	0.011	0.393	0	0.189	0.84	0.85	0.252	0	0.319	0.72	0.196	0.122	0.038	0.998	0.006	0.705	1	0.999	-1	0	0	0	0	0	-1	-1	0	0	0
An01g08520	atg24	Sorting nexin; predicted role in autophagy	-0.002	0.096	-0.005	-0.02	-0.03	0.042	0.206	-0.112	-0.104	-0.047	0.078	0.019	0.985	0.475	0.961	0.86	0.815	0.762	0.123	0.205	0.322	0.65	0.451	0.857	0.991	0.598	0.999	0.992	0.963	0.994	0.257	0.998	0.881	0.961	1	0.999	0	0	0	0	0	0	0	0	0	0	0
An01g08530	kexB	Putative kexin; furin-type endoprotease; endoproteolytic proprotein processing enzyme; processes dibasic cleavage sites in target proteins destined for secretory pathway; required for maturation of glucoamylase	-0.111	-0.182	-0.105	-0.101	0.046	0.013	-0.652	-0.009	-0.041	-0.11	-0.043	0.036	0.422	0.233	0.358	0.427	0.715	0.931	0	0.908	0.674	0.273	0.658	0.709	0.591	0.348	0.999	0.917	0.94	0.999	0	0.998	0.968	0.809	1	0.999	0	0	0	0	0	0	-1	0	0	0	0
An01g08540		Has domain(s) with predicted FAD binding, oxidoreductase activity and role in metabolic process	0.556	-0.79	-0.045	0.022	0.027	-0.04	0.132	-0.006	-0.016	-0.019	-0.012	-0.013	0.393	0.385	0.293	0.81	0.796	0.428	0.743	0.529	0.518	0.529	0.524	0.54	na	na	na	na	na	na	na	na	na	na	na	na	0	0	0	0	0	0	0	0	0	0	0
An01g08550		Has domain(s) with predicted role in transmembrane transport and integral component of membrane localization	-0.033	0.683	-0.135	-0.164	-0.157	-0.079	0.622	-0.144	-0.165	-0.298	-0.251	-0.071	0.945	0.12	0.395	0.409	0.501	0.672	0.068	0.076	0.303	0.104	0.064	0.631	0.969	0.205	na	0.913	0.871	0.993	0.166	0.998	0.873	0.56	0.76	0.999	0	0	0	0	0	0	0	0	0	0	0
An01g08560		Ortholog of A. nidulans FGSC A4 : AN3582, A. fumigatus Af293 : Afu4g12980, Aspergillus wentii : Aspwe1_0047266, Aspergillus sydowii : Aspsy1_0032701 and Aspergillus terreus NIH2624 : ATET_03180	-0.778	-0.583	0.085	0.104	0.073	0.136	-0.337	0.096	-0.168	0.223	0.108	0.179	0	0.001	0.468	0.452	0.592	0.374	0.011	0.238	0.094	0.014	0.263	0.056	0	0.002	0.999	0.925	0.9	0.953	0.04	0.998	0.596	0.171	0.997	0.624	-1	-1	0	0	0	0	-1	0	0	0	0
An01g08570	trxB	Thioredoxin reductase; induced by growth on starch and lactate	1.443	-0.061	-0.168	0.132	-0.077	-0.045	-0.432	-0.055	-0.161	-0.172	-0.136	-0.091	0	0.752	0.245	0.425	0.649	0.798	0	0.39	0.039	0.014	0.098	0.252	0	0.833	0.986	0.916	0.92	0.994	0	0.998	0.384	0.171	0.845	0.999	0	1	0	0	0	0	-1	0	0	0	0
An01g08580		Ortholog(s) have histone demethylase activity (H3-K9 specific), nucleosome binding activity	-0.185	-0.592	-0.06	-0.213	-0.075	-0.018	-0.173	0.008	0.03	0.037	0.038	-0.06	0.222	0	0.612	0.106	0.583	0.906	0.298	0.933	0.808	0.769	0.748	0.622	0.377	0.001	0.999	0.591	0.899	0.997	0.478	0.998	0.977	0.983	1	0.999	-1	0	0	0	0	0	0	0	0	0	0
An01g08590		Ortholog(s) have role in mitotic spindle elongation, vesicle-mediated transport and integral component of Golgi membrane localization	-0.015	0.199	0.091	0.058	0.114	0.163	0.159	-0.059	0.097	-0.18	-0.072	-0.017	0.915	0.185	0.433	0.65	0.42	0.284	0.228	0.5	0.339	0.083	0.486	0.865	0.952	0.291	0.999	0.972	0.832	0.941	0.4	0.998	0.894	0.497	1	0.999	0	0	0	0	0	0	0	0	0	0	0
An01g08600		Has domain(s) with predicted nucleic acid binding, zinc ion binding activity	0.123	0.543	0.084	0.194	0.243	0.218	-0.205	0.1	0.001	0.027	0.016	0.101	0.28	0	0.401	0.068	0.024	0.088	0.147	0.254	0.991	0.799	0.879	0.336	0.447	0	0.999	0.487	0.22	0.719	0.291	0.998	0.999	0.985	1	0.999	1	0	0	0	0	0	0	0	0	0	0
An01g08610		Mitochondrial citrate lyase	-0.149	0.173	-0.26	-0.041	-0.202	0.117	-0.195	0.004	0.019	-0.123	-0.089	-0.078	0.572	0.491	0.116	0.828	0.333	0.566	0.458	0.973	0.905	0.48	0.544	0.609	0.721	0.614	0.846	0.989	0.781	0.987	0.632	0.998	0.992	0.928	1	0.999	0	0	0	0	0	0	0	0	0	0	0
An01g08620		Ortholog(s) have role in vesicle-mediated transport and endoplasmic reticulum, integral component of Golgi membrane localization	0.218	0.198	-0.06	-0.016	0.035	0.077	-0.138	0.096	0.186	0.069	0.224	0.031	0.186	0.23	0.638	0.91	0.816	0.659	0.417	0.334	0.127	0.588	0.072	0.802	0.332	0.345	0.999	0.992	0.963	0.99	0.596	0.998	0.671	0.954	0.786	0.999	0	0	0	0	0	0	0	0	0	0	0
An01g08630		Has domain(s) with predicted UDP-N-acetylmuramate dehydrogenase activity, flavin adenine dinucleotide binding, oxidoreductase activity, acting on CH-OH group of donors activity and role in oxidation-reduction process	0.543	0.948	-0.412	-0.404	-0.621	-0.082	1.589	0.012	0.046	0.06	-0.001	0.032	0.068	0.001	0.018	0.056	0.009	0.702	0.004	0.543	0.392	0.347	0.978	0.458	0.154	0.003	0.364	0.447	0.118	0.994	0.017	na	na	na	na	na	1	0	0	0	0	0	1	0	0	0	0
An01g08640		Has domain(s) with predicted hydroxymethylbilane synthase activity and role in tetrapyrrole biosynthetic process	0.578	0.246	-0.157	-0.05	-0.023	-0.238	0.04	0.13	0.093	0.314	0.245	0.184	0.171	0.606	0.329	0.81	0.919	0.208	0.807	0.189	0.448	0.01	0.037	0.126	0.311	0.717	na	0.989	0.984	0.895	0.892	0.998	0.943	0.135	0.593	0.877	0	0	0	0	0	0	0	0	0	0	0
An01g08650		Ortholog of Aspergillus tubingensis : Asptu1_0073696, Aspergillus glaucus : Aspgl1_0047246, Aspergillus acidus : Aspfo1_0696281 and Aspergillus wentii : Aspwe1_0053738	-2.341	-0.862	-0.06	-0.064	0.001	-0.301	1.845	0.001	0.024	-0.039	-0.022	-0.011	0	0.035	0.73	0.763	0.997	0.16	0.001	0.963	0.735	0.568	0.627	0.826	0	0.073	0.999	0.987	0.999	0.843	0.003	na	na	na	na	na	0	-1	0	0	0	0	1	0	0	0	0
An01g08660		Protein of unknown function	-0.825	1.436	0.285	0.12	0.083	0.067	1.535	-0.037	-0.059	-0.181	-0.007	-0.091	0.019	0	0.09	0.56	0.71	0.753	0	0.541	0.656	0.219	0.951	0.418	0.053	0	0.776	0.955	0.939	0.994	0.001	na	na	na	1	na	1	0	0	0	0	0	1	0	0	0	0
An01g08670		Protein of unknown function	-1.359	-1.228	0.038	-0.229	-0.188	-0.417	-0.238	-0.051	-0.04	-0.148	0.041	-0.145	0	0	0.739	0.077	0.166	0.007	0.058	0.426	0.608	0.036	0.611	0.055	0	0	0.999	0.512	0.591	0.197	0.146	0.998	0.964	0.312	1	0.62	-1	-1	0	0	0	0	0	0	0	0	0
An01g08680		Ortholog of A. nidulans FGSC A4 : AN6396, AN3269, AN1641 and A. fumigatus Af293 : Afu1g11520, Afu1g17240, Afu2g17895, Afu3g01880, Afu4g01510	-1.047	-0.1	0.098	0.496	0.444	-0.249	0.472	-0.011	0.109	-0.006	-0.004	0.038	0	0.708	0.544	0.005	0.018	0.218	0.389	0.766	0.312	0.961	0.962	0.639	0.001	0.799	0.999	0.096	0.182	0.904	0.57	na	na	na	na	na	0	-1	0	0	0	0	0	0	0	0	0
An01g08690		3-hydroxybenzoate 4-hydroxylase; benzoate 4-monooxygenase	-0.323	-0.035	-0.077	0.127	-0.059	0.02	-0.326	-0.024	-0.086	-0.083	-0.076	-0.067	0.603	0.961	0.536	0.481	0.763	0.9	0.552	0.501	0.284	0.419	0.184	0.328	0.745	0.976	na	0.934	na	na	na	na	na	na	na	na	0	0	0	0	0	0	0	0	0	0	0
An01g08700		Has domain(s) with predicted role in transmembrane transport and integral component of membrane localization	-1.962	-0.381	0.218	1.025	0.418	0.235	0.773	0.006	0.041	0.001	0.013	0.027	0	0.241	0.204	0	0.055	0.269	0.114	0.653	0.37	0.986	0.639	0.446	0	0.358	0.956	0	0.347	0.937	na	na	na	na	na	na	0	-1	1	0	0	0	0	0	0	0	0
An01g08710		Has domain(s) with predicted nucleic acid binding, zinc ion binding activity	1.074	10.219	0.019	0.294	0.086	0.074	1.763	0.027	0.062	0.027	0.021	0.005	0.088	0	0.859	0.085	0.617	0.579	0.001	0.325	0.346	0.685	0.646	0.898	0.187	0	na	0.537	na	na	0.007	na	na	na	na	na	1	0	0	0	0	0	1	0	0	0	0
An01g08720		Has domain(s) with predicted ATP binding, ATPase activity, ATPase activity, coupled to transmembrane movement of substances, nucleoside-triphosphatase activity, nucleotide binding activity and role in transport	2.219	3.919	-0.026	0.194	0.015	0.086	2.387	-0.022	0.244	0.193	0.027	-0.006	0	0	0.831	0.281	0.934	0.584	0	0.661	0.079	0.225	0.791	0.953	0	0	na	0.833	na	na	0	na	na	0.752	1	na	1	1	0	0	0	0	1	0	0	0	0
An01g08730		Ortholog of Aspergillus brasiliensis : Aspbr1_0079623, Aspergillus flavus NRRL 3357 : AFL2T_11279 and Aspergillus acidus : Aspfo1_0083056	3.199	5.442	-0.273	0.056	-0.603	-0.039	4.228	-0.016	0.162	-0.027	-0.011	-0.009	0	0	0.06	0.785	0.004	0.838	0	0.541	0.105	0.742	0.841	0.881	0	0	na	0.989	na	na	0	na	na	na	na	na	1	1	0	0	0	0	1	0	0	0	0
An01g08740		Has domain(s) with predicted catalytic activity, oxidoreductase activity, acting on the CH-OH group of donors, NAD or NADP as acceptor activity and role in metabolic process, oxidation-reduction process	3.404	2.736	0.021	0.003	0.089	0.012	5.404	-0.008	0.129	0.029	-0.025	-0.014	0	0.002	0.674	0.96	0.389	0.814	0	0.679	0.118	0.694	0.365	0.695	0	0.005	na	na	na	na	0	na	na	na	na	na	1	1	0	0	0	0	1	0	0	0	0
An01g08750		Ortholog of Aspergillus tubingensis : Asptu1_0923803, Aspergillus kawachii : Aspka1_0172180, Aspergillus acidus : Aspfo1_0150639 and Aspergillus niger ATCC 1015 : 35848-mRNA	-0.035	2.563	-0.012	-0.028	-0.03	-0.023	0.273	na	0.015	na	na	na	0.942	0.003	0.759	0.507	0.534	0.552	0.383	na	0.527	na	na	na	na	0.009	na	na	na	na	na	na	na	na	na	na	1	0	0	0	0	0	0	0	0	0	0
An01g08760		Has domain(s) with predicted role in transmembrane transport and integral component of membrane localization	0.339	0.499	0.084	0.097	0.07	0.147	0.946	0.01	0.059	0.052	0.033	0.047	0.59	0.603	0.302	0.361	0.559	0.191	0.079	0.793	0.527	0.655	0.661	0.573	na	0.715	na	na	na	na	0.186	na	na	na	na	na	0	0	0	0	0	0	0	0	0	0	0
An01g08770		Protein of unknown function	0.953	0.42	0.244	0.107	0.07	0.085	0.424	0.018	-0.018	-0.017	0.003	-0.009	0.105	0.569	0.084	0.501	0.717	0.57	0.42	0.733	0.871	0.898	0.977	0.93	0.215	0.685	na	0.94	na	na	0.599	na	na	na	na	na	0	0	0	0	0	0	0	0	0	0	0
An01g08780		Has domain(s) with predicted substrate-specific transmembrane transporter activity, transmembrane transporter activity, role in transmembrane transport and integral component of membrane, membrane localization	0.256	-0.715	0.112	0.458	0.551	-0.033	0.117	-0.19	-0.122	-0.488	-0.271	-0.584	0.056	0	0.252	0	0	0.802	0.257	0.006	0.215	0	0.001	0	0.131	0	0.989	0.001	0	0.994	0.433	0.332	0.796	0	0.063	0	-1	0	1	1	0	0	0	0	-1	0	-1
An01g08790		Ortholog(s) have biotin transmembrane transporter activity, dethiobiotin transmembrane transporter activity, solute:proton symporter activity	-0.021	-0.161	-0.095	0.077	-0.067	-0.042	1.182	-0.294	0.624	-0.372	-0.352	-0.17	0.904	0.38	0.469	0.613	0.67	0.799	0	0.001	0	0	0.002	0.097	0.946	0.509	0.999	0.967	0.928	0.994	0	0.071	0	0.005	0.086	0.792	0	0	0	0	0	0	1	1	-1	0	0
An01g08800		Glutamine synthetase; induced by growth on starch and lactate	1.205	-1.468	0.094	0.005	-0.032	0.324	-0.608	0.032	-0.304	0.249	0.115	0.122	0	0	0.285	0.957	0.719	0.005	0	0.547	0	0	0.122	0.055	0	0	0.999	0.996	0.941	0.156	0	0.998	0	0	0.902	0.62	-1	1	0	0	0	0	-1	-1	1	0	0
An01g08810		Protein of unknown function	0.922	-1.645	-0.064	-0.964	-0.966	-0.717	-0.418	0.138	-0.063	0.38	0.12	0.119	0	0	0.675	0	0	0.001	0.137	0.189	0.7	0.025	0.416	0.434	0	0	0.999	0	0.001	0.031	0.277	0.998	0.968	0.246	1	0.999	-1	1	-1	-1	-1	0	0	0	0	0	0
An01g08820		Ortholog(s) have cytosol, mediator complex localization	-0.269	-0.128	-0.028	-0.16	0.072	0.001	0.148	0.05	0.124	-0.014	-0.031	0.022	0.123	0.496	0.826	0.271	0.628	0.997	0.326	0.595	0.271	0.907	0.785	0.843	0.243	0.618	0.999	0.827	0.914	1	0.505	0.998	0.856	0.996	1	0.999	0	0	0	0	0	0	0	0	0	0	0
An01g08830		Ortholog of A. nidulans FGSC A4 : AN10510, A. fumigatus Af293 : Afu4g13140, A. oryzae RIB40 : AO090009000267, Aspergillus wentii : Aspwe1_0100948 and Aspergillus sydowii : Aspsy1_0059125	0.009	0.985	-0.272	-0.215	-0.447	0.077	0.556	0.017	0.235	-0.103	-0.001	0.016	0.977	0	0.117	0.297	0.053	0.717	0.028	0.87	0.132	0.556	0.995	0.918	0.987	0.001	0.846	0.845	0.341	0.994	0.084	0.998	0.68	0.95	1	0.999	1	0	0	0	0	0	0	0	0	0	0
An01g08840		Ortholog(s) have cytoplasm, nucleus, ribosome localization	-0.39	-0.302	0	-0.205	-0.158	-0.384	0.521	-0.047	0.121	-0.04	-0.073	-0.073	0.14	0.239	0.999	0.271	0.434	0.058	0.211	0.494	0.431	0.813	0.549	0.566	0.267	0.356	1	0.827	0.841	0.607	0.378	0.998	0.93	0.989	1	na	0	0	0	0	0	0	0	0	0	0	0
An01g08850		Ortholog(s) have G-protein alpha-subunit binding, GDP-dissociation inhibitor activity, protein kinase C binding, ribosome binding activity	0.482	-0.661	-0.167	-0.059	-0.107	0.163	-0.491	0.046	-0.155	0.105	0.057	0.002	0	0	0.055	0.522	0.248	0.205	0	0.354	0.024	0.044	0.407	0.98	0	0	0.654	0.943	0.703	0.891	0	0.998	0.296	0.35	1	0.999	-1	1	0	0	0	0	-1	0	0	0	0
An01g08860		Ortholog(s) have mitochondrion localization	0.078	-0.404	-0.134	-0.231	-0.305	-0.056	0.091	0.093	-0.104	0.232	0.147	-0.032	0.725	0.079	0.377	0.186	0.108	0.771	0.566	0.318	0.378	0.037	0.192	0.782	0.832	0.144	0.999	0.73	0.488	0.994	0.724	0.998	0.91	0.32	0.978	0.999	0	0	0	0	0	0	0	0	0	0	0
An01g08870		Ortholog(s) have role in ER to Golgi vesicle-mediated transport and ER to Golgi transport vesicle, endoplasmic reticulum, plasma membrane localization	-0.311	0.005	-0.21	-0.077	-0.094	0.142	-0.214	0.064	0.085	-0.022	0.063	-0.042	0.017	0.97	0.051	0.507	0.441	0.316	0.062	0.371	0.309	0.779	0.472	0.622	0.049	0.982	0.624	0.943	0.846	0.944	0.155	0.998	0.877	0.983	1	0.999	0	-1	0	0	0	0	0	0	0	0	0
An01g08880		Ortholog of A. nidulans FGSC A4 : AN1940, A. fumigatus Af293 : Afu4g13200, A. oryzae RIB40 : AO090009000261, Aspergillus wentii : Aspwe1_0166484 and Aspergillus terreus NIH2624 : ATET_03203	-0.159	-0.61	-0.138	-0.099	-0.158	-0.041	1.321	-0.196	-0.075	-0.123	-0.276	-0.219	0.17	0	0.161	0.394	0.144	0.756	0	0.018	0.435	0.192	0.01	0.023	0.31	0	0.901	0.904	0.562	0.994	0	0.643	0.934	0.71	0.3	0.384	-1	0	0	0	0	0	1	0	0	0	0
An01g08890		Protein of unknown function	-0.06	-0.156	-0.076	-0.143	-0.07	0.039	0.084	-0.093	-0.067	-0.059	-0.045	-0.084	0.629	0.237	0.463	0.221	0.555	0.769	0.549	0.281	0.508	0.558	0.663	0.415	0.765	0.354	0.999	0.783	0.887	0.994	0.709	0.998	0.954	0.95	1	0.999	0	0	0	0	0	0	0	0	0	0	0
An01g08900	wetA	Transcription regulator similar to A. nidulans wetA; predicted role in conidiophore development; expressed in conidia	-0.484	-1.279	-0.391	-0.407	-0.216	-0.068	0.492	-0.012	0.217	0.044	0.046	0.17	0.002	0	0.002	0.004	0.12	0.693	0.109	0.902	0.19	0.814	0.756	0.271	0.007	0	0.094	0.077	0.514	0.994	0.234	0.998	0.769	0.989	1	0.999	-1	-1	0	0	0	0	0	0	0	0	0
An01g08910		Has domain(s) with predicted NADH dehydrogenase (ubiquinone) activity, electron carrier activity and membrane localization	0.009	0.299	0.018	0.168	0.233	0.095	0.621	0.071	0.099	0.297	0.218	0.046	0.977	0.271	0.914	0.383	0.263	0.651	0.006	0.502	0.524	0.078	0.122	0.757	0.987	0.392	0.999	0.897	0.718	0.989	0.025	0.998	0.955	0.479	0.902	0.999	0	0	0	0	0	0	1	0	0	0	0
An01g08920		Ortholog of A. nidulans FGSC A4 : AN1935, A. fumigatus Af293 : Afu4g13250, A. oryzae RIB40 : AO090009000259, Aspergillus wentii : Aspwe1_0047246 and Aspergillus sydowii : Aspsy1_0039085	0.315	0.104	-0.057	-0.067	-0.126	0.237	0.22	0.025	-0.122	-0.002	0.009	-0.077	0.049	0.532	0.653	0.637	0.403	0.144	0.232	0.813	0.374	0.987	0.95	0.57	0.118	0.652	0.999	0.971	0.821	0.81	0.403	0.998	0.908	0.999	1	0.999	0	0	0	0	0	0	0	0	0	0	0
An01g08930		Ortholog of A. nidulans FGSC A4 : AN1934, A. fumigatus Af293 : Afu4g13260, A. oryzae RIB40 : AO090009000258, Aspergillus wentii : Aspwe1_0033794 and Aspergillus sydowii : Aspsy1_0139129	0.14	0.508	-0.006	0.056	0.026	0.079	0.288	0.044	0.173	-0.14	0.054	0.011	0.504	0.012	0.968	0.753	0.889	0.672	0.248	0.668	0.276	0.429	0.712	0.944	0.664	0.029	0.999	0.986	0.979	0.993	0.422	0.998	0.859	0.906	1	0.999	1	0	0	0	0	0	0	0	0	0	0
An01g08950		Ortholog(s) have Golgi apparatus, endoplasmic reticulum localization	-0.371	-1.307	-0.149	-0.152	-0.157	-0.101	-1.192	0.1	-0.432	0.012	0.28	0.229	0.253	0	0.389	0.458	0.491	0.636	0.031	0.102	0	0.837	0	0.001	0.415	0.002	0.999	0.927	0.867	0.989	0.089	0.998	0	0.991	0.024	0.026	-1	0	0	0	0	0	0	-1	0	1	1
An01g08960	mcoH	Putative multicopper oxidase	0.632	0.416	-0.078	-0.311	-0.122	-0.074	-0.787	-0.11	-0.335	-0.498	-0.242	-0.145	0.227	0.518	0.566	0.061	0.554	0.65	0.136	0.08	0	0	0.009	0.047	0.383	0.638	na	0.464	na	na	0.276	0.998	0.002	0	0.279	0.569	0	0	0	0	0	0	0	-1	-1	0	0
An01g08970		Ortholog of Aspergillus brasiliensis : Aspbr1_0107327 and Aspergillus niger ATCC 1015 : 35827-mRNA	0.632	1.854	0.092	0.095	-0.02	-0.068	0.203	-0.013	0.068	-0.013	-0.014	-0.046	0.338	0.016	0.352	0.46	0.873	0.35	0.714	0.691	0.489	0.9	0.821	0.459	0.511	0.038	na	na	na	na	0.833	na	na	na	na	na	1	0	0	0	0	0	0	0	0	0	0
An01g08980		Conserved ER protein; expression decreased by growth on maltose	0.396	-1.117	-0.017	0.11	0.055	0.068	-0.612	0.071	-0.001	0.113	0.166	0.205	0.008	0	0.892	0.427	0.701	0.696	0	0.396	0.993	0.236	0.089	0.032	0.027	0	0.999	0.917	0.937	0.994	0.001	0.998	0.999	0.764	0.825	0.458	-1	1	0	0	0	0	-1	0	0	0	0
An01g08990		Has domain(s) with predicted nucleic acid binding, zinc ion binding activity	-0.209	0.668	0.063	-0.128	-0.081	-0.063	0.139	-0.091	-0.042	0.066	-0.016	-0.06	0.366	0.001	0.666	0.452	0.658	0.739	0.484	0.388	0.772	0.66	0.907	0.67	0.538	0.002	0.999	0.925	0.923	0.994	0.654	0.998	0.974	0.965	1	0.999	1	0	0	0	0	0	0	0	0	0	0
An01g09000		Ortholog(s) have cytoplasm, nucleus localization	-0.101	-0.023	0.276	-0.007	0.052	0.029	-0.322	0.058	0.136	-0.046	-0.03	-0.034	0.756	0.943	0.104	0.972	0.819	0.894	0.24	0.579	0.396	0.794	0.841	0.822	0.852	0.965	0.813	0.998	0.963	0.997	0.412	0.998	0.918	0.984	1	0.999	0	0	0	0	0	0	0	0	0	0	0
An01g09010		Ortholog of A. nidulans FGSC A4 : AN1946, A. fumigatus Af293 : Afu4g13300, A. oryzae RIB40 : AO090009000247, Aspergillus wentii : Aspwe1_0208317 and Aspergillus sydowii : Aspsy1_0138807	0.648	0.354	-0.057	-0.208	-0.263	0.088	1.173	0.001	0.057	0.017	-0.013	-0.01	0.11	0.422	0.731	0.316	0.262	0.668	0.033	0.971	0.398	0.797	0.722	0.794	0.223	0.548	na	0.861	0.717	0.992	0.096	na	na	na	na	na	0	0	0	0	0	0	0	0	0	0	0
An01g09020		Has domain(s) with predicted hydrolase activity	1.057	-0.513	-0.166	0.068	0.071	-0.128	1.401	-0.029	0.281	0.426	-0.168	-0.042	0	0.002	0.177	0.618	0.652	0.422	0	0.762	0.09	0.02	0.246	0.779	0	0.006	0.926	0.967	0.92	0.969	0	0.998	0.584	0.211	0.997	0.999	-1	1	0	0	0	0	1	0	0	0	0
An01g09030		Ortholog(s) have role in DNA methylation and cell septum localization	0.104	0.852	0.039	0.157	0.104	0.018	0.274	-0.003	0.04	-0.061	-0.117	-0.042	0.382	0	0.685	0.13	0.347	0.885	0.02	0.973	0.649	0.475	0.229	0.64	0.554	0	0.999	0.641	0.79	0.997	0.065	0.998	0.968	0.926	0.99	0.999	1	0	0	0	0	0	0	0	0	0	0
An01g09040		Ortholog(s) have ATP-dependent RNA helicase activity, RNA binding activity	0.407	0.465	-0.17	-0.174	-0.263	-0.267	0.556	0.023	0.233	0.306	0.02	0.103	0.044	0.019	0.261	0.319	0.149	0.188	0	0.798	0.034	0.004	0.857	0.331	0.108	0.042	0.993	0.862	0.565	0.873	0.001	0.998	0.352	0.064	1	0.999	1	0	0	0	0	0	1	0	0	0	0
An01g09050		Ortholog(s) have FAD transmembrane transporter activity, calcium channel activity	-0.131	-0.618	-0.079	-0.115	-0.014	0.139	-0.485	-0.093	-0.141	-0.153	-0.081	0.052	0.289	0	0.436	0.335	0.904	0.36	0	0.255	0.145	0.105	0.409	0.589	0.456	0	0.999	0.875	0.982	0.951	0.001	0.998	0.698	0.562	1	0.999	-1	0	0	0	0	0	-1	0	0	0	0
An01g09060		Has domain(s) with predicted nucleic acid binding, zinc ion binding activity, role in spliceosomal snRNP assembly and U1 snRNP, nucleus localization	0.584	0.338	-0.036	-0.1	0.009	0.069	0.521	0.012	0.027	0.094	0.102	-0.006	0.003	0.135	0.812	0.559	0.962	0.713	0.005	0.907	0.849	0.525	0.444	0.967	0.011	0.225	0.999	0.955	0.993	0.994	0.02	0.998	0.983	0.943	1	0.999	0	1	0	0	0	0	1	0	0	0	0
An01g09070		Ortholog of A. fumigatus Af293 : Afu4g03550, Afu6g04370, A. niger CBS 513.88 : An07g06910, An12g07420, An01g10470, An09g04030 and A. oryzae RIB40 : AO090010000022, AO090005000964	-0.375	-0.421	0.103	0.092	-0.204	-0.032	1.453	0.024	0.118	0.118	0.035	0.041	0.444	0.431	0.54	0.662	0.38	0.872	0.009	0.399	0.148	0.214	0.5	0.466	0.611	0.557	na	0.974	0.807	0.996	0.032	na	na	na	na	na	0	0	0	0	0	0	1	0	0	0	0
An01g09080		Protein of unknown function	0.092	-1.334	0.059	-0.324	-0.272	-0.443	-0.021	-0.017	-0.162	-0.151	-0.106	0.126	0.485	0	0.574	0.008	0.028	0.002	0.948	0.858	0.328	0.418	0.469	0.416	0.647	0	0.999	0.133	0.24	0.073	0.974	0.998	0.886	0.901	1	0.999	-1	0	0	0	0	0	0	0	0	0	0
An01g09090		Ortholog of A. nidulans FGSC A4 : AN1952, A. fumigatus Af293 : Afu4g13380, Aspergillus wentii : Aspwe1_0022581, Aspergillus sydowii : Aspsy1_0142528 and Aspergillus terreus NIH2624 : ATET_03221	0.156	-1.282	0.036	-0.04	0.156	-0.028	-0.08	0.025	-0.152	-0.14	-0.037	0.032	0.148	0	0.678	0.683	0.108	0.804	0.649	0.805	0.248	0.304	0.783	0.815	0.279	0	0.999	0.976	0.488	0.994	0.787	0.998	0.839	0.828	1	0.999	-1	0	0	0	0	0	0	0	0	0	0
An01g09100		Ortholog(s) have role in conidiophore development, conidium formation, hyphal growth, nuclear migration along microtubule, regulation of growth rate and cytoplasmic dynein complex, hyphal tip localization	-0.25	-0.845	0.149	0.076	0.06	0.064	-0.311	-0.069	0.051	-0.096	0.039	-0.032	0.204	0	0.287	0.626	0.717	0.723	0.041	0.459	0.639	0.399	0.72	0.77	0.355	0	0.999	0.967	0.94	0.994	0.113	0.998	0.968	0.893	1	0.999	-1	0	0	0	0	0	0	0	0	0	0
An01g09110		Ortholog(s) have N-acetylglucosaminyldiphosphodolichol N-acetylglucosaminyltransferase activity and role in dolichol-linked oligosaccharide biosynthetic process	0.09	0.118	-0.042	0.081	-0.078	0.088	0.173	-0.043	-0.077	0.061	-0.034	-0.188	0.587	0.49	0.754	0.57	0.62	0.597	0.319	0.679	0.56	0.653	0.791	0.154	0.733	0.612	0.999	0.957	0.911	0.989	0.498	0.998	0.96	0.962	1	0.942	0	0	0	0	0	0	0	0	0	0	0
An01g09120		Ortholog of A. nidulans FGSC A4 : AN1954, A. fumigatus Af293 : Afu4g13410, Aspergillus wentii : Aspwe1_0033776, Aspergillus sydowii : Aspsy1_0053894 and Aspergillus terreus NIH2624 : ATET_03223	-0.321	-0.788	-0.091	-0.114	-0.227	0.063	-0.108	0.053	0.136	0.141	0.126	0.076	0.077	0	0.495	0.449	0.151	0.72	0.463	0.523	0.165	0.139	0.209	0.439	0.17	0	0.999	0.923	0.568	0.994	0.636	0.998	0.731	0.626	0.979	0.999	-1	0	0	0	0	0	0	0	0	0	0
An01g09130		Protein of unknown function	-0.55	1.658	0.024	-0.083	0.206	0.01	1.15	-0.003	0.032	-0.125	-0.011	-0.132	0.128	0	0.892	0.695	0.362	0.965	0	0.967	0.845	0.486	0.936	0.351	0.251	0	0.999	0.977	0.798	0.999	0.002	0.998	0.983	0.93	1	na	1	0	0	0	0	0	1	0	0	0	0
An01g09140		Protein of unknown function	-0.097	1.534	-0.007	0.127	0.103	0.021	1.391	-0.004	0.109	0.005	-0.013	-0.004	0.854	0.001	0.965	0.529	0.644	0.905	0.005	0.935	0.34	0.97	0.866	0.967	0.917	0.002	na	0.946	0.919	na	0.02	na	na	na	na	na	1	0	0	0	0	0	1	0	0	0	0
An01g09150		Protein of unknown function	-0.037	2.269	-0.005	-0.098	-0.076	-0.034	0.522	0.016	0.023	na	0.016	0.006	0.955	0.001	0.954	0.306	0.52	0.739	0.195	0.312	0.428	na	0.468	0.737	0.975	0.002	na	na	na	na	na	na	na	na	na	na	1	0	0	0	0	0	0	0	0	0	0
An01g09160		Ortholog(s) have ATP binding, ATPase activity	-0.447	0.328	-0.02	0.106	0.043	-0.131	0.426	-0.037	0.089	-0.178	-0.105	-0.063	0.066	0.147	0.899	0.54	0.819	0.504	0.043	0.724	0.544	0.259	0.458	0.664	0.149	0.241	0.999	0.951	0.963	0.975	0.117	0.998	0.957	0.797	1	0.999	0	0	0	0	0	0	0	0	0	0	0
An01g09170		Ortholog(s) have rRNA (guanine-N1-)-methyltransferase activity, role in rRNA modification and endoplasmic reticulum, mitochondrion localization	-0.028	0.461	0.085	-0.113	-0.07	0.027	0.228	-0.1	0.033	-0.179	-0.067	-0.155	0.935	0.137	0.622	0.595	0.759	0.902	0.284	0.347	0.826	0.271	0.639	0.291	0.964	0.227	0.999	0.961	0.948	0.997	0.462	0.998	0.981	0.807	1	0.999	0	0	0	0	0	0	0	0	0	0	0
An01g09180		Ortholog(s) have DNA translocase activity, chromatin binding, single-stranded DNA binding activity	-0.146	-0.417	0.008	0.06	-0.007	0.123	-0.025	0.047	-0.012	-0.018	-0.033	0.016	0.239	0.002	0.936	0.596	0.95	0.359	0.828	0.528	0.889	0.825	0.715	0.85	0.398	0.007	0.999	0.961	0.991	0.951	0.904	0.998	0.99	0.989	1	0.999	-1	0	0	0	0	0	0	0	0	0	0
An01g09190		Ortholog of A. nidulans FGSC A4 : AN5642, A. fumigatus Af293 : Afu4g13470, A. oryzae RIB40 : AO090009000225, Aspergillus wentii : Aspwe1_0206891 and Aspergillus sydowii : Aspsy1_0030327	0.548	0.18	-0.078	-0.047	-0.061	0.103	0.057	-0.119	-0.135	-0.015	-0.101	-0.081	0.003	0.366	0.601	0.775	0.734	0.569	0.764	0.247	0.312	0.909	0.436	0.533	0.011	0.495	0.999	0.987	0.945	0.987	0.863	0.998	0.878	0.996	1	0.999	0	1	0	0	0	0	0	0	0	0	0
An01g09210		Has domain(s) with predicted role in intracellular protein transport, transport, vesicle-mediated transport and clathrin adaptor complex localization	0.176	0.234	0.038	0.152	0.163	0.102	-0.154	-0.085	-0.158	-0.306	-0.148	-0.023	0.353	0.232	0.793	0.331	0.339	0.565	0.319	0.375	0.18	0.012	0.202	0.848	0.526	0.347	0.999	0.873	0.785	0.986	0.499	0.998	0.752	0.154	0.978	0.999	0	0	0	0	0	0	0	0	0	0	0
An01g09220	melC2	Putative monophenol monooxigenase; tyrosinase; expression repressed by tunicamycin and DTT	1.112	-0.274	-0.119	0.261	0.117	-0.048	-1.406	-0.107	-0.408	-0.349	-0.392	-0.718	0	0.294	0.453	0.139	0.559	0.808	0	0.142	0.005	0	0	0	0	0.418	0.999	0.655	0.888	0.994	0	0.998	0.106	0.001	0.003	0	0	1	0	0	0	0	-1	0	-1	-1	-1
An01g09230		Protein of unknown function	0.106	0.153	0.031	0.291	0.013	0.005	-0.424	0.024	-0.042	0.016	0.082	-0.041	0.733	0.63	0.859	0.149	0.957	0.982	0.174	0.809	0.801	0.928	0.58	0.789	0.837	0.737	0.999	0.675	0.992	0.999	0.328	0.998	0.976	0.997	1	0.999	0	0	0	0	0	0	0	0	0	0	0
An01g09240		Ortholog of A. nidulans FGSC A4 : AN6413, AN6419, AN6946, AN5312, AN5664, AN8328, AN3241, AN10369, AN1930, AN2386, AN1738, AN11159, AN8984, AN8951, AN1540, AN8971, AN9387, AN9266, AN9306, AN1317, AN10886, AN7232, AN7774, AN12202	-0.03	0.458	0.117	0.196	0.076	-0.168	-1.161	-0.107	-0.356	-0.218	-0.104	-0.336	0.928	0.146	0.503	0.343	0.74	0.434	0	0.298	0.007	0.107	0.407	0.01	0.96	0.24	0.999	0.88	0.945	0.97	0	0.998	0.127	0.564	1	0.23	0	0	0	0	0	0	-1	0	0	0	0
An01g09250		Acetolactate synthase	1.385	1.609	0.012	0.234	0.039	-0.055	-0.212	-0.035	-0.098	-0.129	-0.096	0.241	0.02	0.018	0.91	0.159	0.813	0.619	0.68	0.54	0.396	0.358	0.344	0.062	0.057	0.041	na	na	na	na	0.809	0.998	na	0.872	1	na	1	0	0	0	0	0	0	0	0	0	0
An01g09260		Ortholog(s) have carboxylate reductase activity, role in aldehyde catabolic process, carotenoid biosynthetic process and endosome, integral component of mitochondrial outer membrane, lipid particle localization	-0.674	0.198	0.046	0.107	0.067	0.154	-0.691	-0.003	-0.143	0.063	-0.051	-0.126	0	0.173	0.672	0.382	0.584	0.263	0	0.973	0.261	0.61	0.68	0.313	0	0.275	0.999	0.897	0.899	0.937	0.001	0.998	0.849	0.955	1	0.999	0	-1	0	0	0	0	-1	0	0	0	0
An01g09270		Putative isocitrate lyase	-0.358	-1.832	-0.121	-0.196	-0.147	0.028	1.356	-0.019	0.137	0.255	0.046	0.022	0.001	0	0.209	0.065	0.157	0.814	0.014	0.714	0.244	0.078	0.634	0.829	0.006	0	0.962	0.477	0.578	0.994	0.048	0.998	0.832	0.479	1	0.999	-1	-1	0	0	0	0	1	0	0	0	0
An01g09280		Protein of unknown function	-0.236	-2.877	0.005	-0.188	0.099	-0.108	0.117	0.027	0.025	0.015	0.007	-0.014	0.612	0	0.977	0.359	0.68	0.592	0.828	0.605	0.828	0.915	0.941	0.877	0.752	0	na	0.886	0.93	0.989	0.904	na	na	na	na	na	-1	0	0	0	0	0	0	0	0	0	0
An01g09290	treB	Trehalase; responsible for degradation of intracellular trehalose; mutant conidiophores produce fewer and less viable spores; highly expressed in dormant conidia	-0.134	-1.247	-0.145	-0.178	-0.18	0.02	0.17	-0.069	-0.12	-0.01	-0.073	-0.013	0.236	0	0.128	0.107	0.1	0.888	0.158	0.381	0.199	0.912	0.439	0.89	0.396	0	0.863	0.593	0.471	0.997	0.306	0.998	0.777	0.996	1	0.999	-1	0	0	0	0	0	0	0	0	0	0
An01g09300		Has domain(s) with predicted cation transmembrane transporter activity, potassium ion transmembrane transporter activity and role in cation transport, potassium ion transmembrane transport, transmembrane transport	-2.385	-2.204	0.207	-0.226	0.166	0.189	0.114	0.107	0.294	0.526	-0.008	0.054	0	0	0.022	0.027	0.085	0.147	0.784	0.197	0.07	0.005	0.951	0.69	0	0	0.411	0.293	0.436	0.816	0.878	0.998	0.519	0.078	1	na	-1	-1	0	0	0	0	0	0	0	0	0
An01g09310		Has domain(s) with predicted oxidoreductase activity and role in metabolic process	0.547	-0.031	-0.213	-0.083	-0.148	-0.162	0.121	0.112	0.076	0.003	0.25	0.204	0	0.851	0.091	0.542	0.305	0.317	0.571	0.289	0.607	0.983	0.066	0.148	0.001	0.905	0.778	0.952	0.76	0.944	0.728	0.998	0.964	0.999	0.766	0.929	0	1	0	0	0	0	0	0	0	0	0
An01g09320		Ortholog(s) have ubiquitin-specific protease activity, role in protein deubiquitination and cytosol, ribosome localization	0.296	0.115	0.117	-0.022	-0.192	-0.095	0.077	-0.094	-0.109	0.103	0.035	0.081	0.179	0.61	0.444	0.904	0.339	0.629	0.714	0.378	0.455	0.494	0.795	0.565	0.323	0.72	0.999	0.992	0.784	0.989	0.833	0.998	0.943	0.932	1	0.999	0	0	0	0	0	0	0	0	0	0	0
An01g09330		Has domain(s) with predicted S-adenosylmethionine-dependent methyltransferase activity	-0.659	-0.58	0.131	0.29	0.309	0.16	-1.74	0.044	-0.257	0.306	0.255	0.243	0.071	0.108	0.446	0.166	0.167	0.451	0	0.656	0.122	0.093	0.085	0.116	0.158	0.187	0.999	0.705	0.594	0.975	0	0.998	0.657	0.528	0.816	0.845	0	0	0	0	0	0	-1	0	0	0	0
An01g09340		Protein of unknown function	-0.859	0.691	-0.007	-0.162	0.066	-0.046	0.069	0.005	0.021	0.056	na	0.012	0.191	0.366	0.95	0.18	0.7	0.651	0.768	0.557	0.459	0.27	na	0.552	0.338	0.495	na	na	na	na	na	na	na	na	na	na	0	0	0	0	0	0	0	0	0	0	0
An01g09350		Ortholog(s) have drug transmembrane transporter activity, polyamine transmembrane transporter activity	-1.93	-1.268	0.333	0.316	0.165	0.173	-1.009	-0.072	-0.408	0.293	0.033	0.087	0	0	0.032	0.077	0.41	0.387	0.004	0.444	0.014	0.11	0.824	0.575	0	0	0.501	0.513	0.826	0.956	0.018	0.998	0.207	0.57	1	0.999	-1	-1	0	0	0	0	-1	0	0	0	0
An01g09360		Protein of unknown function	-0.303	-0.123	0.123	0.055	0.154	0.139	0.073	0.123	0.136	0.187	0.15	0.208	0.392	0.738	0.477	0.794	0.499	0.516	0.87	0.119	0.379	0.297	0.253	0.139	0.564	0.823	0.999	0.989	0.871	0.975	0.93	0.998	0.91	0.823	0.997	na	0	0	0	0	0	0	0	0	0	0	0
An01g09370		Protein of unknown function	0.12	-0.311	0.119	0.01	-0.009	-0.109	-0.574	-0.062	-0.128	-0.074	-0.124	-0.141	0.842	0.674	0.391	0.954	0.963	0.443	0.299	0.114	0.166	0.536	0.093	0.057	0.911	0.773	na	0.996	na	na	0.478	na	na	na	na	na	0	0	0	0	0	0	0	0	0	0	0
An01g09380		Ortholog of A. nidulans FGSC A4 : AN5649, AN1674, AN0384, AN1268, AN7262, A. fumigatus Af293 : Afu1g01700, Afu2g17000, Afu4g08730, Afu4g13630, Afu1g10012 and A. niger CBS 513.88 : An01g06520, An04g09080, An04g03600	1.461	0.587	-0.116	0.064	-0.147	-0.388	0.102	-0.056	0.087	0.323	-0.024	0.017	0	0.005	0.426	0.688	0.394	0.034	0.72	0.577	0.596	0.072	0.872	0.915	0	0.014	0.999	0.976	0.816	0.479	0.836	0.998	0.963	0.459	1	0.999	1	1	0	0	0	0	0	0	0	0	0
An01g09390		Has domain(s) with predicted gamma-glutamyltransferase activity and role in glutathione metabolic process	0.002	-0.107	-0.041	-0.034	0.051	-0.152	0.237	-0.034	-0.083	-0.125	-0.087	-0.006	0.988	0.51	0.736	0.799	0.713	0.364	0.207	0.749	0.566	0.402	0.52	0.965	0.993	0.63	0.999	0.989	0.94	0.951	0.373	0.998	0.96	0.893	1	0.999	0	0	0	0	0	0	0	0	0	0	0
An01g09400		Ortholog of A. nidulans FGSC A4 : AN5657, A. fumigatus Af293 : Afu4g13590, A. oryzae RIB40 : AO090009000210, Aspergillus wentii : Aspwe1_0047218 and Aspergillus sydowii : Aspsy1_0199958	-0.403	0.219	0.002	-0.084	0.164	0.124	-0.233	0.03	-0.164	-0.158	-0.144	-0.139	0.022	0.19	0.987	0.557	0.26	0.442	0.267	0.774	0.268	0.32	0.298	0.331	0.06	0.296	0.999	0.955	0.713	0.974	0.444	0.998	0.853	0.843	1	0.999	0	0	0	0	0	0	0	0	0	0	0
An01g09410		Has domain(s) with predicted nucleic acid binding, zinc ion binding activity	2.652	-0.64	-0.165	-0.016	-0.172	-0.062	-0.121	-0.058	-0.023	-0.183	-0.133	0.025	0	0.205	0.318	0.94	0.468	0.761	0.783	0.418	0.879	0.284	0.28	0.854	0	0.315	na	0.996	0.859	0.994	0.877	0.998	0.988	0.814	1	na	0	1	0	0	0	0	0	0	0	0	0
An01g09420		Protein of unknown function	0.007	-0.162	0	0.018	-0.01	0.003	na	na	na	na	na	na	0.982	0.802	0.998	0.694	0.822	0.932	na	na	na	na	na	na	na	na	na	na	na	na	na	na	na	na	na	na	0	0	0	0	0	0	0	0	0	0	0
An01g09430		Protein of unknown function	2.41	1.135	0.049	0.234	0.073	-0.085	1.354	0.018	0.065	0.125	0.037	0.015	0	0.131	0.647	0.149	0.663	0.341	0.012	0.356	0.229	0.117	0.328	0.614	0	0.219	na	na	na	na	na	na	na	na	na	na	0	1	0	0	0	0	0	0	0	0	0
An01g09440		Protein of unknown function	0.736	-0.083	0.039	0.149	-0.105	0.032	0.7	0.005	0.042	-0.016	-0.041	-0.021	0.106	0.886	0.806	0.469	0.644	0.865	0.206	0.882	0.615	0.855	0.42	0.699	0.217	0.929	na	0.93	0.919	na	0.372	na	na	na	na	na	0	0	0	0	0	0	0	0	0	0	0
An01g09450		Has domain(s) with predicted FMN binding, oxidoreductase activity, riboflavin reductase (NADPH) activity and role in oxidation-reduction process	-1.052	-1.933	-0.021	-0.123	0.07	-0.195	-0.006	-0.043	-0.107	-0.154	-0.047	0.033	0	0	0.893	0.497	0.729	0.336	0.991	0.375	0.337	0.243	0.568	0.749	0.001	0	0.999	0.938	0.944	0.947	0.996	na	na	na	na	na	-1	-1	0	0	0	0	0	0	0	0	0
An01g09460		Ortholog(s) have role in activation of MAPK activity involved in cell wall organization or biogenesis, asexual sporulation resulting in formation of a cellular spore and cellular response to drug, more	-0.999	-0.841	0.034	0.277	0.334	0.244	-0.406	-0.07	-0.114	-0.126	-0.096	-0.108	0	0	0.688	0.002	0.001	0.025	0	0.272	0.131	0.066	0.228	0.168	0	0	0.999	0.058	0.015	0.414	0.002	0.998	0.679	0.437	0.99	0.962	-1	-1	0	1	0	0	-1	0	0	0	0
An01g09470		Protein of unknown function	0.765	1.071	0.138	0.126	0.213	0.066	0.787	-0.041	-0.081	-0.063	-0.089	-0.007	0.106	0.025	0.38	0.533	0.36	0.725	0.114	0.35	0.453	0.62	0.259	0.944	0.217	0.055	na	0.948	0.797	na	0.243	na	na	na	na	na	0	0	0	0	0	0	0	0	0	0	0
An01g09480		Ortholog(s) have CDP-diacylglycerol-serine O-phosphatidyltransferase activity	0.456	0.25	0.048	-0.135	0.107	0.049	-0.026	0.105	0.202	0.022	0.183	0.137	0.002	0.121	0.7	0.337	0.454	0.762	0.865	0.231	0.051	0.833	0.079	0.187	0.008	0.206	0.999	0.877	0.852	0.994	0.927	0.998	0.438	0.99	0.8	0.98	0	1	0	0	0	0	0	0	0	0	0
An01g09490		Ortholog(s) have nucleolus localization	0.269	-0.301	-0.1	-0.3	-0.279	0.029	0.015	0.114	-0.072	0.214	0.145	0.034	0.031	0.034	0.36	0.011	0.021	0.843	0.9	0.083	0.374	0.002	0.078	0.66	0.081	0.071	0.999	0.17	0.202	0.995	0.946	0.998	0.908	0.047	0.795	0.999	0	0	0	0	0	0	0	0	1	0	0
An01g09500		Ortholog(s) have cytosol localization	0.662	0.079	-0.161	-0.033	-0.212	-0.047	0.04	-0.036	-0.154	0.086	0.01	0.032	0	0.555	0.103	0.754	0.06	0.729	0.724	0.541	0.042	0.171	0.89	0.647	0	0.672	0.813	0.986	0.362	0.994	0.838	0.998	0.4	0.678	1	0.999	0	1	0	0	0	0	0	0	0	0	0
An01g09510		Ortholog of A. nidulans FGSC A4 : AN5663, A. fumigatus Af293 : Afu4g13710, A. oryzae RIB40 : AO090010000145, AO090009000200, Aspergillus wentii : Aspwe1_0106727 and Aspergillus sydowii : Aspsy1_0057029	-0.179	-0.874	-0.003	0.056	0.003	0.148	-0.175	0.029	0.071	0.102	0.056	0.052	0.311	0	0.983	0.706	0.986	0.369	0.322	0.768	0.574	0.427	0.645	0.679	0.482	0	0.999	0.979	0.997	0.953	0.501	0.998	0.96	0.906	1	0.999	-1	0	0	0	0	0	0	0	0	0	0
An01g09520		Ortholog(s) have MAP kinase activity involved in cell wall organization or biogenesis activity	0.422	0.058	-0.006	0.034	0.021	0.117	-0.589	-0.093	-0.135	-0.123	-0.083	-0.017	0.001	0.685	0.952	0.777	0.869	0.446	0	0.197	0.111	0.127	0.353	0.835	0.003	0.781	0.999	0.987	0.975	0.974	0	0.998	0.637	0.605	1	0.999	0	1	0	0	0	0	-1	0	0	0	0
An01g09530		Has domain(s) with predicted RNA polymerase II transcription factor activity, sequence-specific DNA binding, zinc ion binding activity, role in regulation of transcription, DNA-templated and nucleus localization	0.225	0.832	-0.091	0.109	-0.083	0.08	-0.23	-0.049	-0.076	-0.263	-0.089	-0.042	0.307	0	0.555	0.541	0.661	0.674	0.252	0.642	0.595	0.085	0.515	0.765	0.478	0	0.999	0.952	0.924	0.993	0.428	0.998	0.963	0.507	1	0.999	1	0	0	0	0	0	0	0	0	0	0
An01g09540		Ortholog(s) have cytosol, nucleus localization	-0.154	1.056	-0.095	-0.378	-0.175	-0.258	0.444	0.03	0.098	0.071	0.027	0.042	0.75	0.007	0.57	0.065	0.459	0.188	0.42	0.45	0.307	0.517	0.691	0.568	0.849	0.017	na	0.478	0.854	0.873	0.599	na	na	na	na	na	1	0	0	0	0	0	0	0	0	0	0
An01g09550		Ortholog(s) have cytoplasm localization	0.423	1.37	0.146	0.123	0.047	-0.071	-1.419	-0.178	-0.395	-2.803	-0.1	-0.322	0.109	0	0.38	0.527	0.825	0.738	0.009	0.044	0.001	0	0.255	0.031	0.222	0	0.999	0.945	0.965	0.994	0.033	0.976	0.026	0	0.997	0.452	1	0	0	0	0	0	-1	-1	-1	0	0
An01g09560		Has domain(s) with predicted oxidoreductase activity and role in oxidation-reduction process	-1.399	-0.46	-0.079	-0.19	-0.069	0.058	-1.279	-0.037	-0.37	0.051	-0.167	-0.057	0.008	0.343	0.638	0.356	0.772	0.778	0.001	0.692	0.023	0.783	0.247	0.708	0.026	0.47	na	0.885	0.951	0.994	0.005	0.998	0.288	0.983	0.997	0.999	0	-1	0	0	0	0	-1	0	0	0	0
An01g09570		Has domain(s) with predicted role in transmembrane transport and integral component of membrane localization	-0.331	-0.495	0.286	0.023	0.247	0.093	-0.379	-0.008	-0.144	-0.075	-0.106	-0.05	0.26	0.122	0.081	0.906	0.236	0.654	0.357	0.924	0.358	0.682	0.428	0.723	0.424	0.208	0.745	0.992	0.688	0.989	0.537	0.998	0.899	0.971	1	na	0	0	0	0	0	0	0	0	0	0	0
An01g09580		Ortholog(s) have sequence-specific DNA binding activity	-0.314	-0.446	0.011	0.327	0.244	0.11	-0.747	-0.043	-0.267	-0.173	-0.158	-0.153	0.197	0.065	0.941	0.059	0.195	0.601	0.006	0.682	0.097	0.325	0.282	0.316	0.346	0.123	0.999	0.455	0.639	0.989	0.024	0.998	0.605	0.849	1	0.999	0	0	0	0	0	0	-1	0	0	0	0
An01g09590		Ortholog(s) have cytosol, nucleus localization	-0.621	1.385	0.164	0.283	-0.01	0.074	-1.564	-0.213	-0.498	-0.33	-0.354	-0.416	0.018	0	0.28	0.104	0.958	0.701	0	0.037	0	0.016	0.006	0.001	0.051	0	0.999	0.585	0.992	0.994	0	0.885	0.009	0.184	0.212	0.049	1	0	0	0	0	0	-1	-1	0	0	-1
An01g09600		Ortholog of A. oryzae RIB40 : AO090011000137, Aspergillus niger ATCC 1015 : 35780-mRNA, Aspergillus terreus NIH2624 : ATET_06221 and Aspergillus tubingensis : Asptu1_0199108	-0.301	0.683	-0.124	-0.319	-0.427	-0.447	0.643	-0.061	0.081	-0.168	-0.018	-0.017	0.23	0.002	0.438	0.099	0.04	0.029	0.173	0.245	0.544	0.235	0.862	0.877	0.388	0.005	0.999	0.574	0.291	0.445	0.327	na	na	na	1	na	1	0	0	0	0	0	0	0	0	0	0
An01g09610		Ortholog(s) have glutathione binding activity and extracellular region, intracellular localization	0.979	3.335	-0.064	0.206	-0.192	-0.11	-0.673	0.009	-0.356	-0.098	0.007	0.007	0	0	0.603	0.123	0.188	0.48	0	0.917	0.001	0.333	0.946	0.943	0	0	0.999	0.624	0.626	0.975	0	0.998	0.024	0.855	1	0.999	1	1	0	0	0	0	-1	-1	0	0	0
An01g09620		Has domain(s) with predicted flavin adenine dinucleotide binding, long-chain-alcohol oxidase activity, oxidoreductase activity, acting on CH-OH group of donors activity and role in oxidation-reduction process	-1.262	-0.898	0.195	0.194	0.269	0.311	-0.613	0.08	-0.164	0.091	0.096	0.033	0	0	0.075	0.119	0.03	0.023	0	0.415	0.192	0.469	0.422	0.788	0	0	0.732	0.615	0.248	0.405	0.003	0.998	0.77	0.924	1	0.999	-1	-1	0	0	0	0	-1	0	0	0	0
An01g09630		Ortholog(s) have mitochondrion, nucleus localization	-0.76	-1.026	0.024	0.067	0.147	0.259	-0.403	0.046	-0.221	-0.017	-0.005	-0.072	0	0	0.863	0.657	0.358	0.126	0.022	0.641	0.084	0.894	0.967	0.564	0.001	0	0.999	0.973	0.795	0.791	0.068	0.998	0.574	0.995	1	0.999	-1	-1	0	0	0	0	0	0	0	0	0
An01g09640		Ortholog(s) have rRNA (cytosine-C5-)-methyltransferase activity, role in rRNA base methylation and nucleolus localization	0.52	0.292	-0.064	0.034	-0.157	-0.186	0.669	0.003	0.063	-0.013	-0.093	-0.028	0.157	0.461	0.709	0.874	0.512	0.37	0.016	0.975	0.704	0.942	0.53	0.854	0.292	0.586	0.999	0.992	0.875	0.953	0.054	0.998	0.968	0.999	1	0.999	0	0	0	0	0	0	0	0	0	0	0
An01g09650		Ortholog(s) have fungal-type vacuole localization	0.195	-0.67	0.074	0.266	0.005	0.37	-0.799	0.073	-0.134	0.138	0.039	0.123	0.141	0	0.54	0.022	0.968	0.006	0	0.418	0.233	0.196	0.719	0.257	0.269	0	0.999	0.258	0.994	0.172	0	0.998	0.819	0.717	1	0.999	-1	0	0	0	0	0	-1	0	0	0	0
An01g09660		Protein of unknown function	-0.001	-0.585	0.086	0.143	-0.072	0.191	-0.707	0.165	0.033	0.311	0.202	0.161	0.998	0.021	0.581	0.427	0.702	0.312	0.009	0.119	0.835	0.061	0.165	0.282	0.999	0.046	0.999	0.918	0.937	0.944	0.033	0.998	0.982	0.418	0.954	0.999	-1	0	0	0	0	0	-1	0	0	0	0
An01g09670		Protein of unknown function	-0.203	-0.623	-0.077	-0.39	-0.064	-0.077	-0.614	-0.002	-0.084	0.058	0.076	0.048	0.665	0.239	0.633	0.053	0.787	0.687	0.199	0.974	0.573	0.748	0.561	0.72	0.791	0.356	na	0.431	0.955	0.994	0.363	0.998	0.96	0.977	1	na	0	0	0	0	0	0	0	0	0	0	0
An01g09680		Protein of unknown function	0.64	0.556	0.201	-0.038	0.216	0.018	-0.147	-0.026	0.041	-0.055	-0.029	-0.054	0.219	0.351	0.186	0.834	0.336	0.907	0.782	0.341	0.626	0.513	0.61	0.285	0.374	0.479	na	0.99	na	na	na	na	na	na	na	na	0	0	0	0	0	0	0	0	0	0	0
An01g09690		Protein of unknown function	0.174	0.678	0.092	-0.058	0.148	-0.012	0.524	-0.029	-0.035	-0.109	-0.046	-0.06	0.698	0.122	0.573	0.782	0.534	0.953	0.313	0.556	0.762	0.402	0.618	0.522	0.813	0.208	na	0.988	0.88	0.999	0.492	na	na	na	na	na	0	0	0	0	0	0	0	0	0	0	0
An01g09700		Protein of unknown function	-0.137	-0.556	-0.12	0.154	-0.232	0.005	0.213	0.027	0.06	0.163	0.04	0.075	0.79	0.341	0.437	0.456	0.292	0.978	0.662	0.359	0.393	0.116	0.459	0.245	0.875	0.468	na	0.927	na	na	na	na	na	na	na	na	0	0	0	0	0	0	0	0	0	0	0
An01g09710		Protein of unknown function	-0.058	-0.273	0.057	0.264	0.075	0.033	-0.697	-0.019	-0.146	-0.136	-0.072	-0.029	0.925	0.704	0.678	0.166	0.718	0.839	0.194	0.744	0.229	0.353	0.48	0.792	0.958	0.796	na	0.705	na	na	0.355	0.998	na	0.869	1	na	0	0	0	0	0	0	0	0	0	0	0
An01g09720		Protein of unknown function	-0.114	0.926	0	-0.022	0.039	-0.01	0.355	0.008	0.01	0.002	0.005	-0.005	0.734	0.335	1	0.555	0.628	0.811	0.377	0.59	0.744	0.957	0.815	0.809	na	0.462	na	na	na	na	na	na	na	na	na	na	0	0	0	0	0	0	0	0	0	0	0
An01g09730		Ortholog of Aspergillus tubingensis : Asptu1_0039500, Aspergillus brasiliensis : Aspbr1_0039715, Aspergillus kawachii : Aspka1_0172259 and Aspergillus acidus : Aspfo1_0039428	-0.575	-0.723	0.193	0.47	0.461	0.062	-1.027	0.033	-0.287	-0.006	-0.055	-0.074	0.086	0.038	0.259	0.016	0.031	0.771	0	0.631	0.001	0.932	0.527	0.368	0.185	0.079	0.993	0.213	0.252	0.994	0	0.998	0.033	0.997	1	0.999	0	0	0	0	0	0	-1	-1	0	0	0
An01g09740		Has domain(s) with predicted 3-hydroxyacyl-CoA dehydrogenase activity, coenzyme binding, oxidoreductase activity, acting on the CH-OH group of donors, NAD or NADP as acceptor activity	0.073	1.376	0	0.033	-0.022	-0.017	-0.178	-0.041	0.036	0.03	-0.098	0.005	0.867	0.153	0.994	0.61	0.624	0.644	0.738	0.42	0.777	0.842	0.289	0.964	na	0.249	na	na	na	na	0.847	na	na	0.991	na	na	0	0	0	0	0	0	0	0	0	0	0
An01g09750		Has domain(s) with predicted heme binding, oxidoreductase activity and role in oxidation-reduction process	-0.547	0.093	-0.029	-0.198	-0.228	-0.003	0.558	0.033	0.072	-0.019	-0.012	-0.019	0.365	0.883	0.839	0.227	0.241	0.985	0.311	0.362	0.388	0.814	0.813	0.725	0.537	0.928	na	0.79	na	na	na	na	na	na	na	na	0	0	0	0	0	0	0	0	0	0	0
An01g09760		Has domain(s) with predicted electron carrier activity, heme binding, iron ion binding, monooxygenase activity, oxidoreductase activity, acting on paired donors, with incorporation or reduction of molecular oxygen activity	-0.975	-1.249	-0.1	-0.381	-0.156	0.067	0.138	0.042	0.061	0.182	0.139	-0.022	0.004	0.001	0.558	0.063	0.48	0.754	0.746	0.586	0.691	0.315	0.295	0.865	0.015	0.002	0.999	0.468	0.865	0.994	0.852	0.998	0.968	0.839	1	na	-1	-1	0	0	0	0	0	0	0	0	0
An01g09770		Has domain(s) with predicted ATP binding, DNA binding, RNA polymerase II transcription factor activity, sequence-specific DNA binding, protein kinase activity and protein serine/threonine kinase activity, more	-1.136	-1.866	-0.017	-0.124	-0.138	0	-0.96	-0.025	-0.019	0.017	-0.067	-0.034	0	0	0.914	0.486	0.484	0.999	0.016	0.783	0.907	0.928	0.64	0.822	0	0	0.999	0.934	0.867	1	0.053	0.998	0.992	0.997	1	0.999	-1	-1	0	0	0	0	0	0	0	0	0
An01g09780		D-lactate dehydrogenase	0.191	0.538	0.199	-0.039	0.32	0.245	-0.469	-0.052	-0.133	0.648	0.102	-0.119	0.237	0.001	0.119	0.787	0.024	0.169	0.047	0.627	0.387	0	0.466	0.416	0.396	0.004	0.848	0.989	0.216	0.858	0.125	0.998	0.915	0	1	0.999	1	0	0	0	0	0	0	0	1	0	0
An01g09790		Protein of unknown function	-1.035	-1.163	-0.031	-0.226	0.367	0.277	0.119	-0.002	-0.032	-0.009	-0.028	-0.011	0.03	0.019	0.854	0.284	0.123	0.195	0.823	0.936	0.57	0.917	0.519	0.847	0.079	0.043	0.999	0.835	0.523	0.878	na	na	na	na	na	na	-1	0	0	0	0	0	0	0	0	0	0
An01g09800		Has domain(s) with predicted role in lipid metabolic process	-0.109	-0.888	-0.028	-0.129	0.016	0	-1.404	-0.003	-0.173	0.071	0.03	-0.066	0.586	0	0.846	0.44	0.927	0.999	0	0.972	0.18	0.583	0.806	0.597	0.732	0	0.999	0.923	0.985	1	0	0.998	0.752	0.954	1	0.999	-1	0	0	0	0	0	-1	0	0	0	0
An01g09810		Galactosyltransferase	1.752	0.417	-0.103	0.03	-0.038	-0.124	0.288	-0.018	-0.032	0.105	-0.002	-0.042	0	0.126	0.544	0.88	0.863	0.558	0.6	0.545	0.66	0.354	0.978	0.473	0	0.212	0.999	0.992	0.973	0.985	0.75	na	na	na	na	na	0	1	0	0	0	0	0	0	0	0	0
An01g09820		Has domain(s) with predicted NAD binding, oxidoreductase activity, acting on the CH-OH group of donors, NAD or NADP as acceptor activity and role in oxidation-reduction process	1.101	0.15	-0.082	-0.086	-0.078	-0.063	0.017	-0.101	-0.073	-0.169	-0.116	-0.124	0	0.413	0.525	0.545	0.621	0.732	0.972	0.069	0.588	0.262	0.273	0.257	0	0.541	0.999	0.952	0.911	0.994	0.985	na	na	0.799	0.999	na	0	1	0	0	0	0	0	0	0	0	0
An01g09830	gstA	Putative glutathione S-conjugate transporter	0.337	-0.151	-0.07	-0.049	0.04	-0.11	-0.212	0.107	-0.066	-0.018	-0.015	0.143	0.073	0.448	0.621	0.774	0.817	0.543	0.311	0.309	0.655	0.906	0.918	0.308	0.162	0.574	0.999	0.987	0.963	0.981	0.49	0.998	0.968	0.996	1	0.999	0	0	0	0	0	0	0	0	0	0	0
An01g09840		Has domain(s) with predicted NADH dehydrogenase (ubiquinone) activity and mitochondrion localization	-0.111	-0.18	-0.028	-0.55	-0.45	-0.415	-0.089	0.084	-0.037	0.198	0.145	-0.011	0.482	0.217	0.795	0	0.001	0.007	0.479	0.272	0.684	0.022	0.118	0.901	0.645	0.329	0.999	0.001	0.016	0.19	0.65	0.998	0.968	0.226	0.898	0.999	0	0	-1	-1	0	0	0	0	0	0	0
An01g09850		Ortholog of A. nidulans FGSC A4 : AN0631, A. fumigatus Af293 : Afu1g17000, A. oryzae RIB40 : AO090005000975, Aspergillus wentii : Aspwe1_0068188 and Aspergillus sydowii : Aspsy1_0041402	-0.34	-0.018	-0.074	-0.229	-0.137	0.217	0.007	0.057	0.096	-0.024	0.124	0.02	0.201	0.945	0.656	0.232	0.507	0.276	0.977	0.59	0.539	0.887	0.388	0.892	0.351	0.966	0.999	0.794	0.873	0.94	0.988	0.998	0.957	0.995	1	0.999	0	0	0	0	0	0	0	0	0	0	0
An01g09860		Ortholog(s) have nucleus localization	0.06	0.616	-0.099	-0.203	-0.079	-0.061	0.78	-0.042	0.392	0.106	0.074	-0.099	0.749	0.001	0.488	0.222	0.652	0.734	0	0.682	0.002	0.432	0.559	0.45	0.848	0.002	0.999	0.786	0.92	0.994	0	0.998	0.059	0.908	1	0.999	1	0	0	0	0	0	1	0	0	0	0
An01g09870		Has domain(s) with predicted ATP binding, protein kinase activity, transferase activity, transferring phosphorus-containing groups activity and role in protein phosphorylation	0.879	0.1	-0.028	0.077	0.284	-0.057	0.652	0.006	0.039	0.051	0.027	0.016	0.11	0.885	0.83	0.664	0.194	0.704	0.164	0.626	0.379	0.36	0.424	0.596	0.223	0.929	na	0.975	na	na	na	na	na	na	na	na	0	0	0	0	0	0	0	0	0	0	0
An01g09880		Ortholog of A. nidulans FGSC A4 : AN0633, A. fumigatus Af293 : Afu1g16980, A. oryzae RIB40 : AO090005000977, Aspergillus wentii : Aspwe1_0109484 and Aspergillus sydowii : Aspsy1_0055497	-0.041	-0.097	-0.104	0.014	0.021	0.002	0.109	0.042	0.026	0.179	0.043	0.16	0.832	0.65	0.475	0.929	0.901	0.991	0.513	0.672	0.833	0.155	0.724	0.191	0.903	0.754	0.999	0.995	0.982	0.999	0.679	0.998	0.982	0.652	1	0.986	0	0	0	0	0	0	0	0	0	0	0
An01g09890		Ortholog(s) have GTPase activity, role in Golgi to plasma membrane protein transport, protein localization to organelle and Golgi apparatus, nuclear outer membrane-endoplasmic reticulum membrane network localization	0.386	0.436	-0.179	-0.2	-0.036	-0.309	0.299	0.085	0.271	0.035	0.136	0.099	0.035	0.019	0.247	0.246	0.83	0.103	0.079	0.4	0.032	0.794	0.275	0.445	0.09	0.044	0.986	0.809	0.965	0.752	0.185	0.998	0.345	0.984	1	0.999	1	0	0	0	0	0	0	0	0	0	0
An01g09900		Ortholog(s) have intracellular localization	1.828	1.292	0.036	-0.338	-0.087	-0.057	0.413	0.087	0.091	0.066	-0.041	0.08	0	0	0.834	0.11	0.713	0.79	0.253	0.324	0.576	0.722	0.765	0.579	0	0	0.999	0.597	0.94	0.994	0.428	0.998	0.96	0.976	1	0.999	1	1	0	0	0	0	0	0	0	0	0
An01g09910		Ortholog(s) have acetylglucosaminyltransferase activity and role in GPI anchor biosynthetic process, conidium formation, establishment or maintenance of cell polarity, fungal-type cell wall biogenesis, regulation of growth rate	0.15	0.225	0.1	-0.017	0.011	0.071	0.248	0.166	0.26	0.193	0.133	0.217	0.471	0.283	0.499	0.925	0.951	0.711	0.213	0.115	0.064	0.2	0.328	0.127	0.636	0.405	0.999	0.995	0.991	0.994	0.381	0.998	0.492	0.724	1	0.877	0	0	0	0	0	0	0	0	0	0	0
An01g09920		Ortholog(s) have cytosol, nucleus localization	-0.174	0.213	0.124	0.05	-0.055	0.101	0.333	-0.042	0.027	0.079	-0.024	-0.065	0.419	0.305	0.399	0.768	0.763	0.586	0.054	0.683	0.837	0.567	0.85	0.616	0.588	0.43	0.999	0.987	0.948	0.989	0.138	0.998	0.982	0.95	1	0.999	0	0	0	0	0	0	0	0	0	0	0
An01g09930		Has domain(s) with predicted 2 iron, 2 sulfur cluster binding, 2-methylcitrate dehydratase activity and role in propionate catabolic process, propionate catabolic process, 2-methylcitrate cycle	0.447	-1.275	0.202	0.586	0.311	0.46	1.745	0.027	0.514	0.617	0.05	0.184	0.082	0	0.189	0.001	0.107	0.015	0	0.7	0.001	0.001	0.691	0.158	0.177	0	0.942	0.022	0.486	0.312	0	0.998	0.029	0.021	1	0.947	-1	0	1	0	0	0	1	1	1	0	0
An01g09940		Putative citrate synthase	0.351	-1.573	0.222	0.665	0.438	0.459	1.19	-0.057	0.582	0.589	-0.083	0.169	0.173	0	0.161	0	0.024	0.016	0.003	0.408	0	0.001	0.494	0.212	0.314	0	0.901	0.008	0.22	0.331	0.013	0.998	0.011	0.031	1	0.992	-1	0	1	0	0	0	1	1	1	0	0
An01g09950		Has domain(s) with predicted 2-methylcitrate dehydratase activity and role in propionate catabolic process	0.338	-0.33	0.115	0.345	0.167	0.403	1.22	0.007	0.545	0.437	0.067	0.362	0.112	0.17	0.453	0.063	0.366	0.03	0	0.942	0.001	0.016	0.648	0.019	0.226	0.27	0.999	0.468	0.801	0.445	0	0.998	0.027	0.182	1	0.341	0	0	0	0	0	0	1	1	0	0	0
An01g09960	xlnD	Secreted beta-D-xylosidase involved in degradation of xylan; abundantly expressed on xylose and arabinose; XlnR regulated	-0.229	-0.84	-0.056	0.137	-0.045	0.004	-0.606	-0.038	-0.018	0.134	0.045	0.057	0.439	0.016	0.743	0.483	0.836	0.983	0.19	0.603	0.906	0.454	0.73	0.678	0.607	0.038	0.999	0.934	0.967	0.999	0.35	0.998	0.992	0.916	1	na	-1	0	0	0	0	0	0	0	0	0	0
An01g09970		Ortholog of Aspergillus tubingensis : Asptu1_0199082, Aspergillus brasiliensis : Aspbr1_0039685, Aspergillus kawachii : Aspka1_0172284 and Aspergillus acidus : Aspfo1_0039401	0.699	0.314	-0.23	0.283	0.051	-0.133	1.111	-0.008	0.101	0.203	0.06	0.033	0.068	0.466	0.129	0.183	0.83	0.511	0.038	0.867	0.372	0.141	0.516	0.728	0.153	0.59	na	0.727	0.965	0.975	0.105	0.998	0.907	0.627	1	0.999	0	0	0	0	0	0	0	0	0	0	0
An01g09980	aspHS	Hemolysin	0.452	0.224	-0.14	0.898	0.328	0.094	1.155	0.003	0.111	0.239	0.067	0.037	0.197	0.568	0.416	0	0.159	0.65	0.026	0.957	0.35	0.105	0.494	0.719	0.347	0.684	0.999	0.001	0.581	0.989	0.078	0.998	0.896	0.562	1	0.999	0	0	1	0	0	0	0	0	0	0	0
An01g10000		Ortholog(s) have glutathione S-conjugate-transporting ATPase activity and role in cellular response to cadmium ion, glutathione transmembrane import into vacuole, secondary metabolite biosynthetic process	0.414	1.882	-0.036	0.222	0.153	-0.122	0.897	0.087	0.176	0.202	0.106	0.134	0.01	0	0.785	0.151	0.34	0.477	0	0.314	0.081	0.048	0.318	0.199	0.033	0	0.999	0.68	0.785	0.975	0	0.998	0.562	0.365	1	0.987	1	1	0	0	0	0	1	0	0	0	0
An01g10010		Ortholog(s) have cytosol, nucleus localization	0.77	0.273	-0.223	-0.18	-0.251	-0.135	-0.429	-0.039	0.066	0.072	0.204	0.19	0	0.229	0.158	0.324	0.208	0.499	0.002	0.654	0.523	0.485	0.05	0.06	0.001	0.343	0.9	0.866	0.656	0.975	0.011	0.998	0.955	0.929	0.682	0.652	0	1	0	0	0	0	-1	0	0	0	0
An01g10020		Ortholog of A. nidulans FGSC A4 : AN0639, A. fumigatus Af293 : Afu1g16860, Neosartorya fischeri NRRL 181 : NFIA_008500, Aspergillus wentii : Aspwe1_0027440 and Aspergillus versicolor : Aspve1_0252372	-0.127	-0.155	0.074	-0.19	-0.087	-0.079	0.921	0.052	0.062	0.166	0.016	0.029	0.681	0.628	0.664	0.363	0.702	0.71	0.03	0.451	0.663	0.334	0.887	0.812	0.802	0.736	0.999	0.887	0.937	0.994	0.088	0.998	na	0.855	1	na	0	0	0	0	0	0	0	0	0	0	0
An01g10030		Sphinganine hydroxylase; induced by fenpropimorph	0.079	-0.047	0.022	0.191	0.278	0.349	-0.562	-0.04	-0.117	0.219	-0.155	-0.083	0.6	0.771	0.855	0.188	0.039	0.021	0.001	0.673	0.325	0.058	0.186	0.497	0.744	0.846	0.999	0.734	0.286	0.379	0.003	0.998	0.885	0.409	0.971	0.999	0	0	0	0	0	0	-1	0	0	0	0
An01g10040		Protein of unknown function	-0.574	0.192	-0.031	-0.033	-0.083	-0.017	0.03	0.016	0.002	0.002	0.003	0.001	0.266	0.84	0.584	0.69	0.296	0.817	0.94	0.504	0.959	0.972	0.934	0.979	na	0.898	na	na	na	na	na	na	na	na	na	na	0	0	0	0	0	0	0	0	0	0	0
An01g10050	IgE-HRF	IgE-dependent histamine-releasing factor	0	1.099	-0.085	-0.099	-0.144	0.06	-0.409	-0.04	-0.283	0.099	0.066	-0.01	0.997	0	0.325	0.293	0.123	0.586	0	0.461	0	0.078	0.369	0.88	0.999	0	0.999	0.842	0.523	0.989	0.001	0.998	0.007	0.479	1	0.999	1	0	0	0	0	0	-1	-1	0	0	0
An01g10060		Ortholog(s) have transcriptional activator activity, RNA polymerase II core promoter proximal region sequence-specific binding activity	-0.242	-0.254	-0.06	0.132	0.002	0.045	0.445	0.181	0.102	0.202	0.049	0.218	0.188	0.192	0.657	0.375	0.989	0.791	0.024	0.085	0.469	0.168	0.718	0.114	0.335	0.298	0.999	0.896	0.998	0.994	0.073	0.998	0.946	0.672	1	0.84	0	0	0	0	0	0	0	0	0	0	0
An01g10070		Ortholog(s) have 7S RNA binding activity and role in SRP-dependent cotranslational protein targeting to membrane, signal sequence recognition, SRP-dependent cotranslational protein targeting to membrane, translocation	0.132	-0.359	-0.144	-0.022	-0.125	-0.056	-0.378	0.003	-0.017	0.093	0.16	0.033	0.531	0.115	0.344	0.901	0.503	0.769	0.028	0.974	0.892	0.464	0.19	0.789	0.687	0.198	0.999	0.992	0.871	0.994	0.083	0.998	0.99	0.923	0.978	0.999	0	0	0	0	0	0	0	0	0	0	0
An01g10080		Protein of unknown function	0.007	0.026	0.02	-0.009	-0.01	-0.007	na	na	na	na	na	na	0.982	0.968	0.583	0.803	0.822	0.839	na	na	na	na	na	na	na	na	na	na	na	na	na	na	na	na	na	na	0	0	0	0	0	0	0	0	0	0	0
An01g10090		Protein of unknown function	-0.789	-0.763	0.089	-0.001	0.065	-0.084	0.459	0.021	0.007	0.087	0.036	0.001	0.214	0.416	0.418	0.996	0.693	0.344	0.289	0.303	0.817	0.199	0.345	0.977	na	0.543	na	na	na	na	na	na	na	na	na	na	0	0	0	0	0	0	0	0	0	0	0
An01g10100		Ortholog(s) have cytosol localization	-1.927	-1.86	0.571	0.801	0.989	0.481	-0.089	-0.17	-0.287	-0.12	-0.192	-0.157	0	0	0	0	0	0.001	0.737	0.099	0.081	0.496	0.194	0.307	0	0	0	0	0	0.034	0.846	0.998	0.562	0.932	0.978	0.999	-1	-1	1	1	1	1	0	0	0	0	0
An01g10110		Protein of unknown function	na	na	na	na	na	na	na	na	na	na	na	0.006	na	na	na	na	na	na	na	na	na	na	na	0.737	na	na	na	na	na	na	na	na	na	na	na	na	0	0	0	0	0	0	0	0	0	0	0
An01g10120		Protein of unknown function	0.616	2.981	0.004	0.018	0.006	-0.02	0.36	-0.021	-0.05	-0.018	-0.023	-0.04	0.341	0	0.95	0.817	0.95	0.73	0.505	0.242	0.317	0.799	0.621	0.345	na	0	na	na	na	na	na	na	na	na	na	na	1	0	0	0	0	0	0	0	0	0	0
An01g10130		Protein of unknown function	-0.157	3.715	0.005	0.017	-0.053	-0.034	1.268	0.003	0.031	0.031	0.04	0.041	0.768	0	0.927	0.846	0.409	0.466	0.014	0.739	0.361	0.415	0.247	0.255	na	0	na	na	na	na	na	na	na	na	na	na	1	0	0	0	0	0	0	0	0	0	0
An01g10140		Ortholog(s) have cytosol, mRNA cleavage and polyadenylation specificity factor complex localization	-0.206	-0.08	-0.09	-0.17	-0.071	-0.157	0	-0.02	0.122	0.048	0.064	0.12	0.215	0.643	0.479	0.237	0.634	0.4	0.998	0.826	0.272	0.662	0.578	0.268	0.369	0.748	0.999	0.798	0.916	0.96	0.999	0.998	0.857	0.966	1	0.999	0	0	0	0	0	0	0	0	0	0	0
An01g10150		Has domain(s) with predicted role in DNA-templated transcription, initiation and transcription factor TFIID complex localization	-0.145	0.043	-0.076	0.24	0.214	0.174	-0.275	0.062	-0.03	0.003	-0.117	-0.042	0.387	0.795	0.541	0.079	0.129	0.269	0.06	0.487	0.785	0.976	0.287	0.698	0.559	0.865	0.999	0.519	0.534	0.937	0.151	0.998	0.975	0.999	1	0.999	0	0	0	0	0	0	0	0	0	0	0
An01g10160		Protein of unknown function	-0.698	-0.186	0.062	-0.091	0.23	0.122	-0.61	0.055	0.014	0.01	-0.1	-0.046	0.013	0.467	0.702	0.626	0.24	0.54	0.075	0.567	0.931	0.958	0.483	0.76	0.041	0.591	0.999	0.967	0.693	0.981	0.178	0.998	0.994	0.999	1	0.999	0	-1	0	0	0	0	0	0	0	0	0
An01g10170		Ortholog(s) have protein serine/threonine kinase activity	-0.258	-0.367	0.136	0.135	0.256	0.165	-0.445	-0.041	-0.049	-0.173	-0.168	-0.085	0.034	0.005	0.165	0.239	0.021	0.205	0.001	0.62	0.616	0.087	0.096	0.384	0.088	0.013	0.906	0.801	0.2	0.892	0.005	0.998	0.965	0.509	0.835	0.999	-1	0	0	0	0	0	-1	0	0	0	0
An01g10180		Protein of unknown function	-0.175	-0.324	0.089	-0.25	-0.069	-0.15	-0.281	-0.073	-0.104	-0.003	-0.008	-0.071	0.279	0.056	0.503	0.078	0.634	0.37	0.201	0.49	0.481	0.986	0.954	0.621	0.446	0.109	0.999	0.516	0.916	0.953	0.365	0.998	0.946	0.999	1	0.999	0	0	0	0	0	0	0	0	0	0	0
An01g10190		Ortholog(s) have mitochondrion, plasma membrane localization	1.409	0.366	-0.233	0.04	-0.242	0.183	0.187	-0.012	0.004	0.174	0.102	-0.018	0	0.052	0.108	0.819	0.198	0.299	0.187	0.88	0.967	0.056	0.297	0.858	0	0.103	0.825	0.989	0.645	0.944	0.347	0.998	0.996	0.4	1	0.999	0	1	0	0	0	0	0	0	0	0	0
An01g10200		Has domain(s) with predicted zinc ion binding activity	0.19	0.356	0.103	0.136	0.193	0.332	0.856	-0.002	0.555	0.014	0.013	0.019	0.179	0.019	0.374	0.3	0.153	0.021	0	0.985	0	0.908	0.909	0.873	0.323	0.043	0.999	0.847	0.571	0.379	0	0.998	0	0.996	1	0.999	1	0	0	0	0	0	1	1	0	0	0
An01g10210		Protein of unknown function	-0.018	-0.355	-0.026	-0.119	-0.087	-0.065	-0.58	-0.025	-0.053	-0.1	-0.07	-0.065	0.979	0.679	0.801	0.356	0.574	0.518	0.276	0.387	0.482	0.264	0.228	0.291	0.988	0.778	na	na	na	na	na	na	na	na	na	na	0	0	0	0	0	0	0	0	0	0	0
An01g10220		Protein of unknown function	0.01	0.512	0.143	-0.023	-0.045	-0.026	0.87	0.015	0.013	0.069	0.043	0.005	0.988	0.565	0.181	0.833	0.71	0.755	0.103	0.514	0.784	0.363	0.376	0.898	na	0.681	na	na	na	na	na	na	na	na	na	na	0	0	0	0	0	0	0	0	0	0	0
An01g10230		Protein of unknown function	-1.59	-1.135	-0.047	-0.243	-0.312	-0.149	0.124	0.056	0.214	0.09	0.048	0.104	0.015	0.127	0.727	0.143	0.077	0.239	0.818	0.177	0.047	0.402	0.483	0.195	0.045	0.213	na	0.664	na	na	na	na	na	na	na	na	0	-1	0	0	0	0	0	0	0	0	0
An01g10240		Ortholog of Neosartorya fischeri NRRL 181 : NFIA_008630, Aspergillus wentii : Aspwe1_0039846, Aspergillus versicolor : Aspve1_0119655 and Aspergillus clavatus NRRL 1 : ACLA_018750	0.777	0.35	-0.039	-0.259	-0.112	-0.043	0.177	0.078	-0.032	0.014	0.041	0.191	0.001	0.161	0.813	0.183	0.603	0.834	0.564	0.421	0.848	0.942	0.784	0.216	0.003	0.258	0.999	0.726	0.907	0.994	0.722	0.998	0.983	0.999	1	0.996	0	1	0	0	0	0	0	0	0	0	0
An01g10250		Ortholog of Aspergillus tubingensis : Asptu1_0923551, Aspergillus brasiliensis : Aspbr1_0027547, Aspergillus kawachii : Aspka1_0172302 and Aspergillus acidus : Aspfo1_0039376	0.571	2.068	-0.01	-0.041	-0.015	-0.057	0.378	0.005	na	0.038	0.011	na	0.387	0.007	0.893	0.63	0.888	0.341	0.29	0.557	na	0.366	0.551	na	0.559	0.018	na	na	na	na	na	na	na	na	na	na	1	0	0	0	0	0	0	0	0	0	0
An01g10270		Ortholog(s) have pseudouridine synthase activity, role in enzyme-directed rRNA pseudouridine synthesis, mRNA pseudouridine synthesis, snRNA pseudouridine synthesis, tRNA pseudouridine synthesis and cytoplasm, nucleus localization	0.03	-0.742	-0.16	-0.254	0.064	0.051	0.302	0.001	0.146	0.203	0.069	0.014	0.884	0.005	0.29	0.142	0.725	0.786	0.042	0.988	0.197	0.077	0.544	0.904	0.934	0.014	0.999	0.66	0.943	0.994	0.115	0.998	0.775	0.478	1	0.999	-1	0	0	0	0	0	0	0	0	0	0
An01g10280		Has domain(s) with predicted RNA polymerase II transcription factor activity, sequence-specific DNA binding, zinc ion binding activity, role in regulation of transcription, DNA-templated and nucleus localization	0.816	1.563	-0.191	-0.076	-0.505	0.01	0.709	-0.032	-0.026	-0.012	-0.111	-0.03	0.037	0	0.243	0.715	0.028	0.96	0.044	0.696	0.868	0.95	0.409	0.832	0.094	0	na	0.979	0.241	0.999	0.119	0.998	0.986	0.999	1	0.999	1	0	0	0	0	0	0	0	0	0	0
An01g10290		Has domain(s) with predicted oxidoreductase activity and role in oxidation-reduction process	2.68	3.997	0.039	0.13	0.262	0.117	-0.037	-0.044	0.066	-0.086	-0.064	-0.053	0	0	0.579	0.256	0.092	0.231	0.94	0.455	0.638	0.573	0.547	0.635	0	0	na	na	na	na	0.969	na	na	0.953	1	na	1	1	0	0	0	0	0	0	0	0	0
An01g10300		Protein of unknown function	1.133	2.203	0.028	0	0.052	0.011	0.205	0	0.016	0.001	0.006	-0.005	0.082	0.004	0.736	1	0.683	0.892	0.568	0.98	0.639	0.986	0.794	0.809	0.179	0.012	na	na	na	na	na	na	na	na	na	na	1	0	0	0	0	0	0	0	0	0	0
An01g10310		Ortholog(s) have role in receptor-mediated endocytosis and actin cortical patch localization	0.884	0.175	-0.125	-0.336	-0.279	0.035	-0.971	-0.174	-0.175	-0.257	-0.131	-0.079	0	0.381	0.382	0.041	0.104	0.846	0	0.094	0.197	0.071	0.315	0.549	0	0.509	0.999	0.378	0.479	0.995	0	0.998	0.774	0.458	1	0.999	0	1	0	0	0	0	-1	0	0	0	0
An01g10320		Ortholog of A. nidulans FGSC A4 : AN0983, A. oryzae RIB40 : AO090005001019, Neosartorya fischeri NRRL 181 : NFIA_008660, Aspergillus wentii : Aspwe1_0476338 and Aspergillus versicolor : Aspve1_0277552	1.136	0.031	-0.015	0	0.331	0.093	-1.058	-0.051	-0.256	-0.336	-0.114	-0.2	0	0.914	0.93	0.999	0.122	0.659	0	0.629	0.074	0.025	0.395	0.148	0	0.947	0.999	1	0.52	0.99	0	0.998	0.537	0.249	1	0.929	0	1	0	0	0	0	-1	0	0	0	0
An01g10330		Protein of unknown function	-0.286	0.43	0.091	-0.037	0.153	-0.132	-0.701	-0.033	-0.042	0.114	-0.03	-0.114	0.599	0.42	0.563	0.85	0.507	0.433	0.1	0.687	0.794	0.54	0.826	0.419	0.743	0.547	na	0.992	0.873	na	0.221	0.998	0.975	0.947	1	na	0	0	0	0	0	0	0	0	0	0	0
An01g10340		Has domain(s) with predicted integral component of membrane localization	-0.103	-1.044	0.019	0.058	0.167	0.397	-1.466	-0.13	-0.19	0.086	-0.103	-0.252	0.683	0	0.905	0.753	0.397	0.044	0	0.178	0.108	0.455	0.37	0.033	0.803	0.001	0.999	0.986	0.816	0.542	0	0.998	0.629	0.916	1	0.461	-1	0	0	0	0	0	-1	0	0	0	0
An01g10350		Beta-galactosidase	-0.316	1.453	0.022	0.226	0.127	-0.148	0.489	-0.084	0.033	-0.06	0.04	0.112	0.263	0	0.895	0.232	0.538	0.474	0.036	0.425	0.833	0.726	0.783	0.465	0.427	0	0.999	0.794	0.881	0.975	0.101	0.998	0.982	0.976	1	0.999	1	0	0	0	0	0	0	0	0	0	0
An01g10360		Ortholog(s) have role in cellular response to drug	0.124	0.016	-0.204	-0.145	-0.251	-0.196	-0.849	-0.161	-0.179	-0.111	-0.249	-0.36	0.465	0.929	0.132	0.331	0.124	0.281	0	0.098	0.131	0.338	0.035	0.005	0.63	0.956	0.872	0.873	0.525	0.941	0	0.998	0.679	0.859	0.58	0.123	0	0	0	0	0	0	-1	0	0	0	0
An01g10370		Protein of unknown function	-0.191	0.229	-0.035	-0.067	-0.282	-0.021	0.298	0.045	0.025	0.169	0.054	0.123	0.609	0.496	0.841	0.749	0.235	0.922	0.503	0.531	0.866	0.335	0.66	0.355	0.749	0.618	0.999	0.986	0.688	0.998	0.671	0.998	na	0.855	1	na	0	0	0	0	0	0	0	0	0	0	0
An01g10380		Ortholog of A. nidulans FGSC A4 : AN0979, A. fumigatus Af293 : Afu1g16680, A. oryzae RIB40 : AO090005001032, Aspergillus wentii : Aspwe1_0109980 and Aspergillus sydowii : Aspsy1_0140609	-0.728	-0.767	0.049	0.076	0.216	0.168	-0.523	-0.02	-0.015	-0.161	-0.14	-0.126	0	0	0.573	0.422	0.022	0.164	0	0.782	0.858	0.042	0.13	0.132	0	0	0.999	0.916	0.207	0.848	0	0.998	0.986	0.346	0.915	0.893	-1	-1	0	0	0	0	-1	0	0	0	0
An01g10390		Protein of unknown function	-0.771	-0.794	0.267	0.165	0.205	0.209	-0.301	0.065	0.124	0.116	-0.079	-0.03	0	0.001	0.054	0.304	0.228	0.244	0.271	0.529	0.439	0.504	0.594	0.845	0.002	0.002	0.652	0.85	0.68	0.925	0.449	0.998	0.936	0.935	1	0.999	-1	-1	0	0	0	0	0	0	0	0	0
An01g10400		Protein of unknown function	-0.583	-1.405	0.023	-0.008	-0.091	0.01	0.135	0.003	0.007	0.016	0.012	0.011	0.376	0.117	0.841	0.959	0.568	0.939	0.565	0.739	0.752	0.557	0.521	0.557	0.549	0.2	na	na	na	na	na	na	na	na	na	na	0	0	0	0	0	0	0	0	0	0	0
An01g10410		Protein of unknown function	-0.407	0.098	-0.002	-0.026	0.04	-0.039	0.003	0.01	0.032	0.028	0.005	0.009	0.388	0.919	0.975	0.714	0.701	0.434	0.989	0.512	0.428	0.532	0.815	0.73	na	0.95	na	na	na	na	na	na	na	na	na	na	0	0	0	0	0	0	0	0	0	0	0
An01g10420		Protein of unknown function	-0.729	-0.54	0.016	-0.01	-0.067	-0.033	-0.076	0.01	-0.007	0.002	0.007	-0.015	0.27	0.52	0.891	0.95	0.693	0.799	0.848	0.648	0.856	0.972	0.854	0.61	0.435	0.64	na	na	na	na	na	na	na	na	na	na	0	0	0	0	0	0	0	0	0	0	0
An01g10430		Protein of unknown function	-0.501	-0.32	-0.009	0.038	0.112	-0.106	-0.188	0.016	0.006	0.015	0.014	0.026	0.444	0.723	0.925	0.786	0.517	0.185	0.706	0.625	0.929	0.865	0.809	0.691	na	0.812	na	na	na	na	na	na	na	na	na	na	0	0	0	0	0	0	0	0	0	0	0
An01g10440		Protein of unknown function	-0.339	-0.573	-0.126	0.397	0.41	-0.024	-0.409	-0.005	-0.065	0.034	0.025	-0.01	0.373	0.166	0.465	0.058	0.073	0.909	0.453	0.923	0.565	0.815	0.786	0.921	0.546	0.265	0.999	0.452	0.402	0.997	0.628	na	na	0.989	1	na	0	0	0	0	0	0	0	0	0	0	0
An01g10450		Ortholog of Aspergillus tubingensis : Asptu1_0923546, Aspergillus brasiliensis : Aspbr1_0193230, Aspergillus kawachii : Aspka1_0172312 and Aspergillus acidus : Aspfo1_0213802	-1.534	0.529	0.129	0.169	0.211	-0.192	0.115	0.003	-0.006	-0.007	-0.005	0.015	0.008	0.259	0.437	0.418	0.372	0.298	0.708	0.786	0.793	0.802	0.783	0.614	0.026	0.378	na	0.916	0.804	na	na	na	na	na	na	na	0	-1	0	0	0	0	0	0	0	0	0
An01g10460		Ortholog of A. nidulans FGSC A4 : AN0977, A. fumigatus Af293 : Afu1g16650, A. oryzae RIB40 : AO090005001035, Aspergillus wentii : Aspwe1_0068230 and Aspergillus sydowii : Aspsy1_0053392	-0.179	-0.426	0.008	0.06	0.145	0.265	-0.202	0.124	0.116	0.091	0.094	0.114	0.145	0.002	0.935	0.59	0.2	0.042	0.134	0.146	0.252	0.353	0.35	0.252	0.275	0.005	0.999	0.96	0.647	0.525	0.273	0.998	0.841	0.869	1	0.999	-1	0	0	0	0	0	0	0	0	0	0
An01g10470		Ortholog of A. fumigatus Af293 : Afu4g03550, Afu6g04370, A. niger CBS 513.88 : An01g09070, An07g06910, An12g07420, An09g04030 and A. oryzae RIB40 : AO090010000022, AO090005000964	-0.214	-0.43	-0.007	0.056	-0.037	-0.023	0.069	0.006	na	0.031	0.016	0.011	0.592	0.608	0.866	0.498	0.493	0.545	0.768	0.546	na	0.415	0.461	0.557	na	na	na	na	na	na	na	na	na	na	na	na	0	0	0	0	0	0	0	0	0	0	0
An01g10480		Protein of unknown function	-0.221	-0.276	0.092	0.111	0.217	0.033	-0.2	-0.083	-0.032	-0.253	-0.123	-0.179	0.477	0.379	0.587	0.583	0.316	0.875	0.481	0.415	0.843	0.162	0.406	0.247	0.641	0.507	0.999	0.958	0.767	0.996	0.651	0.998	0.983	0.663	1	0.999	0	0	0	0	0	0	0	0	0	0	0
An01g10490		Protein of unknown function	-0.199	-0.441	0.048	-0.053	0.086	-0.008	-0.295	-0.06	-0.143	-0.109	-0.057	-0.062	0.299	0.022	0.718	0.725	0.584	0.961	0.136	0.567	0.313	0.459	0.67	0.649	0.469	0.05	0.999	0.981	0.899	0.999	0.276	0.998	0.878	0.919	1	0.999	-1	0	0	0	0	0	0	0	0	0	0
An01g10500		Protein of unknown function	-0.064	-0.33	0.031	-0.019	-0.022	-0.017	0.069	na	0.013	0.016	na	na	0.846	0.61	0.517	0.599	0.622	0.641	0.768	na	0.568	0.557	na	na	na	na	na	na	na	na	na	na	na	na	na	na	0	0	0	0	0	0	0	0	0	0	0
An01g10510		Protein of unknown function	0.16	-1.031	-0.324	-0.37	-0.405	-0.191	0.314	-0.054	-0.056	-0.011	0.035	-0.043	0.44	0	0.031	0.029	0.025	0.3	0.521	0.329	0.661	0.943	0.756	0.701	0.608	0	0.496	0.305	0.224	0.944	0.685	na	na	0.999	1	na	-1	0	0	0	0	0	0	0	0	0	0
An01g10520		Protein of unknown function	0.153	-2.49	-0.1	-0.039	-0.108	0.03	-0.018	0	0.012	0.024	-0.021	0.001	0.572	0	0.548	0.843	0.613	0.886	0.971	0.992	0.863	0.785	0.623	0.993	0.721	0	0.999	0.992	0.91	0.997	na	na	na	na	na	na	-1	0	0	0	0	0	0	0	0	0	0
An01g10530		Protein of unknown function	-0.398	0.713	-0.042	0.055	0.001	-0.005	0.642	0.01	0.013	na	0.011	na	0.481	0.438	0.497	0.622	0.995	0.95	0.138	0.415	0.568	na	0.55	na	na	0.564	na	na	na	na	na	na	na	na	na	na	0	0	0	0	0	0	0	0	0	0	0
An01g10540	brlA	Putative transcription factor similar to A. nidulans brlA; role in conidiophore development; mutant forms stalks 20-30 times longer than wild-type	0.184	-0.643	-0.143	0.054	0.119	0.241	0.166	-0.015	-0.105	-0.027	-0.096	-0.07	0.125	0	0.098	0.608	0.205	0.038	0.682	0.849	0.49	0.879	0.459	0.61	0.246	0	0.797	0.965	0.652	0.502	0.81	0.998	0.946	0.994	1	na	-1	0	0	0	0	0	0	0	0	0	0
An01g10550		Has domain(s) with predicted DNA binding, transposase activity and role in DNA integration, transposition, DNA-mediated	0.184	-0.154	-0.086	-0.179	-0.007	-0.159	0.039	-0.002	-0.112	-0.071	-0.072	-0.043	0.572	0.661	0.622	0.396	0.978	0.46	0.916	0.983	0.485	0.704	0.609	0.772	0.721	0.763	0.999	0.904	0.996	0.975	0.954	0.998	0.946	0.976	1	0.999	0	0	0	0	0	0	0	0	0	0	0
An01g10560		Protein of unknown function	-0.018	0.237	-0.11	-0.069	-0.213	0.035	0.814	0.015	-0.006	-0.007	0.001	-0.005	0.978	0.766	0.233	0.613	0.082	0.757	0.098	0.405	0.793	0.802	0.967	0.809	0.987	0.843	na	na	na	na	na	na	na	na	na	na	0	0	0	0	0	0	0	0	0	0	0
An01g10570		Protein of unknown function	1.144	-0.489	-0.51	-0.645	-0.619	-0.476	-0.81	0.019	-0.147	-0.076	-0.026	0.071	0	0.105	0.003	0.002	0.007	0.025	0.016	0.843	0.375	0.679	0.86	0.648	0	0.183	0.125	0.045	0.105	0.414	0.054	0.998	0.908	0.971	1	0.999	0	1	-1	0	0	0	0	0	0	0	0
An01g10580		Putative RNase T2	-0.365	-0.011	0.156	0.113	0.439	0.324	-0.201	-0.049	-0.048	-0.085	0.041	-0.078	0.174	0.965	0.33	0.565	0.037	0.131	0.604	0.554	0.764	0.647	0.768	0.586	0.316	0.979	0.999	0.955	0.279	0.795	0.753	0.998	0.974	0.96	1	0.999	0	0	0	0	0	0	0	0	0	0	0
An01g10590		Protein of unknown function	na	na	na	na	na	na	na	na	na	na	na	na	na	na	na	na	na	na	na	na	na	na	na	na	na	na	na	na	na	na	na	na	na	na	na	na	0	0	0	0	0	0	0	0	0	0	0
An01g10600		Ortholog(s) have role in histone exchange and Swr1 complex, cytosol localization	-0.227	0.085	0.119	0.2	0.253	0.169	0.15	-0.096	-0.058	-0.069	-0.063	-0.128	0.331	0.715	0.433	0.272	0.182	0.392	0.456	0.367	0.69	0.669	0.649	0.366	0.505	0.806	0.999	0.83	0.617	0.959	0.63	0.998	0.968	0.968	1	0.999	0	0	0	0	0	0	0	0	0	0	0
An01g10610		Has domain(s) with predicted oxidoreductase activity and role in metabolic process	-0.303	-0.038	-0.085	-0.065	-0.078	0.069	0.715	0.03	0.068	-0.153	0.044	0.086	0.189	0.867	0.584	0.713	0.683	0.719	0.006	0.77	0.676	0.399	0.765	0.578	0.336	0.915	0.999	0.979	0.931	0.994	0.022	0.998	0.968	0.893	1	0.999	0	0	0	0	0	0	1	0	0	0	0
An01g10620		Ortholog of A. nidulans FGSC A4 : AN0964, A. fumigatus Af293 : Afu1g16640, A. oryzae RIB40 : AO090005001050, Aspergillus wentii : Aspwe1_0039876 and Aspergillus sydowii : Aspsy1_0138532	-1.411	-0.823	0.004	0.197	0.024	0.005	4.348	0.006	0.222	0.145	-0.008	0.113	0	0.285	0.979	0.316	0.917	0.98	0	0.908	0.109	0.362	0.94	0.331	0	0.408	0.999	0.859	0.984	0.999	0	na	na	0.876	na	na	0	-1	0	0	0	0	1	0	0	0	0
An01g10630		Ortholog of Aspergillus acidus : Aspfo1_0079042	0.095	0.505	-0.178	-0.376	-0.195	-0.077	0.337	-0.04	-0.008	-0.051	-0.138	-0.03	0.674	0.019	0.26	0.042	0.334	0.698	0.423	0.554	0.957	0.774	0.254	0.823	0.797	0.044	0.993	0.386	0.782	0.994	0.602	0.998	0.994	0.983	0.997	na	1	0	0	0	0	0	0	0	0	0	0
An01g10640		Has domain(s) with predicted catalytic activity, ferric iron binding, iron ion binding, oxidoreductase activity, acting on single donors with incorporation of molecular oxygen, incorporation of two atoms of oxygen activity	0.055	0.241	-0.058	-0.271	-0.019	-0.081	0.051	-0.053	-0.142	-0.028	-0.134	-0.053	0.814	0.288	0.708	0.14	0.921	0.683	0.898	0.509	0.36	0.876	0.308	0.709	0.892	0.412	0.999	0.657	0.984	0.994	0.945	0.998	0.901	0.994	1	na	0	0	0	0	0	0	0	0	0	0	0
An01g10650		Dihydroorotase	-0.063	-0.207	-0.034	-0.162	-0.162	0.106	-0.034	0.069	0.008	0.201	0.131	0.089	0.696	0.224	0.784	0.246	0.273	0.5	0.811	0.427	0.938	0.048	0.192	0.373	0.811	0.337	0.999	0.809	0.73	0.975	0.895	0.998	0.994	0.368	0.978	0.999	0	0	0	0	0	0	0	0	0	0	0
An01g10660		Has domain(s) with predicted role in mitotic nuclear division and chromosome, centromeric region, nucleus localization	-0.837	-1.097	0.178	0.232	0.061	0.358	-0.177	-0.031	-0.101	0.144	-0.053	-0.005	0.008	0.001	0.279	0.225	0.773	0.08	0.438	0.768	0.514	0.363	0.71	0.972	0.027	0.002	0.999	0.788	0.951	0.694	0.615	0.998	0.955	0.877	1	0.999	-1	-1	0	0	0	0	0	0	0	0	0
An01g10680		Ortholog of Aspergillus tubingensis : Asptu1_0054844, Aspergillus brasiliensis : Aspbr1_0072879, Aspergillus acidus : Aspfo1_0079046 and Aspergillus sydowii : Aspsy1_0166771	0.975	3.371	-0.199	-0.037	-0.315	-0.307	3.781	-0.004	0.012	0.015	-0.033	0.094	0.003	0	0.248	0.863	0.185	0.137	0	0.934	0.917	0.915	0.728	0.401	0.012	0	0.986	0.992	0.623	0.805	0	na	na	na	na	na	1	1	0	0	0	0	1	0	0	0	0
An01g10690		Has domain(s) with predicted role in DNA repair, kinetochore assembly	-0.316	-0.24	-0.037	-0.298	-0.127	-0.138	0.725	-0.031	0.111	0.167	-0.057	-0.017	0.241	0.346	0.816	0.114	0.535	0.507	0.001	0.769	0.478	0.331	0.699	0.908	0.401	0.474	0.999	0.605	0.881	0.975	0.006	0.998	0.946	0.854	1	0.999	0	0	0	0	0	0	1	0	0	0	0
An01g10700		Ortholog(s) have tRNA dihydrouridine synthase activity, role in tRNA modification and mitochondrion, nucleus localization	0.209	-1.15	0.008	-0.011	-0.047	0.044	0.025	0.045	0.053	0.077	0.056	0.124	0.498	0.002	0.961	0.958	0.837	0.838	0.896	0.661	0.685	0.566	0.66	0.337	0.66	0.006	0.999	0.996	0.967	0.994	0.944	0.998	0.968	0.95	1	0.999	-1	0	0	0	0	0	0	0	0	0	0
An01g10710		Ortholog of A. nidulans FGSC A4 : AN10137, A. fumigatus Af293 : Afu1g16540, A. oryzae RIB40 : AO090005001058, Aspergillus wentii : Aspwe1_0068245 and Aspergillus sydowii : Aspsy1_0053407	-0.841	-1.202	-0.077	-0.057	-0.169	0.318	-0.498	-0.059	-0.173	-0.26	-0.14	-0.127	0.007	0	0.647	0.771	0.434	0.119	0.047	0.579	0.276	0.128	0.339	0.397	0.024	0.001	0.999	0.987	0.841	0.779	0.124	0.998	0.859	0.605	1	0.999	-1	-1	0	0	0	0	0	0	0	0	0
An01g10720		Ortholog(s) have structural constituent of ribosome activity and cytosolic small ribosomal subunit localization	0.016	0.434	-0.096	-0.323	-0.367	-0.198	-0.348	0.062	-0.151	0.149	0.187	0.007	0.883	0	0.26	0.001	0	0.08	0.001	0.231	0.028	0.006	0.01	0.906	0.934	0	0.993	0.02	0.002	0.694	0.003	0.998	0.323	0.092	0.29	0.999	1	0	-1	-1	0	0	-1	0	0	0	0
An01g10730		Has domain(s) with predicted heme binding activity	0.398	0.651	-0.024	-0.061	-0.004	0.053	0.158	-0.055	0.026	0.008	0.001	0.002	0.021	0	0.86	0.704	0.98	0.767	0.34	0.586	0.84	0.953	0.991	0.99	0.058	0.001	0.999	0.979	0.996	0.994	0.521	0.998	0.982	0.999	1	0.999	1	0	0	0	0	0	0	0	0	0	0
An01g10740		Ortholog(s) have cytosol, nucleus localization	0.006	1.538	0.036	0.058	0.132	0.127	-0.435	0.027	0.018	0.027	0.067	0.049	0.972	0	0.78	0.686	0.377	0.432	0.01	0.781	0.877	0.825	0.566	0.679	0.984	0	0.999	0.976	0.805	0.97	0.036	0.998	0.988	0.989	1	0.999	1	0	0	0	0	0	-1	0	0	0	0
An01g10750		Ortholog(s) have mitochondrion localization	-0.012	-0.706	-0.019	0.009	0.083	0.065	-0.13	-0.015	-0.006	-0.065	0.05	-0.153	0.943	0	0.878	0.948	0.572	0.71	0.361	0.863	0.951	0.526	0.636	0.154	0.968	0.001	0.999	0.996	0.893	0.994	0.541	0.998	0.994	0.943	1	0.942	-1	0	0	0	0	0	0	0	0	0	0
An01g10760		Ortholog(s) have 3'-tRNA processing endoribonuclease activity, role in mitochondrial tRNA 3'-end processing, nuclear tRNA 3'-trailer cleavage, endonucleolytic and mitochondrion, nucleus localization	0.112	-0.214	-0.04	0.134	0.068	-0.026	-0.172	-0.101	-0.034	-0.068	-0.111	-0.095	0.574	0.319	0.783	0.41	0.722	0.89	0.312	0.319	0.778	0.573	0.362	0.427	0.723	0.446	0.999	0.914	0.942	0.997	0.491	0.998	0.974	0.953	1	0.999	0	0	0	0	0	0	0	0	0	0	0
An01g10770		Ortholog(s) have role in asexual sporulation, sexual sporulation resulting in formation of a cellular spore	1.099	-0.456	-0.149	-0.121	-0.083	0.092	-0.615	-0.047	-0.047	-0.03	-0.022	0.003	0	0	0.114	0.218	0.394	0.485	0	0.481	0.55	0.671	0.786	0.967	0	0.001	0.837	0.778	0.816	0.975	0	0.998	0.957	0.968	1	0.999	-1	1	0	0	0	0	-1	0	0	0	0
An01g10780		Protein of unknown function	1.214	1.172	0.084	0.019	0.179	-0.095	0.501	-0.006	0.029	0.028	0.043	0.034	0.013	0.033	0.56	0.919	0.413	0.548	0.364	0.821	0.71	0.765	0.508	0.622	0.041	0.069	na	0.994	na	na	0.544	na	na	na	na	na	0	1	0	0	0	0	0	0	0	0	0
An01g10790		Protein of unknown function; expressed in germinating conidia	4.2	2.396	0.125	0.073	0.164	0.093	-0.495	-0.005	-0.032	-0.047	0.006	-0.041	0	0	0.313	0.651	0.4	0.534	0.297	0.873	0.584	0.544	0.92	0.375	0	0	na	na	na	na	na	na	na	na	na	na	1	1	0	0	0	0	0	0	0	0	0
An01g10800		Has domain(s) with predicted iron ion binding, oxidoreductase activity and role in fatty acid biosynthetic process, oxidation-reduction process	-0.878	-0.168	-0.076	-0.157	0.039	-0.07	0.132	-0.056	-0.077	-0.061	-0.049	-0.002	0.132	0.776	0.612	0.415	0.864	0.703	0.807	0.166	0.432	0.632	0.561	0.98	0.256	0.85	na	0.915	0.974	na	0.892	na	na	na	na	na	0	0	0	0	0	0	0	0	0	0	0
An01g10810		Has domain(s) with predicted cation transmembrane transporter activity and role in cation transport, transmembrane transport	0.519	-0.409	0.054	0.152	0.137	-0.012	-0.057	-0.034	-0.183	0.151	-0.063	-0.006	0.002	0.031	0.692	0.301	0.385	0.944	0.803	0.747	0.216	0.319	0.65	0.967	0.008	0.065	0.999	0.847	0.81	0.999	0.89	0.998	0.797	0.841	1	0.999	0	1	0	0	0	0	0	0	0	0	0
An01g10820		Ortholog(s) have mRNA binding activity	0.083	-0.1	-0.017	0.168	-0.232	-0.005	0.342	-0.028	0.092	0.171	0.031	0.052	0.667	0.61	0.904	0.275	0.174	0.977	0.028	0.752	0.386	0.097	0.771	0.613	0.792	0.72	0.999	0.83	0.606	0.999	0.084	0.998	0.915	0.541	1	0.999	0	0	0	0	0	0	0	0	0	0	0
An01g10830		Ortholog(s) have protein complex binding activity	-0.254	0.406	-0.293	-0.152	-0.161	-0.057	0.024	0.08	-0.048	0.02	0.002	-0.028	0.202	0.045	0.043	0.352	0.357	0.751	0.903	0.445	0.734	0.893	0.989	0.84	0.352	0.091	0.575	0.885	0.794	0.994	0.947	0.998	0.969	0.995	1	0.999	0	0	0	0	0	0	0	0	0	0	0
An01g10840		Ortholog(s) have protein-lysine N-methyltransferase activity, role in peptidyl-lysine dimethylation, positive regulation of translational termination and cytosol, nucleus localization	0.115	0.335	-0.097	-0.173	-0.178	-0.061	-0.497	-0.074	-0.258	0.003	-0.023	0.045	0.623	0.135	0.547	0.341	0.384	0.761	0.03	0.487	0.088	0.986	0.872	0.755	0.761	0.224	0.999	0.879	0.81	0.994	0.087	0.998	0.58	0.999	1	0.999	0	0	0	0	0	0	0	0	0	0	0
An01g10850		Has domain(s) with predicted ATP binding, nucleoside-triphosphatase activity, nucleotide binding activity	-0.438	0.74	-0.047	-0.115	-0.213	-0.482	0.876	-0.039	-0.058	-0.163	-0.096	-0.05	0.213	0.011	0.787	0.581	0.354	0.025	0.09	0.316	0.548	0.109	0.162	0.503	0.366	0.027	0.999	0.958	0.793	0.411	0.206	na	na	na	na	na	1	0	0	0	0	0	0	0	0	0	0
An01g10860		Ortholog of A. fumigatus Af293 : Afu1g16300, A. niger CBS 513.88 : An04g08050, An02g13120, A. oryzae RIB40 : AO090010000043/aoiC, AO090005001075 and Aspergillus terreus NIH2624 : ATET_02208, ATET_04235	0.259	0.465	-0.095	-0.132	-0.127	-0.309	0.56	0.042	0.155	0.347	0.107	0.117	0.467	0.213	0.584	0.531	0.593	0.125	0.155	0.598	0.329	0.061	0.419	0.411	0.632	0.324	0.999	0.947	0.901	0.787	0.301	0.998	0.886	0.419	1	0.999	0	0	0	0	0	0	0	0	0	0	0
An01g10870		Ortholog(s) have cytosol localization	0.188	-0.232	0.08	0.171	-0.244	0.096	0.366	0.033	0.069	0.322	0.084	0.116	0.47	0.405	0.624	0.365	0.257	0.643	0.036	0.747	0.609	0.015	0.516	0.371	0.635	0.532	0.999	0.888	0.711	0.989	0.1	0.998	0.964	0.177	1	0.999	0	0	0	0	0	0	0	0	0	0	0
An01g10880		F1F0-ATPase complex subunit	0.228	-0.648	-0.179	-0.02	-0.156	0.103	-0.414	0.078	0.013	0.091	0.088	0.012	0.088	0	0.132	0.87	0.233	0.523	0.001	0.212	0.863	0.162	0.274	0.868	0.188	0	0.872	0.992	0.686	0.977	0.005	0.998	0.986	0.663	1	0.999	-1	0	0	0	0	0	-1	0	0	0	0
An01g10890		Protein of unknown function	-0.228	-0.028	0.07	-0.034	0.044	-0.012	0.528	0.032	0.014	0.033	0.067	0.009	0.661	0.976	0.373	0.612	0.67	0.85	0.234	0.176	0.656	0.496	0.158	0.73	na	0.985	na	na	na	na	na	na	na	na	na	na	0	0	0	0	0	0	0	0	0	0	0
An01g10900		Ortholog of A. niger CBS 513.88 : An03g06640, A. oryzae RIB40 : AO090009000032, Aspergillus niger ATCC 1015 : 35687-mRNA, Aspergillus zonatus : Aspzo1_0057654 and Aspergillus brasiliensis : Aspbr1_0204604	0.981	0.668	-0.051	0.062	-0.039	-0.062	-2.463	0.089	-0.249	0.198	0.46	0.188	0.134	0.455	0.451	0.606	0.736	0.317	0	0.391	0.096	0.168	0	0.161	0.259	0.58	na	na	na	na	0	0.998	0.599	0.672	0.024	0.947	0	0	0	0	0	0	-1	0	0	1	0
An01g10910		Has domain(s) with predicted catalytic activity, ferric iron binding, iron ion binding, oxidoreductase activity, acting on single donors with incorporation of molecular oxygen, incorporation of two atoms of oxygen activity	0.205	1.36	-0.064	-0.008	-0.111	-0.106	0.811	na	0.007	na	na	na	0.755	0.061	0.462	0.954	0.365	0.185	0.081	na	0.752	na	na	na	0.852	0.116	na	na	na	na	na	na	na	na	na	na	0	0	0	0	0	0	0	0	0	0	0
An01g10920	ladA	Putative L-arabitol dehydrogenase; D-sorbitol dehydrogenase; induced on l-arabinose but not on galactitol or d-galactose	-0.096	-0.192	0.008	-0.045	-0.045	-0.009	-1.039	-0.135	-0.216	-0.224	-0.194	-0.372	0.468	0.173	0.943	0.714	0.726	0.949	0	0.192	0.125	0.116	0.138	0.008	0.633	0.274	0.999	0.979	0.943	0.999	0	0.998	0.665	0.586	0.929	0.187	0	0	0	0	0	0	-1	0	0	0	0
An01g10930	agdB	Putative alpha-glucosidase; AmyR dependant induction on maltose	0.221	0.905	-0.209	0.062	-0.189	-0.265	-1.447	-0.235	0.03	-0.428	-0.307	-0.352	0.057	0.005	0.03	0.567	0.077	0.026	0	0	0.716	0	0	0	0.133	0.013	0.484	0.956	0.414	0.414	0	0.013	0.968	0	0.012	0	1	0	0	0	0	0	-1	0	-1	-1	-1
An01g10940	hypA	Putative hydrophobin	0.856	-3.225	-0.165	-0.397	-0.945	-0.634	0.013	0.016	0.003	0.02	0.049	0.015	0	0	0.191	0.006	0	0.001	0.969	0.403	0.92	0.673	0.275	0.65	0	0	0.943	0.106	0	0.034	na	na	na	na	na	na	-1	1	0	-1	-1	0	0	0	0	0	0
An01g10950		Ortholog of A. nidulans FGSC A4 : AN11985, A. fumigatus Af293 : Afu3g01210, A. oryzae RIB40 : AO090026000081, Aspergillus wentii : Aspwe1_0103451 and Aspergillus terreus NIH2624 : ATET_07760	1.494	2.208	0.142	0.349	0.18	0.153	0.691	0.001	0.077	-0.015	0.004	-0.003	0	0	0.41	0.102	0.451	0.464	0.187	0.953	0.26	0.757	0.908	0.933	0	0	0.999	0.58	0.85	0.975	na	na	na	na	na	na	1	1	0	0	0	0	0	0	0	0	0
An01g10960		Has domain(s) with predicted catalytic activity and role in metabolic process	-0.874	-0.946	0.059	0.132	0.233	0.046	0.646	0.034	0.087	-0.083	0.039	0.129	0.001	0	0.694	0.441	0.199	0.812	0.155	0.608	0.539	0.597	0.722	0.308	0.003	0.001	0.999	0.923	0.646	0.994	0.302	0.998	na	0.954	1	na	-1	-1	0	0	0	0	0	0	0	0	0
An01g10970		Has domain(s) with predicted substrate-specific transmembrane transporter activity, transmembrane transporter activity, role in transmembrane transport and integral component of membrane, membrane localization	-0.038	-0.071	-0.06	0.048	0.129	0.264	1.031	0.319	0.3	0.284	0.371	0.586	0.827	0.699	0.674	0.756	0.417	0.107	0	0.002	0.063	0.104	0.011	0	0.9	0.792	0.999	0.986	0.83	0.765	0	0.183	0.488	0.56	0.315	0.006	0	0	0	0	0	0	1	0	0	0	1
An01g10980		Ortholog(s) have cytosol localization	-0.439	-0.577	0.087	0.151	0.114	0.208	-0.118	-0.057	-0.066	-0.015	-0.205	-0.147	0.007	0.001	0.461	0.249	0.409	0.176	0.401	0.522	0.532	0.888	0.055	0.164	0.025	0.002	0.999	0.81	0.826	0.861	0.581	0.998	0.955	0.995	0.714	0.956	-1	-1	0	0	0	0	0	0	0	0	0
An01g10990		Ortholog(s) have threonine-tRNA ligase activity and mitochondrion localization	-0.718	-1.402	0.01	0.101	-0.034	-0.038	-0.196	0.049	0.031	0.042	0.065	0.035	0.006	0	0.948	0.554	0.855	0.857	0.216	0.606	0.792	0.728	0.571	0.76	0.019	0	0.999	0.955	0.97	0.995	0.386	0.998	0.975	0.976	1	0.999	-1	-1	0	0	0	0	0	0	0	0	0
An01g11000		Ortholog of A. nidulans FGSC A4 : AN0934, A. fumigatus Af293 : Afu1g16200, A. oryzae RIB40 : AO090005001089, Aspergillus wentii : Aspwe1_0171659 and Aspergillus sydowii : Aspsy1_0053430	0.337	-0.66	0.087	0.091	0.254	0.069	0.909	0.009	-0.043	-0.086	0.009	-0.135	0.132	0.011	0.578	0.615	0.203	0.726	0.001	0.93	0.796	0.643	0.95	0.376	0.257	0.027	0.999	0.967	0.649	0.994	0.005	0.998	0.975	0.96	1	0.999	-1	0	0	0	0	0	1	0	0	0	0
An01g11010	crhD	Putative GPI-anchored glucanosyltransferase; cell wall protein; induced by fenpropimorph; highly expressed upon germination	-0.635	-2.883	0.272	0.402	0.661	0.563	0.014	-0.071	0.19	-0.151	-0.18	-0.275	0	0	0.005	0	0	0	0.899	0.301	0.017	0.036	0.034	0.001	0	0	0.169	0.007	0	0.001	0.945	0.998	0.232	0.312	0.571	0.039	-1	-1	1	1	1	0	0	0	0	0	-1
An01g11020		Protein of unknown function	0.363	1.021	-0.159	-0.495	-0.548	-0.412	-0.207	-0.02	-0.092	0.037	0.041	-0.012	0.211	0	0.359	0.018	0.017	0.054	0.686	0.728	0.46	0.814	0.712	0.915	0.365	0	0.999	0.227	0.179	0.591	0.813	na	na	0.989	1	na	1	0	0	0	0	0	0	0	0	0	0
An01g11030		Protein of unknown function	0.445	1.161	0.029	-0.052	-0.126	0.107	-0.743	0.015	-0.151	0.109	-0.017	-0.091	0.006	0	0.828	0.72	0.42	0.513	0.007	0.887	0.345	0.52	0.908	0.55	0.019	0	0.999	0.98	0.832	0.975	0.027	0.998	0.895	0.941	1	0.999	1	1	0	0	0	0	-1	0	0	0	0
An01g11070		Ortholog of A. nidulans FGSC A4 : AN8354, AN9181, AN8970, A. fumigatus Af293 : Afu1g12440, Afu1g12460, Afu6g00230 and A. niger CBS 513.88 : An12g03270, An10g01010, An11g04060, An16g00990	0.017	1.254	0.044	-0.014	0.06	0.091	2.25	-0.009	0.001	0.014	-0.007	0.024	0.978	0.15	0.594	0.883	0.615	0.412	0	0.579	0.987	0.829	0.852	0.625	na	0.244	na	na	na	na	0	na	na	na	na	na	0	0	0	0	0	0	1	0	0	0	0
An01g11080		Ortholog(s) have MAP kinase kinase activity, MAP-kinase scaffold activity, non-membrane spanning protein tyrosine kinase activity	0.306	1.021	0.015	-0.023	0.165	0.099	-0.111	0.028	-0.012	0.087	0.104	0.103	0.01	0	0.883	0.843	0.149	0.455	0.394	0.734	0.904	0.358	0.291	0.297	0.033	0	0.999	0.991	0.566	0.975	0.574	0.998	0.992	0.872	1	0.999	1	1	0	0	0	0	0	0	0	0	0
An01g11090		Protein of unknown function	-0.185	-0.063	-0.053	0.08	-0.188	-0.107	0.15	0.015	0.04	0.099	0.087	0.013	0.748	0.92	0.707	0.681	0.346	0.499	0.786	0.702	0.663	0.408	0.279	0.864	0.847	0.95	na	0.976	na	na	0.879	na	na	na	na	na	0	0	0	0	0	0	0	0	0	0	0
An01g11100		Ortholog(s) have endoplasmic reticulum localization	-0.11	-0.363	0.052	-0.057	0.146	-0.106	0.448	-0.041	-0.047	-0.159	-0.106	-0.171	0.364	0.006	0.606	0.605	0.174	0.449	0.005	0.685	0.71	0.226	0.405	0.184	0.537	0.015	0.999	0.964	0.606	0.975	0.021	0.998	0.968	0.753	1	0.98	-1	0	0	0	0	0	1	0	0	0	0
An01g11120	mcoE	Putative multicopper oxidase	-0.009	1.651	0.07	0.032	0.111	-0.07	0.248	-0.003	-0.008	0.009	0.005	-0.01	0.989	0.033	0.47	0.76	0.474	0.388	0.553	0.817	0.79	0.831	0.864	0.587	na	0.069	na	na	na	na	na	na	na	na	na	na	0	0	0	0	0	0	0	0	0	0	0
An01g11130		Has domain(s) with predicted hydrolase activity, acting on ester bonds activity	-0.125	2.018	-0.057	0.079	-0.05	-0.02	0.803	-0.013	-0.026	0.048	-0.005	0.021	0.849	0.003	0.469	0.565	0.718	0.828	0.137	0.372	0.515	0.537	0.903	0.681	0.915	0.009	na	na	na	na	na	na	na	na	na	na	1	0	0	0	0	0	0	0	0	0	0
An01g11140		Has domain(s) with predicted N-acetyltransferase activity	-0.395	0.044	0.032	0.183	-0.189	-0.09	-0.056	-0.008	-0.087	0.106	-0.006	-0.024	0.488	0.941	0.828	0.364	0.377	0.601	0.897	0.921	0.569	0.563	0.962	0.865	0.65	0.964	na	0.887	na	na	0.945	0.998	0.96	0.95	1	na	0	0	0	0	0	0	0	0	0	0	0
An01g11150		Ortholog(s) have cytosol, nucleus localization	-0.13	-0.407	-0.043	-0.164	0.102	-0.009	-0.53	0.194	-0.008	0.136	0.164	0.156	0.422	0.018	0.732	0.242	0.481	0.954	0	0.026	0.939	0.205	0.123	0.137	0.591	0.042	0.999	0.805	0.865	0.999	0.002	0.77	0.994	0.729	0.902	0.906	-1	0	0	0	0	0	-1	0	0	0	0
An01g11160		Ortholog(s) have ubiquitin-specific protease activity, role in protein deubiquitination and nuclear periphery localization	-0.157	-0.051	-0.191	-0.013	-0.039	-0.094	0.252	0.003	0.172	-0.022	0.06	-0.013	0.395	0.796	0.169	0.935	0.811	0.6	0.127	0.973	0.16	0.864	0.621	0.915	0.566	0.866	0.915	0.995	0.962	0.989	0.262	0.998	0.722	0.993	1	0.999	0	0	0	0	0	0	0	0	0	0	0
An01g11170		Ortholog of Neosartorya fischeri NRRL 181 : NFIA_023220, Aspergillus clavatus NRRL 1 : ACLA_033020, Aspergillus niger ATCC 1015 : 35667-mRNA and Aspergillus carbonarius ITEM 5010 : Acar5010_207781	0.374	1.29	-0.427	-0.821	-1	-0.53	0.678	-0.033	0.125	-0.083	-0.08	0.005	0.03	0.004	0.005	0	0	0.006	0.107	0.632	0.411	0.625	0.502	0.97	0.08	0.011	0.176	0	0	0.17	0.233	0.998	0.926	0.957	1	na	1	0	-1	-1	0	0	0	0	0	0	0
An01g11180		Has domain(s) with predicted UDP-N-acetylmuramate dehydrogenase activity, flavin adenine dinucleotide binding, oxidoreductase activity, oxidoreductase activity, acting on CH-OH group of donors activity	-1.536	-1.059	0.028	-0.14	-0.135	-0.112	-0.966	0.046	-0.199	-0.08	0.06	0.091	0.007	0.067	0.863	0.493	0.55	0.564	0	0.663	0.2	0.628	0.671	0.533	0.023	0.126	na	0.936	0.886	0.986	0.001	0.998	0.777	0.958	1	0.999	0	-1	0	0	0	0	-1	0	0	0	0
An01g11190		Protein with similarity to the plasma membrane protein Pth11 of Magnaporthe grisea	-0.912	0.278	0.075	-0.001	0.301	0.077	-0.167	0.077	0.121	0.061	0.002	0.088	0.162	0.683	0.584	0.993	0.167	0.622	0.73	0.28	0.404	0.716	0.983	0.491	0.299	0.78	na	1	na	na	0.843	0.998	na	0.976	1	na	0	0	0	0	0	0	0	0	0	0	0
An01g11200		Has domain(s) with predicted ATP binding, protein kinase activity, transferase activity, transferring phosphorus-containing groups activity and role in protein phosphorylation	0.347	0.869	-0.022	-0.084	-0.092	0.069	1.065	0.001	0.124	0.156	0.026	0.003	0.228	0.001	0.9	0.685	0.683	0.746	0.048	0.97	0.232	0.22	0.721	0.97	0.385	0.004	0.999	0.976	0.931	0.994	0.127	na	na	na	na	na	1	0	0	0	0	0	0	0	0	0	0
An01g11210		Protein of unknown function	-0.11	0.058	-0.016	-0.022	-0.027	-0.022	0.069	na	na	na	na	0.006	0.742	0.947	0.53	0.555	0.558	0.561	0.768	na	na	na	na	0.737	na	na	na	na	na	na	na	na	na	na	na	na	0	0	0	0	0	0	0	0	0	0	0
An01g11220		Protein of unknown function	-0.11	-0.428	-0.016	-0.022	-0.027	-0.022	na	na	na	na	na	na	0.742	0.513	0.53	0.555	0.558	0.561	na	na	na	na	na	na	na	na	na	na	na	na	na	na	na	na	na	na	0	0	0	0	0	0	0	0	0	0	0
An01g11240		Protein of unknown function	na	na	na	na	na	0.087	na	na	na	na	na	na	na	na	na	na	na	0.227	na	na	na	na	na	na	na	na	na	na	na	na	na	na	na	na	na	na	0	0	0	0	0	0	0	0	0	0	0
An01g11250		Protein of unknown function	2.067	2.552	0.027	0.062	0.018	-0.055	0.306	na	0.014	na	0.01	0.011	0	0	0.822	0.699	0.922	0.676	0.35	na	0.543	na	0.581	0.557	0	0	na	na	na	na	na	na	na	na	na	na	1	1	0	0	0	0	0	0	0	0	0
An01g11260		Has domain(s) with predicted DNA binding, RNA polymerase II transcription factor activity, sequence-specific DNA binding, zinc ion binding activity and role in regulation of transcription, DNA-templated, transcription, DNA-templated	-0.247	-0.373	0.102	-0.032	0.215	-0.056	-0.09	0.096	-0.026	0.121	0.191	0.166	0.383	0.201	0.538	0.87	0.298	0.787	0.826	0.264	0.872	0.51	0.177	0.26	0.555	0.309	0.999	0.992	0.755	0.994	0.903	0.998	0.986	0.937	0.964	0.999	0	0	0	0	0	0	0	0	0	0	0
An01g11270		Protein with similarity to 2,3-dihydroxybenzoic acid decarboxylase	-1.551	-2.063	0.228	0.264	0.418	0.339	-1.052	0.148	-0.094	0.295	0.196	0.282	0	0	0.131	0.172	0.033	0.075	0.002	0.148	0.573	0.099	0.185	0.067	0	0	0.872	0.71	0.261	0.676	0.009	0.998	0.96	0.547	0.97	0.694	-1	-1	0	0	0	0	-1	0	0	0	0
An01g11280		Protein of unknown function	1.579	1.385	-0.016	-0.014	0.02	0.037	-0.281	0.014	-0.001	0.008	-0.001	-0.007	0.017	0.149	0.53	0.759	0.783	0.556	0.535	0.628	0.992	0.923	0.983	0.89	0.049	0.244	na	na	na	na	na	na	na	na	na	na	0	1	0	0	0	0	0	0	0	0	0
An01g11290		Has domain(s) with predicted role in transmembrane transport and integral component of membrane localization	-0.492	0.432	0.157	-0.049	0.02	0.088	1.11	0.06	0.146	0.187	0.152	0.148	0.348	0.374	0.348	0.808	0.933	0.648	0.041	0.168	0.153	0.132	0.081	0.094	0.521	0.503	na	0.989	0.987	0.989	0.113	na	na	na	na	na	0	0	0	0	0	0	0	0	0	0	0
An01g11300		Protein of unknown function	0.719	3.764	0.014	0.048	na	0.084	0.767	0.002	0.101	0.004	0.026	-0.051	0.162	0	0.568	0.373	na	0.235	0.164	0.959	0.296	0.964	0.701	0.355	na	0	na	na	na	na	0.315	na	na	na	na	na	1	0	0	0	0	0	0	0	0	0	0
An01g11310		Has domain(s) with predicted RNA polymerase II transcription factor activity, sequence-specific DNA binding, zinc ion binding activity, role in regulation of transcription, DNA-templated and nucleus localization	0.094	1.615	0.024	0.277	0.117	0.077	-0.049	0.078	-0.405	0.062	0.158	0.043	0.886	0.035	0.792	0.076	0.442	0.494	0.817	0.461	0.008	0.697	0.252	0.762	0.935	0.074	na	na	na	na	0.899	0.998	0.143	0.975	0.997	0.999	0	0	0	0	0	0	0	0	0	0	0
An01g11320		Ortholog of Aspergillus tubingensis : Asptu1_0117580, Aspergillus brasiliensis : Aspbr1_0027471, Aspergillus flavus NRRL 3357 : AFL2T_11536 and Aspergillus kawachii : Aspka1_0177555	-2.287	-1.989	0.243	0.486	0.544	0.063	-2.48	-0.206	-1.132	-0.359	-0.019	-0.31	0	0.012	0.049	0.001	0	0.684	0	0	0	0	0.817	0	0	0.029	0.615	0.03	0.004	0.994	0	0.024	0	0	1	0.001	-1	-1	1	1	0	0	-1	-1	-1	0	-1
An01g11330		Ortholog of A. nidulans FGSC A4 : AN0021, A. fumigatus Af293 : Afu3g00630, A. niger CBS 513.88 : An01g07950, An14g07300, An06g02140 and A. oryzae RIB40 : AO090010000178, AO090026000311, AO090003000892	-2.012	-1.586	0.006	0.398	0.209	-0.027	-1.324	-0.25	-0.689	-0.565	-0.199	-0.399	0	0	0.971	0.035	0.319	0.895	0	0	0	0	0.03	0	0	0	0.999	0.346	0.768	0.997	0	0.015	0	0	0.54	0.002	-1	-1	0	0	0	0	-1	-1	-1	0	-1
An01g11340		Has domain(s) with predicted aminopeptidase activity, metalloexopeptidase activity and role in cellular process, proteolysis	-2.932	-2.434	0.282	0.323	0.5	0.032	-1.226	-0.094	-0.293	-0.182	-0.023	-0.19	0	0	0.041	0.055	0.003	0.846	0	0.198	0.002	0.027	0.796	0.032	0	0	0.559	0.438	0.058	0.995	0	0.998	0.049	0.257	1	0.46	-1	-1	0	0	0	0	-1	-1	0	0	0
An01g11350		Protein of unknown function	0.056	-0.081	0.031	-0.007	-0.037	-0.024	-0.066	0	0	0.001	0	0.027	0.916	0.93	0.611	0.915	0.492	0.544	0.777	0.98	0.985	0.986	0.99	0.446	na	na	na	na	na	na	na	na	na	na	na	na	0	0	0	0	0	0	0	0	0	0	0
An01g11360		Has domain(s) with predicted aminopeptidase activity, metalloexopeptidase activity and role in cellular process, proteolysis	-0.476	0.631	0.076	0.176	0.324	-0.014	-0.337	0.048	-0.038	0.015	0.123	0.175	0.003	0	0.528	0.182	0.017	0.929	0.014	0.566	0.706	0.879	0.233	0.073	0.013	0	0.999	0.724	0.18	0.999	0.048	0.998	0.968	0.994	0.993	0.715	1	-1	0	0	0	0	-1	0	0	0	0
An01g11370		Ortholog(s) have role in positive regulation of transcription from RNA polymerase II promoter, short-chain fatty acid catabolic process	0.14	0.901	0.041	0.243	-0.087	0.009	0.101	-0.112	-0.038	-0.063	-0.086	-0.026	0.689	0.004	0.813	0.244	0.712	0.966	0.748	0.251	0.819	0.732	0.559	0.869	0.808	0.01	0.999	0.806	0.939	0.999	0.854	0.998	0.98	0.976	1	0.999	1	0	0	0	0	0	0	0	0	0	0
An01g11380		Ortholog of A. nidulans FGSC A4 : AN9322, A. fumigatus Af293 : Afu4g03450, A. niger CBS 513.88 : An14g02560, A. oryzae RIB40 : AO090011000213 and Aspergillus wentii : Aspwe1_0115377	0.258	1.921	0.016	0.014	0.065	-0.022	-0.21	-0.056	-0.114	-0.158	-0.079	-0.052	0.648	0.039	0.759	0.824	0.488	0.553	0.703	0.128	0.201	0.129	0.287	0.522	na	0.081	na	na	na	na	0.825	na	na	na	na	na	0	0	0	0	0	0	0	0	0	0	0
An01g11390		Has domain(s) with predicted FMN binding, catalytic activity, oxidoreductase activity and role in oxidation-reduction process	-0.349	1.345	0.07	-0.068	0.008	-0.005	0.11	0.001	-0.143	-0.166	0.042	-0.058	0.58	0.021	0.591	0.682	0.968	0.972	0.799	0.989	0.327	0.316	0.737	0.661	0.728	0.048	na	na	na	na	0.888	0.998	na	0.839	1	na	1	0	0	0	0	0	0	0	0	0	0
An01g11400		Has domain(s) with predicted zinc ion binding activity	-1.359	0.414	0.146	-0.24	0.141	0.182	0.268	-0.017	-0.092	-0.048	-0.011	0.063	0.032	0.495	0.343	0.17	0.52	0.294	0.628	0.579	0.169	0.616	0.863	0.45	0.084	0.617	na	0.71	na	na	0.773	na	na	na	na	na	0	0	0	0	0	0	0	0	0	0	0
An01g11410		Ortholog of Neosartorya fischeri NRRL 181 : NFIA_099130, Aspergillus wentii : Aspwe1_0051566, Aspergillus versicolor : Aspve1_0056833 and Aspergillus terreus NIH2624 : ATET_02037	-1.158	-1.579	-0.166	-0.01	-0.229	0.006	0.546	0.011	-0.025	0.037	0.033	-0.001	0	0	0.257	0.95	0.201	0.976	0.299	0.823	0.815	0.779	0.718	0.989	0	0	0.993	0.996	0.648	0.999	0.478	na	na	na	na	na	-1	-1	0	0	0	0	0	0	0	0	0
An01g11420		Ortholog of A. nidulans FGSC A4 : AN8144, AN1651, A. fumigatus Af293 : Afu5g14600, Afu6g00460, Afu6g13950, A. niger CBS 513.88 : An11g02490 and A. oryzae RIB40 : AO090001000384, AO090011000740	-1.195	0.069	0.206	-0.114	-0.029	-0.268	-1.298	-0.008	-0.359	-0.273	0.113	-0.045	0.002	0.841	0.234	0.586	0.901	0.212	0.001	0.937	0.03	0.142	0.446	0.77	0.009	0.899	0.98	0.959	0.982	0.899	0.004	0.998	0.337	0.63	1	0.999	0	-1	0	0	0	0	-1	0	0	0	0
An01g11430		Ortholog of Aspergillus tubingensis : Asptu1_0926274, Aspergillus brasiliensis : Aspbr1_0119413, Aspergillus kawachii : Aspka1_0177548 and Aspergillus acidus : Aspfo1_0126717	-0.805	-0.703	0.087	0.29	0.364	0.109	-0.71	-0.001	-0.197	-0.183	0.045	-0.149	0	0.001	0.533	0.053	0.019	0.52	0.022	0.991	0.232	0.319	0.763	0.334	0	0.002	0.999	0.431	0.193	0.977	0.069	0.998	0.819	0.841	1	0.999	-1	-1	0	0	0	0	0	0	0	0	0
An01g11440		UDP-glucose 4-epimerase	2.392	3.765	0.277	0.022	-0.116	0.188	0.211	-0.018	0.04	-0.024	-0.018	0.004	0	0	0.067	0.907	0.58	0.314	0.702	0.53	0.661	0.795	0.781	0.956	0	0	na	0.992	na	na	0.824	na	na	na	na	na	1	1	0	0	0	0	0	0	0	0	0
An01g11450		Has domain(s) with predicted role in transmembrane transport and integral component of membrane localization	-0.042	0.064	-0.027	-0.033	-0.03	-0.024	0.561	-0.004	-0.011	0.086	-0.009	0.01	0.934	0.944	0.421	0.464	0.644	0.544	0.254	0.735	0.709	0.263	0.695	0.771	na	na	na	na	na	na	na	na	na	na	na	na	0	0	0	0	0	0	0	0	0	0	0
An01g11470		Ortholog of A. niger CBS 513.88 : An12g02300, An12g02310, A. oryzae RIB40 : AO090701000387, AO090005000910, AO090010000602 and Neosartorya fischeri NRRL 181 : NFIA_011690, NFIA_052050	na	na	0.006	na	na	na	na	na	0.007	na	na	0.039	na	na	0.807	na	na	na	na	na	0.752	na	na	0.27	na	na	na	na	na	na	na	na	na	na	na	na	0	0	0	0	0	0	0	0	0	0	0
An01g11480		Has domain(s) with predicted UDP-N-acetylmuramate dehydrogenase activity, flavin adenine dinucleotide binding, oxidoreductase activity, oxidoreductase activity, acting on CH-OH group of donors activity	1.011	0.965	0.059	0.016	0.043	0.081	0.341	-0.017	-0.045	-0.07	-0.045	-0.02	0.122	0.315	0.39	0.821	0.642	0.367	0.531	0.48	0.446	0.281	0.281	0.715	0.243	0.442	na	na	na	na	na	na	na	na	na	na	0	0	0	0	0	0	0	0	0	0	0
An01g11500		Protein of unknown function	na	na	na	na	na	na	na	na	na	0.009	na	na	na	na	na	na	na	na	na	na	na	0.744	na	na	na	na	na	na	na	na	na	na	na	na	na	na	0	0	0	0	0	0	0	0	0	0	0
An01g11510		Has domain(s) with predicted catalytic activity, sulfuric ester hydrolase activity and role in metabolic process	0.192	-0.244	-0.016	-0.015	-0.027	-0.022	1.205	0.057	0.144	0.156	0.09	0.125	0.714	0.744	0.53	0.737	0.558	0.561	0.026	0.188	0.153	0.198	0.248	0.153	na	na	na	na	na	na	0.079	na	na	na	na	na	0	0	0	0	0	0	0	0	0	0	0
An01g11520	pgaI	Polygalacturonase, one of two in A. niger	-0.308	-0.828	0.011	0.127	0.172	-0.043	0.068	-0.008	0.042	0.022	0.021	-0.021	0.636	0.355	0.921	0.431	0.385	0.698	0.891	0.729	0.556	0.788	0.701	0.618	0.77	0.484	na	0.922	na	na	na	na	na	na	na	na	0	0	0	0	0	0	0	0	0	0	0
An01g11530		Protein of unknown function	0.247	-1.47	0.017	-0.039	-0.062	-0.041	na	na	0.007	0.016	na	na	0.702	0.112	0.84	0.699	0.538	0.582	na	na	0.752	0.557	na	na	na	0.194	na	na	na	na	na	na	na	na	na	na	0	0	0	0	0	0	0	0	0	0	0
An01g11540		Has domain(s) with predicted role in transmembrane transport and integral component of membrane localization	-0.063	-0.328	-0.008	-0.019	-0.022	-0.017	na	na	na	0.031	na	na	0.849	0.613	0.764	0.602	0.624	0.644	na	na	na	0.416	na	na	na	na	na	na	na	na	na	na	na	na	na	na	0	0	0	0	0	0	0	0	0	0	0
An01g11550		Ortholog of A. nidulans FGSC A4 : AN12093, A. fumigatus Af293 : Afu6g11670, Neosartorya fischeri NRRL 181 : NFIA_057330, Aspergillus wentii : Aspwe1_0039637 and Aspergillus clavatus NRRL 1 : ACLA_085310	2.451	4.066	0.038	-0.045	-0.071	0.108	-0.126	-0.004	-0.011	-0.014	-0.009	-0.009	0	0	0.628	0.552	0.405	0.314	0.589	0.62	0.603	0.614	0.6	0.623	0	0	na	na	na	na	na	na	na	na	na	na	1	1	0	0	0	0	0	0	0	0	0
An01g11560		Tannin acyl hydrolase with a predicted role in tannic acid degradation	na	0.39	na	na	na	na	na	na	na	na	na	0.006	na	0.547	na	na	na	na	na	na	na	na	na	0.737	na	na	na	na	na	na	na	na	na	na	na	na	0	0	0	0	0	0	0	0	0	0	0
An01g11570		Protein of unknown function	na	0.211	na	na	na	na	na	na	na	na	na	na	na	0.744	na	na	na	na	na	na	na	na	na	na	na	na	na	na	na	na	na	na	na	na	na	na	0	0	0	0	0	0	0	0	0	0	0
An01g11580		Ortholog of Aspergillus brasiliensis : Aspbr1_0027451, Aspergillus sydowii : Aspsy1_0375832 and Aspergillus carbonarius ITEM 5010 : Acar5010_207795	-1.127	-0.527	0.003	0.25	-0.007	-0.196	2.182	-0.018	0.136	0.161	0.007	-0.024	0.029	0.299	0.985	0.231	0.977	0.263	0	0.611	0.211	0.225	0.918	0.701	0.077	0.424	0.999	0.794	0.996	0.937	0	na	na	na	na	na	0	0	0	0	0	0	1	0	0	0	0
An01g11590		Ortholog of A. fumigatus Af293 : Afu2g00210, Afu7g06340, A. niger CBS 513.88 : An01g01670, A. oryzae RIB40 : AO090009000035 and Aspergillus wentii : Aspwe1_0027365, Aspwe1_0046529	1.608	2.2	0.039	0.309	0.354	-0.101	0.927	-0.023	-0.014	-0.057	0.04	0.046	0.001	0	0.778	0.112	0.115	0.487	0.011	0.761	0.926	0.749	0.765	0.739	0.003	0	na	0.6	na	na	0.039	0.998	0.993	0.977	1	na	1	1	0	0	0	0	1	0	0	0	0
An01g11600		Has domain(s) with predicted role in transmembrane transport and integral component of membrane localization	1.063	1.9	-0.081	0.267	0.187	-0.207	0.264	-0.037	-0.074	0.023	-0.052	-0.036	0.026	0	0.563	0.182	0.394	0.181	0.63	0.315	0.413	0.853	0.466	0.653	0.07	0	na	0.724	0.816	na	0.774	na	na	na	na	na	1	0	0	0	0	0	0	0	0	0	0
An01g11610		Has domain(s) with predicted hydrolase activity and role in metabolic process	1.652	1.138	-0.315	-0.114	-0.259	-0.046	0.254	0.016	-0.04	0.125	-0.01	0.015	0	0	0.071	0.584	0.254	0.829	0.643	0.658	0.574	0.278	0.87	0.829	0	0	0.72	0.959	0.707	0.994	0.783	na	na	na	na	na	1	1	0	0	0	0	0	0	0	0	0
An01g11620		Has domain(s) with predicted RNA polymerase II transcription factor activity, sequence-specific DNA binding, zinc ion binding activity, role in regulation of transcription, DNA-templated and nucleus localization	0.464	0.446	0.142	-0.068	-0.15	0.052	-0.535	0.087	0.019	0.056	0.101	0.032	0.064	0.085	0.388	0.726	0.485	0.803	0.027	0.411	0.902	0.728	0.475	0.829	0.145	0.154	0.999	0.981	0.867	0.994	0.082	0.998	0.992	0.976	1	0.999	0	0	0	0	0	0	0	0	0	0	0
An01g11630	sec61a	Putative SEC61 complex subunit; expression enhanced by maltose; expression induced by tunicamycin and DTT	0.101	0.175	0.013	0.049	0.15	0.258	-0.809	-0.002	-0.032	-0.109	0.075	-0.01	0.464	0.213	0.91	0.699	0.264	0.097	0	0.977	0.678	0.127	0.412	0.896	0.63	0.324	0.999	0.978	0.719	0.736	0	0.998	0.968	0.605	1	0.999	0	0	0	0	0	0	-1	0	0	0	0
An01g11640		Has domain(s) with predicted ammonium transmembrane transporter activity, role in ammonium transmembrane transport, ammonium transport and membrane localization	1.286	0.471	0.004	-0.049	-0.078	-0.21	-0.002	-0.059	0.01	0.094	-0.01	-0.052	0.002	0.364	0.98	0.804	0.732	0.206	0.995	0.521	0.951	0.612	0.947	0.731	0.007	0.493	na	0.989	0.945	na	0.998	0.998	0.994	0.955	1	0.999	0	1	0	0	0	0	0	0	0	0	0
An01g11650		5-formyltetrahydrofolate deformylase	0.865	0.519	-0.189	-0.149	-0.298	0.08	-0.698	-0.025	-0.238	-0.046	-0.03	-0.031	0	0.005	0.174	0.338	0.084	0.644	0	0.755	0.013	0.611	0.751	0.744	0	0.012	0.926	0.877	0.432	0.989	0	0.998	0.203	0.955	1	0.999	1	1	0	0	0	0	-1	0	0	0	0
An01g11660	cbhB	Putative cellobiohydrolase B; XlnR regulated	0.769	0.048	0.056	1.085	0.741	0.413	-0.713	0.029	-0.028	-0.18	-0.052	-0.09	0.139	0.939	0.689	0	0.002	0.035	0.182	0.643	0.829	0.2	0.62	0.406	0.267	0.963	na	0	0.036	0.484	0.34	0.998	na	na	1	na	0	0	1	1	0	0	0	0	0	0	0
An01g11670		Endoglucanase A	-0.634	-0.42	0.013	0.444	0.148	0.078	0.011	0.005	0.004	0.025	0.013	0.025	0.295	0.662	0.879	0.01	0.36	0.514	0.975	0.776	0.919	0.671	0.719	0.525	na	0.764	na	0.159	na	na	na	na	na	na	na	na	0	0	0	0	0	0	0	0	0	0	0
An01g11680		Ortholog(s) have carboxy-cis,cis-muconate cyclase activity and extracellular region localization	0.586	-0.265	0.088	0.086	-0.124	-0.024	-0.448	-0.012	-0.077	0.05	-0.074	-0.1	0.049	0.442	0.611	0.684	0.59	0.911	0.022	0.911	0.572	0.727	0.571	0.457	0.119	0.568	0.999	0.976	0.9	0.997	0.069	0.998	0.96	0.976	1	0.999	0	0	0	0	0	0	0	0	0	0	0
An01g11690		Ortholog of A. nidulans FGSC A4 : AN8943, A. fumigatus Af293 : Afu2g00900, Afu6g11560, A. niger CBS 513.88 : An03g01300 and A. oryzae RIB40 : AO090113000175, AO090023000422	-0.285	-2.021	-0.191	-0.361	-0.334	0.056	-0.352	0.01	-0.04	-0.07	-0.025	-0.027	0.263	0	0.234	0.058	0.102	0.787	0.328	0.914	0.809	0.709	0.865	0.86	0.428	0	0.98	0.452	0.475	0.994	0.508	0.998	0.977	0.976	1	0.999	-1	0	0	0	0	0	0	0	0	0	0
An01g11700		Protein of unknown function	-0.418	0.716	0.071	-0.081	-0.123	-0.316	0.987	0.003	-0.032	0.092	0.091	0.053	0.447	0.153	0.65	0.679	0.572	0.052	0.074	0.923	0.646	0.4	0.236	0.477	0.613	0.248	na	0.976	na	na	0.176	na	na	na	na	na	0	0	0	0	0	0	0	0	0	0	0
An01g11710		Has domain(s) with predicted transmembrane transporter activity, role in transmembrane transport and integral component of membrane localization	-0.432	0.421	-0.033	-0.018	-0.107	-0.212	0.359	-0.022	-0.041	0.048	-0.029	-0.02	0.476	0.502	0.799	0.921	0.592	0.116	0.507	0.322	0.498	0.605	0.551	0.712	0.64	0.623	na	0.994	na	na	0.674	na	na	na	na	na	0	0	0	0	0	0	0	0	0	0	0
An01g11720		Ortholog(s) have role in wybutosine biosynthetic process and endoplasmic reticulum localization	0.552	0.456	0.048	-0.016	0.07	0.178	0.518	0.042	0.192	0.316	0.107	0.03	0	0.001	0.668	0.899	0.596	0.22	0.001	0.629	0.067	0.001	0.296	0.774	0	0.003	0.999	0.992	0.902	0.906	0.005	0.998	0.505	0.026	1	0.999	1	1	0	0	0	0	1	0	1	0	0
An01g11730		Ortholog of Aspergillus tubingensis : Asptu1_0054758 and Aspergillus acidus : Aspfo1_0204681	-0.066	-0.333	-0.014	-0.019	-0.023	-0.017	na	na	na	na	na	na	0.843	0.608	0.563	0.597	0.619	0.639	na	na	na	na	na	na	na	na	na	na	na	na	na	na	na	na	na	na	0	0	0	0	0	0	0	0	0	0	0
An01g11740		Ortholog(s) have Golgi apparatus localization	0.732	0.078	-0.063	-0.027	-0.063	-0.049	0.214	-0.18	0.007	-0.133	-0.172	-0.179	0.001	0.739	0.689	0.88	0.749	0.811	0.23	0.084	0.957	0.342	0.185	0.182	0.003	0.823	0.999	0.992	0.946	0.994	0.401	0.998	0.994	0.862	0.97	0.98	0	1	0	0	0	0	0	0	0	0	0
An01g11750		Has domain(s) with predicted ATP binding, protein kinase activity, transferase activity, transferring phosphorus-containing groups activity and role in protein phosphorylation	0.928	2.81	na	na	na	0.014	0.338	na	na	na	0.005	na	0.096	0.003	na	na	na	0.709	0.322	na	na	na	0.763	na	na	0.009	na	na	na	na	na	na	na	na	na	na	1	0	0	0	0	0	0	0	0	0	0
An01g11760		Has domain(s) with predicted role in transmembrane transport and integral component of membrane localization	2.026	0.535	-0.165	-0.184	0.046	0.238	1.241	0.005	0.09	-0.006	0.02	0.04	0	0.055	0.336	0.362	0.832	0.252	0.022	0.882	0.312	0.947	0.737	0.582	0	0.108	0.999	0.887	0.966	0.931	0.069	na	na	na	na	na	0	1	0	0	0	0	0	0	0	0	0
An01g11770		Protein similar to nonribosomal peptide synthases (NRPS-like), encoded in a predicted secondary metabolite gene cluster	0.921	0.248	-0.287	-0.156	-0.466	-0.196	0.523	na	na	0.016	0.01	na	0.002	0.458	0.1	0.46	0.048	0.354	0.195	na	na	0.557	0.581	na	0.007	0.583	0.801	0.928	0.326	0.948	na	na	na	na	na	na	0	1	0	0	0	0	0	0	0	0	0
An01g11780		Has domain(s) with predicted hydrolase activity	0.324	2.172	0.129	0.212	-0.073	0.04	0.375	-0.066	-0.304	-0.106	-0.125	-0.012	0.342	0	0.46	0.318	0.759	0.852	0.306	0.418	0.05	0.564	0.351	0.932	0.515	0	0.999	0.862	0.948	0.995	0.486	0.998	0.435	0.95	1	0.999	1	0	0	0	0	0	0	0	0	0	0
An01g11790		Ortholog(s) have role in (-)-microperfuranone biosynthetic process, terrequinone A biosynthetic process	0.419	4.021	-0.008	-0.096	-0.147	0.075	1.464	-0.009	-0.004	0.087	0.068	0.155	0.223	0	0.964	0.651	0.538	0.725	0.008	0.647	0.937	0.33	0.257	0.05	0.379	0	0.999	0.972	0.881	0.994	0.03	na	na	na	na	na	1	0	0	0	0	0	1	0	0	0	0
An01g11800		Has domain(s) with predicted FAD binding, oxidoreductase activity and role in metabolic process	-0.879	1.953	-0.152	-0.377	-0.413	-0.262	1.324	0.041	0.053	0.188	0.142	0.055	0.031	0	0.383	0.071	0.084	0.221	0.006	0.434	0.647	0.199	0.167	0.583	0.08	0	0.999	0.499	0.432	0.907	0.025	na	na	0.722	0.955	na	1	0	0	0	0	0	1	0	0	0	0
An01g11810		Ortholog(s) have protein serine/threonine phosphatase activity	-0.062	-0.382	-0.108	0.024	-0.019	-0.005	-0.083	-0.015	-0.122	0.022	-0.073	0.012	0.654	0.011	0.357	0.849	0.88	0.973	0.565	0.866	0.253	0.834	0.495	0.911	0.783	0.027	0.999	0.992	0.977	0.999	0.723	0.998	0.842	0.991	1	0.999	-1	0	0	0	0	0	0	0	0	0	0
An01g11820		Has domain(s) with predicted nucleic acid binding, nucleotide binding activity	-0.358	0.009	-0.087	-0.047	0.05	-0.17	-0.104	0.018	-0.005	0.034	0.061	0.001	0.081	0.96	0.535	0.761	0.761	0.342	0.631	0.864	0.972	0.817	0.652	0.996	0.176	0.976	0.999	0.987	0.948	0.947	0.775	0.998	0.997	0.989	1	0.999	0	0	0	0	0	0	0	0	0	0	0
An01g11830		Ortholog of Aspergillus tubingensis : Asptu1_0041211, Aspergillus brasiliensis : Aspbr1_0039523, Aspergillus kawachii : Aspka1_0177512 and Aspergillus acidus : Aspfo1_0043006	0.335	0.975	-0.066	-0.082	0.211	-0.158	1.431	-0.035	-0.035	0.042	-0.196	-0.335	0.109	0	0.662	0.642	0.274	0.437	0	0.694	0.831	0.822	0.162	0.02	0.222	0	0.999	0.972	0.731	0.97	0	0.998	0.982	0.989	0.954	0.354	1	0	0	0	0	0	1	0	0	0	0
An01g11840		Ortholog of A. nidulans FGSC A4 : AN7889, AN4657, A. fumigatus Af293 : Afu1g00920, Afu2g02370, Afu2g05115, Afu3g06425 and A. niger CBS 513.88 : An07g04250, An05g02120, An12g06960, An03g03340	-0.134	1.362	-0.054	-0.04	-0.115	-0.087	0.505	-0.022	0.03	0.05	0.031	-0.017	0.834	0.026	0.638	0.803	0.52	0.528	0.36	0.517	0.75	0.666	0.69	0.817	0.905	0.058	na	na	na	na	0.54	na	na	na	na	na	0	0	0	0	0	0	0	0	0	0	0
An01g11850		Protein of unknown function	na	na	na	na	na	0.014	na	na	na	na	na	na	na	na	na	na	na	0.709	na	na	na	na	na	na	na	na	na	na	na	na	na	na	na	na	na	na	0	0	0	0	0	0	0	0	0	0	0
An01g11860		Has domain(s) with predicted DNA binding, RNA polymerase II transcription factor activity, sequence-specific DNA binding, zinc ion binding activity and role in regulation of transcription, DNA-templated, transcription, DNA-templated	-0.953	-0.781	-0.478	-0.612	-0.239	-0.512	0.015	-0.095	-0.026	0.071	0.058	-0.015	0	0.003	0.003	0.001	0.311	0.01	0.957	0.343	0.872	0.689	0.694	0.924	0.001	0.009	0.129	0.031	0.762	0.244	0.979	0.998	0.986	0.972	1	0.999	-1	-1	-1	0	0	0	0	0	0	0	0
An01g11880		Has domain(s) with predicted electron carrier activity, heme binding, iron ion binding, oxidoreductase activity, acting on paired donors, with incorporation or reduction of molecular oxygen activity and role in oxidation-reduction process	-0.243	0.639	0.044	0.314	0.037	-0.014	0.431	0.094	0.228	0.05	-0.003	-0.056	0.248	0.001	0.777	0.049	0.832	0.945	0.078	0.372	0.149	0.772	0.982	0.713	0.41	0.002	0.999	0.419	0.966	0.999	0.183	0.998	0.705	0.983	1	0.999	1	0	0	0	0	0	0	0	0	0	0
An01g11890		Protein of unknown function	-0.877	-0.376	0.209	0.161	0.221	0.146	0.03	-0.02	0.106	-0.13	0.143	0.142	0	0.021	0.077	0.247	0.09	0.333	0.824	0.814	0.293	0.201	0.164	0.171	0	0.047	0.737	0.81	0.448	0.947	0.902	0.998	0.873	0.725	0.954	0.968	-1	-1	0	0	0	0	0	0	0	0	0
An01g11900		Ortholog(s) have role in mRNA splicing, via spliceosome and U4/U6 x U5 tri-snRNP complex localization	-0.248	0.026	-0.045	-0.25	-0.049	-0.384	0.278	0.068	0.079	0.002	0.088	0.203	0.237	0.899	0.758	0.134	0.795	0.041	0.166	0.522	0.589	0.99	0.522	0.148	0.396	0.938	0.999	0.646	0.957	0.52	0.318	0.998	0.963	0.999	1	0.929	0	0	0	0	0	0	0	0	0	0	0
An01g11910		Ortholog(s) have role in mitotic chromosome condensation, mitotic cytokinesis, mitotic spindle elongation, protein localization to kinetochore, protein localization to nucleolar rDNA repeats, regulation of mitotic nuclear division	-0.356	-1.371	0.002	-0.141	-0.165	-0.133	0.056	-0.063	-0.024	-0.088	-0.11	0.027	0.022	0	0.986	0.327	0.236	0.385	0.682	0.479	0.818	0.388	0.298	0.787	0.062	0	0.999	0.869	0.689	0.954	0.81	0.998	0.98	0.891	1	0.999	-1	0	0	0	0	0	0	0	0	0	0
An01g11920		Ortholog(s) have hyphal cell wall localization	0.145	0.054	-0.02	0.184	-0.017	0.062	-0.383	-0.004	0.067	0.105	0.072	0.08	0.506	0.81	0.898	0.283	0.933	0.746	0.034	0.972	0.61	0.424	0.564	0.527	0.666	0.877	0.999	0.835	0.987	0.994	0.098	0.998	0.964	0.905	1	0.999	0	0	0	0	0	0	0	0	0	0	0
An01g11930		Histidinol-phosphate aminotransferase	0.652	-0.451	0	-0.084	-0.154	-0.05	-0.513	-0.048	-0.207	0.014	0.085	-0.022	0.002	0.054	0.997	0.618	0.388	0.799	0	0.506	0.016	0.859	0.335	0.796	0.006	0.106	1	0.967	0.813	0.994	0	0.998	0.228	0.993	1	0.999	0	1	0	0	0	0	-1	0	0	0	0
An01g11940		Ortholog of A. nidulans FGSC A4 : AN0751, A. fumigatus Af293 : Afu1g14080, A. oryzae RIB40 : AO090012000449, Aspergillus wentii : Aspwe1_0490157 and Aspergillus sydowii : Aspsy1_0142944	-0.341	-0.612	0.244	0.244	0.319	0.09	-0.912	-0.01	0.11	-0.073	-0.037	-0.128	0.07	0.001	0.058	0.092	0.036	0.588	0	0.925	0.435	0.634	0.786	0.368	0.157	0.004	0.664	0.559	0.274	0.989	0.001	0.998	0.933	0.959	1	0.999	-1	0	0	0	0	0	-1	0	0	0	0
An01g11950		DNA-directed RNA polymerase	-0.023	-0.151	-0.112	-0.164	-0.105	-0.004	0.255	0.029	0.033	0.133	-0.016	0.009	0.881	0.371	0.361	0.238	0.47	0.981	0.061	0.728	0.738	0.153	0.868	0.925	0.933	0.5	0.999	0.8	0.859	0.999	0.152	0.998	0.969	0.648	1	0.999	0	0	0	0	0	0	0	0	0	0	0
An01g11960	bfr1	mRNP complex component; expression enhanced by maltose; brefeldin A resistance protein	0.276	-0.018	-0.01	0.136	-0.008	0.258	-0.448	-0.007	0.009	-0.005	0.047	0.015	0.042	0.906	0.934	0.273	0.953	0.072	0	0.92	0.911	0.939	0.559	0.844	0.105	0.943	0.999	0.83	0.992	0.667	0.001	0.998	0.992	0.998	1	0.999	0	0	0	0	0	0	-1	0	0	0	0
An01g11970		Has domain(s) with predicted hydrolase activity, hydrolyzing O-glycosyl compounds activity and role in carbohydrate metabolic process	-0.213	0.629	0.04	0.204	0.126	-0.121	-0.524	0.066	-0.235	-0.115	0.038	-0.237	0.7	0.227	0.793	0.318	0.581	0.476	0.048	0.534	0.142	0.504	0.796	0.124	0.814	0.341	na	0.862	0.899	na	0.126	0.998	0.697	0.935	1	0.87	0	0	0	0	0	0	0	0	0	0	0
An01g11990		Ortholog of A. nidulans FGSC A4 : AN0754, A. fumigatus Af293 : Afu1g14150, A. oryzae RIB40 : AO090012000447, Neosartorya fischeri NRRL 181 : NFIA_011270 and Aspergillus wentii : Aspwe1_0040208	-0.425	-0.98	0.048	0.03	0.117	0.208	-0.306	0.024	-0.025	-0.064	-0.095	-0.076	0.012	0	0.707	0.833	0.418	0.184	0.066	0.805	0.84	0.617	0.432	0.537	0.038	0	0.999	0.99	0.831	0.87	0.163	0.998	0.982	0.957	1	0.999	-1	-1	0	0	0	0	0	0	0	0	0
An01g12000		Has domain(s) with predicted ATP binding, protein kinase activity, transferase activity, transferring phosphorus-containing groups activity and role in protein phosphorylation	0.108	0.811	0.093	0.142	0.228	0.182	0.859	0.016	0.084	-0.116	0.064	0.022	0.759	0.007	0.59	0.498	0.317	0.395	0.033	0.828	0.576	0.489	0.609	0.867	0.854	0.018	0.999	0.938	0.767	0.959	0.094	0.998	0.96	0.931	1	na	1	0	0	0	0	0	0	0	0	0	0
An01g12010		Ortholog of A. nidulans FGSC A4 : AN6829, A. fumigatus Af293 : Afu5g12710, A. niger CBS 513.88 : An02g00490 and Aspergillus versicolor : Aspve1_0120985, Aspve1_0178343	1.445	-0.358	-0.225	0.669	-0.235	-0.035	0.248	0.011	0.024	0.048	0.048	0.07	0.023	0.593	0.081	0.001	0.248	0.835	0.653	0.782	0.8	0.677	0.546	0.429	0.064	0.707	na	0.035	na	na	0.791	na	na	na	na	na	0	0	1	0	0	0	0	0	0	0	0
An01g12020		Ortholog of A. nidulans FGSC A4 : AN12445, A. fumigatus Af293 : Afu8g02020, A. niger CBS 513.88 : An04g09400, A. oryzae RIB40 : AO090010000196 and Aspergillus terreus NIH2624 : ATET_08038	-0.344	0.102	0.031	0.062	-0.072	0.133	-1.006	-0.007	-0.209	-0.102	-0.021	0.03	0.532	0.915	0.683	0.561	0.331	0.243	0.038	0.923	0.161	0.563	0.875	0.829	na	0.948	na	na	na	na	0.105	0.998	0.723	0.95	1	na	0	0	0	0	0	0	0	0	0	0	0
An01g12030		Ortholog of Aspergillus tubingensis : Asptu1_0041182, Aspergillus kawachii : Aspka1_0176875 and Aspergillus niger ATCC 1015 : 35596-mRNA	2.304	0.183	-0.008	-0.009	-0.01	-0.007	0.069	na	0.014	0.009	0.01	0.006	0	0.794	0.739	0.803	0.822	0.839	0.768	na	0.543	0.744	0.581	0.737	0.002	na	na	na	na	na	na	na	na	na	na	na	0	1	0	0	0	0	0	0	0	0	0
An01g12040		Ortholog of Aspergillus niger ATCC 1015 : 35595-mRNA	na	na	0.006	na	na	0.023	0.069	0.003	na	na	na	na	na	na	0.807	na	na	0.541	0.768	0.739	na	na	na	na	na	na	na	na	na	na	na	na	na	na	na	na	0	0	0	0	0	0	0	0	0	0	0
An01g12050		Ortholog of A. nidulans FGSC A4 : AN6764, AN2660, AN7798, A. fumigatus Af293 : Afu8g01960 and A. niger CBS 513.88 : An15g04120, An11g05430, An11g03480, An01g01140	0.944	0.997	-0.135	0.161	0.139	0.012	0.355	-0.109	-0.151	-0.016	-0.052	0.135	0.001	0	0.439	0.433	0.54	0.954	0.182	0.282	0.356	0.93	0.727	0.379	0.003	0.001	0.999	0.923	0.882	0.999	0.339	0.998	0.898	0.997	1	0.999	1	1	0	0	0	0	0	0	0	0	0
An01g12060		Protein of unknown function	-0.757	0.285	-0.078	-0.116	-0.081	-0.2	-0.003	0.004	0.013	0.042	0.013	0.022	0.246	0.686	0.486	0.43	0.594	0.061	0.99	0.768	0.684	0.434	0.639	0.512	0.408	0.781	na	na	na	na	na	na	na	na	na	na	0	0	0	0	0	0	0	0	0	0	0
An01g12070		Protein of unknown function	0.218	-0.941	0.03	0.114	0.136	-0.045	0.131	0.003	na	na	0.012	na	0.741	0.325	0.727	0.418	0.398	0.599	0.574	0.739	na	na	0.521	na	0.843	0.452	na	na	na	na	na	na	na	na	na	na	0	0	0	0	0	0	0	0	0	0	0
An01g12080		Protein of unknown function	-2.292	-4.257	-0.46	-0.329	-0.75	-0.097	-0.078	-0.007	-0.019	-0.022	-0.01	-0.015	0	0	0.008	0.124	0.001	0.65	0.828	0.495	0.484	0.496	0.689	0.507	0	0	0.236	0.625	0.031	0.989	na	na	na	na	na	na	-1	-1	0	-1	0	0	0	0	0	0	0
An01g12090		Putative benzonitrilase	-1.359	0.614	0.12	0.369	0.269	0.128	0.129	0.121	0.066	-0.139	0.103	0.083	0.023	0.21	0.459	0.073	0.255	0.504	0.496	0.239	0.619	0.324	0.433	0.538	0.063	0.321	na	0.5	0.709	0.975	0.665	0.998	0.966	0.846	1	0.999	0	0	0	0	0	0	0	0	0	0	0
An01g12100		Has domain(s) with predicted 2 iron, 2 sulfur cluster binding, catalytic activity, electron carrier activity, iron-sulfur cluster binding, molybdenum ion binding, oxidoreductase activity, pyridoxal phosphate binding activity	-0.764	0.237	0.001	-0.073	0.163	0.018	0.4	-0.019	0.063	0.063	-0.02	0.01	0.236	0.714	0.992	0.671	0.438	0.913	0.233	0.83	0.704	0.737	0.891	0.946	0.395	0.804	na	0.976	na	na	0.404	0.998	0.968	0.976	1	0.999	0	0	0	0	0	0	0	0	0	0	0
An01g12110		Has domain(s) with predicted NAD binding, oxidoreductase activity, acting on the aldehyde or oxo group of donors, NAD or NADP as acceptor activity and role in cellular amino acid metabolic process, oxidation-reduction process	0.2	1.381	0.058	0.337	0.043	0.047	-0.571	-0.014	-0.108	-0.118	-0.056	0.123	0.701	0.003	0.709	0.104	0.844	0.795	0.047	0.894	0.514	0.508	0.706	0.421	0.815	0.008	na	0.585	na	na	0.124	0.998	0.955	0.936	1	0.999	1	0	0	0	0	0	0	0	0	0	0
An01g12120		Has domain(s) with predicted DNA binding, RNA polymerase II transcription factor activity, sequence-specific DNA binding, zinc ion binding activity and role in regulation of transcription, DNA-templated, transcription, DNA-templated	0.089	1.81	0.044	0.126	0.186	0.04	0.343	-0.08	-0.009	0.002	-0.152	-0.073	0.867	0	0.771	0.527	0.413	0.825	0.393	0.274	0.955	0.991	0.192	0.591	0.925	0	na	0.945	0.827	na	0.574	0.998	0.994	0.999	0.978	na	1	0	0	0	0	0	0	0	0	0	0
[truncated: 12,929 more rows]
[truncated: 1 more columns]

## Sheet: CountsMeanNorma
	WT_post	TF2OE_post	WT_post	TF1OE_post	WT_post	DHD_post	WT_post	DDTF12_post	WT_post	DTF1_post	WT_post	DTF2_post	WT_exp	TF1OE_exp	WT_exp	DHD_exp	WT_exp	TF2OE_exp	WT_exp	DDTF12_exp	WT_exp	DTF1_exp	WT_exp	DTF2_exp
[truncated: 14,368 more rows]

[truncated: 2 more sheets: CountsAfterNormalized, BeforeNormalization]
