# Supplementary material for: Updating genome annotation for the microbial cell factory Aspergillus niger using gene co-expression networks
Source: Nucleic Acids Res. 2018 Nov 29;47(2):559–69. doi: 10.1093/nar/gky1183 (PMC6344863; doi:10.1093/nar/gky1183)
Supplement: Supplementary Data [file gky1183_supplemental_files.zip › Suppl._Table_1_Spearman.xlsx]

## Sheet: Sub-networks with Spearman
	Query ORF	Informant ORFs
		1				2				3				4				5				6				7				8				9				10				11				12
Spearman Cut- off	ORF ID	ORF ID	Spearman	Name	Description	ORF ID	Spearman	Name	Description	ORF ID	Spearman	Name	Description	ORF ID	Spearman	Name	Description	ORF ID	Spearman	Name	Description	ORF ID	Spearman	Name	Description	ORF ID	Spearman	Name	Description	ORF ID	Spearman	Name	Description	ORF ID	Spearman	Name	Description	ORF ID	Spearman	Name	Description	ORF ID	Spearman	Name	Description	ORF ID	Spearman	Name	Description
>0.7	An01g07820	An01g02840	0.8		Putative mitochondrial translation initiation factor IF-2	An16g01520	0.8	strA	Predicted scaffold protein with similarity to mammalian striatin; required for normal sexual development and conidiation	An01g14330	0.8	kapC	Non-essential nuclear transport receptor importin-beta2 subunit; karyopherin superfamily; expression reduced after exposure to farnesol	An07g09530	0.8	pda1	Alpha subunit E1 of the pyruvate dehydrogenase complex; induced by growth on starch and lactate	An04g01520	0.8	ndc1	Putative transmembrane-containing nuclear pore complex protein with homology to Saccharomyces cerevisiae Ndc1p; synthetically lethal with null mutations in nup84, nup120 or nup133	An12g00410	0.8	rrmA	RNA binding protein involved in regulation of arginine catabolism; controls stability of mRNAs in response to nitrogen sources and oxidative stress	An05g00280	0.8	ankA	Serine/threonine protein kinase involved in DNA damage checkpoint and G2/M transition; ortholog of S. pombe wee1; inviable; arrests in cell cycle	An07g01520	0.8	nup170	Putative nuclear pore complex protein	An11g04630	0.8	nup159	Putative nuclear pore complex protein; localizes to the nuclear periphery during interphase and disperses throughout the cell during mitosis	An16g05090	0.8	sgdE	Hsp70-family protein; required for conidial germination; protein expressed at increased levels during osmoadaptation	An12g00690	0.8	nup85	Putative nuclear pore complex protein with homology to Saccharomyces cerevisiae Nup85p	An16g09260	0.75	ssb2	DnaK-type molecular chaperone
>0.7	An07g06420
>0.7	An01g07530
>0.7	An07g06390
>0.7	An11g10390	An11g11100	0.7	cdc7	Protein serine/threonine kinase; mutants are inviable, arresting as swollen hyphae with a cell cycle arrest	An07g08010	0.7	nudF	Nuclear migration protein; mutants defective in asexual and sexual sporulation; similar to human LIS-1; interacts directly with NudC; spindle-pole body-localized; may facilitate minus-end-directed dynein movement
>0.7	An18g02500
>0.7	An07g03410	An07g03410	1.0		Ortholog of <i>A. niger CBS 513.88</i> : An07g03410, <i>Neosartorya fischeri NRRL 181</i> : NFIA_077780, <i>Aspergillus wentii</i> : Aspwe1_0048247 and <i>Aspergillus versicolor</i> : Aspve1_0046345	An04g08900	0.7		Protein of unknown function; induced by carbon starvation-induced autophagy	An02g02920	0.7		Putative triose-phosphate isomerase; mutation causes increased azole resistance	An02g03310	0.7		Ortholog(s) have role in intracellular sterol transport and fungal-type vacuole lumen localization	An02g01550	0.7		Secreted serine protease	An01g07660	0.7		Ortholog of <i>A. nidulans FGSC A4</i> : AN3664, <i>A. niger CBS 513.88</i> : An01g07660, <i>A. oryzae RIB40</i> : AO090009000437, <i>Aspergillus wentii</i> : Aspwe1_0047309 and <i>Aspergillus sydowii</i> : Aspsy1_1056088	An15g06110	0.7	syn8	V-SNARE	An01g02840	-0.7		Putative mitochondrial translation initiation factor IF-2	An01g08490	-0.7		Putative histidyl-tRNA synthetase with a predicted role in tRNA aminoacylation; intracellular, menadione stress-induced protein; expression reduced after exposure to farnesol	An07g02210	-0.7	prs1	Putative ribose-phosphate pyrophosphokinase with a predicted role in histidine metabolism; mutation suppresses septation defects of sepH mutant; interacts with prs2 and prs3	An01g14330	-0.7	kapC	Non-essential nuclear transport receptor importin-beta2 subunit; karyopherin superfamily; expression reduced after exposure to farnesol	An01g03050	-0.7	pab1	Putative poly(A)-binding protein; predominantly expressed in the hyphal tip region; localizes to stress granules
>0.7	An04g05430
>0.7	An14g06990
>0.7	An15g00810
>0.7	An01g07280
>0.7	An12g01410
>0.7	An13g02780	An02g11720	0.85	ams1	Putative Class IIC alpha-mannosidase with a predicted role in oligosaccharide catabolism and N-glycan processing	An16g07150	0.85	osm1	Putative fumarate reductase; conidia-enriched protein; hypoxia repressed protein; transcript up-regulated in conidia exposed to neutrophils; transcript downregulated in response to hypoxia	An14g00990	0.85	foxA	Peroxisomal multifunctional enzyme involved in fatty acid beta-oxidation; required for growth on very long-chain fatty acids; transcription is induced by fatty acids	An15g01920	0.85	mcsA	2-methylcitrate synthase, component of the methyl citric acid cycle	An01g01830	0.85	cpeB	Putative catalase-peroxidase	An16g06100	0.85	gstB	Protein with glutathione S-transferase and glutathione peroxidase activities; intracellular, menadione stress-induced protein	An16g00920	0.85	pmp20	Putative peroxiredoxin; peroxisomal membrane protein; expression regulated by growth on starch and lactate	An04g08900	0.8		Protein of unknown function; induced by carbon starvation-induced autophagy	An18g03040	0.8	ppsA	Putative dual-specificity protein tyrosine/serine/threonine phosphatase	An07g06310	0.8	gmcA	Putative glucose-methanol-choline (GMC) oxidoreductase; required for early stages of conidiophore development; intracellular; protein abundance decreased by menadione stress	An18g02510	0.8	bud3	Putative Rho guanyl nucleotide exchange factor (Rho-GEF); required for septum formation	An08g05400	0.8		Putative 3-ketoacyl-CoA thiolase with a predicted role in fatty acid metabolism; protein is mislocalized in a pexG mutant
>0.7	An08g08640
>0.7	An15g05820
>0.7	An01g11410
>0.7	An08g10180
>0.7	An02g05570
>0.7	An03g02240	An01g08160	0.7	gcnE	Subunit of the SAGA transcriptional regulatory complex with a role in nucleosome positioning	An02g02370	0.7	nudM	p150 subunit of dynactin; forms comet-like structures at microtubule plus ends	An11g00250	0.7	pynA	Putative polyketide synthase (PKS) - nonribosomal peptide synthase (NRPS) hybrid, encoded in a secondary metabolite gene cluster involved in production of pyranonigirin E
>0.7	An11g07590
>0.7	An01g00620	An16g07150	0.7	osm1	Putative fumarate reductase; conidia-enriched protein; hypoxia repressed protein; transcript up-regulated in conidia exposed to neutrophils; transcript downregulated in response to hypoxia	An10g00350	0.7		Putative bifunctional GTP cyclohydrolase II; intracellular; protein abundance decreased by menadione stress	An13g00950	0.7	alcB	Alcohol dehydrogenase II, has a predicted role in two-carbon compound metabolism	An09g01550	0.7	AO-I	Copper/quinone-containing amine oxidase
>0.7	An02g11050
>0.7	An07g06930
>0.7	An08g00110
>0.7	An01g06480	An05g00530	0.85		Ortholog(s) have protein kinase regulator activity, role in regulation of translational elongation and cytosolic ribosome, mitochondrion localization	An08g07420	0.8	pyrABCN	Multifunctional enzyme with carbamoyl-phosphate synthase (CPSase) and aspartate carbamoyltransferase (ATCase) activities that catalyze the first two steps in pyrimidine biosynthesis	An18g03810	0.8	rpl16a	Predicted ribosomal protein of the large (60S) ribosomal subunit; differentially expressed during sexual development	An08g04470	0.8		Putative elongation factor EF-Tu; intracellular, menadione stress-induced protein	An08g00480	0.8	myg1	UPF0160 domain-containing protein; intracellular; protein abundance decreased by menadione stress	An11g10650	0.8	nup37	Putative nuclear pore complex protein that physically interacts with sonB	An08g00720	0.8	bop1	Putative WD40 repeat nucleolar protein; ortholog of <I>S. cerevisiae</I> Erb1p which has role in rRNA processing and ribosomal large subunit biogenesis; expression reduced after exposure to farnesol	An18g03310	0.8		Putative 40S ribosomal protein subunit; ortholog of <I>S. cerevisiae</I> Rps3p; expression reduced after exposure to farnesol	An17g02170	0.8	swoC	Predicted pseudouridylate synthase, involved in establishment of cell polarity; mutants show defects in anisotropic growth, endocytosis, nuclear distribution and compartmentation; transcript upregulated in response to camptothecin	An07g06520	0.8	ssz1	Putative 70 kilodalton heat shock protein; protein induced by farnesol	An01g11960	0.8	bfr1	mRNP complex component; expression enhanced by maltose; brefeldin A resistance protein	An11g00480	0.8	sldB	Spindle assembly checkpoint protein
>0.7	An06g01980
>0.7	An05g02030
>0.7	An03g04140
>0.7	An13g03960
>0.7	An16g03420
>0.7	An14g06190	An07g06000	0.8	dps1	Putative asparaginyl-tRNA synthetase with a predicted role in tRNA charging for translation; intracellular; protein abundance decreased by menadione stress	An02g00890	0.8		3-phosphoserine aminotransferase; intracellular; protein abundance decreased by menadione stress	An01g08490	0.75		Putative histidyl-tRNA synthetase with a predicted role in tRNA aminoacylation; intracellular, menadione stress-induced protein; expression reduced after exposure to farnesol	An08g06080	0.75	trpC	Trifunctional protein involved in tryptophan biosynthesis; forms a complex with TrpA and catalyzes the first, third and fourth steps of tryptophan biosynthesis from chorismate	An01g08570	0.75	trxB	Thioredoxin reductase; induced by growth on starch and lactate	An09g06070	0.75		Subunit of the SAGA transcriptional regulatory complex	An04g01610	0.75		Small subunit of acetolactate synthase involved in branched-chain amino acid biosynthesis under hypoxic conditions	An01g08090	0.75		Putative phosphoribosylamino-imidazole-carboxylase with a predicted role in purine metabolism	An03g04330	0.75		Putative N-acetyltransferase with a predicted role in arginine metabolism	An12g07580	0.7	argEF	Mitochondrial bifunctional enzyme with N-acetyl-gamma-glutamyl-phosphate reductase and acetylglutamate kinase activity, catalyzes the second and third step in arginine biosynthesis	An15g06360	0.7		Prolyl-tRNA synthetase; protein induced by farnesol	An18g02140	0.7	sbp1	Spi1-GTPase binding protein
>0.7	An16g03930
>0.7	An13g02560
>0.7	An14g04220	An07g10020	-0.7	atg8	Putative autophagy-related ubiquitin modifier; autophagosomal membrane protein; essential for autophagy
>0.7	An07g06640	An08g07420	0.8	pyrABCN	Multifunctional enzyme with carbamoyl-phosphate synthase (CPSase) and aspartate carbamoyltransferase (ATCase) activities that catalyze the first two steps in pyrimidine biosynthesis	An02g09240	0.8	prs3	Putative ribose-phosphate pyrophosphokinase with a predicted role in histidine metabolism; interacts with prs1 and prs2	An04g03060	0.8		Bifunctional protein with mitochondrial tyrosyl-tRNA synthetase and group I intron splicing activities; splices the group I intron of the mitochondrial large (23S) rRNA precursor	An07g02210	0.8	prs1	Putative ribose-phosphate pyrophosphokinase with a predicted role in histidine metabolism; mutation suppresses septation defects of sepH mutant; interacts with prs2 and prs3	An08g00720	0.8	bop1	Putative WD40 repeat nucleolar protein; ortholog of <I>S. cerevisiae</I> Erb1p which has role in rRNA processing and ribosomal large subunit biogenesis; expression reduced after exposure to farnesol	An01g12230	0.8	nopA	Nucleolar protein	An01g00070	0.8	trm1	Putative 2,N2-dimethylguanosine tRNA methyltransferase; mutants are self-sterile	An07g06520	0.8	ssz1	Putative 70 kilodalton heat shock protein; protein induced by farnesol	An01g06230	0.8	sgdA	Putative eIF3b subunit of translation initiation factor 3 (eIF3); required for conidial germination	An16g09260	0.75	ssb2	DnaK-type molecular chaperone	An07g07420	0.75	prp8	Putative component of the catalytic core of the spliceosome involved in pre-mRNA splicing; intein-containing protein; inteins are protein intervening sequences that can self-excise through protein splicing	An08g04470	0.75		Putative elongation factor EF-Tu; intracellular, menadione stress-induced protein
>0.7	An01g07750	An11g11100	0.7	cdc7	Protein serine/threonine kinase; mutants are inviable, arresting as swollen hyphae with a cell cycle arrest
>0.7	An07g00050
>0.7	An08g04940
>0.7	An15g06550	An14g04290	0.8		Amidase; secreted protein; fibrinogen-binding	An16g09260	0.75	ssb2	DnaK-type molecular chaperone	An01g08160	0.75	gcnE	Subunit of the SAGA transcriptional regulatory complex with a role in nucleosome positioning	An03g06570	0.75	padA1	Phenylacrylic acid decarboxylase; induced by sorbic acid; required for the decarboxylation of sorbic acid	An08g05580	0.75		Putative isocitrate dehydrogenase (NAD+) with a predicted role in the TCA cycle; intracellular, menadione stress-induced protein	An12g00410	0.75	rrmA	RNA binding protein involved in regulation of arginine catabolism; controls stability of mRNAs in response to nitrogen sources and oxidative stress	An14g07380	0.75		Putative zinc-binding oxidoreductase	An11g00250	0.75	pynA	Putative polyketide synthase (PKS) - nonribosomal peptide synthase (NRPS) hybrid, encoded in a secondary metabolite gene cluster involved in production of pyranonigirin E	An02g14400	0.75	swoP	Component of the conserved oligomeric Golgi (COG) complex, involved in cell polarity, cell wall structure and protein glycosylation	An09g03500	0.75	bphA	Putative benzoate-para-hydroxylase; 3-hydroxybenzoate 4- hydroxylase; shows significant similarity to the superfamily of cytochrome P450 enzymes	An04g01290	0.7		Ortholog(s) have DNA end binding, double-stranded DNA binding, single-stranded DNA binding activity	An01g02840	0.7		Putative mitochondrial translation initiation factor IF-2
>0.7	An18g03360	An01g12550	0.7	msdS	Putative 1,2-alpha-mannosidase; secreted protein; fibrinogen-binding	An14g02100	0.7	cwpA	Glycosylphosphatidylinositol (GPI)-anchored cell wall mannoprotein
>0.7	An16g01680	An09g04470	0.75	casB	Predicted metacaspase, an aspartate-specific cysteine protease involved in apoptosis; mutants show growth defects under conditions of ER stress	An16g00920	0.75	pmp20	Putative peroxiredoxin; peroxisomal membrane protein; expression regulated by growth on starch and lactate	An04g08900	0.7		Protein of unknown function; induced by carbon starvation-induced autophagy	An18g02510	0.7	bud3	Putative Rho guanyl nucleotide exchange factor (Rho-GEF); required for septum formation	An15g03190	0.7	tubB	Alpha-tubulin, forms a heterodimer with beta-tubulin that promotes microtubule assembly; non-essential subunit required for meiosis and formation of ascospores	An16g06100	0.7	gstB	Protein with glutathione S-transferase and glutathione peroxidase activities; intracellular, menadione stress-induced protein	An16g08150	0.7		Has domain(s) with predicted serine-type peptidase activity and role in proteolysis	An05g00480	0.7	stuA	Putative APSES domain transcription factor; regulated by phoB; expression positively correlates with developmental competence in submerged culture; mutants are delayed in developmental competence	An03g04690	0.7	sho1	Putative transmembrane osmosensor with homology to S. cerevisiae Sho1p; required for normal hyphal growth, condial germination, actin distribution and the response to oxidative stress; not required for invasive pulmonary infection	An02g13750	0.7	gtaA	Putative glutaminase A with a predicted role in glutamate and glutamine metabolism	An04g08730	0.7		Has domain(s) with predicted catalytic activity
>0.7	An16g05300
>0.7	An04g09040
>0.7	An09g03240
>0.7	An02g08370
>0.7	An11g07040	An14g02100	0.75	cwpA	Glycosylphosphatidylinositol (GPI)-anchored cell wall mannoprotein	An08g01950	0.75		Has domain(s) with predicted catalytic activity	An04g08900	0.7		Protein of unknown function; induced by carbon starvation-induced autophagy	An15g05810	0.7	xlnR	Zinc binuclear cluster protein; transcriptional regulator of xylanolytic gene expression; binds GGCTAAA sites; specifically induced in the presence of L-arabinose or L-arabitol; expression autoregulated	An09g01190	0.7	abnA	Endo-l,5-alpha-L-arabinase, secreted enzyme involved in degradation of hemicellulosic component L-araban	An01g12550	0.7	msdS	Putative 1,2-alpha-mannosidase; secreted protein; fibrinogen-binding	An06g00170	0.7	aglA	Alpha-galactosidase; alpha-N-acetylgalactosaminidase variant A; CreA regulated; protein levels influenced by presence of starch; N-glycosylation verified at 6 of 8 potential N-glycosylation sites	An01g08570	-0.7	trxB	Thioredoxin reductase; induced by growth on starch and lactate	An02g00890	-0.7		3-phosphoserine aminotransferase; intracellular; protein abundance decreased by menadione stress	An09g05860	-0.7	metA	Putative methylenetetrahydrofolate reductase (NADPH) with a predicted role in one-carbon metabolism; metA expression is induced by homocysteine; mutation causes methionine auxotrophy
>0.7	An12g09240	An03g06570	0.7	padA1	Phenylacrylic acid decarboxylase; induced by sorbic acid; required for the decarboxylation of sorbic acid	An12g00410	0.7	rrmA	RNA binding protein involved in regulation of arginine catabolism; controls stability of mRNAs in response to nitrogen sources and oxidative stress	An14g07380	0.7		Putative zinc-binding oxidoreductase	An09g02900	0.7	aipC	Ortholog of <i>A. nidulans FGSC A4</i> : AN0605, <i>A. fumigatus Af293</i> : Afu6g10890, <i>A. niger CBS 513.88</i> : An09g02900, <i>Aspergillus wentii</i> : Aspwe1_0050822 and <i>Aspergillus terreus NIH2624</i> : ATET_05072	An09g05860	0.7	metA	Putative methylenetetrahydrofolate reductase (NADPH) with a predicted role in one-carbon metabolism; metA expression is induced by homocysteine; mutation causes methionine auxotrophy	An16g04430	-0.7	dapA	Heme binding protein involved in regulation of ergosterol biosynthesis and azole resistance
>0.7	An08g11360
>0.7	An09g06050	An08g07420	0.85	pyrABCN	Multifunctional enzyme with carbamoyl-phosphate synthase (CPSase) and aspartate carbamoyltransferase (ATCase) activities that catalyze the first two steps in pyrimidine biosynthesis	An08g00720	0.85	bop1	Putative WD40 repeat nucleolar protein; ortholog of <I>S. cerevisiae</I> Erb1p which has role in rRNA processing and ribosomal large subunit biogenesis; expression reduced after exposure to farnesol	An17g02170	0.85	swoC	Predicted pseudouridylate synthase, involved in establishment of cell polarity; mutants show defects in anisotropic growth, endocytosis, nuclear distribution and compartmentation; transcript upregulated in response to camptothecin	An01g12230	0.85	nopA	Nucleolar protein	An13g01010	0.85	rrs1	Ribosome assembly factor; component of the Rpf2-Rrs1 complex	An09g04900	0.8	napB	Nap/SET family member; exits nuclei at the onset of mitosis; cytosolic role in vacuolar protein sorting; interacts directly with KapA	An01g00070	0.8	trm1	Putative 2,N2-dimethylguanosine tRNA methyltransferase; mutants are self-sterile	An07g06520	0.8	ssz1	Putative 70 kilodalton heat shock protein; protein induced by farnesol	An01g06230	0.8	sgdA	Putative eIF3b subunit of translation initiation factor 3 (eIF3); required for conidial germination	An18g05830	0.8	kapI	Non-essential karyopherin family protein; required for normal hyphal growth and conidial development; predicted to contain five HEAT (huntingtin-elongation-A subunit-TOR) motifs	An01g02840	0.75		Putative mitochondrial translation initiation factor IF-2	An02g09240	0.75	prs3	Putative ribose-phosphate pyrophosphokinase with a predicted role in histidine metabolism; interacts with prs1 and prs2
>0.7	An02g03700	An01g03570	-0.7	mcr1	Cytochrome-b5 reductase
>0.7	An01g13060	An11g04810	0.7	aox1	Mitochondria-localized alternative oxidase; functions in a cyanide- and antimycin A-insensitive and salicylhydroxamic acid-sensitive respiratory pathway; constitutively expressed regardless of the glucose concentration
>0.7	An16g02880
>0.7	An08g05320
>0.7	An08g09660
>0.7	An18g06620
>0.7	An02g02490
>0.7	An08g09840
>0.7	An08g05890
>0.7	An12g00790	An12g00790	1.0	sti1	Stress-induced protein	An07g05920	0.8	cypD	Estrogen receptor-binding cyclophilin	An07g09390	0.7	nudC	Protein involved in nuclear migration; interacts directly with NudF at spindle-pole bodies; also localizes to hyphal cortex; null mutants inviable except at low temperatures or high osmolarity; null mutants display thickened cell walls	An14g05320	0.7	wos2	Putative cell cycle regulator p21 protein
>0.7	An02g01630	An04g02320	0.8	cym1	Pitrilysin family metalloprotease; protein induced by farnesol	An04g03060	0.8		Bifunctional protein with mitochondrial tyrosyl-tRNA synthetase and group I intron splicing activities; splices the group I intron of the mitochondrial large (23S) rRNA precursor	An09g06650	0.75		Core protein II of ubiquinol-cytochrome c reductase	An07g09530	0.75	pda1	Alpha subunit E1 of the pyruvate dehydrogenase complex; induced by growth on starch and lactate	An08g05580	0.75		Putative isocitrate dehydrogenase (NAD+) with a predicted role in the TCA cycle; intracellular, menadione stress-induced protein	An07g10040	0.75	hemF	Coproporphyrinogen III oxidase (coproporphyrinogenase)	An11g03200	0.75	inuA	Inulase; predicted role in inulin degradation; 23 amino acid hydrophobic signal peptide; five potential sites for N-linked glycosylation	An11g04630	0.75	nup159	Putative nuclear pore complex protein; localizes to the nuclear periphery during interphase and disperses throughout the cell during mitosis	An16g05090	0.75	sgdE	Hsp70-family protein; required for conidial germination; protein expressed at increased levels during osmoadaptation	An09g05060	0.75	kojR	Zn(II)2Cys6 transcription factor; induced by kojic acid; present in the kojic acid biosynthetic gene cluster	An12g04940	0.75	hsp60	Mitochondrial heat shock protein	An01g02840	0.7		Putative mitochondrial translation initiation factor IF-2
>0.7	An09g02540	An03g02660	0.75	dscA	Putative ubiquitin-protein ligase; role in cleavage of SrbA precursor protein; mutants unable to grow under hypoxia and show increased sensitivity to fluconazole and voriconazole; required for virulence in mice	An02g03310	0.7		Ortholog(s) have role in intracellular sterol transport and fungal-type vacuole lumen localization	An07g10020	0.7	atg8	Putative autophagy-related ubiquitin modifier; autophagosomal membrane protein; essential for autophagy	An11g11320	0.7	atg4	Cysteine protease required for autophagosome formation; required for conidiation	An10g00350	0.7		Putative bifunctional GTP cyclohydrolase II; intracellular; protein abundance decreased by menadione stress	An01g01830	0.7	cpeB	Putative catalase-peroxidase	An07g04650	0.7	btgC	Protein with endo-beta-(1,3)-glucanase activity, involved in degradation of glucans	An18g03810	-0.7	rpl16a	Predicted ribosomal protein of the large (60S) ribosomal subunit; differentially expressed during sexual development	An01g09100	-0.7	nudK	Actin-related protein; dynactin complex subunit; physically associates with importin-alpha, KapA; required for proper vacuolar distribution in addition to normal nuclear distribution	An08g04470	-0.7		Putative elongation factor EF-Tu; intracellular, menadione stress-induced protein	An07g04000	-0.7	acdX	Subunit of the SAGA transcriptional regulatory complex; mutations abolish acetate repression; WD repeat protein; locus contains the conserved upstream open reading frame (uORF) AN4670-uORF	An15g01240	-0.7	cse1	Essential nuclear export receptor; ortholog of <I>S. cerevisiae</I> Cse1p; expression reduced after exposure to farnesol
>0.7	An16g03680
>0.7	An14g01570	An04g03060	0.75		Bifunctional protein with mitochondrial tyrosyl-tRNA synthetase and group I intron splicing activities; splices the group I intron of the mitochondrial large (23S) rRNA precursor	An17g02170	0.75	swoC	Predicted pseudouridylate synthase, involved in establishment of cell polarity; mutants show defects in anisotropic growth, endocytosis, nuclear distribution and compartmentation; transcript upregulated in response to camptothecin	An09g04900	0.75	napB	Nap/SET family member; exits nuclei at the onset of mitosis; cytosolic role in vacuolar protein sorting; interacts directly with KapA	An17g02210	0.75	snpA	Putative eukaryotic polypeptide releasing factor; suppressor of nonsense mutations	An18g03810	0.7	rpl16a	Predicted ribosomal protein of the large (60S) ribosomal subunit; differentially expressed during sexual development	An04g02320	0.7	cym1	Pitrilysin family metalloprotease; protein induced by farnesol	An02g05880	0.7		Putative NADH dehydrogenase; mutation causes increased azole resistance	An15g00610	0.7	hisB	Imidazole glycerol-phosphate dehydratase, catalyzes the seventh enzymatic step in histidine biosynthesis; expression is under the cross-pathway control regulatory system; mutation blocks sexual development	An16g08030	0.7	rpf2	Ribosome assembly factor; component of the Rpf2-Rrs1 complex; ortholog of <i>S. cerevisiae</i> Rpf2p; expression reduced after exposure to farnesol	An13g01010	0.7	rrs1	Ribosome assembly factor; component of the Rpf2-Rrs1 complex
>0.7	An04g10090
>0.7	An02g00610
>0.7	An04g03610	An04g03890	0.75	hxB	Putative molybdenum cofactor sulfurase; mutants fail to accumulate uric acid; necessary for post translational modification of xanthine dehydrogenase and purine hydroxylase II; nitrogen metabolite repression mediated by AreA	An04g01210	0.7	mag1	Putative CMP glycosylase with a predicted role in nucleotide salvage pathways; plays a role in DNA damage response; multicopy suppressor of sonA1 mutation	An16g04820	0.7		Protein of unknown function identified by mass spectrometry	An11g11320	0.7	atg4	Cysteine protease required for autophagosome formation; required for conidiation	An02g05850	0.7	adaB	Subunit of the SAGA transcriptional regulatory complex with a role in nucleosome positioning	An04g01290	-0.7		Ortholog(s) have DNA end binding, double-stranded DNA binding, single-stranded DNA binding activity	An12g07580	-0.7	argEF	Mitochondrial bifunctional enzyme with N-acetyl-gamma-glutamyl-phosphate reductase and acetylglutamate kinase activity, catalyzes the second and third step in arginine biosynthesis	An01g02840	-0.7		Putative mitochondrial translation initiation factor IF-2	An08g07420	-0.7	pyrABCN	Multifunctional enzyme with carbamoyl-phosphate synthase (CPSase) and aspartate carbamoyltransferase (ATCase) activities that catalyze the first two steps in pyrimidine biosynthesis	An14g04080	-0.7		Putative ubiquinol-cytochrome-c reductase subunit with a predicted role in energy metabolism; intracellular, menadione stress-induced protein	An16g09260	-0.7	ssb2	DnaK-type molecular chaperone	An02g08660	-0.7	ugmA	UDP-galactopyranose mutase, involved in cell wall biosynthesis; induced by growth on starch and lactate
>0.7	An03g04570	An07g08290	0.75	spaA	Polarisome component; localises to hyphal tips and is important for polarized growth
>0.7	An11g07100
>0.7	An09g00900
>0.7	An01g00080	An18g03810	0.75	rpl16a	Predicted ribosomal protein of the large (60S) ribosomal subunit; differentially expressed during sexual development	An08g04470	0.75		Putative elongation factor EF-Tu; intracellular, menadione stress-induced protein	An09g06650	0.75		Core protein II of ubiquinol-cytochrome c reductase	An02g05880	0.75		Putative NADH dehydrogenase; mutation causes increased azole resistance	An17g02170	0.75	swoC	Predicted pseudouridylate synthase, involved in establishment of cell polarity; mutants show defects in anisotropic growth, endocytosis, nuclear distribution and compartmentation; transcript upregulated in response to camptothecin	An04g05640	0.75	nuo51	NADH-binding subunit of mitochondrial respiratory chain complex I (NADH:ubiquinone oxidoreductase)	An14g04080	0.7		Putative ubiquinol-cytochrome-c reductase subunit with a predicted role in energy metabolism; intracellular, menadione stress-induced protein	An01g12420	0.7		Ortholog(s) have structural constituent of ribosome activity and role in cellular response to drug, cleavage in ITS2 between 5.8S rRNA and LSU-rRNA of tricistronic rRNA transcript (SSU-rRNA, 5.8S rRNA, LSU-rRNA), cytoplasmic translation	An14g03280	0.7	ilv3	Putative mitochondrial dihydroxy acid dehydratase; hypoxia induced protein; induced by exposure to human airway epithelial cells; required for virulence	An01g12210	0.7		Putative ubiquinol-cytochrome-c reductase subunit with a predicted role in energy metabolism; hapX-repressed protein; protein induced by farnesol	An08g00480	0.7	myg1	UPF0160 domain-containing protein; intracellular; protein abundance decreased by menadione stress	An04g02320	0.7	cym1	Pitrilysin family metalloprotease; protein induced by farnesol
>0.7	An07g00140
>0.7	An18g03100	An07g08010	0.7	nudF	Nuclear migration protein; mutants defective in asexual and sexual sporulation; similar to human LIS-1; interacts directly with NudC; spindle-pole body-localized; may facilitate minus-end-directed dynein movement
>0.7	An07g00490
>0.7	An04g04740
>0.7	An09g05810
>0.7	An02g11440	An04g01530	0.7	pepA	Syntaxin; ortholog(s) have SNAP receptor activity, role in Golgi to vacuole transport, vacuole inheritance and Golgi apparatus, endosome localization
>0.7	An04g04210
>0.7	An08g03490	An08g03490	1.0	ef1	Elongation factor 1 beta	An02g08430	0.75	rmtB	Putative transferase with a predicted role in histidine metabolism; arginine methyltransferase for histones H4, H3, and H2A	An11g10650	0.75	nup37	Putative nuclear pore complex protein that physically interacts with sonB	An13g01010	0.75	rrs1	Ribosome assembly factor; component of the Rpf2-Rrs1 complex	An08g07420	0.7	pyrABCN	Multifunctional enzyme with carbamoyl-phosphate synthase (CPSase) and aspartate carbamoyltransferase (ATCase) activities that catalyze the first two steps in pyrimidine biosynthesis	An16g09260	0.7	ssb2	DnaK-type molecular chaperone	An02g11680	0.7	tif1	Eukaryotic translation initiation factor eIF4A; ATP-dependent RNA helicase; protein induced by heat shock; predicted gene pair with AFUA_5G02410	An01g10050	0.7	IgE-HRF	IgE-dependent histamine-releasing factor	An08g00720	0.7	bop1	Putative WD40 repeat nucleolar protein; ortholog of <I>S. cerevisiae</I> Erb1p which has role in rRNA processing and ribosomal large subunit biogenesis; expression reduced after exposure to farnesol	An08g05580	0.7		Putative isocitrate dehydrogenase (NAD+) with a predicted role in the TCA cycle; intracellular, menadione stress-induced protein	An18g03310	0.7		Putative 40S ribosomal protein subunit; ortholog of <I>S. cerevisiae</I> Rps3p; expression reduced after exposure to farnesol	An17g02170	0.7	swoC	Predicted pseudouridylate synthase, involved in establishment of cell polarity; mutants show defects in anisotropic growth, endocytosis, nuclear distribution and compartmentation; transcript upregulated in response to camptothecin
>0.7	An02g04280	An02g04280	1.0	rmsA	Protein required for polarization of actin at hyphal tips; complementation analyses with S. cerevisiae shows functional equivalence with the TORC2 component Avo1p	An16g04820	0.8		Protein of unknown function identified by mass spectrometry	An15g07070	0.75		Has domain(s) with predicted DNA binding, cyanate hydratase activity and role in cyanate metabolic process	An01g12320	0.7	pacX	Predicted zinc binuclear cluster protein, involved in regulation of pH response	An12g01120	0.7	cnxG	Putative molybdopterin synthase small subunit involved in molybdenum cofactor biosynthesis; molybdopterin cofactor required for the activity of nitrate reductase	An04g03890	0.7	hxB	Putative molybdenum cofactor sulfurase; mutants fail to accumulate uric acid; necessary for post translational modification of xanthine dehydrogenase and purine hydroxylase II; nitrogen metabolite repression mediated by AreA	An16g04430	0.7	dapA	Heme binding protein involved in regulation of ergosterol biosynthesis and azole resistance	An04g01290	-0.7		Ortholog(s) have DNA end binding, double-stranded DNA binding, single-stranded DNA binding activity	An12g07580	-0.7	argEF	Mitochondrial bifunctional enzyme with N-acetyl-gamma-glutamyl-phosphate reductase and acetylglutamate kinase activity, catalyzes the second and third step in arginine biosynthesis	An14g04080	-0.7		Putative ubiquinol-cytochrome-c reductase subunit with a predicted role in energy metabolism; intracellular, menadione stress-induced protein	An08g04470	-0.7		Putative elongation factor EF-Tu; intracellular, menadione stress-induced protein	An02g02910	-0.7	pyrE	Dihydroorotate dehydrogenase, catalyzes the fourth step in pyrimidine biosynthesis
>0.7	An04g08940
>0.7	An01g10230
>0.7	An08g11580	An09g02900	0.75	aipC	Ortholog of <i>A. nidulans FGSC A4</i> : AN0605, <i>A. fumigatus Af293</i> : Afu6g10890, <i>A. niger CBS 513.88</i> : An09g02900, <i>Aspergillus wentii</i> : Aspwe1_0050822 and <i>Aspergillus terreus NIH2624</i> : ATET_05072	An11g09550	0.7	uvsI	Protein involved in the response to UV; ortholog of <I>S. cerevisiae</I> Rev3p, a catalytic subunit of DNA polymerase zeta involved in post-replication DNA repair	An09g01100	0.7		Putative methyltransferase; intracellular, menadione stress-induced protein	An05g02540	0.7	lccD	Extracellular laccase, a copper-containing enzyme that oxidizes phenolic substrates	An11g00250	0.7	pynA	Putative polyketide synthase (PKS) - nonribosomal peptide synthase (NRPS) hybrid, encoded in a secondary metabolite gene cluster involved in production of pyranonigirin E	An09g05060	0.7	kojR	Zn(II)2Cys6 transcription factor; induced by kojic acid; present in the kojic acid biosynthetic gene cluster	An12g01170	0.7	sgdD	Putative malonyl CoA synthetase; required for conidial germination
>0.7	An01g08440	An09g04470	0.8	casB	Predicted metacaspase, an aspartate-specific cysteine protease involved in apoptosis; mutants show growth defects under conditions of ER stress	An08g05400	0.75		Putative 3-ketoacyl-CoA thiolase with a predicted role in fatty acid metabolism; protein is mislocalized in a pexG mutant	An14g00990	0.75	foxA	Peroxisomal multifunctional enzyme involved in fatty acid beta-oxidation; required for growth on very long-chain fatty acids; transcription is induced by fatty acids	An01g07660	0.75		Ortholog of <i>A. nidulans FGSC A4</i> : AN3664, <i>A. niger CBS 513.88</i> : An01g07660, <i>A. oryzae RIB40</i> : AO090009000437, <i>Aspergillus wentii</i> : Aspwe1_0047309 and <i>Aspergillus sydowii</i> : Aspsy1_1056088	An02g05620	0.75		Has domain(s) with predicted identical protein binding, serine-type endopeptidase activity and role in negative regulation of catalytic activity	An07g10020	0.7	atg8	Putative autophagy-related ubiquitin modifier; autophagosomal membrane protein; essential for autophagy	An15g01920	0.7	mcsA	2-methylcitrate synthase, component of the methyl citric acid cycle	An16g06100	0.7	gstB	Protein with glutathione S-transferase and glutathione peroxidase activities; intracellular, menadione stress-induced protein	An07g04650	0.7	btgC	Protein with endo-beta-(1,3)-glucanase activity, involved in degradation of glucans	An16g01880	0.7	lipanl	Lysophospholipase; expression repressed by tunicamycin and DTT
>0.7	An03g05020
>0.7	An07g10220	An01g02840	0.75		Putative mitochondrial translation initiation factor IF-2	An16g01520	0.75	strA	Predicted scaffold protein with similarity to mammalian striatin; required for normal sexual development and conidiation	An01g14330	0.75	kapC	Non-essential nuclear transport receptor importin-beta2 subunit; karyopherin superfamily; expression reduced after exposure to farnesol	An07g09530	0.75	pda1	Alpha subunit E1 of the pyruvate dehydrogenase complex; induced by growth on starch and lactate	An07g01520	0.75	nup170	Putative nuclear pore complex protein	An16g05090	0.75	sgdE	Hsp70-family protein; required for conidial germination; protein expressed at increased levels during osmoadaptation	An12g00690	0.75	nup85	Putative nuclear pore complex protein with homology to Saccharomyces cerevisiae Nup85p	An12g04940	0.75	hsp60	Mitochondrial heat shock protein	An07g01580	0.75	kapF	Karyopherin; essential nuclear receptor	An08g07420	0.7	pyrABCN	Multifunctional enzyme with carbamoyl-phosphate synthase (CPSase) and aspartate carbamoyltransferase (ATCase) activities that catalyze the first two steps in pyrimidine biosynthesis	An16g09260	0.7	ssb2	DnaK-type molecular chaperone	An07g07420	0.7	prp8	Putative component of the catalytic core of the spliceosome involved in pre-mRNA splicing; intein-containing protein; inteins are protein intervening sequences that can self-excise through protein splicing
>0.7	An12g00170	An14g00990	0.85	foxA	Peroxisomal multifunctional enzyme involved in fatty acid beta-oxidation; required for growth on very long-chain fatty acids; transcription is induced by fatty acids	An16g07150	0.8	osm1	Putative fumarate reductase; conidia-enriched protein; hypoxia repressed protein; transcript up-regulated in conidia exposed to neutrophils; transcript downregulated in response to hypoxia	An08g05400	0.8		Putative 3-ketoacyl-CoA thiolase with a predicted role in fatty acid metabolism; protein is mislocalized in a pexG mutant	An13g00950	0.8	alcB	Alcohol dehydrogenase II, has a predicted role in two-carbon compound metabolism	An15g01920	0.8	mcsA	2-methylcitrate synthase, component of the methyl citric acid cycle	An02g11720	0.75	ams1	Putative Class IIC alpha-mannosidase with a predicted role in oligosaccharide catabolism and N-glycan processing	An07g06310	0.75	gmcA	Putative glucose-methanol-choline (GMC) oxidoreductase; required for early stages of conidiophore development; intracellular; protein abundance decreased by menadione stress	An16g08980	0.75	farB	Putative transcription factor containing a Zn2-Cys6 binuclear cluster domain; required for transcriptional activation of genes involved in utilization of short-chain fatty acids; highly conserved in filamentous ascomycetes	An16g07480	0.75	pexE	Putative peroxisomal targeting signal 1 (PTS1) receptor protein; required for growth on long chain fatty acids; inactivation impairs triacetylfusarinine C (TAFC) siderophore biosynthesis; mutant is growth impaired in iron-depleted medium	An07g10020	0.75	atg8	Putative autophagy-related ubiquitin modifier; autophagosomal membrane protein; essential for autophagy	An11g11320	0.75	atg4	Cysteine protease required for autophagosome formation; required for conidiation	An10g00350	0.75		Putative bifunctional GTP cyclohydrolase II; intracellular; protein abundance decreased by menadione stress
>0.7	An03g03040
>0.7	An03g03590	An16g04460	0.7	prp4	Protein kinase with a role in mRNA cis splicing, via spliceosome; mutants are lethal forming swollen hyphae and arresting as short germings
>0.7	An04g07550
>0.7	An15g07790
>0.7	An03g03720
>0.7	An12g05520
>0.7	An03g04210	An11g04730	0.7	papA	Prolyl amino peptidase involved in protein degradation; removes N-terminal proline and hydroxyproline residues from peptides
>0.7	An07g08130
>0.7	An01g04700
>0.7	An17g00190
>0.7	An01g04250	An02g05880	0.8		Putative NADH dehydrogenase; mutation causes increased azole resistance	An01g12420	0.75		Ortholog(s) have structural constituent of ribosome activity and role in cellular response to drug, cleavage in ITS2 between 5.8S rRNA and LSU-rRNA of tricistronic rRNA transcript (SSU-rRNA, 5.8S rRNA, LSU-rRNA), cytoplasmic translation	An18g03810	0.75	rpl16a	Predicted ribosomal protein of the large (60S) ribosomal subunit; differentially expressed during sexual development	An01g09100	0.75	nudK	Actin-related protein; dynactin complex subunit; physically associates with importin-alpha, KapA; required for proper vacuolar distribution in addition to normal nuclear distribution	An14g03280	0.75	ilv3	Putative mitochondrial dihydroxy acid dehydratase; hypoxia induced protein; induced by exposure to human airway epithelial cells; required for virulence	An01g00100	0.75	pdhC	Putative pyruvate dehydrogenase (lipoamide) with a predicted role in pyruvate metabolism	An02g06710	0.75	mpt4	Suppressor of tom1 protein	An08g05580	0.75		Putative isocitrate dehydrogenase (NAD+) with a predicted role in the TCA cycle; intracellular, menadione stress-induced protein	An18g03310	0.75		Putative 40S ribosomal protein subunit; ortholog of <I>S. cerevisiae</I> Rps3p; expression reduced after exposure to farnesol	An02g07430	0.75		Homoserine dehydrogenase	An16g02990	0.75		Putative 2,3-bisphosphoglycerate-independent phosphoglycerate mutase; protein abundant in conidia; reacts with rabbit immunosera exposed to A. fumigatus conidia; transcript induced by exposure to human airway epithelial cells	An04g02460	0.75		Protein of unknown function identified by mass spectrometry
>0.7	An01g00880
>0.7	An04g10270
>0.7	An15g03890
>0.7	An01g03860
>0.7	An07g06520	An07g06520	1.0	ssz1	Putative 70 kilodalton heat shock protein; protein induced by farnesol	An08g07420	0.9	pyrABCN	Multifunctional enzyme with carbamoyl-phosphate synthase (CPSase) and aspartate carbamoyltransferase (ATCase) activities that catalyze the first two steps in pyrimidine biosynthesis	An16g09260	0.9	ssb2	DnaK-type molecular chaperone	An08g04470	0.9		Putative elongation factor EF-Tu; intracellular, menadione stress-induced protein	An02g11680	0.9	tif1	Eukaryotic translation initiation factor eIF4A; ATP-dependent RNA helicase; protein induced by heat shock; predicted gene pair with AFUA_5G02410	An01g00100	0.9	pdhC	Putative pyruvate dehydrogenase (lipoamide) with a predicted role in pyruvate metabolism	An08g00720	0.9	bop1	Putative WD40 repeat nucleolar protein; ortholog of <I>S. cerevisiae</I> Erb1p which has role in rRNA processing and ribosomal large subunit biogenesis; expression reduced after exposure to farnesol	An17g02170	0.9	swoC	Predicted pseudouridylate synthase, involved in establishment of cell polarity; mutants show defects in anisotropic growth, endocytosis, nuclear distribution and compartmentation; transcript upregulated in response to camptothecin	An01g12230	0.9	nopA	Nucleolar protein	An01g06230	0.9	sgdA	Putative eIF3b subunit of translation initiation factor 3 (eIF3); required for conidial germination	An01g02840	0.85		Putative mitochondrial translation initiation factor IF-2	An02g08430	0.85	rmtB	Putative transferase with a predicted role in histidine metabolism; arginine methyltransferase for histones H4, H3, and H2A
>0.7	An09g06420	An15g05810	0.75	xlnR	Zinc binuclear cluster protein; transcriptional regulator of xylanolytic gene expression; binds GGCTAAA sites; specifically induced in the presence of L-arabinose or L-arabitol; expression autoregulated	An01g12550	0.75	msdS	Putative 1,2-alpha-mannosidase; secreted protein; fibrinogen-binding	An08g01950	0.75		Has domain(s) with predicted catalytic activity	An04g08900	0.7		Protein of unknown function; induced by carbon starvation-induced autophagy	An11g02180	0.7	hmgA	Homogentisate 1,2-dioxygenase involved in L-tyrosine degradation; induced by L-tyrosine; mutants produce less pyomelanin when grown on tyrosine as the sole carbon source; transcript induced by exposure to human airway epithelial cells	An07g04300	0.7	mccA	Alpha subunit of 3-methylcrotonyl-CoA carboxylase, involved in leucine degradation	An02g11720	0.7	ams1	Putative Class IIC alpha-mannosidase with a predicted role in oligosaccharide catabolism and N-glycan processing	An07g06310	0.7	gmcA	Putative glucose-methanol-choline (GMC) oxidoreductase; required for early stages of conidiophore development; intracellular; protein abundance decreased by menadione stress	An16g07150	0.7	osm1	Putative fumarate reductase; conidia-enriched protein; hypoxia repressed protein; transcript up-regulated in conidia exposed to neutrophils; transcript downregulated in response to hypoxia	An04g05300	0.7	acuG	Putative fructose-bisphosphatase with a predicted role in gluconeogenesis and glycolysis; intracellular; protein abundance decreased by menadione stress; expression upregulated after exposure to farnesol	An04g03890	0.7	hxB	Putative molybdenum cofactor sulfurase; mutants fail to accumulate uric acid; necessary for post translational modification of xanthine dehydrogenase and purine hydroxylase II; nitrogen metabolite repression mediated by AreA	An18g04150	0.7	pexB	Putative peroxisome biogenesis protein; peroxin; RING-&#64257;nger complex protein
>0.7	An03g02790
>0.7	An07g09840
>0.7	An15g01020	An18g03810	0.9	rpl16a	Predicted ribosomal protein of the large (60S) ribosomal subunit; differentially expressed during sexual development	An02g05880	0.85		Putative NADH dehydrogenase; mutation causes increased azole resistance	An01g06230	0.85	sgdA	Putative eIF3b subunit of translation initiation factor 3 (eIF3); required for conidial germination	An08g07420	0.8	pyrABCN	Multifunctional enzyme with carbamoyl-phosphate synthase (CPSase) and aspartate carbamoyltransferase (ATCase) activities that catalyze the first two steps in pyrimidine biosynthesis	An01g12420	0.8		Ortholog(s) have structural constituent of ribosome activity and role in cellular response to drug, cleavage in ITS2 between 5.8S rRNA and LSU-rRNA of tricistronic rRNA transcript (SSU-rRNA, 5.8S rRNA, LSU-rRNA), cytoplasmic translation	An08g04470	0.8		Putative elongation factor EF-Tu; intracellular, menadione stress-induced protein	An01g09910	0.8	pig-a	Protein required for the initiation of involved in glycosylphosphatidylinositol (GPI)-anchor biosynthesis; repressed mutant causes ER stress and increased cytosolic calcium	An01g00100	0.8	pdhC	Putative pyruvate dehydrogenase (lipoamide) with a predicted role in pyruvate metabolism	An02g06710	0.8	mpt4	Suppressor of tom1 protein	An13g00090	0.8	cyp51B	Putative 14-alpha demethylase with a predicted role in ergosterol biosynthesis; transcript upregulated in response to amphotericin B; SrbA-regulated during hypoxia	An08g05580	0.8		Putative isocitrate dehydrogenase (NAD+) with a predicted role in the TCA cycle; intracellular, menadione stress-induced protein	An18g03310	0.8		Putative 40S ribosomal protein subunit; ortholog of <I>S. cerevisiae</I> Rps3p; expression reduced after exposure to farnesol
>0.7	An16g02330
>0.7	An02g13510
>0.7	An03g03620	An03g03520	0.85	sidD	Fusarinine C non-ribosomal peptide synthetase (NRPS) involved in extracellular siderophore biosynthesis; expression is up-regulated by iron starvation and downregulated under iron-replete conditions	An03g03530	0.8	sidJ	Predicted siderophore biosynthesis lipase/esterase involved in siderophore hydrolysis	An03g03540	0.8	sidF	Hydroxyornithine transacylase; involved in extracellular siderophore biosynthesis; essential for triacetylfusarinine C biosynthesis; SrbA-regulated during hypoxia	An03g03550	0.8	sidH	Enoyl-CoA hydratase/isomerase family protein; mevalonyl-CoA hydratase; PTS1 receptor-mediated peroxisomal localization is essential for triacetylfusarinine C (TAFC) biosynthesis	An05g00220	0.75	dffA	L-ornithine N5-oxygenase; enzyme required for biosynthesis of an iron-chelating compound deferriferrichrysin; siderophore biosynthesis	An08g05450	0.7	mdr4	ABC multidrug transporter; induced by voriconazole exposure in vitro and in mice; biofilm growth regulated protein	An07g06240	0.7	mirD	Putative siderophore transporter; expression upregulated under low iron conditions; SrbA-regulated during hypoxia
>0.7	An11g06310
>0.7	An03g02710
>0.7	An03g01810
>0.7	An14g02470	An14g02470	1.0		Putative secreted protease; sedolisin with tripeptidyl-peptidase activity; predicted signal sequence for secretion; induced by growth on BSA as a sole nitrogen source	An09g01190	0.7	abnA	Endo-l,5-alpha-L-arabinase, secreted enzyme involved in degradation of hemicellulosic component L-araban	An01g12550	0.7	msdS	Putative 1,2-alpha-mannosidase; secreted protein; fibrinogen-binding	An12g04180	0.7	agtA	Dicarboxylic amino acid permease, mediates high-affinity transport of L-glutamate and L-aspartate; regulated by nitrogen metabolite repression; mutants fail to utilize aspartate as a sole nitrogen source
>0.7	An01g08620
>0.7	An07g08540
>0.7	An01g14420	An15g02200	0.75	aod1	Alcohol oxidase; induced by growth on starch and lactate	An09g04470	0.75	casB	Predicted metacaspase, an aspartate-specific cysteine protease involved in apoptosis; mutants show growth defects under conditions of ER stress	An08g03680	0.7		Ortholog of <i>A. fumigatus Af293</i> : Afu1g11720, <i>A. niger CBS 513.88</i> : An08g03680, <i>A. oryzae RIB40</i> : AO090038000251, <i>Aspergillus wentii</i> : Aspwe1_0040539 and <i>Aspergillus sydowii</i> : Aspsy1_0141021
>0.7	An01g14130	An02g07430	0.8		Homoserine dehydrogenase	An16g02990	0.8		Putative 2,3-bisphosphoglycerate-independent phosphoglycerate mutase; protein abundant in conidia; reacts with rabbit immunosera exposed to A. fumigatus conidia; transcript induced by exposure to human airway epithelial cells	An04g03360	0.75	prx1	Putative mitochondrial peroxiredoxin; induced by growth on starch and lactate	An18g04590	0.75		Ortholog(s) have Rho GDP-dissociation inhibitor activity	An15g02490	0.75	lysB	Putative homoisocitrate dehydrogenase with a role in lysine metabolism; hypoxia induced protein	An11g09790	0.75	sC	ATP sulfurylase involved in sulfate assimilation; mutants are resistant to selenate	An02g14380	0.75	hxkA	Hexokinase	An09g03940	0.75	ilv2	Ketol-acid reductoisomerase; induced by growth on starch and lactate	An02g08660	0.7	ugmA	UDP-galactopyranose mutase, involved in cell wall biosynthesis; induced by growth on starch and lactate	An01g09100	0.7	nudK	Actin-related protein; dynactin complex subunit; physically associates with importin-alpha, KapA; required for proper vacuolar distribution in addition to normal nuclear distribution	An02g11940	0.7		Ortholog(s) have metalloaminopeptidase activity, role in cellular response to drug, chaperone-mediated protein folding, proteolysis and fungal-type vacuole lumen, ribosome localization	An08g02260	0.7	pgkA	Phosphoglycerate kinase
>0.7	An14g00830	An14g00830	1.0	pptB	Mitochondrial phosphopantetheinyl transferase; essential for viability; ortholog of <i>A. nidulans</i> AN7043
>0.7	An18g00100
>0.7	An18g00450
>0.7	An17g01510	An03g06570	0.8	padA1	Phenylacrylic acid decarboxylase; induced by sorbic acid; required for the decarboxylation of sorbic acid	An14g04290	0.8		Amidase; secreted protein; fibrinogen-binding	An07g09530	0.8	pda1	Alpha subunit E1 of the pyruvate dehydrogenase complex; induced by growth on starch and lactate	An11g03200	0.8	inuA	Inulase; predicted role in inulin degradation; 23 amino acid hydrophobic signal peptide; five potential sites for N-linked glycosylation	An11g00250	0.8	pynA	Putative polyketide synthase (PKS) - nonribosomal peptide synthase (NRPS) hybrid, encoded in a secondary metabolite gene cluster involved in production of pyranonigirin E	An09g05060	0.8	kojR	Zn(II)2Cys6 transcription factor; induced by kojic acid; present in the kojic acid biosynthetic gene cluster	An12g01170	0.8	sgdD	Putative malonyl CoA synthetase; required for conidial germination	An04g01290	0.75		Ortholog(s) have DNA end binding, double-stranded DNA binding, single-stranded DNA binding activity	An11g00360	0.75		Protein encoded in a secondary metabolite gene cluster involved in production of pyranonigirin E	An01g08160	0.75	gcnE	Subunit of the SAGA transcriptional regulatory complex with a role in nucleosome positioning	An02g02370	0.75	nudM	p150 subunit of dynactin; forms comet-like structures at microtubule plus ends	An04g02030	0.75		Putative ATP-dependent RNA helicase; protein levels decrease in response to farnesol
>0.7	An12g06290
>0.7	An03g04710
>0.7	An11g06270
>0.7	An14g02690
>0.7	An02g06720	An02g11720	0.8	ams1	Putative Class IIC alpha-mannosidase with a predicted role in oligosaccharide catabolism and N-glycan processing	An08g08750	0.8	cpyA	Putative carboxypeptidase Y	An02g07210	0.75	pepE	Putative acid aspartic protease, constitutively expressed	An07g10020	0.75	atg8	Putative autophagy-related ubiquitin modifier; autophagosomal membrane protein; essential for autophagy	An07g03880	0.75	pepC	Putative vacuolar serine proteinase; putative signal sequence for transport into the endoplasmic reticulum; secreted protein	An16g07150	0.7	osm1	Putative fumarate reductase; conidia-enriched protein; hypoxia repressed protein; transcript up-regulated in conidia exposed to neutrophils; transcript downregulated in response to hypoxia	An08g05400	0.7		Putative 3-ketoacyl-CoA thiolase with a predicted role in fatty acid metabolism; protein is mislocalized in a pexG mutant	An02g10550	0.7	abnC	Protein with arabinan endo-1,5-alpha-L-arabinosidase activity, involved in degradation of pectin	An16g06100	0.7	gstB	Protein with glutathione S-transferase and glutathione peroxidase activities; intracellular, menadione stress-induced protein	An16g08150	0.7		Has domain(s) with predicted serine-type peptidase activity and role in proteolysis	An02g05620	0.7		Has domain(s) with predicted identical protein binding, serine-type endopeptidase activity and role in negative regulation of catalytic activity	An07g07520	0.7	pho8	Putative vacuolar alkaline phosphatase with a predicted role in the autophagy pathway; induced by carbon starvation-induced autophagy
>0.7	An07g04390
>0.7	An01g01280
>0.7	An16g07300	An08g00720	0.85	bop1	Putative WD40 repeat nucleolar protein; ortholog of <I>S. cerevisiae</I> Erb1p which has role in rRNA processing and ribosomal large subunit biogenesis; expression reduced after exposure to farnesol	An01g00070	0.85	trm1	Putative 2,N2-dimethylguanosine tRNA methyltransferase; mutants are self-sterile	An16g08030	0.85	rpf2	Ribosome assembly factor; component of the Rpf2-Rrs1 complex; ortholog of <i>S. cerevisiae</i> Rpf2p; expression reduced after exposure to farnesol	An13g01010	0.85	rrs1	Ribosome assembly factor; component of the Rpf2-Rrs1 complex	An03g06850	0.8	cgrA	Nucleolar rRNA processing protein; primarily localized to the nucleolus at low temps, cytoplasmic levels increase at higher temps; required for rapid growth and establishment of cell polarity at elevated temps; SrbA-regulated during hypoxia	An08g07420	0.8	pyrABCN	Multifunctional enzyme with carbamoyl-phosphate synthase (CPSase) and aspartate carbamoyltransferase (ATCase) activities that catalyze the first two steps in pyrimidine biosynthesis	An17g02170	0.8	swoC	Predicted pseudouridylate synthase, involved in establishment of cell polarity; mutants show defects in anisotropic growth, endocytosis, nuclear distribution and compartmentation; transcript upregulated in response to camptothecin	An09g04900	0.8	napB	Nap/SET family member; exits nuclei at the onset of mitosis; cytosolic role in vacuolar protein sorting; interacts directly with KapA	An02g09240	0.75	prs3	Putative ribose-phosphate pyrophosphokinase with a predicted role in histidine metabolism; interacts with prs1 and prs2	An04g05860	0.75	prs2	Putative ribose-phosphate pyrophosphokinase with a predicted role in histidine metabolism; interacts with prs1 and prs3	An11g10650	0.75	nup37	Putative nuclear pore complex protein that physically interacts with sonB	An07g02210	0.75	prs1	Putative ribose-phosphate pyrophosphokinase with a predicted role in histidine metabolism; mutation suppresses septation defects of sepH mutant; interacts with prs2 and prs3
>0.7	An12g07740
>0.7	An11g04810	An11g04810	1.0	aox1	Mitochondria-localized alternative oxidase; functions in a cyanide- and antimycin A-insensitive and salicylhydroxamic acid-sensitive respiratory pathway; constitutively expressed regardless of the glucose concentration	An14g02460	0.7	fhbA	Flavohemoglobin
>0.7	An12g07210
>0.7	An03g00240
>0.7	An16g09260	An16g09260	1.0	ssb2	DnaK-type molecular chaperone	An01g02840	0.9		Putative mitochondrial translation initiation factor IF-2	An08g07420	0.9	pyrABCN	Multifunctional enzyme with carbamoyl-phosphate synthase (CPSase) and aspartate carbamoyltransferase (ATCase) activities that catalyze the first two steps in pyrimidine biosynthesis	An02g11680	0.9	tif1	Eukaryotic translation initiation factor eIF4A; ATP-dependent RNA helicase; protein induced by heat shock; predicted gene pair with AFUA_5G02410	An01g00100	0.9	pdhC	Putative pyruvate dehydrogenase (lipoamide) with a predicted role in pyruvate metabolism	An01g12230	0.9	nopA	Nucleolar protein	An07g06520	0.9	ssz1	Putative 70 kilodalton heat shock protein; protein induced by farnesol	An08g04470	0.85		Putative elongation factor EF-Tu; intracellular, menadione stress-induced protein	An07g02210	0.85	prs1	Putative ribose-phosphate pyrophosphokinase with a predicted role in histidine metabolism; mutation suppresses septation defects of sepH mutant; interacts with prs2 and prs3	An07g09530	0.85	pda1	Alpha subunit E1 of the pyruvate dehydrogenase complex; induced by growth on starch and lactate	An08g00720	0.85	bop1	Putative WD40 repeat nucleolar protein; ortholog of <I>S. cerevisiae</I> Erb1p which has role in rRNA processing and ribosomal large subunit biogenesis; expression reduced after exposure to farnesol	An01g03050	0.85	pab1	Putative poly(A)-binding protein; predominantly expressed in the hyphal tip region; localizes to stress granules
>0.7	An18g01850
>0.7	An02g10150
>0.7	An03g01190
>0.7	An07g09260
>0.7	An02g05390
>0.7	An16g06430
>0.7	An07g02420
>0.7	An01g03530	An16g06810	0.75		DUF833 domain-containing protein; intracellular, menadione stress-induced protein	An12g04600	0.7	clcA	Putative voltage-gated anion channel protein with a role in copper homeostasis
>0.7	An05g01440
>0.7	An08g07550
>0.7	An02g13160
>0.7	An01g01750	An06g00190	0.7	sedD	Putative tripeptidyl-peptidase of the sedolisin family; predicted signal sequence for secretion
>0.7	An07g04130
>0.7	An01g01020
>0.7	An11g03680
>0.7	An11g05030
>0.7	An02g06620	An04g02030	-0.75		Putative ATP-dependent RNA helicase; protein levels decrease in response to farnesol
>0.7	An07g04640
>0.7	An12g03910	An12g03910	1.0	pinA	Peptidyl-prolyl cis/trans isomerase	An04g00560	0.75		Heme binding protein involved in regulation of ergosterol biosynthesis and azole resistance	An16g04430	0.75	dapA	Heme binding protein involved in regulation of ergosterol biosynthesis and azole resistance	An08g03600	0.75		Protein expressed at decreased levels in a hapX mutant versus wild-type	An05g00770	0.7	neddH	Protein neddylation factor NEDD8	An13g00760	0.7	tpm1	Tropomyosin	An12g07630	0.7	mclA	Methylisocitrate lyase; predicted role in the glyoxylate shunt; mitochondrial localization signal predicted	An15g07070	0.7		Has domain(s) with predicted DNA binding, cyanate hydratase activity and role in cyanate metabolic process	An02g04510	0.7	mobA	Septation initiation network (SIN) component; required for septation and conidiation; localized to spindle pole bodies and sites of septation; S. pombe Mob1p required for localization of the sidB ortholog, Sid2p and for its kinase activity	An03g06570	-0.7	padA1	Phenylacrylic acid decarboxylase; induced by sorbic acid; required for the decarboxylation of sorbic acid	An09g02900	-0.7	aipC	Ortholog of <i>A. nidulans FGSC A4</i> : AN0605, <i>A. fumigatus Af293</i> : Afu6g10890, <i>A. niger CBS 513.88</i> : An09g02900, <i>Aspergillus wentii</i> : Aspwe1_0050822 and <i>Aspergillus terreus NIH2624</i> : ATET_05072
>0.7	An04g08240
>0.7	An15g00260
>0.7	An03g04070
>0.7	An02g00380
>0.7	An09g04370
>0.7	An13g01520	An10g00820	0.75	oahA	Oxaloacetate acetylhydrolase	An01g09270	0.7	acuD	Putative isocitrate lyase with a predicted role in the glyoxylate cycle; conidia-enriched protein; transcript up-regulated in conidia exposed to neutrophils	An09g05940	0.7	sox	Sulphydryl oxidase
>0.7	An03g00020	An14g04370	0.8	pelA	Pectin lyase A, involved in degradation of pectins; predicted signal peptide secretion sequence; transcriptionally induced by galacturonic acid	An11g00390	0.8	rglB	Protein with rhamnogalacturonan lyase activity, involved in degradation of pectin	An03g06570	0.75	padA1	Phenylacrylic acid decarboxylase; induced by sorbic acid; required for the decarboxylation of sorbic acid	An09g01100	0.75		Putative methyltransferase; intracellular, menadione stress-induced protein	An05g02540	0.75	lccD	Extracellular laccase, a copper-containing enzyme that oxidizes phenolic substrates	An11g03200	0.75	inuA	Inulase; predicted role in inulin degradation; 23 amino acid hydrophobic signal peptide; five potential sites for N-linked glycosylation	An09g05060	0.75	kojR	Zn(II)2Cys6 transcription factor; induced by kojic acid; present in the kojic acid biosynthetic gene cluster	An02g14400	0.75	swoP	Component of the conserved oligomeric Golgi (COG) complex, involved in cell polarity, cell wall structure and protein glycosylation	An12g01170	0.75	sgdD	Putative malonyl CoA synthetase; required for conidial germination	An02g08600	0.7	sgdB	Protein with similarity to seryl tRNA synthase; required for conidial germination; expression reduced after exposure to farnesol	An04g01290	0.7		Ortholog(s) have DNA end binding, double-stranded DNA binding, single-stranded DNA binding activity	An01g08160	0.7	gcnE	Subunit of the SAGA transcriptional regulatory complex with a role in nucleosome positioning
>0.7	An09g05350
>0.7	An14g00340	An07g07850	0.7	rpdA	Putative histone deacetylase; probable essential gene; required for cell growth and conidiation	An07g07760	-0.7	artA	14-3-3 family protein; predicted gene pair with AFUA_6G06750; conidia-enriched protein; protein induced by hydrogen peroxide; reacts with rabbit immunosera exposed to A. fumigatus conidia; hypoxia repressed protein	An15g02740	-0.7	apsA	Coiled-coil protein involved in distribution of nuclei in hyphae and in conididiophores; required for entry of nuclei into sterigmata; mutants are nearly aconidial
>0.7	An18g04220	An18g04220	1.0		Putative ADP/ATP carrier protein with a predicted role in energy metabolism; palA-dependent expression independent of pH	An16g07410	0.75		Putative mitochondrial F1 ATPase subunit alpha; hypoxia induced protein	An07g02160	0.7	mdh1	Mitochondrial malate dehydrogenase	An04g08190	0.7	oliC	Subunit 9 of the mitochondrial inner membrane F1F0-ATPase complex; mutation confers oligomycin resistance; palA-dependent expression independent of pH
>0.7	An07g02390
>0.7	An14g04660
>0.7	An03g01370	An16g06100	0.85	gstB	Protein with glutathione S-transferase and glutathione peroxidase activities; intracellular, menadione stress-induced protein	An01g07660	0.85		Ortholog of <i>A. nidulans FGSC A4</i> : AN3664, <i>A. niger CBS 513.88</i> : An01g07660, <i>A. oryzae RIB40</i> : AO090009000437, <i>Aspergillus wentii</i> : Aspwe1_0047309 and <i>Aspergillus sydowii</i> : Aspsy1_1056088	An04g08900	0.8		Protein of unknown function; induced by carbon starvation-induced autophagy	An02g11720	0.8	ams1	Putative Class IIC alpha-mannosidase with a predicted role in oligosaccharide catabolism and N-glycan processing	An09g02240	0.8	nagA	Beta-N-acetylglucosaminidase with role in N-acetylglucosamine degradation; protein expressed in solid-state culture	An11g11320	0.8	atg4	Cysteine protease required for autophagosome formation; required for conidiation	An10g00350	0.8		Putative bifunctional GTP cyclohydrolase II; intracellular; protein abundance decreased by menadione stress	An16g01880	0.8	lipanl	Lysophospholipase; expression repressed by tunicamycin and DTT	An18g03040	0.75	ppsA	Putative dual-specificity protein tyrosine/serine/threonine phosphatase	An02g02920	0.75		Putative triose-phosphate isomerase; mutation causes increased azole resistance	An07g06310	0.75	gmcA	Putative glucose-methanol-choline (GMC) oxidoreductase; required for early stages of conidiophore development; intracellular; protein abundance decreased by menadione stress	An02g03310	0.75		Ortholog(s) have role in intracellular sterol transport and fungal-type vacuole lumen localization
>0.7	An13g00920	An13g00920	1.0	lraC	Sugar acid dehydratase with activity towards L-rhamnonate and L-mannonate
>0.7	An15g06310
>0.7	An13g00690	An09g01550	0.7	AO-I	Copper/quinone-containing amine oxidase
>0.7	An04g03290	An16g07150	0.85	osm1	Putative fumarate reductase; conidia-enriched protein; hypoxia repressed protein; transcript up-regulated in conidia exposed to neutrophils; transcript downregulated in response to hypoxia	An14g00990	0.85	foxA	Peroxisomal multifunctional enzyme involved in fatty acid beta-oxidation; required for growth on very long-chain fatty acids; transcription is induced by fatty acids	An10g00350	0.85		Putative bifunctional GTP cyclohydrolase II; intracellular; protein abundance decreased by menadione stress	An18g03040	0.8	ppsA	Putative dual-specificity protein tyrosine/serine/threonine phosphatase	An02g11720	0.8	ams1	Putative Class IIC alpha-mannosidase with a predicted role in oligosaccharide catabolism and N-glycan processing	An02g03310	0.8		Ortholog(s) have role in intracellular sterol transport and fungal-type vacuole lumen localization	An08g05400	0.8		Putative 3-ketoacyl-CoA thiolase with a predicted role in fatty acid metabolism; protein is mislocalized in a pexG mutant	An07g10020	0.8	atg8	Putative autophagy-related ubiquitin modifier; autophagosomal membrane protein; essential for autophagy	An11g11320	0.8	atg4	Cysteine protease required for autophagosome formation; required for conidiation	An15g01920	0.8	mcsA	2-methylcitrate synthase, component of the methyl citric acid cycle	An01g01830	0.8	cpeB	Putative catalase-peroxidase	An16g06100	0.8	gstB	Protein with glutathione S-transferase and glutathione peroxidase activities; intracellular, menadione stress-induced protein
>0.7	An09g01920
>0.7	An14g05640	An11g00390	0.7	rglB	Protein with rhamnogalacturonan lyase activity, involved in degradation of pectin
>0.7	An08g02450	An02g06370	0.7		Protein of unknown function identified by mass spectrometry	An17g02300	0.7		Nap/SET family protein; putative nucleosome assembly protein; transcript upregulated in response to camptothecin; protein induced by farnesol
>0.7	An03g06970
>0.7	An15g00040
>0.7	An18g01270
>0.7	An13g01490
>0.7	An17g00170
>0.7	An16g00300
>0.7	An04g09790
>0.7	An16g00650
>0.7	An14g03120
>0.7	An11g09050
>0.7	An05g00060	An08g06460	0.7	mipA	Gamma-tubulin, essential component of the spindle pole body, required for microtubule function	An17g02200	0.7	phenA	Prephenate dehydratase involved in phenylalanine biosynthesis	An02g02830	0.7	rerA	Integral membrane protein; retrieval receptor for ER resident proteins; early Golgi marker in studies of cisternal maturation	An07g08010	0.7	nudF	Nuclear migration protein; mutants defective in asexual and sexual sporulation; similar to human LIS-1; interacts directly with NudC; spindle-pole body-localized; may facilitate minus-end-directed dynein movement
>0.7	An11g01260	An09g04470	0.75	casB	Predicted metacaspase, an aspartate-specific cysteine protease involved in apoptosis; mutants show growth defects under conditions of ER stress	An15g02200	0.7	aod1	Alcohol oxidase; induced by growth on starch and lactate	An08g03680	0.7		Ortholog of <i>A. fumigatus Af293</i> : Afu1g11720, <i>A. niger CBS 513.88</i> : An08g03680, <i>A. oryzae RIB40</i> : AO090038000251, <i>Aspergillus wentii</i> : Aspwe1_0040539 and <i>Aspergillus sydowii</i> : Aspsy1_0141021	An04g02690	-0.7		Putative zinc-containing alcohol dehydrogenase; conidia-enriched protein; transcript up-regulated in conidia exposed to neutrophils
>0.7	An02g12740
>0.7	An08g10370
>0.7	An05g01910
>0.7	An13g00070
>0.7	An04g03490	An09g05860	0.75	metA	Putative methylenetetrahydrofolate reductase (NADPH) with a predicted role in one-carbon metabolism; metA expression is induced by homocysteine; mutation causes methionine auxotrophy	An10g00900	0.7	alcP	Putative gluconolactonase with a predicted role in gluconic acid and gluconate metabolism; transcript upregulated by exposure to ethanol	An02g02170	0.7	trpB	Tryptophan synthase involved in tryptophan biosynthesis; transcription is regulated by the cross-pathway control of amino acid biosynthesis; repressed by starvation-induced autophagy; protein induced by farnesol
>0.7	An04g03360	An04g03360	1.0	prx1	Putative mitochondrial peroxiredoxin; induced by growth on starch and lactate	An08g02260	0.75	pgkA	Phosphoglycerate kinase	An02g10750	0.75	cysB	Cysteine synthase; plays a role in amino acid metabolism	An04g06380	0.7		Mitochondrial aspartate aminotransferase	An14g03820	0.7	ugeA	UDP-glucose 4-epimerase, involved in galactose metabolism; converts UDP-galactose to UDP-glucose; intracellular; protein abundance decreased by menadione stress	An18g06250	0.7	eno1	Phosphopyruvate hydratase	An11g02040	0.7	gnd1	6-phosphogluconate dehydrogenase; conidia-enriched protein; protein induced by heat shock; reacts with rabbit immunosera exposed to conidia; hypoxia-induced protein; transcript induced by exposure to human airway epithelial cells
>0.7	An16g01300
>0.7	An16g04000	An02g06370	0.75		Protein of unknown function identified by mass spectrometry	An07g07790	0.7	nsp1	Putative nuclear transport protein with homology to Saccharomyces cerevisiae Nsp1p; localizes to the nuclear periphery during interphase and disperses throughout the cell during mitosis	An16g08030	0.7	rpf2	Ribosome assembly factor; component of the Rpf2-Rrs1 complex; ortholog of <i>S. cerevisiae</i> Rpf2p; expression reduced after exposure to farnesol
>0.7	An06g02710
>0.7	An11g00020
>0.7	An02g11200	An01g12210	0.85		Putative ubiquinol-cytochrome-c reductase subunit with a predicted role in energy metabolism; hapX-repressed protein; protein induced by farnesol	An02g05880	0.85		Putative NADH dehydrogenase; mutation causes increased azole resistance	An14g04080	0.8		Putative ubiquinol-cytochrome-c reductase subunit with a predicted role in energy metabolism; intracellular, menadione stress-induced protein	An08g04470	0.8		Putative elongation factor EF-Tu; intracellular, menadione stress-induced protein	An14g03280	0.8	ilv3	Putative mitochondrial dihydroxy acid dehydratase; hypoxia induced protein; induced by exposure to human airway epithelial cells; required for virulence	An09g06650	0.8		Core protein II of ubiquinol-cytochrome c reductase	An05g00530	0.8		Ortholog(s) have protein kinase regulator activity, role in regulation of translational elongation and cytosolic ribosome, mitochondrion localization	An18g03310	0.8		Putative 40S ribosomal protein subunit; ortholog of <I>S. cerevisiae</I> Rps3p; expression reduced after exposure to farnesol	An04g02460	0.8		Protein of unknown function identified by mass spectrometry	An01g08850	0.8	cpcB	Protein with seven WD repeats, involved in cross-pathway control of the response to amino acid starvation; required for sexual development; palA-dependent expression independent of pH; protein induced by farnesol	An12g04940	0.8	hsp60	Mitochondrial heat shock protein	An08g07420	0.75	pyrABCN	Multifunctional enzyme with carbamoyl-phosphate synthase (CPSase) and aspartate carbamoyltransferase (ATCase) activities that catalyze the first two steps in pyrimidine biosynthesis
>0.7	An02g09160
>0.7	An08g06200	An04g03060	0.8		Bifunctional protein with mitochondrial tyrosyl-tRNA synthetase and group I intron splicing activities; splices the group I intron of the mitochondrial large (23S) rRNA precursor	An11g10650	0.8	nup37	Putative nuclear pore complex protein that physically interacts with sonB	An11g00480	0.8	sldB	Spindle assembly checkpoint protein	An08g05580	0.75		Putative isocitrate dehydrogenase (NAD+) with a predicted role in the TCA cycle; intracellular, menadione stress-induced protein	An01g11960	0.75	bfr1	mRNP complex component; expression enhanced by maltose; brefeldin A resistance protein	An03g06850	0.7	cgrA	Nucleolar rRNA processing protein; primarily localized to the nucleolus at low temps, cytoplasmic levels increase at higher temps; required for rapid growth and establishment of cell polarity at elevated temps; SrbA-regulated during hypoxia	An08g07420	0.7	pyrABCN	Multifunctional enzyme with carbamoyl-phosphate synthase (CPSase) and aspartate carbamoyltransferase (ATCase) activities that catalyze the first two steps in pyrimidine biosynthesis	An18g03810	0.7	rpl16a	Predicted ribosomal protein of the large (60S) ribosomal subunit; differentially expressed during sexual development	An12g08570	0.7	prxII	Type 2 peroxiredoxin	An01g09100	0.7	nudK	Actin-related protein; dynactin complex subunit; physically associates with importin-alpha, KapA; required for proper vacuolar distribution in addition to normal nuclear distribution	An08g04470	0.7		Putative elongation factor EF-Tu; intracellular, menadione stress-induced protein	An07g06740	0.7	elys	Putative nuclear pore complex protein with homology to human ELYS protein
>0.7	An17g00390	An15g02200	0.7	aod1	Alcohol oxidase; induced by growth on starch and lactate	An04g06940	0.7	prtT	Transcriptional regulator of extracellular proteolytic activities; nonessential for virulence in a mouse model; transcript up-regulated in conidia exposed to neutrophils	An07g10020	0.7	atg8	Putative autophagy-related ubiquitin modifier; autophagosomal membrane protein; essential for autophagy	An08g08750	0.7	cpyA	Putative carboxypeptidase Y	An08g03680	0.7		Ortholog of <i>A. fumigatus Af293</i> : Afu1g11720, <i>A. niger CBS 513.88</i> : An08g03680, <i>A. oryzae RIB40</i> : AO090038000251, <i>Aspergillus wentii</i> : Aspwe1_0040539 and <i>Aspergillus sydowii</i> : Aspsy1_0141021	An04g02690	-0.7		Putative zinc-containing alcohol dehydrogenase; conidia-enriched protein; transcript up-regulated in conidia exposed to neutrophils
>0.7	An12g04440
>0.7	An12g07960
>0.7	An01g00380
>0.7	An11g09230
>0.7	An01g02220
>0.7	An04g00180
>0.7	An07g05510	An12g07750	0.75		Putative glycosylphosphatidylinositol (GPI)-anchored protein; transcript up-regulated in hyphae upon exposure to neutrophils
>0.7	An08g10980
>0.7	An02g01390	An16g04820	0.75		Protein of unknown function identified by mass spectrometry	An16g07480	0.75	pexE	Putative peroxisomal targeting signal 1 (PTS1) receptor protein; required for growth on long chain fatty acids; inactivation impairs triacetylfusarinine C (TAFC) siderophore biosynthesis; mutant is growth impaired in iron-depleted medium	An16g04430	0.75	dapA	Heme binding protein involved in regulation of ergosterol biosynthesis and azole resistance	An02g04280	0.75	rmsA	Protein required for polarization of actin at hyphal tips; complementation analyses with S. cerevisiae shows functional equivalence with the TORC2 component Avo1p	An14g00920	0.75	farA	Putative transcription factor containing a Zn2-Cys6 binuclear cluster domain; required for transcriptional activation of genes involved in fatty acid utilization; highly conserved in filamentous ascomycetes	An15g06110	0.75	syn8	V-SNARE	An01g03090	0.75	ENGL1	Beta-1,3-endoglucanase, associated with cell wall	An18g05760	0.7	casA	Predicted metacaspase, an aspartate-specific cysteine protease involved in apoptosis; mutants show growth defects under conditions of ER stress	An04g01530	0.7	pepA	Syntaxin; ortholog(s) have SNAP receptor activity, role in Golgi to vacuole transport, vacuole inheritance and Golgi apparatus, endosome localization	An08g10490	0.7	alpA	Microtubule stabilizing, plus end-binding protein; Dis1/XMAP215 family, group 3; mutation causes polarity defects, hyphal curving, Spitzenkorper mislocalization, misplaced germ tube emergence, fewer and less dynamic cytoplasmic microtubules	An01g12320	0.7	pacX	Predicted zinc binuclear cluster protein, involved in regulation of pH response	An02g03310	0.7		Ortholog(s) have role in intracellular sterol transport and fungal-type vacuole lumen localization
>0.7	An02g12970
>0.7	An16g04820	An16g04820	1.0		Protein of unknown function identified by mass spectrometry	An02g04280	0.8	rmsA	Protein required for polarization of actin at hyphal tips; complementation analyses with S. cerevisiae shows functional equivalence with the TORC2 component Avo1p	An16g04430	0.75	dapA	Heme binding protein involved in regulation of ergosterol biosynthesis and azole resistance	An04g01210	0.7	mag1	Putative CMP glycosylase with a predicted role in nucleotide salvage pathways; plays a role in DNA damage response; multicopy suppressor of sonA1 mutation	An07g06310	0.7	gmcA	Putative glucose-methanol-choline (GMC) oxidoreductase; required for early stages of conidiophore development; intracellular; protein abundance decreased by menadione stress	An15g07070	0.7		Has domain(s) with predicted DNA binding, cyanate hydratase activity and role in cyanate metabolic process	An01g03090	0.7	ENGL1	Beta-1,3-endoglucanase, associated with cell wall	An01g02840	-0.7		Putative mitochondrial translation initiation factor IF-2	An08g07420	-0.7	pyrABCN	Multifunctional enzyme with carbamoyl-phosphate synthase (CPSase) and aspartate carbamoyltransferase (ATCase) activities that catalyze the first two steps in pyrimidine biosynthesis	An16g09260	-0.7	ssb2	DnaK-type molecular chaperone	An08g04470	-0.7		Putative elongation factor EF-Tu; intracellular, menadione stress-induced protein	An17g00890	-0.7	ppt	Serine/threonine phosphatase; tetratricopeptide repeat (TPR) and catalytic domains located at the N- and C-terminal regions, respectively
>0.7	An12g08920
>0.7	An02g07930	An02g07930	1.0	ppoC	Fatty acid oxygenase that plays a role in oxylipin biosynthesis; responsible for the formation of the psi-factor component psiB-beta; expression reduced after exposure to farnesol	An05g00480	0.7	stuA	Putative APSES domain transcription factor; regulated by phoB; expression positively correlates with developmental competence in submerged culture; mutants are delayed in developmental competence	An01g04830	0.7	flbD	Putative transcription factor involved in regulation of asexual and sexual development and in response to nitrogen starvation; contains a myb-like DNA-binding domain
>0.7	An18g04730
>0.7	An11g01190	An03g03740	0.7	bgl5	Beta-glycosidase; transcriptionally induced by growth on xylose; positively regulated by XlnR; 1 putative XlnR binding site in the promoter; transcriptionally regulated by ManR
>0.7	An12g08290
>0.7	An08g11100	An04g01290	0.7		Ortholog(s) have DNA end binding, double-stranded DNA binding, single-stranded DNA binding activity	An11g03200	0.7	inuA	Inulase; predicted role in inulin degradation; 23 amino acid hydrophobic signal peptide; five potential sites for N-linked glycosylation
>0.7	An11g07690	An02g06370	0.75		Protein of unknown function identified by mass spectrometry	An07g00820	0.75		Putative NADH-dependent flavin oxidoreductase; menadione stress-induced protein	An16g08030	0.75	rpf2	Ribosome assembly factor; component of the Rpf2-Rrs1 complex; ortholog of <i>S. cerevisiae</i> Rpf2p; expression reduced after exposure to farnesol	An07g07790	0.7	nsp1	Putative nuclear transport protein with homology to Saccharomyces cerevisiae Nsp1p; localizes to the nuclear periphery during interphase and disperses throughout the cell during mitosis	An14g04930	0.7	mdmB	Protein required for wild-type mitochondrial morphology and intracellular mitochondrial distribution; localized to mitochondrial membranes; 4 transmembrane motifs; similar to S. cerevisiae Mdm10p	An04g03060	0.7		Bifunctional protein with mitochondrial tyrosyl-tRNA synthetase and group I intron splicing activities; splices the group I intron of the mitochondrial large (23S) rRNA precursor	An08g00720	0.7	bop1	Putative WD40 repeat nucleolar protein; ortholog of <I>S. cerevisiae</I> Erb1p which has role in rRNA processing and ribosomal large subunit biogenesis; expression reduced after exposure to farnesol	An15g00610	0.7	hisB	Imidazole glycerol-phosphate dehydratase, catalyzes the seventh enzymatic step in histidine biosynthesis; expression is under the cross-pathway control regulatory system; mutation blocks sexual development	An11g11320	-0.7	atg4	Cysteine protease required for autophagosome formation; required for conidiation	An11g00410	-0.7		Protein of unknown function identified by mass spectrometry	An02g05620	-0.7		Has domain(s) with predicted identical protein binding, serine-type endopeptidase activity and role in negative regulation of catalytic activity	An11g01980	-0.7	CYP5061B5	Cytochrome P450 monooxygenase; involved in 7-hydroxycoumarin production, in testosterone conversion and in dehydroabietic acid conversion
>0.7	An02g08140	An07g07570	0.8	kipB	Microtubule (MT) depolymerase; Kip3 family kinesin; travels toward MT plus end; roles in mitotic spindle positioning, MT cytoskeletal morphology, mitotic progression, chromosome maintenance; mitotic, astral, cytoplasmic MT localization	An14g00660	0.75	chsA	Class II chitin synthase with a role in chitin biosynthesis; involved with ChsC in septum formation and conidiation; transcript induced during asexual development; protein localizes to conidiophores	An12g03830	0.75	bud4	Cell polarity protein; involved in septum formation in hyphae and developing conidiophores; localizes to phialide-spore, vesicle-metulae and metulae-phialide junctions	An01g12750	0.75	cdc20	Activator of anaphase-promoting complex involved in mitotic spindle assembly checkpoint and regulation of mitotic metaphase/anaphase transition	An15g04520	0.75	plkA	Polo-like kinase, involved in initiation of mitosis and mitotic progression; transcript upregulated in response to camptothecin; reported as essential in one study, viable with strong growth defect in another study; mutant sensitive to NaCl
>0.7	An02g14350	An02g03310	0.8		Ortholog(s) have role in intracellular sterol transport and fungal-type vacuole lumen localization	An07g10020	0.75	atg8	Putative autophagy-related ubiquitin modifier; autophagosomal membrane protein; essential for autophagy	An11g11320	0.75	atg4	Cysteine protease required for autophagosome formation; required for conidiation	An15g06110	0.75	syn8	V-SNARE	An03g04180	0.7	anbH1	Basic-region helix-loop-helix (bHLH) transcription factor; represses expression of the penicillin biosynthesis gene aatA	An11g01000	0.7	fos-1	Putative histidine kinase, two-component signal transduction protein; transcript level increased significantly during infection of mice	An11g00410	0.7		Protein of unknown function identified by mass spectrometry	An01g03090	0.7	ENGL1	Beta-1,3-endoglucanase, associated with cell wall	An08g04470	-0.7		Putative elongation factor EF-Tu; intracellular, menadione stress-induced protein	An01g12210	-0.7		Putative ubiquinol-cytochrome-c reductase subunit with a predicted role in energy metabolism; hapX-repressed protein; protein induced by farnesol	An07g09530	-0.7	pda1	Alpha subunit E1 of the pyruvate dehydrogenase complex; induced by growth on starch and lactate	An01g11960	-0.7	bfr1	mRNP complex component; expression enhanced by maltose; brefeldin A resistance protein
>0.7	An02g08410	An08g06130	0.75	fadA	Alpha subunit of a heterotrimeric G protein composed of FadA, SfaD, GpgA and involved in regulation of proliferation and conidiophore development; mutant produces increased amounts of extracellular proteinase during carbon starvation	An14g04290	0.75		Amidase; secreted protein; fibrinogen-binding	An16g01640	0.7	galX	Putative zinc-binding transcription factor, involved in regulation of galactose catabolism via the oxidoreductive pathway	An05g02540	0.7	lccD	Extracellular laccase, a copper-containing enzyme that oxidizes phenolic substrates	An02g05700	0.7		Putative elongation factor 2; intracellular; protein abundance decreased by menadione stress	An09g05060	0.7	kojR	Zn(II)2Cys6 transcription factor; induced by kojic acid; present in the kojic acid biosynthetic gene cluster	An08g07210	0.7	flbE	Protein involved in regulation of conidiophore development; interacts with putative transcription factor FlbB; specific to filamentous fungi	An14g05310	-0.7	vps24	Vacuolar protein sorting; component of ESCRT III (endosomal sorting complex); required for vacuolar formation of vacuoles and multivesicular bodies; localized in the cytoplasm and late endosome-like structures
>0.7	An18g05170	An04g02030	0.7		Putative ATP-dependent RNA helicase; protein levels decrease in response to farnesol	An08g00830	0.7	ptcB	Putative type 2C protein phosphatase (PP2C) involved in dephosphorylation of SakA MAP kinase in response to osmotic stress	An16g08540	0.7	nudI	Cytoplasmic dynein intermediate chain, component of the microtubule motor protein involved in nuclear migration	An15g01240	0.7	cse1	Essential nuclear export receptor; ortholog of <I>S. cerevisiae</I> Cse1p; expression reduced after exposure to farnesol	An16g01520	0.7	strA	Predicted scaffold protein with similarity to mammalian striatin; required for normal sexual development and conidiation	An02g06710	0.7	mpt4	Suppressor of tom1 protein	An12g00410	0.7	rrmA	RNA binding protein involved in regulation of arginine catabolism; controls stability of mRNAs in response to nitrogen sources and oxidative stress	An15g06440	0.7	kapA	Karyopherin (importin) alpha, involved in protein import into nucleus	An08g06560	0.7	spdA	Putative spermine or spermidine synthase with a predicted role in arginine metabolism; transcript upregulated in response to camptothecin; protein induced by farnesol	An11g10400	0.7		Subunit of the SAGA transcriptional regulatory complex	An07g01580	0.7	kapF	Karyopherin; essential nuclear receptor	An01g12320	-0.7	pacX	Predicted zinc binuclear cluster protein, involved in regulation of pH response
>0.7	An12g09520
>0.7	An09g03740
>0.7	An04g06510	An02g03310	0.85		Ortholog(s) have role in intracellular sterol transport and fungal-type vacuole lumen localization	An07g10020	0.85	atg8	Putative autophagy-related ubiquitin modifier; autophagosomal membrane protein; essential for autophagy	An02g11720	0.8	ams1	Putative Class IIC alpha-mannosidase with a predicted role in oligosaccharide catabolism and N-glycan processing	An11g11320	0.8	atg4	Cysteine protease required for autophagosome formation; required for conidiation	An11g00410	0.8		Protein of unknown function identified by mass spectrometry	An18g03040	0.75	ppsA	Putative dual-specificity protein tyrosine/serine/threonine phosphatase	An16g07150	0.75	osm1	Putative fumarate reductase; conidia-enriched protein; hypoxia repressed protein; transcript up-regulated in conidia exposed to neutrophils; transcript downregulated in response to hypoxia	An11g02750	0.75	creC	Protein involved in carbon catabolite repression; contains five WD40 motifs; required to stabilize the debiquitinating enzyme, CreB, in carbon catabolite derepressing conditions	An16g06810	0.75		DUF833 domain-containing protein; intracellular, menadione stress-induced protein	An14g00990	0.75	foxA	Peroxisomal multifunctional enzyme involved in fatty acid beta-oxidation; required for growth on very long-chain fatty acids; transcription is induced by fatty acids	An10g00350	0.75		Putative bifunctional GTP cyclohydrolase II; intracellular; protein abundance decreased by menadione stress	An01g01830	0.75	cpeB	Putative catalase-peroxidase
>0.7	An03g06350
>0.7	An02g04700
>0.7	An02g03210
>0.7	An01g12080	An14g01980	0.75	ubiE	Putative methyltransferase; conidia-enriched protein	An09g02900	0.75	aipC	Ortholog of <i>A. nidulans FGSC A4</i> : AN0605, <i>A. fumigatus Af293</i> : Afu6g10890, <i>A. niger CBS 513.88</i> : An09g02900, <i>Aspergillus wentii</i> : Aspwe1_0050822 and <i>Aspergillus terreus NIH2624</i> : ATET_05072	An12g01170	0.75	sgdD	Putative malonyl CoA synthetase; required for conidial germination	An03g06570	0.7	padA1	Phenylacrylic acid decarboxylase; induced by sorbic acid; required for the decarboxylation of sorbic acid	An11g09550	0.7	uvsI	Protein involved in the response to UV; ortholog of <I>S. cerevisiae</I> Rev3p, a catalytic subunit of DNA polymerase zeta involved in post-replication DNA repair	An09g01100	0.7		Putative methyltransferase; intracellular, menadione stress-induced protein	An11g03200	0.7	inuA	Inulase; predicted role in inulin degradation; 23 amino acid hydrophobic signal peptide; five potential sites for N-linked glycosylation	An11g00250	0.7	pynA	Putative polyketide synthase (PKS) - nonribosomal peptide synthase (NRPS) hybrid, encoded in a secondary metabolite gene cluster involved in production of pyranonigirin E	An09g05060	0.7	kojR	Zn(II)2Cys6 transcription factor; induced by kojic acid; present in the kojic acid biosynthetic gene cluster	An11g00330	0.7	pynE	Predicted P450-related reductase, encoded in a secondary metabolite gene cluster involved in production of pyranonigirin E	An14g04370	0.7	pelA	Pectin lyase A, involved in degradation of pectins; predicted signal peptide secretion sequence; transcriptionally induced by galacturonic acid	An13g00760	-0.7	tpm1	Tropomyosin
>0.7	An09g01520
>0.7	An08g09470
>0.7	An08g05150	An01g09100	0.75	nudK	Actin-related protein; dynactin complex subunit; physically associates with importin-alpha, KapA; required for proper vacuolar distribution in addition to normal nuclear distribution	An11g02960	0.7	nimX	Cyclin-dependent protein kinase involved in cell cycle control; required for cell cycle progression through G1 and G2; regulated by NimE cyclin and NimT phosphatase; homolog of S. pombe cdc2; transcript camptothecin upregulated	An08g06460	0.7	mipA	Gamma-tubulin, essential component of the spindle pole body, required for microtubule function	An04g00360	0.7	sec13	COPII-coated vesicle component
>0.7	An15g07400	An05g02540	0.8	lccD	Extracellular laccase, a copper-containing enzyme that oxidizes phenolic substrates	An09g05060	0.8	kojR	Zn(II)2Cys6 transcription factor; induced by kojic acid; present in the kojic acid biosynthetic gene cluster	An08g07210	0.8	flbE	Protein involved in regulation of conidiophore development; interacts with putative transcription factor FlbB; specific to filamentous fungi	An02g14400	0.8	swoP	Component of the conserved oligomeric Golgi (COG) complex, involved in cell polarity, cell wall structure and protein glycosylation	An12g01170	0.8	sgdD	Putative malonyl CoA synthetase; required for conidial germination	An04g01290	0.75		Ortholog(s) have DNA end binding, double-stranded DNA binding, single-stranded DNA binding activity	An01g08160	0.75	gcnE	Subunit of the SAGA transcriptional regulatory complex with a role in nucleosome positioning	An16g01640	0.75	galX	Putative zinc-binding transcription factor, involved in regulation of galactose catabolism via the oxidoreductive pathway	An02g02370	0.75	nudM	p150 subunit of dynactin; forms comet-like structures at microtubule plus ends	An03g06570	0.75	padA1	Phenylacrylic acid decarboxylase; induced by sorbic acid; required for the decarboxylation of sorbic acid	An14g04290	0.75		Amidase; secreted protein; fibrinogen-binding	An02g05700	0.75		Putative elongation factor 2; intracellular; protein abundance decreased by menadione stress
>0.7	An18g02770	An08g03680	0.8		Ortholog of <i>A. fumigatus Af293</i> : Afu1g11720, <i>A. niger CBS 513.88</i> : An08g03680, <i>A. oryzae RIB40</i> : AO090038000251, <i>Aspergillus wentii</i> : Aspwe1_0040539 and <i>Aspergillus sydowii</i> : Aspsy1_0141021	An15g02200	0.75	aod1	Alcohol oxidase; induced by growth on starch and lactate	An09g04470	0.75	casB	Predicted metacaspase, an aspartate-specific cysteine protease involved in apoptosis; mutants show growth defects under conditions of ER stress	An04g05060	0.7	aslA	Putative C2H2 zinc finger transcription factor, involved in vacuolar sequestration of potassium and vacuolar biogenesis	An04g02690	-0.7		Putative zinc-containing alcohol dehydrogenase; conidia-enriched protein; transcript up-regulated in conidia exposed to neutrophils	An01g06110	-0.7	gfdA	Putative NAD+ dependent glycerol-3-phosphate dehydrogenase with a predicted role in glycerol metabolism
>0.7	An09g00130
>0.7	An18g00620
>0.7	An07g00930
>0.7	An15g04210
>0.7	An01g09370	An18g02400	-0.7	pkcA	Protein kinase C, involved in cell wall integrity pathway
>0.7	An15g03240
>0.7	An01g10420	An03g06570	0.8	padA1	Phenylacrylic acid decarboxylase; induced by sorbic acid; required for the decarboxylation of sorbic acid	An14g04290	0.8		Amidase; secreted protein; fibrinogen-binding	An11g03200	0.8	inuA	Inulase; predicted role in inulin degradation; 23 amino acid hydrophobic signal peptide; five potential sites for N-linked glycosylation	An09g05060	0.8	kojR	Zn(II)2Cys6 transcription factor; induced by kojic acid; present in the kojic acid biosynthetic gene cluster	An04g01290	0.75		Ortholog(s) have DNA end binding, double-stranded DNA binding, single-stranded DNA binding activity	An09g01100	0.75		Putative methyltransferase; intracellular, menadione stress-induced protein	An05g02540	0.75	lccD	Extracellular laccase, a copper-containing enzyme that oxidizes phenolic substrates	An11g00250	0.75	pynA	Putative polyketide synthase (PKS) - nonribosomal peptide synthase (NRPS) hybrid, encoded in a secondary metabolite gene cluster involved in production of pyranonigirin E	An09g02900	0.75	aipC	Ortholog of <i>A. nidulans FGSC A4</i> : AN0605, <i>A. fumigatus Af293</i> : Afu6g10890, <i>A. niger CBS 513.88</i> : An09g02900, <i>Aspergillus wentii</i> : Aspwe1_0050822 and <i>Aspergillus terreus NIH2624</i> : ATET_05072	An02g14400	0.75	swoP	Component of the conserved oligomeric Golgi (COG) complex, involved in cell polarity, cell wall structure and protein glycosylation	An12g01170	0.75	sgdD	Putative malonyl CoA synthetase; required for conidial germination	An14g04370	0.75	pelA	Pectin lyase A, involved in degradation of pectins; predicted signal peptide secretion sequence; transcriptionally induced by galacturonic acid
>0.7	An01g10930	An01g10930	1.0	agdE	Protein with alpha-glucosidase activity, predicted role in maltose metabolism; transcriptionally induced by isomaltose in an amyR-dependent manner	An12g07450	0.75	mstA	High affinity sugar/H+ symporter; regulated by extracellular pH	An04g08900	0.7		Protein of unknown function; induced by carbon starvation-induced autophagy	An02g11720	0.7	ams1	Putative Class IIC alpha-mannosidase with a predicted role in oligosaccharide catabolism and N-glycan processing	An09g02240	0.7	nagA	Beta-N-acetylglucosaminidase with role in N-acetylglucosamine degradation; protein expressed in solid-state culture	An16g06100	0.7	gstB	Protein with glutathione S-transferase and glutathione peroxidase activities; intracellular, menadione stress-induced protein	An05g00480	0.7	stuA	Putative APSES domain transcription factor; regulated by phoB; expression positively correlates with developmental competence in submerged culture; mutants are delayed in developmental competence	An16g01880	0.7	lipanl	Lysophospholipase; expression repressed by tunicamycin and DTT
>0.7	An04g04910
>0.7	An15g04810
>0.7	An01g06830
>0.7	An01g06340
>0.7	An09g06190
>0.7	An15g02110	An02g14400	0.7	swoP	Component of the conserved oligomeric Golgi (COG) complex, involved in cell polarity, cell wall structure and protein glycosylation
>0.7	An01g12680
>0.7	An08g05510
>0.7	An08g11350	An09g01100	0.7		Putative methyltransferase; intracellular, menadione stress-induced protein	An03g03710	0.7	qutB	Putative quinate 5-dehydrogenase with a predicted role in aromatic amino acid biosynthesis	An11g03200	0.7	inuA	Inulase; predicted role in inulin degradation; 23 amino acid hydrophobic signal peptide; five potential sites for N-linked glycosylation	An01g14740	0.7	goxC	Glucose oxidase	An02g07060	0.7	gcpC	Gamma-tubulin complex protein 3
>0.7	An14g01560	An07g06520	0.95	ssz1	Putative 70 kilodalton heat shock protein; protein induced by farnesol	An08g07420	0.9	pyrABCN	Multifunctional enzyme with carbamoyl-phosphate synthase (CPSase) and aspartate carbamoyltransferase (ATCase) activities that catalyze the first two steps in pyrimidine biosynthesis	An08g04470	0.9		Putative elongation factor EF-Tu; intracellular, menadione stress-induced protein	An08g00720	0.9	bop1	Putative WD40 repeat nucleolar protein; ortholog of <I>S. cerevisiae</I> Erb1p which has role in rRNA processing and ribosomal large subunit biogenesis; expression reduced after exposure to farnesol	An17g02170	0.9	swoC	Predicted pseudouridylate synthase, involved in establishment of cell polarity; mutants show defects in anisotropic growth, endocytosis, nuclear distribution and compartmentation; transcript upregulated in response to camptothecin	An01g12230	0.9	nopA	Nucleolar protein	An01g06230	0.9	sgdA	Putative eIF3b subunit of translation initiation factor 3 (eIF3); required for conidial germination	An18g03810	0.85	rpl16a	Predicted ribosomal protein of the large (60S) ribosomal subunit; differentially expressed during sexual development	An16g09260	0.85	ssb2	DnaK-type molecular chaperone	An02g11680	0.85	tif1	Eukaryotic translation initiation factor eIF4A; ATP-dependent RNA helicase; protein induced by heat shock; predicted gene pair with AFUA_5G02410	An01g00100	0.85	pdhC	Putative pyruvate dehydrogenase (lipoamide) with a predicted role in pyruvate metabolism	An04g03060	0.85		Bifunctional protein with mitochondrial tyrosyl-tRNA synthetase and group I intron splicing activities; splices the group I intron of the mitochondrial large (23S) rRNA precursor
>0.7	An17g00820	An04g06210	0.9	hcsA	Homocitrate synthase, essential enzyme of the alpha-aminoadipate pathway of lysine biosynthesis; transcript highly induced during conidial germination; protein induced by heat shock; SrbA-regulated during hypoxia; no human homolog	An12g07580	0.8	argEF	Mitochondrial bifunctional enzyme with N-acetyl-gamma-glutamyl-phosphate reductase and acetylglutamate kinase activity, catalyzes the second and third step in arginine biosynthesis	An01g06560	0.8		Putative argininosuccinate lyase with a predicted role in arginine metabolism	An16g04170	0.8		Large subunit of acetolactate synthase involved in branched-chain amino acid biosynthesis under hypoxic conditions	An02g02170	0.8	trpB	Tryptophan synthase involved in tryptophan biosynthesis; transcription is regulated by the cross-pathway control of amino acid biosynthesis; repressed by starvation-induced autophagy; protein induced by farnesol	An09g03940	0.8	ilv2	Ketol-acid reductoisomerase; induced by growth on starch and lactate	An02g00890	0.8		3-phosphoserine aminotransferase; intracellular; protein abundance decreased by menadione stress	An15g00350	0.8	lysF	Homoaconitate hydratase, enzyme of the lysine biosynthesis pathway; negatively regulated by the CCAAT-binding complex AnCF (HapB/C/E)	An04g01610	0.8		Small subunit of acetolactate synthase involved in branched-chain amino acid biosynthesis under hypoxic conditions	An16g09260	0.75	ssb2	DnaK-type molecular chaperone	An15g06360	0.75		Prolyl-tRNA synthetase; protein induced by farnesol	An02g11680	0.75	tif1	Eukaryotic translation initiation factor eIF4A; ATP-dependent RNA helicase; protein induced by heat shock; predicted gene pair with AFUA_5G02410
>0.7	An09g04900	An09g04900	1.0	napB	Nap/SET family member; exits nuclei at the onset of mitosis; cytosolic role in vacuolar protein sorting; interacts directly with KapA	An17g02170	0.85	swoC	Predicted pseudouridylate synthase, involved in establishment of cell polarity; mutants show defects in anisotropic growth, endocytosis, nuclear distribution and compartmentation; transcript upregulated in response to camptothecin	An08g00720	0.8	bop1	Putative WD40 repeat nucleolar protein; ortholog of <I>S. cerevisiae</I> Erb1p which has role in rRNA processing and ribosomal large subunit biogenesis; expression reduced after exposure to farnesol	An13g01010	0.8	rrs1	Ribosome assembly factor; component of the Rpf2-Rrs1 complex	An08g07420	0.75	pyrABCN	Multifunctional enzyme with carbamoyl-phosphate synthase (CPSase) and aspartate carbamoyltransferase (ATCase) activities that catalyze the first two steps in pyrimidine biosynthesis	An11g10650	0.75	nup37	Putative nuclear pore complex protein that physically interacts with sonB	An01g12230	0.75	nopA	Nucleolar protein	An17g02210	0.75	snpA	Putative eukaryotic polypeptide releasing factor; suppressor of nonsense mutations	An01g00070	0.75	trm1	Putative 2,N2-dimethylguanosine tRNA methyltransferase; mutants are self-sterile	An07g06520	0.75	ssz1	Putative 70 kilodalton heat shock protein; protein induced by farnesol	An16g08030	0.75	rpf2	Ribosome assembly factor; component of the Rpf2-Rrs1 complex; ortholog of <i>S. cerevisiae</i> Rpf2p; expression reduced after exposure to farnesol	An11g00610	0.75	nup49	Putative nuclear pore complex protein with homology to Saccharomyces cerevisiae Nup49p
>0.7	An07g06090	An11g01000	0.75	fos-1	Putative histidine kinase, two-component signal transduction protein; transcript level increased significantly during infection of mice	An14g05470	0.75	mcnA	Phosphoprotein regulated by proline-directed phosphorylation; multi-copy suppressor of nimA1	An15g06110	0.75	syn8	V-SNARE	An02g03310	0.7		Ortholog(s) have role in intracellular sterol transport and fungal-type vacuole lumen localization	An11g02750	0.7	creC	Protein involved in carbon catabolite repression; contains five WD40 motifs; required to stabilize the debiquitinating enzyme, CreB, in carbon catabolite derepressing conditions	An04g04110	0.7		Putative mannosyltransferase	An01g01830	0.7	cpeB	Putative catalase-peroxidase	An07g04650	0.7	btgC	Protein with endo-beta-(1,3)-glucanase activity, involved in degradation of glucans	An01g12210	-0.7		Putative ubiquinol-cytochrome-c reductase subunit with a predicted role in energy metabolism; hapX-repressed protein; protein induced by farnesol	An02g05880	-0.7		Putative NADH dehydrogenase; mutation causes increased azole resistance	An02g09100	-0.7	arp11	Actin-related protein located at the dynactin complex, involved in nuclear distribution	An09g05860	-0.7	metA	Putative methylenetetrahydrofolate reductase (NADPH) with a predicted role in one-carbon metabolism; metA expression is induced by homocysteine; mutation causes methionine auxotrophy
>0.7	An15g07540
>0.7	An16g00870
>0.7	An11g04250
>0.7	An12g08430
>0.7	An14g06690
>0.7	An01g11880
>0.7	An02g00370
>0.7	An16g08300
>0.7	An11g08540
>0.7	An16g08650	An16g03720	0.75		Protein of unknown function identified by mass spectrometry; calcium downregulated	An05g00810	0.7	tbcA	Tubulin-specific chaperone; induced by caspofungin	An02g14170	0.7		Protein expressed at increased levels during osmoadaptation; contains a DUF1349 domain
>0.7	An09g03570
>0.7	An16g05150	An16g05150	1.0	faaA	Putative long-chain-fatty-acid-CoA ligase with a predicted role in fatty acid metabolism
>0.7	An11g08010
>0.7	An01g03800
>0.7	An01g12060
>0.7	An08g11130	An04g02850	0.75	protC	Putative protease	An06g00300	0.75	ugtB	Putative UDP-galactofuranose transporter involved in import of UDP-galactofuranose into the Golgi lumen	An02g08660	0.7	ugmA	UDP-galactopyranose mutase, involved in cell wall biosynthesis; induced by growth on starch and lactate	An01g06560	0.7		Putative argininosuccinate lyase with a predicted role in arginine metabolism	An04g00360	0.7	sec13	COPII-coated vesicle component	An15g02490	0.7	lysB	Putative homoisocitrate dehydrogenase with a role in lysine metabolism; hypoxia induced protein	An07g02730	0.7	sun1	Novel beta-1,3-glucan modifying enzyme involved in fungal morphogenesis	An11g09890	0.7	pmt1	Protein O-mannosyltransferase, required for heat resistance, cell wall integrity, and normal conidiation and conidial germination; 12 predicted transmembrane domains	An07g03220	0.7	mvlA	Protein involved in regulation of a cryptic orsellinic acid gene cluster	An09g03940	0.7	ilv2	Ketol-acid reductoisomerase; induced by growth on starch and lactate	An07g04070	0.7	wsc3	Putative WSC domain protein; putative ortholog of the S. cerevisiae cell surface sensor Wsc3p	An11g02190	-0.7	hmgX	Protein with no conserved domains and no similarities to any proteins with known function; induced by tyrosine; mutants fail to produce pyomelanin
>0.7	An02g15000
>0.7	An13g03570
>0.7	An14g05880
>0.7	An04g06390
>0.7	An03g03450
>0.7	An18g02190
>0.7	An15g07890
>0.7	An13g02990
>0.7	An11g01850	An08g07420	0.85	pyrABCN	Multifunctional enzyme with carbamoyl-phosphate synthase (CPSase) and aspartate carbamoyltransferase (ATCase) activities that catalyze the first two steps in pyrimidine biosynthesis	An08g00720	0.85	bop1	Putative WD40 repeat nucleolar protein; ortholog of <I>S. cerevisiae</I> Erb1p which has role in rRNA processing and ribosomal large subunit biogenesis; expression reduced after exposure to farnesol	An17g02170	0.85	swoC	Predicted pseudouridylate synthase, involved in establishment of cell polarity; mutants show defects in anisotropic growth, endocytosis, nuclear distribution and compartmentation; transcript upregulated in response to camptothecin	An13g01010	0.85	rrs1	Ribosome assembly factor; component of the Rpf2-Rrs1 complex	An04g05860	0.8	prs2	Putative ribose-phosphate pyrophosphokinase with a predicted role in histidine metabolism; interacts with prs1 and prs3	An01g12230	0.8	nopA	Nucleolar protein	An01g00070	0.8	trm1	Putative 2,N2-dimethylguanosine tRNA methyltransferase; mutants are self-sterile	An07g06520	0.8	ssz1	Putative 70 kilodalton heat shock protein; protein induced by farnesol	An16g08030	0.8	rpf2	Ribosome assembly factor; component of the Rpf2-Rrs1 complex; ortholog of <i>S. cerevisiae</i> Rpf2p; expression reduced after exposure to farnesol	An01g06230	0.8	sgdA	Putative eIF3b subunit of translation initiation factor 3 (eIF3); required for conidial germination	An18g05830	0.8	kapI	Non-essential karyopherin family protein; required for normal hyphal growth and conidial development; predicted to contain five HEAT (huntingtin-elongation-A subunit-TOR) motifs	An18g03810	0.75	rpl16a	Predicted ribosomal protein of the large (60S) ribosomal subunit; differentially expressed during sexual development
>0.7	An01g11080	An01g11080	1.0	pbsA	Mitogen activated protein kinase kinase (MAPKK) of the HOG signaling pathway that regulates osmotic stress response; mutants are sensitive to NaCl and 1.5 M sucrose
>0.7	An08g08250	An04g08900	0.7		Protein of unknown function; induced by carbon starvation-induced autophagy	An07g10020	0.7	atg8	Putative autophagy-related ubiquitin modifier; autophagosomal membrane protein; essential for autophagy	An16g06100	0.7	gstB	Protein with glutathione S-transferase and glutathione peroxidase activities; intracellular, menadione stress-induced protein	An02g05620	0.7		Has domain(s) with predicted identical protein binding, serine-type endopeptidase activity and role in negative regulation of catalytic activity	An07g07420	-0.7	prp8	Putative component of the catalytic core of the spliceosome involved in pre-mRNA splicing; intein-containing protein; inteins are protein intervening sequences that can self-excise through protein splicing	An04g03060	-0.7		Bifunctional protein with mitochondrial tyrosyl-tRNA synthetase and group I intron splicing activities; splices the group I intron of the mitochondrial large (23S) rRNA precursor
>0.7	An18g03820
>0.7	An02g05400
>0.7	An08g04200
>0.7	An08g08780
>0.7	An02g00110	An07g02360	0.75		Has domain(s) with predicted UDP-N-acetylmuramate dehydrogenase activity, flavin adenine dinucleotide binding activity and role in oxidation-reduction process
>0.7	An02g13980	An02g11720	0.85	ams1	Putative Class IIC alpha-mannosidase with a predicted role in oligosaccharide catabolism and N-glycan processing	An16g06100	0.85	gstB	Protein with glutathione S-transferase and glutathione peroxidase activities; intracellular, menadione stress-induced protein	An04g08900	0.8		Protein of unknown function; induced by carbon starvation-induced autophagy	An18g03040	0.8	ppsA	Putative dual-specificity protein tyrosine/serine/threonine phosphatase	An02g02920	0.8		Putative triose-phosphate isomerase; mutation causes increased azole resistance	An02g03310	0.8		Ortholog(s) have role in intracellular sterol transport and fungal-type vacuole lumen localization	An07g10020	0.8	atg8	Putative autophagy-related ubiquitin modifier; autophagosomal membrane protein; essential for autophagy	An02g10550	0.8	abnC	Protein with arabinan endo-1,5-alpha-L-arabinosidase activity, involved in degradation of pectin	An11g11320	0.8	atg4	Cysteine protease required for autophagosome formation; required for conidiation	An10g00350	0.8		Putative bifunctional GTP cyclohydrolase II; intracellular; protein abundance decreased by menadione stress	An01g01830	0.8	cpeB	Putative catalase-peroxidase	An01g07660	0.8		Ortholog of <i>A. nidulans FGSC A4</i> : AN3664, <i>A. niger CBS 513.88</i> : An01g07660, <i>A. oryzae RIB40</i> : AO090009000437, <i>Aspergillus wentii</i> : Aspwe1_0047309 and <i>Aspergillus sydowii</i> : Aspsy1_1056088
>0.7	An02g03130
>0.7	An18g00730	An01g09220	0.8	co4	Extracellular catechol oxidase; positively regulated by XlnR	An07g02360	0.75		Has domain(s) with predicted UDP-N-acetylmuramate dehydrogenase activity, flavin adenine dinucleotide binding activity and role in oxidation-reduction process	An15g02200	0.7	aod1	Alcohol oxidase; induced by growth on starch and lactate	An08g00560	0.7	choC	Putative methylene-fatty-acyl-phospholipid synthase with a predicted role in phospholipid metabolism	An04g02850	0.7	protC	Putative protease	An07g07560	-0.7	msrA	Putative methionine sulfoxide reductase with a predicted role in the reduction of methionine sulfoxide to methionine
>0.7	An12g00580
>0.7	An11g02980	An02g11720	0.85	ams1	Putative Class IIC alpha-mannosidase with a predicted role in oligosaccharide catabolism and N-glycan processing	An10g00350	0.85		Putative bifunctional GTP cyclohydrolase II; intracellular; protein abundance decreased by menadione stress	An16g06100	0.85	gstB	Protein with glutathione S-transferase and glutathione peroxidase activities; intracellular, menadione stress-induced protein	An07g05830	0.85		Predicted acetamidase/formamidase; alternative polyadenylation sites predicted	An04g08900	0.8		Protein of unknown function; induced by carbon starvation-induced autophagy	An18g03040	0.8	ppsA	Putative dual-specificity protein tyrosine/serine/threonine phosphatase	An02g02920	0.8		Putative triose-phosphate isomerase; mutation causes increased azole resistance	An07g10020	0.8	atg8	Putative autophagy-related ubiquitin modifier; autophagosomal membrane protein; essential for autophagy	An11g11320	0.8	atg4	Cysteine protease required for autophagosome formation; required for conidiation	An13g00950	0.8	alcB	Alcohol dehydrogenase II, has a predicted role in two-carbon compound metabolism	An15g01920	0.8	mcsA	2-methylcitrate synthase, component of the methyl citric acid cycle	An12g01850	0.8	mndB	Protein with beta-mannosidase activity, involved in degradation of mannans; transcriptionally induced by growth on xylose
>0.7	An18g02990	An18g03810	0.85	rpl16a	Predicted ribosomal protein of the large (60S) ribosomal subunit; differentially expressed during sexual development	An08g04470	0.85		Putative elongation factor EF-Tu; intracellular, menadione stress-induced protein	An17g02170	0.85	swoC	Predicted pseudouridylate synthase, involved in establishment of cell polarity; mutants show defects in anisotropic growth, endocytosis, nuclear distribution and compartmentation; transcript upregulated in response to camptothecin	An13g01010	0.85	rrs1	Ribosome assembly factor; component of the Rpf2-Rrs1 complex	An08g07420	0.8	pyrABCN	Multifunctional enzyme with carbamoyl-phosphate synthase (CPSase) and aspartate carbamoyltransferase (ATCase) activities that catalyze the first two steps in pyrimidine biosynthesis	An04g02320	0.8	cym1	Pitrilysin family metalloprotease; protein induced by farnesol	An04g03060	0.8		Bifunctional protein with mitochondrial tyrosyl-tRNA synthetase and group I intron splicing activities; splices the group I intron of the mitochondrial large (23S) rRNA precursor	An08g00720	0.8	bop1	Putative WD40 repeat nucleolar protein; ortholog of <I>S. cerevisiae</I> Erb1p which has role in rRNA processing and ribosomal large subunit biogenesis; expression reduced after exposure to farnesol	An02g05880	0.8		Putative NADH dehydrogenase; mutation causes increased azole resistance	An01g12230	0.8	nopA	Nucleolar protein	An09g04900	0.8	napB	Nap/SET family member; exits nuclei at the onset of mitosis; cytosolic role in vacuolar protein sorting; interacts directly with KapA	An17g02210	0.8	snpA	Putative eukaryotic polypeptide releasing factor; suppressor of nonsense mutations
>0.7	An07g03600	An02g02910	0.75	pyrE	Dihydroorotate dehydrogenase, catalyzes the fourth step in pyrimidine biosynthesis	An02g06370	0.75		Protein of unknown function identified by mass spectrometry	An02g09240	0.7	prs3	Putative ribose-phosphate pyrophosphokinase with a predicted role in histidine metabolism; interacts with prs1 and prs2	An01g12210	0.7		Putative ubiquinol-cytochrome-c reductase subunit with a predicted role in energy metabolism; hapX-repressed protein; protein induced by farnesol	An17g00890	0.7	ppt	Serine/threonine phosphatase; tetratricopeptide repeat (TPR) and catalytic domains located at the N- and C-terminal regions, respectively	An01g08570	0.7	trxB	Thioredoxin reductase; induced by growth on starch and lactate	An09g06070	0.7		Subunit of the SAGA transcriptional regulatory complex	An04g01520	0.7	ndc1	Putative transmembrane-containing nuclear pore complex protein with homology to Saccharomyces cerevisiae Ndc1p; synthetically lethal with null mutations in nup84, nup120 or nup133	An11g03200	0.7	inuA	Inulase; predicted role in inulin degradation; 23 amino acid hydrophobic signal peptide; five potential sites for N-linked glycosylation	An07g01520	0.7	nup170	Putative nuclear pore complex protein	An02g12610	0.7	ranGAP	Putative Ran GTPase activating protein (GAP) with homology to Saccharomyces cerevisiae Rna1p; endogenously tagged RanGAP is excluded from nuclei during interphase and disperses throughout the cell at mitosis	An01g06110	0.7	gfdA	Putative NAD+ dependent glycerol-3-phosphate dehydrogenase with a predicted role in glycerol metabolism
>0.7	An18g06470	An01g09100	0.8	nudK	Actin-related protein; dynactin complex subunit; physically associates with importin-alpha, KapA; required for proper vacuolar distribution in addition to normal nuclear distribution	An04g00360	0.8	sec13	COPII-coated vesicle component	An18g02360	0.8	alg3	Putative mannosyltransferase, involved in N-linked glycosylation; expression induced by tunicamycin and DTT	An01g06670	0.75	FKBP4	Protein with similarity to FK506 binding proteins (FKBPs); putative N-terminal signal sequence, predicted ER localization; protein levels decrease in response to farnesol	An11g10650	0.75	nup37	Putative nuclear pore complex protein that physically interacts with sonB	An15g01420	0.75	cwh41	Putative mannosyl-oligosaccharide glucosidase with a predicted role in trimming the terminal alpha-1,2-glucose residue in the N-glycan-processing pathway; protein induced by heat shock	An01g11960	0.75	bfr1	mRNP complex component; expression enhanced by maltose; brefeldin A resistance protein	An16g02460	0.75	copA	Alpha-COP coatamer-related protein involved in the establishment and maintenance of polarized growth; temperature sensitive mutants defective in nuclear division at the restrictive temperature	An18g03810	0.7	rpl16a	Predicted ribosomal protein of the large (60S) ribosomal subunit; differentially expressed during sexual development	An02g08660	0.7	ugmA	UDP-galactopyranose mutase, involved in cell wall biosynthesis; induced by growth on starch and lactate	An02g07780	0.7	arfB	Putative ADP ribosylation factor (Arf) family protein; required for normal endocytosis and polarized growth; the Spitzenkorper and actin patches appear disrupted in an arfB mutant	An02g13790	0.7	aspE	Septin; unique to filamentous fungi; localizes to long tubular structures within hyphae and to newly formed septa
>0.7	An14g06030
>0.7	An16g09010	An10g00350	0.75		Putative bifunctional GTP cyclohydrolase II; intracellular; protein abundance decreased by menadione stress	An11g11320	0.7	atg4	Cysteine protease required for autophagosome formation; required for conidiation	An13g00950	0.7	alcB	Alcohol dehydrogenase II, has a predicted role in two-carbon compound metabolism	An01g01830	0.7	cpeB	Putative catalase-peroxidase	An08g01950	0.7		Has domain(s) with predicted catalytic activity	An08g07420	-0.7	pyrABCN	Multifunctional enzyme with carbamoyl-phosphate synthase (CPSase) and aspartate carbamoyltransferase (ATCase) activities that catalyze the first two steps in pyrimidine biosynthesis	An16g09260	-0.7	ssb2	DnaK-type molecular chaperone	An08g04470	-0.7		Putative elongation factor EF-Tu; intracellular, menadione stress-induced protein	An07g04000	-0.7	acdX	Subunit of the SAGA transcriptional regulatory complex; mutations abolish acetate repression; WD repeat protein; locus contains the conserved upstream open reading frame (uORF) AN4670-uORF	An01g00100	-0.7	pdhC	Putative pyruvate dehydrogenase (lipoamide) with a predicted role in pyruvate metabolism	An11g10650	-0.7	nup37	Putative nuclear pore complex protein that physically interacts with sonB	An07g09530	-0.7	pda1	Alpha subunit E1 of the pyruvate dehydrogenase complex; induced by growth on starch and lactate
>0.7	An12g10510
>0.7	An02g02840	An12g00410	0.8	rrmA	RNA binding protein involved in regulation of arginine catabolism; controls stability of mRNAs in response to nitrogen sources and oxidative stress	An16g09260	0.75	ssb2	DnaK-type molecular chaperone	An14g04290	0.75		Amidase; secreted protein; fibrinogen-binding	An02g11680	0.75	tif1	Eukaryotic translation initiation factor eIF4A; ATP-dependent RNA helicase; protein induced by heat shock; predicted gene pair with AFUA_5G02410	An15g06440	0.75	kapA	Karyopherin (importin) alpha, involved in protein import into nucleus	An02g04830	0.75	sudD	Essential protein kinase; extragenic suppressor of the bimD6 mutation that blocks chromosome attachment to spindle microtubules; null mutants have swollen hyphae and arrest as short germlings	An12g07580	0.7	argEF	Mitochondrial bifunctional enzyme with N-acetyl-gamma-glutamyl-phosphate reductase and acetylglutamate kinase activity, catalyzes the second and third step in arginine biosynthesis	An01g14070	0.7	kapB	Essential nuclear transport protein	An04g01350	0.7	ubcN	SumO conjugation (E2) enzyme	An15g06360	0.7		Prolyl-tRNA synthetase; protein induced by farnesol	An01g13190	0.7		Ortholog(s) have structural constituent of ribosome activity, role in rRNA export from nucleus and 90S preribosome, cytosolic small ribosomal subunit, membrane localization	An01g00100	0.7	pdhC	Putative pyruvate dehydrogenase (lipoamide) with a predicted role in pyruvate metabolism
>0.7	An07g08720
>0.7	An02g13620
>0.7	An08g08860
>0.7	An01g11330	An01g11340	0.75		Predicted aminopeptidase, metalloexopeptidase; encoded in the fma (fumagillin) secondary metabolite gene cluster
>0.7	An02g10980
>0.7	An04g05350
>0.7	An15g05360
>0.7	An11g10620	An18g05760	0.7	casA	Predicted metacaspase, an aspartate-specific cysteine protease involved in apoptosis; mutants show growth defects under conditions of ER stress	An11g11320	0.7	atg4	Cysteine protease required for autophagosome formation; required for conidiation	An16g03720	0.7		Protein of unknown function identified by mass spectrometry; calcium downregulated	An03g02660	0.7	dscA	Putative ubiquitin-protein ligase; role in cleavage of SrbA precursor protein; mutants unable to grow under hypoxia and show increased sensitivity to fluconazole and voriconazole; required for virulence in mice	An01g03090	0.7	ENGL1	Beta-1,3-endoglucanase, associated with cell wall	An04g01290	-0.7		Ortholog(s) have DNA end binding, double-stranded DNA binding, single-stranded DNA binding activity	An11g00360	-0.7		Protein encoded in a secondary metabolite gene cluster involved in production of pyranonigirin E	An14g04080	-0.7		Putative ubiquinol-cytochrome-c reductase subunit with a predicted role in energy metabolism; intracellular, menadione stress-induced protein	An03g06570	-0.7	padA1	Phenylacrylic acid decarboxylase; induced by sorbic acid; required for the decarboxylation of sorbic acid	An07g06840	-0.7	lpd1	Precursor of dihydrolipoamide dehydrogenase	An07g09530	-0.7	pda1	Alpha subunit E1 of the pyruvate dehydrogenase complex; induced by growth on starch and lactate	An11g03200	-0.7	inuA	Inulase; predicted role in inulin degradation; 23 amino acid hydrophobic signal peptide; five potential sites for N-linked glycosylation
>0.7	An09g02190
>0.7	An01g00160	An01g00160	1.0	hacA	Transcription factor involved in regulation of the unfolded protein response; activates transcription of several genes involved in the UPR; during secretion stress, altered transcription start site relieves translational regulation of hacA
>0.7	An11g09340
>0.7	An03g02500	An16g06100	0.85	gstB	Protein with glutathione S-transferase and glutathione peroxidase activities; intracellular, menadione stress-induced protein	An04g08900	0.8		Protein of unknown function; induced by carbon starvation-induced autophagy	An02g11720	0.8	ams1	Putative Class IIC alpha-mannosidase with a predicted role in oligosaccharide catabolism and N-glycan processing	An16g07150	0.8	osm1	Putative fumarate reductase; conidia-enriched protein; hypoxia repressed protein; transcript up-regulated in conidia exposed to neutrophils; transcript downregulated in response to hypoxia	An15g01920	0.8	mcsA	2-methylcitrate synthase, component of the methyl citric acid cycle	An01g01830	0.8	cpeB	Putative catalase-peroxidase	An14g02100	0.8	cwpA	Glycosylphosphatidylinositol (GPI)-anchored cell wall mannoprotein	An18g03040	0.75	ppsA	Putative dual-specificity protein tyrosine/serine/threonine phosphatase	An04g05880	0.75	ppoA	Putative fatty acid oxygenase; 5,8-linoleate diol synthase (5,8-LDS); responsible for the formation of psi factor; transcript induced by voriconazole	An07g06310	0.75	gmcA	Putative glucose-methanol-choline (GMC) oxidoreductase; required for early stages of conidiophore development; intracellular; protein abundance decreased by menadione stress	An16g08980	0.75	farB	Putative transcription factor containing a Zn2-Cys6 binuclear cluster domain; required for transcriptional activation of genes involved in utilization of short-chain fatty acids; highly conserved in filamentous ascomycetes	An18g03570	0.75	bglA	Beta-glucosidase; repressed by growth on starch and lactate
>0.7	An07g00550	An09g06710	0.7	cysD	Putative bifunctional enzyme with a predicted role in methionine metabolism; O-acetlylhomoserine (homocysteine synthase)	An07g09880	-0.7	ahbB	Putative cytochrome P450 protein; involved in hyphal branching; mutant branches excessively
>0.7	An03g02050
>0.7	An03g03900	An16g02570	0.75	suAprgA1	Suppressor of prgA1 mutation; involved in regulation of penicillin biosynthesis; null mutation results in decreased expression of ipnA and acvA, and reduced penicillin production	An02g05880	0.7		Putative NADH dehydrogenase; mutation causes increased azole resistance	An15g05740	0.7	rabC	Putative GTPase with a role in retrograde traffic from endosomes to the Golgi; partially localizes to the late Golgi and to the Spitzenkorper; mutants display an increase in abundance of early endosomes	An08g01140	0.7	tctexA	Dynein light chain
>0.7	An04g01630	An01g09100	0.7	nudK	Actin-related protein; dynactin complex subunit; physically associates with importin-alpha, KapA; required for proper vacuolar distribution in addition to normal nuclear distribution	An11g02960	0.7	nimX	Cyclin-dependent protein kinase involved in cell cycle control; required for cell cycle progression through G1 and G2; regulated by NimE cyclin and NimT phosphatase; homolog of S. pombe cdc2; transcript camptothecin upregulated	An08g06460	0.7	mipA	Gamma-tubulin, essential component of the spindle pole body, required for microtubule function	An07g08010	0.7	nudF	Nuclear migration protein; mutants defective in asexual and sexual sporulation; similar to human LIS-1; interacts directly with NudC; spindle-pole body-localized; may facilitate minus-end-directed dynein movement
>0.7	An07g01600	An14g07380	0.75		Putative zinc-binding oxidoreductase	An09g05860	0.7	metA	Putative methylenetetrahydrofolate reductase (NADPH) with a predicted role in one-carbon metabolism; metA expression is induced by homocysteine; mutation causes methionine auxotrophy	An02g01550	-0.7		Secreted serine protease	An16g06100	-0.7	gstB	Protein with glutathione S-transferase and glutathione peroxidase activities; intracellular, menadione stress-induced protein	An14g06340	-0.7	rsp29	Hydroxyacylglutathione hydrolase
>0.7	An18g00840
>0.7	An01g01560	An02g13350	0.7	cnxH	Putative molybdopterin synthase large subunit involved in molybdenum cofactor biosynthesis; molybdopterin cofactor required for the activity of nitrate reductase
>0.7	An04g01180
>0.7	An16g03740	An16g03740	1.0	pkaR	Regulatory subunit of the cAPM-dependent protein kinase; highly expressed in dormant conidia	An08g10510	0.8	tpsA	Trehalose-6-phosphate synthase; trehalose biosynthesis; hypervirulent in combination with tpsA mutation, in a mouse model of pulmonary infection; predicted gene pair with AFUA_2G04010; transcript up in neutrophil-exposed conidia	An12g00600	0.75	nfr1	AIF-like mitochondrial oxidoreductase; conidia-enriched protein	An18g03040	0.7	ppsA	Putative dual-specificity protein tyrosine/serine/threonine phosphatase	An16g07150	0.7	osm1	Putative fumarate reductase; conidia-enriched protein; hypoxia repressed protein; transcript up-regulated in conidia exposed to neutrophils; transcript downregulated in response to hypoxia	An04g05300	0.7	acuG	Putative fructose-bisphosphatase with a predicted role in gluconeogenesis and glycolysis; intracellular; protein abundance decreased by menadione stress; expression upregulated after exposure to farnesol
>0.7	An02g13270	An16g01640	0.75	galX	Putative zinc-binding transcription factor, involved in regulation of galactose catabolism via the oxidoreductive pathway	An14g04290	0.75		Amidase; secreted protein; fibrinogen-binding	An05g02540	0.75	lccD	Extracellular laccase, a copper-containing enzyme that oxidizes phenolic substrates	An02g05700	0.75		Putative elongation factor 2; intracellular; protein abundance decreased by menadione stress	An08g07210	0.75	flbE	Protein involved in regulation of conidiophore development; interacts with putative transcription factor FlbB; specific to filamentous fungi	An01g08160	0.7	gcnE	Subunit of the SAGA transcriptional regulatory complex with a role in nucleosome positioning	An02g02370	0.7	nudM	p150 subunit of dynactin; forms comet-like structures at microtubule plus ends	An03g06570	0.7	padA1	Phenylacrylic acid decarboxylase; induced by sorbic acid; required for the decarboxylation of sorbic acid	An16g07410	0.7		Putative mitochondrial F1 ATPase subunit alpha; hypoxia induced protein	An05g00280	0.7	ankA	Serine/threonine protein kinase involved in DNA damage checkpoint and G2/M transition; ortholog of S. pombe wee1; inviable; arrests in cell cycle	An11g00250	0.7	pynA	Putative polyketide synthase (PKS) - nonribosomal peptide synthase (NRPS) hybrid, encoded in a secondary metabolite gene cluster involved in production of pyranonigirin E	An09g05060	0.7	kojR	Zn(II)2Cys6 transcription factor; induced by kojic acid; present in the kojic acid biosynthetic gene cluster
>0.7	An13g02220
>0.7	An15g05020	An12g01170	0.75	sgdD	Putative malonyl CoA synthetase; required for conidial germination	An01g14330	0.7	kapC	Non-essential nuclear transport receptor importin-beta2 subunit; karyopherin superfamily; expression reduced after exposure to farnesol	An07g09530	0.7	pda1	Alpha subunit E1 of the pyruvate dehydrogenase complex; induced by growth on starch and lactate	An18g04110	0.7	kapH	Ortholog(s) have protein transporter activity, role in cellular response to drug, poly(A)+ mRNA export from nucleus, transcription factor import into nucleus and cytoplasm, nuclear periphery, nuclear pore localization	An11g03200	0.7	inuA	Inulase; predicted role in inulin degradation; 23 amino acid hydrophobic signal peptide; five potential sites for N-linked glycosylation	An11g04630	0.7	nup159	Putative nuclear pore complex protein; localizes to the nuclear periphery during interphase and disperses throughout the cell during mitosis	An16g05090	0.7	sgdE	Hsp70-family protein; required for conidial germination; protein expressed at increased levels during osmoadaptation	An12g00690	0.7	nup85	Putative nuclear pore complex protein with homology to Saccharomyces cerevisiae Nup85p	An09g05060	0.7	kojR	Zn(II)2Cys6 transcription factor; induced by kojic acid; present in the kojic acid biosynthetic gene cluster	An09g03500	0.7	bphA	Putative benzoate-para-hydroxylase; 3-hydroxybenzoate 4- hydroxylase; shows significant similarity to the superfamily of cytochrome P450 enzymes	An09g02240	-0.7	nagA	Beta-N-acetylglucosaminidase with role in N-acetylglucosamine degradation; protein expressed in solid-state culture	An11g11320	-0.7	atg4	Cysteine protease required for autophagosome formation; required for conidiation
>0.7	An16g03210	An04g01290	0.7		Ortholog(s) have DNA end binding, double-stranded DNA binding, single-stranded DNA binding activity	An01g08160	0.7	gcnE	Subunit of the SAGA transcriptional regulatory complex with a role in nucleosome positioning	An02g02370	0.7	nudM	p150 subunit of dynactin; forms comet-like structures at microtubule plus ends	An03g06570	0.7	padA1	Phenylacrylic acid decarboxylase; induced by sorbic acid; required for the decarboxylation of sorbic acid	An11g03200	0.7	inuA	Inulase; predicted role in inulin degradation; 23 amino acid hydrophobic signal peptide; five potential sites for N-linked glycosylation	An11g00250	0.7	pynA	Putative polyketide synthase (PKS) - nonribosomal peptide synthase (NRPS) hybrid, encoded in a secondary metabolite gene cluster involved in production of pyranonigirin E	An09g05060	0.7	kojR	Zn(II)2Cys6 transcription factor; induced by kojic acid; present in the kojic acid biosynthetic gene cluster	An02g14400	0.7	swoP	Component of the conserved oligomeric Golgi (COG) complex, involved in cell polarity, cell wall structure and protein glycosylation	An12g01170	0.7	sgdD	Putative malonyl CoA synthetase; required for conidial germination
>0.7	An12g01180
>0.7	An07g08580
>0.7	An11g09830
>0.7	An03g04680	An12g01170	0.7	sgdD	Putative malonyl CoA synthetase; required for conidial germination	An11g00390	0.7	rglB	Protein with rhamnogalacturonan lyase activity, involved in degradation of pectin
>0.7	An01g04390	An09g05060	0.8	kojR	Zn(II)2Cys6 transcription factor; induced by kojic acid; present in the kojic acid biosynthetic gene cluster	An12g01170	0.8	sgdD	Putative malonyl CoA synthetase; required for conidial germination	An05g02540	0.75	lccD	Extracellular laccase, a copper-containing enzyme that oxidizes phenolic substrates	An14g01980	0.75	ubiE	Putative methyltransferase; conidia-enriched protein	An11g03200	0.7	inuA	Inulase; predicted role in inulin degradation; 23 amino acid hydrophobic signal peptide; five potential sites for N-linked glycosylation	An11g00250	0.7	pynA	Putative polyketide synthase (PKS) - nonribosomal peptide synthase (NRPS) hybrid, encoded in a secondary metabolite gene cluster involved in production of pyranonigirin E	An09g02900	0.7	aipC	Ortholog of <i>A. nidulans FGSC A4</i> : AN0605, <i>A. fumigatus Af293</i> : Afu6g10890, <i>A. niger CBS 513.88</i> : An09g02900, <i>Aspergillus wentii</i> : Aspwe1_0050822 and <i>Aspergillus terreus NIH2624</i> : ATET_05072	An15g03580	0.7	uncA	Member of kinesin-3 motor protein family; binds detyrosinated cytoplasmic microtubules, not mitotic spindle; mutation causes defects in vesicle transport and slow growth	An04g03460	-0.7	phyA	Phytase (myo-inositol-hexakisphosphate phosphohydrolase), extracellular enzyme that hydrolyzes myo-inositol hexakisphosphate (phytate) to myo-inositol and inorganic phosphate; inhibited by vanadate anions; pH optima at 2.5 and 5.5
>0.7	An01g14300
>0.7	An02g11850
>0.7	An02g11580	An08g07420	0.9	pyrABCN	Multifunctional enzyme with carbamoyl-phosphate synthase (CPSase) and aspartate carbamoyltransferase (ATCase) activities that catalyze the first two steps in pyrimidine biosynthesis	An08g00720	0.9	bop1	Putative WD40 repeat nucleolar protein; ortholog of <I>S. cerevisiae</I> Erb1p which has role in rRNA processing and ribosomal large subunit biogenesis; expression reduced after exposure to farnesol	An17g02170	0.9	swoC	Predicted pseudouridylate synthase, involved in establishment of cell polarity; mutants show defects in anisotropic growth, endocytosis, nuclear distribution and compartmentation; transcript upregulated in response to camptothecin	An01g12230	0.9	nopA	Nucleolar protein	An13g01010	0.9	rrs1	Ribosome assembly factor; component of the Rpf2-Rrs1 complex	An18g03810	0.85	rpl16a	Predicted ribosomal protein of the large (60S) ribosomal subunit; differentially expressed during sexual development	An16g09260	0.85	ssb2	DnaK-type molecular chaperone	An08g04470	0.85		Putative elongation factor EF-Tu; intracellular, menadione stress-induced protein	An02g11680	0.85	tif1	Eukaryotic translation initiation factor eIF4A; ATP-dependent RNA helicase; protein induced by heat shock; predicted gene pair with AFUA_5G02410	An07g06520	0.85	ssz1	Putative 70 kilodalton heat shock protein; protein induced by farnesol	An01g06230	0.85	sgdA	Putative eIF3b subunit of translation initiation factor 3 (eIF3); required for conidial germination	An01g02840	0.8		Putative mitochondrial translation initiation factor IF-2
>0.7	An08g04050
>0.7	An16g08140
>0.7	An08g03000
>0.7	An08g07030	An01g00070	0.75	trm1	Putative 2,N2-dimethylguanosine tRNA methyltransferase; mutants are self-sterile	An16g08030	0.75	rpf2	Ribosome assembly factor; component of the Rpf2-Rrs1 complex; ortholog of <i>S. cerevisiae</i> Rpf2p; expression reduced after exposure to farnesol
>0.7	An04g01980
>0.7	An04g01450
>0.7	An09g03120	An09g03070	0.7	ags1	Putative alpha(1-3) glucan synthase; predicted gene pair with AFUA_2G11270 (ags2)
>0.7	An02g02260
>0.7	An06g01460	An02g06370	0.7		Protein of unknown function identified by mass spectrometry	An16g02570	0.7	suAprgA1	Suppressor of prgA1 mutation; involved in regulation of penicillin biosynthesis; null mutation results in decreased expression of ipnA and acvA, and reduced penicillin production
>0.7	An08g02200	An01g14330	0.85	kapC	Non-essential nuclear transport receptor importin-beta2 subunit; karyopherin superfamily; expression reduced after exposure to farnesol	An12g00690	0.85	nup85	Putative nuclear pore complex protein with homology to Saccharomyces cerevisiae Nup85p	An01g02840	0.8		Putative mitochondrial translation initiation factor IF-2	An16g01520	0.8	strA	Predicted scaffold protein with similarity to mammalian striatin; required for normal sexual development and conidiation	An07g01520	0.8	nup170	Putative nuclear pore complex protein	An11g04630	0.8	nup159	Putative nuclear pore complex protein; localizes to the nuclear periphery during interphase and disperses throughout the cell during mitosis	An16g05090	0.8	sgdE	Hsp70-family protein; required for conidial germination; protein expressed at increased levels during osmoadaptation	An12g04940	0.8	hsp60	Mitochondrial heat shock protein	An08g07420	0.75	pyrABCN	Multifunctional enzyme with carbamoyl-phosphate synthase (CPSase) and aspartate carbamoyltransferase (ATCase) activities that catalyze the first two steps in pyrimidine biosynthesis	An07g07420	0.75	prp8	Putative component of the catalytic core of the spliceosome involved in pre-mRNA splicing; intein-containing protein; inteins are protein intervening sequences that can self-excise through protein splicing	An08g04470	0.75		Putative elongation factor EF-Tu; intracellular, menadione stress-induced protein	An04g02320	0.75	cym1	Pitrilysin family metalloprotease; protein induced by farnesol
>0.7	An08g06780	An01g06670	0.7	FKBP4	Protein with similarity to FK506 binding proteins (FKBPs); putative N-terminal signal sequence, predicted ER localization; protein levels decrease in response to farnesol	An18g02020	0.7	tigA	Protein disulfide isomerase; suggested to facilitate the folding of nascent polypeptides; expression enhanced by maltose; expression induced by tunicamycin and DTT	An15g01420	0.7	cwh41	Putative mannosyl-oligosaccharide glucosidase with a predicted role in trimming the terminal alpha-1,2-glucose residue in the N-glycan-processing pathway; protein induced by heat shock	An18g02360	0.7	alg3	Putative mannosyltransferase, involved in N-linked glycosylation; expression induced by tunicamycin and DTT
>0.7	An18g01460	An01g00100	0.75	pdhC	Putative pyruvate dehydrogenase (lipoamide) with a predicted role in pyruvate metabolism	An08g05580	0.75		Putative isocitrate dehydrogenase (NAD+) with a predicted role in the TCA cycle; intracellular, menadione stress-induced protein	An01g11960	0.75	bfr1	mRNP complex component; expression enhanced by maltose; brefeldin A resistance protein	An12g00690	0.75	nup85	Putative nuclear pore complex protein with homology to Saccharomyces cerevisiae Nup85p	An02g07060	0.75	gcpC	Gamma-tubulin complex protein 3	An07g01580	0.75	kapF	Karyopherin; essential nuclear receptor	An08g07420	0.7	pyrABCN	Multifunctional enzyme with carbamoyl-phosphate synthase (CPSase) and aspartate carbamoyltransferase (ATCase) activities that catalyze the first two steps in pyrimidine biosynthesis	An02g09240	0.7	prs3	Putative ribose-phosphate pyrophosphokinase with a predicted role in histidine metabolism; interacts with prs1 and prs2	An16g09260	0.7	ssb2	DnaK-type molecular chaperone	An02g08430	0.7	rmtB	Putative transferase with a predicted role in histidine metabolism; arginine methyltransferase for histones H4, H3, and H2A	An02g11680	0.7	tif1	Eukaryotic translation initiation factor eIF4A; ATP-dependent RNA helicase; protein induced by heat shock; predicted gene pair with AFUA_5G02410	An03g03710	0.7	qutB	Putative quinate 5-dehydrogenase with a predicted role in aromatic amino acid biosynthesis
>0.7	An15g05790
>0.7	An08g08920
>0.7	An12g05950
>0.7	An02g12170
>0.7	An16g05740
>0.7	An04g09090
>0.7	An02g01400
>0.7	An07g07850	An07g07850	1.0	rpdA	Putative histone deacetylase; probable essential gene; required for cell growth and conidiation
>0.7	An05g00270
>0.7	An18g03640
>0.7	An09g00730
>0.7	An04g04000
>0.7	An02g07490
>0.7	An11g00810
>0.7	An08g07780	An07g10020	-0.7	atg8	Putative autophagy-related ubiquitin modifier; autophagosomal membrane protein; essential for autophagy	An07g03880	-0.7	pepC	Putative vacuolar serine proteinase; putative signal sequence for transport into the endoplasmic reticulum; secreted protein
>0.7	An07g09980
>0.7	An18g00590
>0.7	An12g02980
>0.7	An12g06350
>0.7	An12g06600	An11g03200	0.85	inuA	Inulase; predicted role in inulin degradation; 23 amino acid hydrophobic signal peptide; five potential sites for N-linked glycosylation	An04g01290	0.8		Ortholog(s) have DNA end binding, double-stranded DNA binding, single-stranded DNA binding activity	An03g06570	0.8	padA1	Phenylacrylic acid decarboxylase; induced by sorbic acid; required for the decarboxylation of sorbic acid	An11g00250	0.8	pynA	Putative polyketide synthase (PKS) - nonribosomal peptide synthase (NRPS) hybrid, encoded in a secondary metabolite gene cluster involved in production of pyranonigirin E	An12g01170	0.8	sgdD	Putative malonyl CoA synthetase; required for conidial germination	An11g00360	0.75		Protein encoded in a secondary metabolite gene cluster involved in production of pyranonigirin E	An09g01100	0.75		Putative methyltransferase; intracellular, menadione stress-induced protein	An05g02540	0.75	lccD	Extracellular laccase, a copper-containing enzyme that oxidizes phenolic substrates	An09g02900	0.75	aipC	Ortholog of <i>A. nidulans FGSC A4</i> : AN0605, <i>A. fumigatus Af293</i> : Afu6g10890, <i>A. niger CBS 513.88</i> : An09g02900, <i>Aspergillus wentii</i> : Aspwe1_0050822 and <i>Aspergillus terreus NIH2624</i> : ATET_05072	An02g14400	0.75	swoP	Component of the conserved oligomeric Golgi (COG) complex, involved in cell polarity, cell wall structure and protein glycosylation	An14g04370	0.75	pelA	Pectin lyase A, involved in degradation of pectins; predicted signal peptide secretion sequence; transcriptionally induced by galacturonic acid	An02g08600	0.7	sgdB	Protein with similarity to seryl tRNA synthase; required for conidial germination; expression reduced after exposure to farnesol
>0.7	An06g01680
>0.7	An12g07000
>0.7	An08g06560	An08g06560	1.0	spdA	Putative spermine or spermidine synthase with a predicted role in arginine metabolism; transcript upregulated in response to camptothecin; protein induced by farnesol	An14g04080	0.8		Putative ubiquinol-cytochrome-c reductase subunit with a predicted role in energy metabolism; intracellular, menadione stress-induced protein	An09g06650	0.8		Core protein II of ubiquinol-cytochrome c reductase	An15g06360	0.8		Prolyl-tRNA synthetase; protein induced by farnesol	An01g00100	0.8	pdhC	Putative pyruvate dehydrogenase (lipoamide) with a predicted role in pyruvate metabolism	An07g09530	0.8	pda1	Alpha subunit E1 of the pyruvate dehydrogenase complex; induced by growth on starch and lactate	An12g00410	0.8	rrmA	RNA binding protein involved in regulation of arginine catabolism; controls stability of mRNAs in response to nitrogen sources and oxidative stress	An01g08850	0.8	cpcB	Protein with seven WD repeats, involved in cross-pathway control of the response to amino acid starvation; required for sexual development; palA-dependent expression independent of pH; protein induced by farnesol	An07g01580	0.8	kapF	Karyopherin; essential nuclear receptor	An01g02840	0.75		Putative mitochondrial translation initiation factor IF-2	An11g00360	0.75		Protein encoded in a secondary metabolite gene cluster involved in production of pyranonigirin E	An01g12420	0.75		Ortholog(s) have structural constituent of ribosome activity and role in cellular response to drug, cleavage in ITS2 between 5.8S rRNA and LSU-rRNA of tricistronic rRNA transcript (SSU-rRNA, 5.8S rRNA, LSU-rRNA), cytoplasmic translation
>0.7	An02g09390	An07g10020	0.75	atg8	Putative autophagy-related ubiquitin modifier; autophagosomal membrane protein; essential for autophagy	An03g04180	0.7	anbH1	Basic-region helix-loop-helix (bHLH) transcription factor; represses expression of the penicillin biosynthesis gene aatA	An02g03310	0.7		Ortholog(s) have role in intracellular sterol transport and fungal-type vacuole lumen localization	An11g11320	0.7	atg4	Cysteine protease required for autophagosome formation; required for conidiation	An14g00990	0.7	foxA	Peroxisomal multifunctional enzyme involved in fatty acid beta-oxidation; required for growth on very long-chain fatty acids; transcription is induced by fatty acids	An01g03090	0.7	ENGL1	Beta-1,3-endoglucanase, associated with cell wall
>0.7	An18g01640
>0.7	An07g05720	An12g01170	0.85	sgdD	Putative malonyl CoA synthetase; required for conidial germination	An03g06570	0.8	padA1	Phenylacrylic acid decarboxylase; induced by sorbic acid; required for the decarboxylation of sorbic acid	An11g03200	0.8	inuA	Inulase; predicted role in inulin degradation; 23 amino acid hydrophobic signal peptide; five potential sites for N-linked glycosylation	An11g00250	0.8	pynA	Putative polyketide synthase (PKS) - nonribosomal peptide synthase (NRPS) hybrid, encoded in a secondary metabolite gene cluster involved in production of pyranonigirin E	An09g05060	0.8	kojR	Zn(II)2Cys6 transcription factor; induced by kojic acid; present in the kojic acid biosynthetic gene cluster	An09g02900	0.8	aipC	Ortholog of <i>A. nidulans FGSC A4</i> : AN0605, <i>A. fumigatus Af293</i> : Afu6g10890, <i>A. niger CBS 513.88</i> : An09g02900, <i>Aspergillus wentii</i> : Aspwe1_0050822 and <i>Aspergillus terreus NIH2624</i> : ATET_05072	An02g14400	0.8	swoP	Component of the conserved oligomeric Golgi (COG) complex, involved in cell polarity, cell wall structure and protein glycosylation	An04g01290	0.75		Ortholog(s) have DNA end binding, double-stranded DNA binding, single-stranded DNA binding activity	An01g08160	0.75	gcnE	Subunit of the SAGA transcriptional regulatory complex with a role in nucleosome positioning	An02g02370	0.75	nudM	p150 subunit of dynactin; forms comet-like structures at microtubule plus ends	An09g01100	0.75		Putative methyltransferase; intracellular, menadione stress-induced protein	An14g04290	0.75		Amidase; secreted protein; fibrinogen-binding
>0.7	An12g07550
>0.7	An12g10170
>0.7	An04g00850	An16g04170	0.85		Large subunit of acetolactate synthase involved in branched-chain amino acid biosynthesis under hypoxic conditions	An04g02030	0.75		Putative ATP-dependent RNA helicase; protein levels decrease in response to farnesol	An04g06210	0.75	hcsA	Homocitrate synthase, essential enzyme of the alpha-aminoadipate pathway of lysine biosynthesis; transcript highly induced during conidial germination; protein induced by heat shock; SrbA-regulated during hypoxia; no human homolog	An02g02170	0.75	trpB	Tryptophan synthase involved in tryptophan biosynthesis; transcription is regulated by the cross-pathway control of amino acid biosynthesis; repressed by starvation-induced autophagy; protein induced by farnesol	An12g07580	0.7	argEF	Mitochondrial bifunctional enzyme with N-acetyl-gamma-glutamyl-phosphate reductase and acetylglutamate kinase activity, catalyzes the second and third step in arginine biosynthesis	An15g06360	0.7		Prolyl-tRNA synthetase; protein induced by farnesol	An02g11680	0.7	tif1	Eukaryotic translation initiation factor eIF4A; ATP-dependent RNA helicase; protein induced by heat shock; predicted gene pair with AFUA_5G02410	An01g13190	0.7		Ortholog(s) have structural constituent of ribosome activity, role in rRNA export from nucleus and 90S preribosome, cytosolic small ribosomal subunit, membrane localization	An01g14330	0.7	kapC	Non-essential nuclear transport receptor importin-beta2 subunit; karyopherin superfamily; expression reduced after exposure to farnesol	An01g03050	0.7	pab1	Putative poly(A)-binding protein; predominantly expressed in the hyphal tip region; localizes to stress granules	An12g00410	0.7	rrmA	RNA binding protein involved in regulation of arginine catabolism; controls stability of mRNAs in response to nitrogen sources and oxidative stress	An12g08720	0.7	gfsA	Galactofuranosyltransferase involved in biosynthesis of galactofuranose antigen of cell wall O-glycan
>0.7	An04g00580
>0.7	An09g04740
>0.7	An09g04290
>0.7	An11g02760
>0.7	An02g14650	An01g04640	0.7	top1	Putative DNA topoisomerase I; transcript upregulated in response to camptothecin
>0.7	An05g00180
>0.7	An18g04030
>0.7	An12g02580
>0.7	An15g04770
>0.7	An02g02830	An02g02830	1.0	rerA	Integral membrane protein; retrieval receptor for ER resident proteins; early Golgi marker in studies of cisternal maturation	An11g00480	0.7	sldB	Spindle assembly checkpoint protein	An18g02360	0.7	alg3	Putative mannosyltransferase, involved in N-linked glycosylation; expression induced by tunicamycin and DTT	An16g02460	0.7	copA	Alpha-COP coatamer-related protein involved in the establishment and maintenance of polarized growth; temperature sensitive mutants defective in nuclear division at the restrictive temperature
>0.7	An02g07720
>0.7	An04g08140
>0.7	An14g01760	An03g06850	0.75	cgrA	Nucleolar rRNA processing protein; primarily localized to the nucleolus at low temps, cytoplasmic levels increase at higher temps; required for rapid growth and establishment of cell polarity at elevated temps; SrbA-regulated during hypoxia	An01g00070	0.75	trm1	Putative 2,N2-dimethylguanosine tRNA methyltransferase; mutants are self-sterile	An16g08030	0.75	rpf2	Ribosome assembly factor; component of the Rpf2-Rrs1 complex; ortholog of <i>S. cerevisiae</i> Rpf2p; expression reduced after exposure to farnesol	An02g09240	0.7	prs3	Putative ribose-phosphate pyrophosphokinase with a predicted role in histidine metabolism; interacts with prs1 and prs2	An13g00650	0.7	cutB	Putative poly(A) RNA polymerase; required for mRNA 3'-end processing	An01g12700	0.7	swd1	Component of the Set1/COMPASS methytransferase complex; WD40 repeat protein; ortholog of <I>S. cerevisiae</I> Swd1p which has role in histone H3-K4 methylation; expression reduced after exposure to farnesol	An07g09880	0.7	ahbB	Putative cytochrome P450 protein; involved in hyphal branching; mutant branches excessively	An02g11720	-0.7	ams1	Putative Class IIC alpha-mannosidase with a predicted role in oligosaccharide catabolism and N-glycan processing	An04g05300	-0.7	acuG	Putative fructose-bisphosphatase with a predicted role in gluconeogenesis and glycolysis; intracellular; protein abundance decreased by menadione stress; expression upregulated after exposure to farnesol	An16g08150	-0.7		Has domain(s) with predicted serine-type peptidase activity and role in proteolysis	An02g07210	-0.75	pepE	Putative acid aspartic protease, constitutively expressed
>0.7	An01g13300
>0.7	An01g13650	An07g04780	0.7	myoB	Myosin II; required for normal conidiation, septum formation and for correct chitin deposition	An04g06910	0.7	amyR	Transcriptional regulator of starch degradation; activity is induced by the presence of maltose; thought to be a regulated by maltose although evidence also suggests regulation by D-glucose
>0.7	An12g02180
>0.7	An07g09670
>0.7	An09g06670
>0.7	An01g08160	An01g08160	1.0	gcnE	Subunit of the SAGA transcriptional regulatory complex with a role in nucleosome positioning	An04g01290	0.75		Ortholog(s) have DNA end binding, double-stranded DNA binding, single-stranded DNA binding activity	An14g04290	0.75		Amidase; secreted protein; fibrinogen-binding	An11g03200	0.75	inuA	Inulase; predicted role in inulin degradation; 23 amino acid hydrophobic signal peptide; five potential sites for N-linked glycosylation	An02g14400	0.75	swoP	Component of the conserved oligomeric Golgi (COG) complex, involved in cell polarity, cell wall structure and protein glycosylation	An16g01640	0.7	galX	Putative zinc-binding transcription factor, involved in regulation of galactose catabolism via the oxidoreductive pathway	An02g02370	0.7	nudM	p150 subunit of dynactin; forms comet-like structures at microtubule plus ends	An03g06570	0.7	padA1	Phenylacrylic acid decarboxylase; induced by sorbic acid; required for the decarboxylation of sorbic acid	An04g02030	0.7		Putative ATP-dependent RNA helicase; protein levels decrease in response to farnesol	An09g06680	0.7	cit1	Putative citrate synthase; reacts with rabbit immunosera exposed to A. fumigatus conidia; transcript induced by exposure to human airway epithelial cells	An16g01520	0.7	strA	Predicted scaffold protein with similarity to mammalian striatin; required for normal sexual development and conidiation	An05g02540	0.7	lccD	Extracellular laccase, a copper-containing enzyme that oxidizes phenolic substrates
>0.7	An01g05910
>0.7	An15g02390
>0.7	An12g06430
>0.7	An15g00450
>0.7	An12g03270
>0.7	An01g12300	An16g04820	0.7		Protein of unknown function identified by mass spectrometry	An11g09610	0.7	csnB	Subunit 2 of the COP9 signalosome; required for formation of cleistothecia; mutants produce aberrant red color within distinct hyphae	An01g03510	0.7		Subunit of the SAGA transcriptional regulatory complex	An01g02840	-0.7		Putative mitochondrial translation initiation factor IF-2	An16g09260	-0.7	ssb2	DnaK-type molecular chaperone	An14g04290	-0.7		Amidase; secreted protein; fibrinogen-binding	An02g11680	-0.7	tif1	Eukaryotic translation initiation factor eIF4A; ATP-dependent RNA helicase; protein induced by heat shock; predicted gene pair with AFUA_5G02410	An01g14330	-0.7	kapC	Non-essential nuclear transport receptor importin-beta2 subunit; karyopherin superfamily; expression reduced after exposure to farnesol	An07g06520	-0.7	ssz1	Putative 70 kilodalton heat shock protein; protein induced by farnesol	An16g05090	-0.7	sgdE	Hsp70-family protein; required for conidial germination; protein expressed at increased levels during osmoadaptation	An09g05060	-0.7	kojR	Zn(II)2Cys6 transcription factor; induced by kojic acid; present in the kojic acid biosynthetic gene cluster	An02g08430	-0.75	rmtB	Putative transferase with a predicted role in histidine metabolism; arginine methyltransferase for histones H4, H3, and H2A
>0.7	An03g00760
>0.7	An04g09630
>0.7	An07g08360
>0.7	An06g00330
>0.7	An05g00980
>0.7	An06g00480	An05g02540	0.75	lccD	Extracellular laccase, a copper-containing enzyme that oxidizes phenolic substrates	An11g03200	0.75	inuA	Inulase; predicted role in inulin degradation; 23 amino acid hydrophobic signal peptide; five potential sites for N-linked glycosylation	An09g05060	0.75	kojR	Zn(II)2Cys6 transcription factor; induced by kojic acid; present in the kojic acid biosynthetic gene cluster	An12g01170	0.75	sgdD	Putative malonyl CoA synthetase; required for conidial germination	An04g01290	0.7		Ortholog(s) have DNA end binding, double-stranded DNA binding, single-stranded DNA binding activity	An03g06570	0.7	padA1	Phenylacrylic acid decarboxylase; induced by sorbic acid; required for the decarboxylation of sorbic acid	An09g01100	0.7		Putative methyltransferase; intracellular, menadione stress-induced protein	An01g14740	0.7	goxC	Glucose oxidase
>0.7	An01g09140
>0.7	An01g09410	An02g02370	0.7	nudM	p150 subunit of dynactin; forms comet-like structures at microtubule plus ends	An04g02030	0.7		Putative ATP-dependent RNA helicase; protein levels decrease in response to farnesol
>0.7	An02g14980
>0.7	An08g03910	An01g12420	0.75		Ortholog(s) have structural constituent of ribosome activity and role in cellular response to drug, cleavage in ITS2 between 5.8S rRNA and LSU-rRNA of tricistronic rRNA transcript (SSU-rRNA, 5.8S rRNA, LSU-rRNA), cytoplasmic translation	An01g13190	0.75		Ortholog(s) have structural constituent of ribosome activity, role in rRNA export from nucleus and 90S preribosome, cytosolic small ribosomal subunit, membrane localization	An04g08190	0.7	oliC	Subunit 9 of the mitochondrial inner membrane F1F0-ATPase complex; mutation confers oligomycin resistance; palA-dependent expression independent of pH	An01g08850	0.7	cpcB	Protein with seven WD repeats, involved in cross-pathway control of the response to amino acid starvation; required for sexual development; palA-dependent expression independent of pH; protein induced by farnesol	An01g02880	0.7	cep52	Cytoplasmic ubiquitin / ribosomal fusion protein	An16g04820	-0.7		Protein of unknown function identified by mass spectrometry
>0.7	An02g05270
>0.7	An02g14630	An02g03310	0.75		Ortholog(s) have role in intracellular sterol transport and fungal-type vacuole lumen localization	An07g10020	0.75	atg8	Putative autophagy-related ubiquitin modifier; autophagosomal membrane protein; essential for autophagy	An11g11320	0.75	atg4	Cysteine protease required for autophagosome formation; required for conidiation	An03g02660	0.75	dscA	Putative ubiquitin-protein ligase; role in cleavage of SrbA precursor protein; mutants unable to grow under hypoxia and show increased sensitivity to fluconazole and voriconazole; required for virulence in mice	An01g03090	0.75	ENGL1	Beta-1,3-endoglucanase, associated with cell wall	An18g05760	0.7	casA	Predicted metacaspase, an aspartate-specific cysteine protease involved in apoptosis; mutants show growth defects under conditions of ER stress	An08g10510	0.7	tpsA	Trehalose-6-phosphate synthase; trehalose biosynthesis; hypervirulent in combination with tpsA mutation, in a mouse model of pulmonary infection; predicted gene pair with AFUA_2G04010; transcript up in neutrophil-exposed conidia	An16g04430	0.7	dapA	Heme binding protein involved in regulation of ergosterol biosynthesis and azole resistance	An04g04110	0.7		Putative mannosyltransferase	An14g00920	0.7	farA	Putative transcription factor containing a Zn2-Cys6 binuclear cluster domain; required for transcriptional activation of genes involved in fatty acid utilization; highly conserved in filamentous ascomycetes	An14g05470	0.7	mcnA	Phosphoprotein regulated by proline-directed phosphorylation; multi-copy suppressor of nimA1	An07g04650	0.7	btgC	Protein with endo-beta-(1,3)-glucanase activity, involved in degradation of glucans
>0.7	An04g03800	An08g00720	0.85	bop1	Putative WD40 repeat nucleolar protein; ortholog of <I>S. cerevisiae</I> Erb1p which has role in rRNA processing and ribosomal large subunit biogenesis; expression reduced after exposure to farnesol	An17g02170	0.85	swoC	Predicted pseudouridylate synthase, involved in establishment of cell polarity; mutants show defects in anisotropic growth, endocytosis, nuclear distribution and compartmentation; transcript upregulated in response to camptothecin	An09g04900	0.85	napB	Nap/SET family member; exits nuclei at the onset of mitosis; cytosolic role in vacuolar protein sorting; interacts directly with KapA	An13g01010	0.85	rrs1	Ribosome assembly factor; component of the Rpf2-Rrs1 complex	An08g07420	0.8	pyrABCN	Multifunctional enzyme with carbamoyl-phosphate synthase (CPSase) and aspartate carbamoyltransferase (ATCase) activities that catalyze the first two steps in pyrimidine biosynthesis	An18g03810	0.8	rpl16a	Predicted ribosomal protein of the large (60S) ribosomal subunit; differentially expressed during sexual development	An04g02320	0.8	cym1	Pitrilysin family metalloprotease; protein induced by farnesol	An04g03060	0.8		Bifunctional protein with mitochondrial tyrosyl-tRNA synthetase and group I intron splicing activities; splices the group I intron of the mitochondrial large (23S) rRNA precursor	An11g10650	0.8	nup37	Putative nuclear pore complex protein that physically interacts with sonB	An01g12230	0.8	nopA	Nucleolar protein	An14g06980	0.8	an2	Putative oleoyl-delta12 desaturase	An17g02210	0.8	snpA	Putative eukaryotic polypeptide releasing factor; suppressor of nonsense mutations
>0.7	An08g08420
>0.7	An05g01580
>0.7	An17g01700
>0.7	An16g02080	An09g01100	0.75		Putative methyltransferase; intracellular, menadione stress-induced protein	An03g03710	0.75	qutB	Putative quinate 5-dehydrogenase with a predicted role in aromatic amino acid biosynthesis	An07g00820	0.75		Putative NADH-dependent flavin oxidoreductase; menadione stress-induced protein	An11g03200	0.75	inuA	Inulase; predicted role in inulin degradation; 23 amino acid hydrophobic signal peptide; five potential sites for N-linked glycosylation	An02g07060	0.75	gcpC	Gamma-tubulin complex protein 3	An02g08600	0.7	sgdB	Protein with similarity to seryl tRNA synthase; required for conidial germination; expression reduced after exposure to farnesol	An04g03060	0.7		Bifunctional protein with mitochondrial tyrosyl-tRNA synthetase and group I intron splicing activities; splices the group I intron of the mitochondrial large (23S) rRNA precursor	An18g04110	0.7	kapH	Ortholog(s) have protein transporter activity, role in cellular response to drug, poly(A)+ mRNA export from nucleus, transcription factor import into nucleus and cytoplasm, nuclear periphery, nuclear pore localization	An01g14740	0.7	goxC	Glucose oxidase	An14g07380	0.7		Putative zinc-binding oxidoreductase	An12g00690	0.7	nup85	Putative nuclear pore complex protein with homology to Saccharomyces cerevisiae Nup85p	An02g14400	0.7	swoP	Component of the conserved oligomeric Golgi (COG) complex, involved in cell polarity, cell wall structure and protein glycosylation
>0.7	An16g07110	An16g07110	1.0	ach1	Acetyl-CoA hydrolase; protein levels influenced by the presence of lactate	An04g09030	0.75	acuL	Mitochondrial succinate/fumarate antiporter involved in utilization of acetate and other carbon sources	An01g05800	0.7	estf1	Lactone-specific esterase
>0.7	An09g02490	An09g05860	0.7	metA	Putative methylenetetrahydrofolate reductase (NADPH) with a predicted role in one-carbon metabolism; metA expression is induced by homocysteine; mutation causes methionine auxotrophy
>0.7	An07g10320	An07g10020	0.85	atg8	Putative autophagy-related ubiquitin modifier; autophagosomal membrane protein; essential for autophagy	An18g03040	0.8	ppsA	Putative dual-specificity protein tyrosine/serine/threonine phosphatase	An02g10550	0.8	abnC	Protein with arabinan endo-1,5-alpha-L-arabinosidase activity, involved in degradation of pectin	An11g11320	0.8	atg4	Cysteine protease required for autophagosome formation; required for conidiation	An03g02660	0.8	dscA	Putative ubiquitin-protein ligase; role in cleavage of SrbA precursor protein; mutants unable to grow under hypoxia and show increased sensitivity to fluconazole and voriconazole; required for virulence in mice	An07g03880	0.8	pepC	Putative vacuolar serine proteinase; putative signal sequence for transport into the endoplasmic reticulum; secreted protein	An02g11720	0.75	ams1	Putative Class IIC alpha-mannosidase with a predicted role in oligosaccharide catabolism and N-glycan processing	An02g03310	0.75		Ortholog(s) have role in intracellular sterol transport and fungal-type vacuole lumen localization	An10g00350	0.75		Putative bifunctional GTP cyclohydrolase II; intracellular; protein abundance decreased by menadione stress	An01g01830	0.75	cpeB	Putative catalase-peroxidase	An18g05500	0.7		Putative ceramidase	An04g05880	0.7	ppoA	Putative fatty acid oxygenase; 5,8-linoleate diol synthase (5,8-LDS); responsible for the formation of psi factor; transcript induced by voriconazole
>0.7	An11g03540
>0.7	An12g05170	An04g02850	0.8	protC	Putative protease	An01g09220	0.75	co4	Extracellular catechol oxidase; positively regulated by XlnR	An07g02360	0.75		Has domain(s) with predicted UDP-N-acetylmuramate dehydrogenase activity, flavin adenine dinucleotide binding activity and role in oxidation-reduction process	An06g00300	0.7	ugtB	Putative UDP-galactofuranose transporter involved in import of UDP-galactofuranose into the Golgi lumen
>0.7	An16g07440
>0.7	An10g00250
>0.7	An16g04140	An11g04630	0.7	nup159	Putative nuclear pore complex protein; localizes to the nuclear periphery during interphase and disperses throughout the cell during mitosis
>0.7	An07g04860	An09g04470	0.75	casB	Predicted metacaspase, an aspartate-specific cysteine protease involved in apoptosis; mutants show growth defects under conditions of ER stress	An08g03680	0.75		Ortholog of <i>A. fumigatus Af293</i> : Afu1g11720, <i>A. niger CBS 513.88</i> : An08g03680, <i>A. oryzae RIB40</i> : AO090038000251, <i>Aspergillus wentii</i> : Aspwe1_0040539 and <i>Aspergillus sydowii</i> : Aspsy1_0141021	An15g02200	0.7	aod1	Alcohol oxidase; induced by growth on starch and lactate	An11g00410	0.7		Protein of unknown function identified by mass spectrometry	An04g02690	-0.7		Putative zinc-containing alcohol dehydrogenase; conidia-enriched protein; transcript up-regulated in conidia exposed to neutrophils
>0.7	An02g04980	An08g00720	0.85	bop1	Putative WD40 repeat nucleolar protein; ortholog of <I>S. cerevisiae</I> Erb1p which has role in rRNA processing and ribosomal large subunit biogenesis; expression reduced after exposure to farnesol	An01g00070	0.85	trm1	Putative 2,N2-dimethylguanosine tRNA methyltransferase; mutants are self-sterile	An08g07420	0.8	pyrABCN	Multifunctional enzyme with carbamoyl-phosphate synthase (CPSase) and aspartate carbamoyltransferase (ATCase) activities that catalyze the first two steps in pyrimidine biosynthesis	An02g09240	0.8	prs3	Putative ribose-phosphate pyrophosphokinase with a predicted role in histidine metabolism; interacts with prs1 and prs2	An07g02210	0.8	prs1	Putative ribose-phosphate pyrophosphokinase with a predicted role in histidine metabolism; mutation suppresses septation defects of sepH mutant; interacts with prs2 and prs3	An17g02170	0.8	swoC	Predicted pseudouridylate synthase, involved in establishment of cell polarity; mutants show defects in anisotropic growth, endocytosis, nuclear distribution and compartmentation; transcript upregulated in response to camptothecin	An01g12230	0.8	nopA	Nucleolar protein	An16g08030	0.8	rpf2	Ribosome assembly factor; component of the Rpf2-Rrs1 complex; ortholog of <i>S. cerevisiae</i> Rpf2p; expression reduced after exposure to farnesol	An13g01010	0.8	rrs1	Ribosome assembly factor; component of the Rpf2-Rrs1 complex	An01g06230	0.8	sgdA	Putative eIF3b subunit of translation initiation factor 3 (eIF3); required for conidial germination	An01g02840	0.75		Putative mitochondrial translation initiation factor IF-2	An08g04470	0.75		Putative elongation factor EF-Tu; intracellular, menadione stress-induced protein
>0.7	An16g00460	An09g05060	0.7	kojR	Zn(II)2Cys6 transcription factor; induced by kojic acid; present in the kojic acid biosynthetic gene cluster
>0.7	An02g04630
>0.7	An12g08600	An02g08600	0.7	sgdB	Protein with similarity to seryl tRNA synthase; required for conidial germination; expression reduced after exposure to farnesol	An09g01100	0.7		Putative methyltransferase; intracellular, menadione stress-induced protein	An11g03200	0.7	inuA	Inulase; predicted role in inulin degradation; 23 amino acid hydrophobic signal peptide; five potential sites for N-linked glycosylation
>0.7	An08g10460
>0.7	An08g01510	An11g11320	0.75	atg4	Cysteine protease required for autophagosome formation; required for conidiation	An02g03310	0.7		Ortholog(s) have role in intracellular sterol transport and fungal-type vacuole lumen localization	An15g06110	0.7	syn8	V-SNARE	An01g12210	-0.7		Putative ubiquinol-cytochrome-c reductase subunit with a predicted role in energy metabolism; hapX-repressed protein; protein induced by farnesol	An12g04940	-0.7	hsp60	Mitochondrial heat shock protein
>0.7	An11g04000
>0.7	An11g10630	An12g00410	0.85	rrmA	RNA binding protein involved in regulation of arginine catabolism; controls stability of mRNAs in response to nitrogen sources and oxidative stress	An01g02840	0.8		Putative mitochondrial translation initiation factor IF-2	An16g09260	0.8	ssb2	DnaK-type molecular chaperone	An01g03050	0.8	pab1	Putative poly(A)-binding protein; predominantly expressed in the hyphal tip region; localizes to stress granules	An02g11680	0.75	tif1	Eukaryotic translation initiation factor eIF4A; ATP-dependent RNA helicase; protein induced by heat shock; predicted gene pair with AFUA_5G02410	An02g06710	0.75	mpt4	Suppressor of tom1 protein	An01g14330	0.75	kapC	Non-essential nuclear transport receptor importin-beta2 subunit; karyopherin superfamily; expression reduced after exposure to farnesol	An01g12230	0.75	nopA	Nucleolar protein	An15g06440	0.75	kapA	Karyopherin (importin) alpha, involved in protein import into nucleus	An07g06520	0.75	ssz1	Putative 70 kilodalton heat shock protein; protein induced by farnesol	An02g12610	0.75	ranGAP	Putative Ran GTPase activating protein (GAP) with homology to Saccharomyces cerevisiae Rna1p; endogenously tagged RanGAP is excluded from nuclei during interphase and disperses throughout the cell at mitosis	An09g03500	0.75	bphA	Putative benzoate-para-hydroxylase; 3-hydroxybenzoate 4- hydroxylase; shows significant similarity to the superfamily of cytochrome P450 enzymes
>0.7	An06g00150
>0.7	An07g02980
>0.7	An18g04690
>0.7	An04g03430
>0.7	An08g01840	An07g10110	0.75		Protein similar to proteasome regulatory subunit 8; menadione stress-induced protein	An05g00100	0.75		Aurora protein serine/threonine kinase	An08g01140	0.75	tctexA	Dynein light chain	An02g11940	0.7		Ortholog(s) have metalloaminopeptidase activity, role in cellular response to drug, chaperone-mediated protein folding, proteolysis and fungal-type vacuole lumen, ribosome localization	An02g10790	0.7		Predicted alpha 4 subunit of the 20S core proteasome; involved in N-myristoylation and cell morphogenesis; menadione stress-induced protein
>0.7	An02g14180	An14g01980	0.7	ubiE	Putative methyltransferase; conidia-enriched protein
>0.7	An16g08820
>0.7	An11g05230	An04g08900	0.75		Protein of unknown function; induced by carbon starvation-induced autophagy	An18g03040	0.75	ppsA	Putative dual-specificity protein tyrosine/serine/threonine phosphatase	An09g01190	0.75	abnA	Endo-l,5-alpha-L-arabinase, secreted enzyme involved in degradation of hemicellulosic component L-araban	An10g00350	0.75		Putative bifunctional GTP cyclohydrolase II; intracellular; protein abundance decreased by menadione stress	An01g12550	0.75	msdS	Putative 1,2-alpha-mannosidase; secreted protein; fibrinogen-binding	An01g01830	0.75	cpeB	Putative catalase-peroxidase	An01g03330	0.75	pclA	Putative G1/S cyclin; physically interacts with nimX; expression is transcriptionally regulated by BrlA and AbaA; mutants produce abnormal conidiophores with extra layers of phialides	An05g00480	0.75	stuA	Putative APSES domain transcription factor; regulated by phoB; expression positively correlates with developmental competence in submerged culture; mutants are delayed in developmental competence	An02g13750	0.75	gtaA	Putative glutaminase A with a predicted role in glutamate and glutamine metabolism	An14g02100	0.75	cwpA	Glycosylphosphatidylinositol (GPI)-anchored cell wall mannoprotein	An16g00920	0.75	pmp20	Putative peroxiredoxin; peroxisomal membrane protein; expression regulated by growth on starch and lactate	An02g11720	0.7	ams1	Putative Class IIC alpha-mannosidase with a predicted role in oligosaccharide catabolism and N-glycan processing
>0.7	An16g08530
>0.7	An18g05340
>0.7	An18g05610
>0.7	An01g01970
>0.7	An14g05250	An04g01290	0.7		Ortholog(s) have DNA end binding, double-stranded DNA binding, single-stranded DNA binding activity	An11g00360	0.7		Protein encoded in a secondary metabolite gene cluster involved in production of pyranonigirin E	An01g11790	0.7	micA	Putative non-ribosomal peptide synthase (NRPS); responsible for microperfuranone biosynthesis; coregulated (with AN3394 and AN3395) secondary metabolism cluster member; transcript repressed by nitrogen limitation	An04g02030	0.7		Putative ATP-dependent RNA helicase; protein levels decrease in response to farnesol	An07g06840	0.7	lpd1	Precursor of dihydrolipoamide dehydrogenase	An14g04290	0.7		Amidase; secreted protein; fibrinogen-binding	An05g02540	0.7	lccD	Extracellular laccase, a copper-containing enzyme that oxidizes phenolic substrates	An11g03200	0.7	inuA	Inulase; predicted role in inulin degradation; 23 amino acid hydrophobic signal peptide; five potential sites for N-linked glycosylation	An11g00250	0.7	pynA	Putative polyketide synthase (PKS) - nonribosomal peptide synthase (NRPS) hybrid, encoded in a secondary metabolite gene cluster involved in production of pyranonigirin E	An09g05060	0.7	kojR	Zn(II)2Cys6 transcription factor; induced by kojic acid; present in the kojic acid biosynthetic gene cluster	An08g07210	0.7	flbE	Protein involved in regulation of conidiophore development; interacts with putative transcription factor FlbB; specific to filamentous fungi	An12g01170	0.7	sgdD	Putative malonyl CoA synthetase; required for conidial germination
>0.7	An09g03930
>0.7	An03g06500
>0.7	An16g08960
>0.7	An18g02340
>0.7	An11g09550	An11g09550	1.0	uvsI	Protein involved in the response to UV; ortholog of <I>S. cerevisiae</I> Rev3p, a catalytic subunit of DNA polymerase zeta involved in post-replication DNA repair
>0.7	An16g04360
>0.7	An04g05980	An04g05980	1.0	vti1	T-SNARE	An04g01530	0.8	pepA	Syntaxin; ortholog(s) have SNAP receptor activity, role in Golgi to vacuole transport, vacuole inheritance and Golgi apparatus, endosome localization	An13g01190	0.8	denA	NEDD8-specific protease; required for light-dependent development	An05g00090	0.8		Putative TapA inhibitor protein; component of the TOR signaling pathway; rapamycin-resistant mutant displays enhanced growth on threonine	An02g03310	0.75		Ortholog(s) have role in intracellular sterol transport and fungal-type vacuole lumen localization	An15g06110	0.75	syn8	V-SNARE	An16g08560	0.75	csnH	Subunit 8 of the COP9 signalosome; required for formation of cleistothecia	An12g07670	0.7	lamB	Protein with a predicted role in nitrogen metabolism; involved in the utilization of 2-pyrrolidinone as a nitrogen source	An13g00760	0.7	tpm1	Tropomyosin	An11g11320	0.7	atg4	Cysteine protease required for autophagosome formation; required for conidiation	An02g05620	0.7		Has domain(s) with predicted identical protein binding, serine-type endopeptidase activity and role in negative regulation of catalytic activity	An11g09610	0.7	csnB	Subunit 2 of the COP9 signalosome; required for formation of cleistothecia; mutants produce aberrant red color within distinct hyphae
>0.7	An12g07330
>0.7	An12g04720
>0.7	An04g05630	An04g05630	1.0	sonB	Nuclear pore complex protein with homology to human NUP98/NUP96; extragenic suppressor of nimA1; locus contains the conserved upstream open reading frame (uORF) AN5627-uORF	An07g07420	0.75	prp8	Putative component of the catalytic core of the spliceosome involved in pre-mRNA splicing; intein-containing protein; inteins are protein intervening sequences that can self-excise through protein splicing	An12g00690	0.75	nup85	Putative nuclear pore complex protein with homology to Saccharomyces cerevisiae Nup85p	An01g04640	0.7	top1	Putative DNA topoisomerase I; transcript upregulated in response to camptothecin	An01g12230	0.7	nopA	Nucleolar protein
>0.7	An09g05030
>0.7	An07g02180	An08g10030	0.85		Protein of unknown function; induced by growth on starch and lactate	An03g04860	0.8	nce102	Eisosomal protein involved in eisosome stability; negatively regulates sphingolipid biosynthesis; ortholog of <I>S. cerevisiae</I> Nce102p	An10g00810	0.75		Ortholog of <i>A. nidulans FGSC A4</i> : AN10977, <i>A. fumigatus Af293</i> : Afu2g00790, <i>Aspergillus wentii</i> : Aspwe1_0052113 and <i>Aspergillus sydowii</i> : Aspsy1_0048752	An15g05450	0.75	mtdA	Predicted mannitol dehydrogenase, expressed in conidiospores during sporulation	An02g06030	0.75	uaZ	Urate oxidase	An07g08890	0.75	pilA	Protein with similarity to sphingolipid long chain base-responsive protein Pil1; putative conserved eiosome component; expression upregulated after farnesol exposure; present at the conidial periphery and in punctate structures in mycelia	An07g06530	0.75	surG	Transmembrane domain-containing protein with homology to S. cerevisiae Sur7p; SurG-GFP localizes perinuclearly and to patches in the periphery of spores and to the vacuole and endosomes of hyphae	An16g06810	0.7		DUF833 domain-containing protein; intracellular, menadione stress-induced protein
>0.7	An01g11650	An08g02990	0.85	sD	Adenylyl phosphosulfate kinase involved in sulfate assimilation	An08g07420	0.8	pyrABCN	Multifunctional enzyme with carbamoyl-phosphate synthase (CPSase) and aspartate carbamoyltransferase (ATCase) activities that catalyze the first two steps in pyrimidine biosynthesis	An18g03810	0.8	rpl16a	Predicted ribosomal protein of the large (60S) ribosomal subunit; differentially expressed during sexual development	An11g06110	0.8		Ortholog(s) have S-methyl-5-thioadenosine phosphorylase activity, mRNA binding activity, role in L-methionine salvage from methylthioadenosine, glutamate biosynthetic process and cytoplasm localization	An01g08490	0.8		Putative histidyl-tRNA synthetase with a predicted role in tRNA aminoacylation; intracellular, menadione stress-induced protein; expression reduced after exposure to farnesol	An11g10650	0.8	nup37	Putative nuclear pore complex protein that physically interacts with sonB	An08g05580	0.8		Putative isocitrate dehydrogenase (NAD+) with a predicted role in the TCA cycle; intracellular, menadione stress-induced protein	An18g03310	0.8		Putative 40S ribosomal protein subunit; ortholog of <I>S. cerevisiae</I> Rps3p; expression reduced after exposure to farnesol	An02g07430	0.8		Homoserine dehydrogenase	An01g11960	0.8	bfr1	mRNP complex component; expression enhanced by maltose; brefeldin A resistance protein	An11g00480	0.8	sldB	Spindle assembly checkpoint protein	An08g10060	0.8	ran	Putative Ran GTPase, GTP binding protein; protein abundance decreased by menadione stress; palA-dependent expression independent of pH
>0.7	An18g04960
>0.7	An04g07850
>0.7	An14g00570	An01g09100	0.8	nudK	Actin-related protein; dynactin complex subunit; physically associates with importin-alpha, KapA; required for proper vacuolar distribution in addition to normal nuclear distribution	An11g02960	0.8	nimX	Cyclin-dependent protein kinase involved in cell cycle control; required for cell cycle progression through G1 and G2; regulated by NimE cyclin and NimT phosphatase; homolog of S. pombe cdc2; transcript camptothecin upregulated	An07g09860	0.8	sepB	Essential protein involved in septation and chromosome segregation; contains WD40 repeats	An04g00360	0.75	sec13	COPII-coated vesicle component	An07g04000	0.7	acdX	Subunit of the SAGA transcriptional regulatory complex; mutations abolish acetate repression; WD repeat protein; locus contains the conserved upstream open reading frame (uORF) AN4670-uORF	An11g10650	0.7	nup37	Putative nuclear pore complex protein that physically interacts with sonB	An11g10660	0.7	bimE	Component of the Anaphase-Promoting Complex/Cyclosome (APC/C), which is a ubiquitin ligase required for cell cycle progression; negative regulator of mitosis	An01g11960	0.7	bfr1	mRNP complex component; expression enhanced by maltose; brefeldin A resistance protein	An16g02990	0.7		Putative 2,3-bisphosphoglycerate-independent phosphoglycerate mutase; protein abundant in conidia; reacts with rabbit immunosera exposed to A. fumigatus conidia; transcript induced by exposure to human airway epithelial cells	An11g00480	0.7	sldB	Spindle assembly checkpoint protein	An11g09890	0.7	pmt1	Protein O-mannosyltransferase, required for heat resistance, cell wall integrity, and normal conidiation and conidial germination; 12 predicted transmembrane domains	An18g02360	0.7	alg3	Putative mannosyltransferase, involved in N-linked glycosylation; expression induced by tunicamycin and DTT
>0.7	An13g00480
>0.7	An04g03080	An04g03060	0.75		Bifunctional protein with mitochondrial tyrosyl-tRNA synthetase and group I intron splicing activities; splices the group I intron of the mitochondrial large (23S) rRNA precursor	An07g00820	0.75		Putative NADH-dependent flavin oxidoreductase; menadione stress-induced protein	An16g08030	0.75	rpf2	Ribosome assembly factor; component of the Rpf2-Rrs1 complex; ortholog of <i>S. cerevisiae</i> Rpf2p; expression reduced after exposure to farnesol	An02g07060	0.75	gcpC	Gamma-tubulin complex protein 3	An09g01100	0.7		Putative methyltransferase; intracellular, menadione stress-induced protein	An14g04930	0.7	mdmB	Protein required for wild-type mitochondrial morphology and intracellular mitochondrial distribution; localized to mitochondrial membranes; 4 transmembrane motifs; similar to S. cerevisiae Mdm10p	An02g06370	0.7		Protein of unknown function identified by mass spectrometry	An03g03710	0.7	qutB	Putative quinate 5-dehydrogenase with a predicted role in aromatic amino acid biosynthesis	An08g00720	0.7	bop1	Putative WD40 repeat nucleolar protein; ortholog of <I>S. cerevisiae</I> Erb1p which has role in rRNA processing and ribosomal large subunit biogenesis; expression reduced after exposure to farnesol	An11g03200	0.7	inuA	Inulase; predicted role in inulin degradation; 23 amino acid hydrophobic signal peptide; five potential sites for N-linked glycosylation	An01g14740	0.7	goxC	Glucose oxidase	An01g11960	0.7	bfr1	mRNP complex component; expression enhanced by maltose; brefeldin A resistance protein
>0.7	An02g05640	An04g08190	0.75	oliC	Subunit 9 of the mitochondrial inner membrane F1F0-ATPase complex; mutation confers oligomycin resistance; palA-dependent expression independent of pH	An12g07580	0.7	argEF	Mitochondrial bifunctional enzyme with N-acetyl-gamma-glutamyl-phosphate reductase and acetylglutamate kinase activity, catalyzes the second and third step in arginine biosynthesis	An12g08570	0.7	prxII	Type 2 peroxiredoxin	An02g08660	0.7	ugmA	UDP-galactopyranose mutase, involved in cell wall biosynthesis; induced by growth on starch and lactate	An02g02910	0.7	pyrE	Dihydroorotate dehydrogenase, catalyzes the fourth step in pyrimidine biosynthesis	An14g03280	0.7	ilv3	Putative mitochondrial dihydroxy acid dehydratase; hypoxia induced protein; induced by exposure to human airway epithelial cells; required for virulence	An09g06650	0.7		Core protein II of ubiquinol-cytochrome c reductase	An01g00100	0.7	pdhC	Putative pyruvate dehydrogenase (lipoamide) with a predicted role in pyruvate metabolism	An08g05580	0.7		Putative isocitrate dehydrogenase (NAD+) with a predicted role in the TCA cycle; intracellular, menadione stress-induced protein	An15g02490	0.7	lysB	Putative homoisocitrate dehydrogenase with a role in lysine metabolism; hypoxia induced protein	An11g09790	0.7	sC	ATP sulfurylase involved in sulfate assimilation; mutants are resistant to selenate	An16g02990	0.7		Putative 2,3-bisphosphoglycerate-independent phosphoglycerate mutase; protein abundant in conidia; reacts with rabbit immunosera exposed to A. fumigatus conidia; transcript induced by exposure to human airway epithelial cells
>0.7	An09g02600	An12g01170	0.8	sgdD	Putative malonyl CoA synthetase; required for conidial germination	An11g00390	0.8	rglB	Protein with rhamnogalacturonan lyase activity, involved in degradation of pectin	An04g01290	0.75		Ortholog(s) have DNA end binding, double-stranded DNA binding, single-stranded DNA binding activity	An03g06570	0.75	padA1	Phenylacrylic acid decarboxylase; induced by sorbic acid; required for the decarboxylation of sorbic acid	An09g01100	0.75		Putative methyltransferase; intracellular, menadione stress-induced protein	An05g02540	0.75	lccD	Extracellular laccase, a copper-containing enzyme that oxidizes phenolic substrates	An11g03200	0.75	inuA	Inulase; predicted role in inulin degradation; 23 amino acid hydrophobic signal peptide; five potential sites for N-linked glycosylation	An01g14740	0.75	goxC	Glucose oxidase	An09g05060	0.75	kojR	Zn(II)2Cys6 transcription factor; induced by kojic acid; present in the kojic acid biosynthetic gene cluster	An08g07210	0.75	flbE	Protein involved in regulation of conidiophore development; interacts with putative transcription factor FlbB; specific to filamentous fungi	An02g14400	0.75	swoP	Component of the conserved oligomeric Golgi (COG) complex, involved in cell polarity, cell wall structure and protein glycosylation	An02g08600	0.7	sgdB	Protein with similarity to seryl tRNA synthase; required for conidial germination; expression reduced after exposure to farnesol
>0.7	An15g06120	An04g03890	0.7	hxB	Putative molybdenum cofactor sulfurase; mutants fail to accumulate uric acid; necessary for post translational modification of xanthine dehydrogenase and purine hydroxylase II; nitrogen metabolite repression mediated by AreA
>0.7	An01g13870
>0.7	An15g02320	An08g04470	0.85		Putative elongation factor EF-Tu; intracellular, menadione stress-induced protein	An04g02320	0.85	cym1	Pitrilysin family metalloprotease; protein induced by farnesol	An04g03060	0.85		Bifunctional protein with mitochondrial tyrosyl-tRNA synthetase and group I intron splicing activities; splices the group I intron of the mitochondrial large (23S) rRNA precursor	An08g07420	0.8	pyrABCN	Multifunctional enzyme with carbamoyl-phosphate synthase (CPSase) and aspartate carbamoyltransferase (ATCase) activities that catalyze the first two steps in pyrimidine biosynthesis	An18g03810	0.8	rpl16a	Predicted ribosomal protein of the large (60S) ribosomal subunit; differentially expressed during sexual development	An07g07420	0.8	prp8	Putative component of the catalytic core of the spliceosome involved in pre-mRNA splicing; intein-containing protein; inteins are protein intervening sequences that can self-excise through protein splicing	An01g00100	0.8	pdhC	Putative pyruvate dehydrogenase (lipoamide) with a predicted role in pyruvate metabolism	An11g10650	0.8	nup37	Putative nuclear pore complex protein that physically interacts with sonB	An07g09530	0.8	pda1	Alpha subunit E1 of the pyruvate dehydrogenase complex; induced by growth on starch and lactate	An08g00720	0.8	bop1	Putative WD40 repeat nucleolar protein; ortholog of <I>S. cerevisiae</I> Erb1p which has role in rRNA processing and ribosomal large subunit biogenesis; expression reduced after exposure to farnesol	An08g05580	0.8		Putative isocitrate dehydrogenase (NAD+) with a predicted role in the TCA cycle; intracellular, menadione stress-induced protein	An02g05880	0.8		Putative NADH dehydrogenase; mutation causes increased azole resistance
>0.7	An13g03010
>0.7	An01g06130
>0.7	An01g06640	An11g02180	0.7	hmgA	Homogentisate 1,2-dioxygenase involved in L-tyrosine degradation; induced by L-tyrosine; mutants produce less pyomelanin when grown on tyrosine as the sole carbon source; transcript induced by exposure to human airway epithelial cells	An04g03890	0.7	hxB	Putative molybdenum cofactor sulfurase; mutants fail to accumulate uric acid; necessary for post translational modification of xanthine dehydrogenase and purine hydroxylase II; nitrogen metabolite repression mediated by AreA	An04g05440	0.7	hxA	Xanthine dehydrogenase (purine hydroxylase I) involved in purine catabolism; requires a molybdenum cofactor for function; induction by uric acid requires the product of the uaY regulatory gene	An01g06560	-0.7		Putative argininosuccinate lyase with a predicted role in arginine metabolism	An04g06210	-0.7	hcsA	Homocitrate synthase, essential enzyme of the alpha-aminoadipate pathway of lysine biosynthesis; transcript highly induced during conidial germination; protein induced by heat shock; SrbA-regulated during hypoxia; no human homolog	An15g02490	-0.7	lysB	Putative homoisocitrate dehydrogenase with a role in lysine metabolism; hypoxia induced protein	An02g07500	-0.7	lys1	Saccharopine dehydrogenase	An07g03220	-0.7	mvlA	Protein involved in regulation of a cryptic orsellinic acid gene cluster	An09g03940	-0.7	ilv2	Ketol-acid reductoisomerase; induced by growth on starch and lactate	An02g00890	-0.7		3-phosphoserine aminotransferase; intracellular; protein abundance decreased by menadione stress	An07g04070	-0.7	wsc3	Putative WSC domain protein; putative ortholog of the S. cerevisiae cell surface sensor Wsc3p	An04g01610	-0.7		Small subunit of acetolactate synthase involved in branched-chain amino acid biosynthesis under hypoxic conditions
>0.7	An09g04520
>0.7	An14g01950
>0.7	An04g06180
>0.7	An05g02230
>0.7	An14g05430
>0.7	An04g05180	An04g05180	1.0	fbx23	Putative F-box protein; NeddH-associated protein; required for control of sexual development in response to light; required for ascospore maturation development of fully grown sexual fruit bodies
>0.7	An14g06200	An07g09860	0.7	sepB	Essential protein involved in septation and chromosome segregation; contains WD40 repeats
>0.7	An01g07510	An01g07510	1.0		Putative nitrolase/amidohydrolase; member of the fumiquinazoline biosynthetic cluster
>0.7	An01g02560
>0.7	An01g05650	An01g05650	1.0	tubA	Alpha-tubulin, forms a heterodimer with beta-tubulin that promotes microtubule assembly	An08g03190	0.9	benA	Beta-tubulin, highly conserved component of microtubules; <I>A. nidulans</I> has two beta-tubulin genes, benA and tubC; temperature sensitive mutants are blocked in mitosis and in nuclear division	An08g00310	0.8	aspD	Septin; localizes to long tubular structures within hyphae and to newly formed septa; repressed by exposure to artemisinin	An16g08540	0.8	nudI	Cytoplasmic dynein intermediate chain, component of the microtubule motor protein involved in nuclear migration	An14g03820	0.8	ugeA	UDP-glucose 4-epimerase, involved in galactose metabolism; converts UDP-galactose to UDP-glucose; intracellular; protein abundance decreased by menadione stress	An08g04280	0.8	pub1	Putative poly(U) RNA binding protein, localizes to stress granules	An01g07420	0.8	nimE	B-type cyclin, mitosis-specific cyclin required for G2-M transition; regulates activity of cyclin-dependent protein kinase NimX	An02g08660	0.75	ugmA	UDP-galactopyranose mutase, involved in cell wall biosynthesis; induced by growth on starch and lactate	An02g13790	0.75	aspE	Septin; unique to filamentous fungi; localizes to long tubular structures within hyphae and to newly formed septa	An15g00560	0.75	actA	Gamma-actin	An04g01130	0.75	sepH	Serine/threonine protein kinase involved in septation; required for actin ring formation during cytokinesis; mutants have strong growth defect, septation and conidiation defects, sensitivity to NaCl	An07g02730	0.75	sun1	Novel beta-1,3-glucan modifying enzyme involved in fungal morphogenesis
>0.7	An01g11430
>0.7	An15g00870	An15g00870	1.0	cnaB	Calcineurin regulatory subunit; transcript induced by exposure to human airway epithelial cells
>0.7	An15g05800
>0.7	An03g05290	An03g05290	1.0	bgt2	Cell wall glucanase; predicted glycophosphatidylinositol (GPI)-anchor; secreted protein	An01g11010	0.7	crhD	Putative GPI-anchored glucanosyltransferase; cell wall protein; induced by fenpropimorph; highly expressed upon germination
>0.7	An16g01510
>0.7	An03g02260	An03g02260	1.0	aoiJ	Member of the aoi gene cluster responsible for polyketide biosynthesis in <i>A. oryzae var. brunneus</i>
>0.7	An02g11070	An11g00390	0.7	rglB	Protein with rhamnogalacturonan lyase activity, involved in degradation of pectin
>0.7	An08g00170	An01g12550	0.85	msdS	Putative 1,2-alpha-mannosidase; secreted protein; fibrinogen-binding	An04g08900	0.8		Protein of unknown function; induced by carbon starvation-induced autophagy	An18g03040	0.8	ppsA	Putative dual-specificity protein tyrosine/serine/threonine phosphatase	An02g11720	0.8	ams1	Putative Class IIC alpha-mannosidase with a predicted role in oligosaccharide catabolism and N-glycan processing	An01g01830	0.8	cpeB	Putative catalase-peroxidase	An16g06100	0.8	gstB	Protein with glutathione S-transferase and glutathione peroxidase activities; intracellular, menadione stress-induced protein	An14g02100	0.8	cwpA	Glycosylphosphatidylinositol (GPI)-anchored cell wall mannoprotein	An08g01950	0.8		Has domain(s) with predicted catalytic activity	An15g05810	0.75	xlnR	Zinc binuclear cluster protein; transcriptional regulator of xylanolytic gene expression; binds GGCTAAA sites; specifically induced in the presence of L-arabinose or L-arabitol; expression autoregulated	An16g07150	0.75	osm1	Putative fumarate reductase; conidia-enriched protein; hypoxia repressed protein; transcript up-regulated in conidia exposed to neutrophils; transcript downregulated in response to hypoxia	An18g02510	0.75	bud3	Putative Rho guanyl nucleotide exchange factor (Rho-GEF); required for septum formation	An02g10550	0.75	abnC	Protein with arabinan endo-1,5-alpha-L-arabinosidase activity, involved in degradation of pectin
>0.7	An07g01140
>0.7	An05g02580
>0.7	An08g11830
>0.7	An13g03900
>0.7	An02g01180	An02g05490	0.7	cmkA	Calcium/calmodulin-dependent protein kinase A; essential for growth and nuclear division; expression downregulated by farnesol; transcript upregulated by camptothecin; mutants have a moderate growth defect and increased pigment production
>0.7	An07g07110	An07g07110	1.0	msgA	Putative dual-specificity protein tyrosine/serine/threonine phosphatase
>0.7	An08g05520
>0.7	An18g04290
>0.7	An16g03910	An04g05640	0.75	nuo51	NADH-binding subunit of mitochondrial respiratory chain complex I (NADH:ubiquinone oxidoreductase)	An14g04080	0.7		Putative ubiquinol-cytochrome-c reductase subunit with a predicted role in energy metabolism; intracellular, menadione stress-induced protein	An02g02910	0.7	pyrE	Dihydroorotate dehydrogenase, catalyzes the fourth step in pyrimidine biosynthesis	An09g06650	0.7		Core protein II of ubiquinol-cytochrome c reductase	An15g06360	0.7		Prolyl-tRNA synthetase; protein induced by farnesol	An01g12210	0.7		Putative ubiquinol-cytochrome-c reductase subunit with a predicted role in energy metabolism; hapX-repressed protein; protein induced by farnesol	An15g00350	0.7	lysF	Homoaconitate hydratase, enzyme of the lysine biosynthesis pathway; negatively regulated by the CCAAT-binding complex AnCF (HapB/C/E)
>0.7	An13g02500
>0.7	An02g00580	An07g04650	0.8	btgC	Protein with endo-beta-(1,3)-glucanase activity, involved in degradation of glucans	An04g08900	0.75		Protein of unknown function; induced by carbon starvation-induced autophagy	An07g06310	0.75	gmcA	Putative glucose-methanol-choline (GMC) oxidoreductase; required for early stages of conidiophore development; intracellular; protein abundance decreased by menadione stress	An16g04820	0.75		Protein of unknown function identified by mass spectrometry	An09g02240	0.75	nagA	Beta-N-acetylglucosaminidase with role in N-acetylglucosamine degradation; protein expressed in solid-state culture	An16g04430	0.75	dapA	Heme binding protein involved in regulation of ergosterol biosynthesis and azole resistance	An11g11320	0.75	atg4	Cysteine protease required for autophagosome formation; required for conidiation	An01g12550	0.75	msdS	Putative 1,2-alpha-mannosidase; secreted protein; fibrinogen-binding	An15g07070	0.75		Has domain(s) with predicted DNA binding, cyanate hydratase activity and role in cyanate metabolic process	An01g07660	0.75		Ortholog of <i>A. nidulans FGSC A4</i> : AN3664, <i>A. niger CBS 513.88</i> : An01g07660, <i>A. oryzae RIB40</i> : AO090009000437, <i>Aspergillus wentii</i> : Aspwe1_0047309 and <i>Aspergillus sydowii</i> : Aspsy1_1056088	An15g06110	0.75	syn8	V-SNARE	An02g02920	0.7		Putative triose-phosphate isomerase; mutation causes increased azole resistance
>0.7	An11g08200
>0.7	An18g03340	An04g05630	0.7	sonB	Nuclear pore complex protein with homology to human NUP98/NUP96; extragenic suppressor of nimA1; locus contains the conserved upstream open reading frame (uORF) AN5627-uORF	An01g00070	0.7	trm1	Putative 2,N2-dimethylguanosine tRNA methyltransferase; mutants are self-sterile	An12g00690	0.7	nup85	Putative nuclear pore complex protein with homology to Saccharomyces cerevisiae Nup85p
>0.7	An08g04920
>0.7	An08g04690
>0.7	An01g04890
>0.7	An06g01050
>0.7	An02g08600	An02g08600	1.0	sgdB	Protein with similarity to seryl tRNA synthase; required for conidial germination; expression reduced after exposure to farnesol	An04g01290	0.7		Ortholog(s) have DNA end binding, double-stranded DNA binding, single-stranded DNA binding activity	An03g06570	0.7	padA1	Phenylacrylic acid decarboxylase; induced by sorbic acid; required for the decarboxylation of sorbic acid	An09g01100	0.7		Putative methyltransferase; intracellular, menadione stress-induced protein	An02g06370	0.7		Protein of unknown function identified by mass spectrometry	An11g03200	0.7	inuA	Inulase; predicted role in inulin degradation; 23 amino acid hydrophobic signal peptide; five potential sites for N-linked glycosylation	An02g14400	0.7	swoP	Component of the conserved oligomeric Golgi (COG) complex, involved in cell polarity, cell wall structure and protein glycosylation	An12g01170	0.7	sgdD	Putative malonyl CoA synthetase; required for conidial germination	An11g11320	-0.7	atg4	Cysteine protease required for autophagosome formation; required for conidiation	An01g03090	-0.7	ENGL1	Beta-1,3-endoglucanase, associated with cell wall
>0.7	An16g05360
>0.7	An12g09260
>0.7	An02g07980	An11g00250	0.7	pynA	Putative polyketide synthase (PKS) - nonribosomal peptide synthase (NRPS) hybrid, encoded in a secondary metabolite gene cluster involved in production of pyranonigirin E	An09g05060	0.7	kojR	Zn(II)2Cys6 transcription factor; induced by kojic acid; present in the kojic acid biosynthetic gene cluster	An09g02900	0.7	aipC	Ortholog of <i>A. nidulans FGSC A4</i> : AN0605, <i>A. fumigatus Af293</i> : Afu6g10890, <i>A. niger CBS 513.88</i> : An09g02900, <i>Aspergillus wentii</i> : Aspwe1_0050822 and <i>Aspergillus terreus NIH2624</i> : ATET_05072
>0.7	An13g01420
>0.7	An02g08350
>0.7	An03g02190
>0.7	An11g07060
>0.7	An02g03720
>0.7	An02g04110	An02g11720	0.85	ams1	Putative Class IIC alpha-mannosidase with a predicted role in oligosaccharide catabolism and N-glycan processing	An10g00350	0.85		Putative bifunctional GTP cyclohydrolase II; intracellular; protein abundance decreased by menadione stress	An16g06100	0.85	gstB	Protein with glutathione S-transferase and glutathione peroxidase activities; intracellular, menadione stress-induced protein	An18g03040	0.8	ppsA	Putative dual-specificity protein tyrosine/serine/threonine phosphatase	An16g07150	0.8	osm1	Putative fumarate reductase; conidia-enriched protein; hypoxia repressed protein; transcript up-regulated in conidia exposed to neutrophils; transcript downregulated in response to hypoxia	An18g02510	0.8	bud3	Putative Rho guanyl nucleotide exchange factor (Rho-GEF); required for septum formation	An13g00950	0.8	alcB	Alcohol dehydrogenase II, has a predicted role in two-carbon compound metabolism	An15g01920	0.8	mcsA	2-methylcitrate synthase, component of the methyl citric acid cycle	An12g01850	0.8	mndB	Protein with beta-mannosidase activity, involved in degradation of mannans; transcriptionally induced by growth on xylose	An01g01830	0.8	cpeB	Putative catalase-peroxidase	An16g08150	0.8		Has domain(s) with predicted serine-type peptidase activity and role in proteolysis	An07g05830	0.8		Predicted acetamidase/formamidase; alternative polyadenylation sites predicted
>0.7	An14g05920	An01g05650	0.8	tubA	Alpha-tubulin, forms a heterodimer with beta-tubulin that promotes microtubule assembly	An02g13790	0.75	aspE	Septin; unique to filamentous fungi; localizes to long tubular structures within hyphae and to newly formed septa	An16g08540	0.75	nudI	Cytoplasmic dynein intermediate chain, component of the microtubule motor protein involved in nuclear migration	An09g06680	0.75	cit1	Putative citrate synthase; reacts with rabbit immunosera exposed to A. fumigatus conidia; transcript induced by exposure to human airway epithelial cells	An16g01520	0.75	strA	Predicted scaffold protein with similarity to mammalian striatin; required for normal sexual development and conidiation	An05g00280	0.75	ankA	Serine/threonine protein kinase involved in DNA damage checkpoint and G2/M transition; ortholog of S. pombe wee1; inviable; arrests in cell cycle	An07g04070	0.75	wsc3	Putative WSC domain protein; putative ortholog of the S. cerevisiae cell surface sensor Wsc3p	An02g08660	0.7	ugmA	UDP-galactopyranose mutase, involved in cell wall biosynthesis; induced by growth on starch and lactate	An07g02160	0.7	mdh1	Mitochondrial malate dehydrogenase	An07g04000	0.7	acdX	Subunit of the SAGA transcriptional regulatory complex; mutations abolish acetate repression; WD repeat protein; locus contains the conserved upstream open reading frame (uORF) AN4670-uORF	An15g01240	0.7	cse1	Essential nuclear export receptor; ortholog of <I>S. cerevisiae</I> Cse1p; expression reduced after exposure to farnesol	An15g04900	0.7		Putative beta-1,4-endoglucanase; protein with cellulase activity, involved in degradation of glucans
>0.7	An15g01470
>0.7	An09g06070	An09g06070	1.0		Subunit of the SAGA transcriptional regulatory complex	An02g09240	0.75	prs3	Putative ribose-phosphate pyrophosphokinase with a predicted role in histidine metabolism; interacts with prs1 and prs2	An18g03810	0.75	rpl16a	Predicted ribosomal protein of the large (60S) ribosomal subunit; differentially expressed during sexual development	An01g08570	0.75	trxB	Thioredoxin reductase; induced by growth on starch and lactate	An02g05880	0.75		Putative NADH dehydrogenase; mutation causes increased azole resistance	An01g06230	0.75	sgdA	Putative eIF3b subunit of translation initiation factor 3 (eIF3); required for conidial germination	An08g07420	0.7	pyrABCN	Multifunctional enzyme with carbamoyl-phosphate synthase (CPSase) and aspartate carbamoyltransferase (ATCase) activities that catalyze the first two steps in pyrimidine biosynthesis	An01g08490	0.7		Putative histidyl-tRNA synthetase with a predicted role in tRNA aminoacylation; intracellular, menadione stress-induced protein; expression reduced after exposure to farnesol	An01g09910	0.7	pig-a	Protein required for the initiation of involved in glycosylphosphatidylinositol (GPI)-anchor biosynthesis; repressed mutant causes ER stress and increased cytosolic calcium	An01g03050	0.7	pab1	Putative poly(A)-binding protein; predominantly expressed in the hyphal tip region; localizes to stress granules	An16g04170	0.7		Large subunit of acetolactate synthase involved in branched-chain amino acid biosynthesis under hypoxic conditions	An04g06210	0.7	hcsA	Homocitrate synthase, essential enzyme of the alpha-aminoadipate pathway of lysine biosynthesis; transcript highly induced during conidial germination; protein induced by heat shock; SrbA-regulated during hypoxia; no human homolog
>0.7	An08g09310	An11g00390	0.7	rglB	Protein with rhamnogalacturonan lyase activity, involved in degradation of pectin	An05g00770	-0.7	neddH	Protein neddylation factor NEDD8
>0.7	An02g01980
>0.7	An08g09640
>0.7	An08g09860	An09g00950	0.7	gdaA	D-stereospecific N-terminal glycine-D-alanine aminopeptidase, member of S12 family of aminopeptidases
>0.7	An18g02520	An11g03200	0.8	inuA	Inulase; predicted role in inulin degradation; 23 amino acid hydrophobic signal peptide; five potential sites for N-linked glycosylation	An02g07060	0.8	gcpC	Gamma-tubulin complex protein 3	An01g12420	0.75		Ortholog(s) have structural constituent of ribosome activity and role in cellular response to drug, cleavage in ITS2 between 5.8S rRNA and LSU-rRNA of tricistronic rRNA transcript (SSU-rRNA, 5.8S rRNA, LSU-rRNA), cytoplasmic translation	An18g03810	0.75	rpl16a	Predicted ribosomal protein of the large (60S) ribosomal subunit; differentially expressed during sexual development	An02g08430	0.75	rmtB	Putative transferase with a predicted role in histidine metabolism; arginine methyltransferase for histones H4, H3, and H2A	An02g06370	0.75		Protein of unknown function identified by mass spectrometry	An01g00100	0.75	pdhC	Putative pyruvate dehydrogenase (lipoamide) with a predicted role in pyruvate metabolism	An04g03060	0.75		Bifunctional protein with mitochondrial tyrosyl-tRNA synthetase and group I intron splicing activities; splices the group I intron of the mitochondrial large (23S) rRNA precursor	An11g10650	0.75	nup37	Putative nuclear pore complex protein that physically interacts with sonB	An08g00720	0.75	bop1	Putative WD40 repeat nucleolar protein; ortholog of <I>S. cerevisiae</I> Erb1p which has role in rRNA processing and ribosomal large subunit biogenesis; expression reduced after exposure to farnesol	An08g05580	0.75		Putative isocitrate dehydrogenase (NAD+) with a predicted role in the TCA cycle; intracellular, menadione stress-induced protein	An18g03310	0.75		Putative 40S ribosomal protein subunit; ortholog of <I>S. cerevisiae</I> Rps3p; expression reduced after exposure to farnesol
>0.7	An07g03160	An04g02030	0.8		Putative ATP-dependent RNA helicase; protein levels decrease in response to farnesol	An15g06440	0.75	kapA	Karyopherin (importin) alpha, involved in protein import into nucleus	An02g11480	0.7	tamA	Transcriptional co-activator of the major nitrogen regulatory protein AreA; binds and activates gdhA promoter; transcript is induced by nitrate	An02g02370	0.7	nudM	p150 subunit of dynactin; forms comet-like structures at microtubule plus ends	An15g06360	0.7		Prolyl-tRNA synthetase; protein induced by farnesol	An17g00890	0.7	ppt	Serine/threonine phosphatase; tetratricopeptide repeat (TPR) and catalytic domains located at the N- and C-terminal regions, respectively	An16g07410	0.7		Putative mitochondrial F1 ATPase subunit alpha; hypoxia induced protein	An16g04170	0.7		Large subunit of acetolactate synthase involved in branched-chain amino acid biosynthesis under hypoxic conditions	An04g01520	0.7	ndc1	Putative transmembrane-containing nuclear pore complex protein with homology to Saccharomyces cerevisiae Ndc1p; synthetically lethal with null mutations in nup84, nup120 or nup133	An12g00410	0.7	rrmA	RNA binding protein involved in regulation of arginine catabolism; controls stability of mRNAs in response to nitrogen sources and oxidative stress	An02g05700	0.7		Putative elongation factor 2; intracellular; protein abundance decreased by menadione stress	An08g06560	0.7	spdA	Putative spermine or spermidine synthase with a predicted role in arginine metabolism; transcript upregulated in response to camptothecin; protein induced by farnesol
>0.7	An18g06640
>0.7	An12g05720	An07g01580	-0.7	kapF	Karyopherin; essential nuclear receptor
>0.7	An04g10070
>0.7	An08g04070	An08g00720	0.85	bop1	Putative WD40 repeat nucleolar protein; ortholog of <I>S. cerevisiae</I> Erb1p which has role in rRNA processing and ribosomal large subunit biogenesis; expression reduced after exposure to farnesol	An17g02170	0.85	swoC	Predicted pseudouridylate synthase, involved in establishment of cell polarity; mutants show defects in anisotropic growth, endocytosis, nuclear distribution and compartmentation; transcript upregulated in response to camptothecin	An13g01010	0.85	rrs1	Ribosome assembly factor; component of the Rpf2-Rrs1 complex	An08g07420	0.8	pyrABCN	Multifunctional enzyme with carbamoyl-phosphate synthase (CPSase) and aspartate carbamoyltransferase (ATCase) activities that catalyze the first two steps in pyrimidine biosynthesis	An18g03810	0.8	rpl16a	Predicted ribosomal protein of the large (60S) ribosomal subunit; differentially expressed during sexual development	An08g04470	0.8		Putative elongation factor EF-Tu; intracellular, menadione stress-induced protein	An04g05860	0.8	prs2	Putative ribose-phosphate pyrophosphokinase with a predicted role in histidine metabolism; interacts with prs1 and prs3	An04g03060	0.8		Bifunctional protein with mitochondrial tyrosyl-tRNA synthetase and group I intron splicing activities; splices the group I intron of the mitochondrial large (23S) rRNA precursor	An11g10650	0.8	nup37	Putative nuclear pore complex protein that physically interacts with sonB	An07g02210	0.8	prs1	Putative ribose-phosphate pyrophosphokinase with a predicted role in histidine metabolism; mutation suppresses septation defects of sepH mutant; interacts with prs2 and prs3	An01g12230	0.8	nopA	Nucleolar protein	An09g04900	0.8	napB	Nap/SET family member; exits nuclei at the onset of mitosis; cytosolic role in vacuolar protein sorting; interacts directly with KapA
>0.7	An01g04090
>0.7	An07g00120
>0.7	An18g03120	An08g07420	0.9	pyrABCN	Multifunctional enzyme with carbamoyl-phosphate synthase (CPSase) and aspartate carbamoyltransferase (ATCase) activities that catalyze the first two steps in pyrimidine biosynthesis	An08g00720	0.9	bop1	Putative WD40 repeat nucleolar protein; ortholog of <I>S. cerevisiae</I> Erb1p which has role in rRNA processing and ribosomal large subunit biogenesis; expression reduced after exposure to farnesol	An17g02170	0.9	swoC	Predicted pseudouridylate synthase, involved in establishment of cell polarity; mutants show defects in anisotropic growth, endocytosis, nuclear distribution and compartmentation; transcript upregulated in response to camptothecin	An01g12230	0.9	nopA	Nucleolar protein	An01g06230	0.9	sgdA	Putative eIF3b subunit of translation initiation factor 3 (eIF3); required for conidial germination	An02g09240	0.85	prs3	Putative ribose-phosphate pyrophosphokinase with a predicted role in histidine metabolism; interacts with prs1 and prs2	An18g03810	0.85	rpl16a	Predicted ribosomal protein of the large (60S) ribosomal subunit; differentially expressed during sexual development	An16g09260	0.85	ssb2	DnaK-type molecular chaperone	An04g05860	0.85	prs2	Putative ribose-phosphate pyrophosphokinase with a predicted role in histidine metabolism; interacts with prs1 and prs3	An02g11680	0.85	tif1	Eukaryotic translation initiation factor eIF4A; ATP-dependent RNA helicase; protein induced by heat shock; predicted gene pair with AFUA_5G02410	An07g02210	0.85	prs1	Putative ribose-phosphate pyrophosphokinase with a predicted role in histidine metabolism; mutation suppresses septation defects of sepH mutant; interacts with prs2 and prs3	An14g06980	0.85	an2	Putative oleoyl-delta12 desaturase
>0.7	An02g11460	An08g07420	0.85	pyrABCN	Multifunctional enzyme with carbamoyl-phosphate synthase (CPSase) and aspartate carbamoyltransferase (ATCase) activities that catalyze the first two steps in pyrimidine biosynthesis	An01g08490	0.85		Putative histidyl-tRNA synthetase with a predicted role in tRNA aminoacylation; intracellular, menadione stress-induced protein; expression reduced after exposure to farnesol	An08g00720	0.85	bop1	Putative WD40 repeat nucleolar protein; ortholog of <I>S. cerevisiae</I> Erb1p which has role in rRNA processing and ribosomal large subunit biogenesis; expression reduced after exposure to farnesol	An17g02170	0.85	swoC	Predicted pseudouridylate synthase, involved in establishment of cell polarity; mutants show defects in anisotropic growth, endocytosis, nuclear distribution and compartmentation; transcript upregulated in response to camptothecin	An01g12230	0.85	nopA	Nucleolar protein	An07g06520	0.85	ssz1	Putative 70 kilodalton heat shock protein; protein induced by farnesol	An13g01010	0.85	rrs1	Ribosome assembly factor; component of the Rpf2-Rrs1 complex	An01g06230	0.85	sgdA	Putative eIF3b subunit of translation initiation factor 3 (eIF3); required for conidial germination	An01g08090	0.85		Putative phosphoribosylamino-imidazole-carboxylase with a predicted role in purine metabolism	An18g05830	0.85	kapI	Non-essential karyopherin family protein; required for normal hyphal growth and conidial development; predicted to contain five HEAT (huntingtin-elongation-A subunit-TOR) motifs	An02g09240	0.8	prs3	Putative ribose-phosphate pyrophosphokinase with a predicted role in histidine metabolism; interacts with prs1 and prs2	An18g03810	0.8	rpl16a	Predicted ribosomal protein of the large (60S) ribosomal subunit; differentially expressed during sexual development
>0.7	An08g12100
>0.7	An01g07140	An04g06910	0.7	amyR	Transcriptional regulator of starch degradation; activity is induced by the presence of maltose; thought to be a regulated by maltose although evidence also suggests regulation by D-glucose	An03g06550	0.7	glaA	1,4-alpha-D-glucan glucohydrolase; secreted glucoamylase; most highly expressed at the periphery of colonies; repressed by xylose and induced by maltose; AmyR dependant induction on maltose	An07g04570	0.7	hexA	Putative woronin body protein	An07g07560	-0.7	msrA	Putative methionine sulfoxide reductase with a predicted role in the reduction of methionine sulfoxide to methionine
>0.7	An09g00920
>0.7	An03g02990	An14g03910	0.7	mnt1	Putative alpha-1,2-mannosyltransferase with a predicted role in protein glycosylation; 1 predicted transmembrane domain
>0.7	An01g10740
>0.7	An01g10210
>0.7	An01g13160	An04g06210	0.8	hcsA	Homocitrate synthase, essential enzyme of the alpha-aminoadipate pathway of lysine biosynthesis; transcript highly induced during conidial germination; protein induced by heat shock; SrbA-regulated during hypoxia; no human homolog	An02g07500	0.8	lys1	Saccharopine dehydrogenase	An03g04330	0.8		Putative N-acetyltransferase with a predicted role in arginine metabolism	An12g07580	0.75	argEF	Mitochondrial bifunctional enzyme with N-acetyl-gamma-glutamyl-phosphate reductase and acetylglutamate kinase activity, catalyzes the second and third step in arginine biosynthesis	An01g06560	0.75		Putative argininosuccinate lyase with a predicted role in arginine metabolism	An15g02490	0.75	lysB	Putative homoisocitrate dehydrogenase with a role in lysine metabolism; hypoxia induced protein	An07g06000	0.75	dps1	Putative asparaginyl-tRNA synthetase with a predicted role in tRNA charging for translation; intracellular; protein abundance decreased by menadione stress	An09g03940	0.75	ilv2	Ketol-acid reductoisomerase; induced by growth on starch and lactate	An02g00890	0.75		3-phosphoserine aminotransferase; intracellular; protein abundance decreased by menadione stress	An13g00550	0.75	aroF	Putative 3-deoxy-D-arabino-heptulosonate 7-phosphate synthase with a predicted role in aromatic amino acid biosynthesis; feedback-inhibited by tyrosine	An02g12140	0.7		Glucose-6-phosphate 1-dehydrogenase	An15g06360	0.7		Prolyl-tRNA synthetase; protein induced by farnesol
>0.7	An09g03100
>0.7	An02g03580
>0.7	An04g08920	An01g02840	0.7		Putative mitochondrial translation initiation factor IF-2	An07g07420	0.7	prp8	Putative component of the catalytic core of the spliceosome involved in pre-mRNA splicing; intein-containing protein; inteins are protein intervening sequences that can self-excise through protein splicing	An07g05620	0.7	rtfA	Protein similar to RNA polymerase II transcription elongation factor; involved in control of hyphal growth and branching pattern; mutations affect mycotoxin production, and lead to defects in sexual and asexual development	An01g04640	0.7	top1	Putative DNA topoisomerase I; transcript upregulated in response to camptothecin	An01g14330	0.7	kapC	Non-essential nuclear transport receptor importin-beta2 subunit; karyopherin superfamily; expression reduced after exposure to farnesol	An12g00410	0.7	rrmA	RNA binding protein involved in regulation of arginine catabolism; controls stability of mRNAs in response to nitrogen sources and oxidative stress	An08g02420	0.7	sonC	Binuclear Zn cluster, chromatin-associated protein involved in the DNA damage response; suppressor of a nimA mutation	An16g05090	0.7	sgdE	Hsp70-family protein; required for conidial germination; protein expressed at increased levels during osmoadaptation	An12g00690	0.7	nup85	Putative nuclear pore complex protein with homology to Saccharomyces cerevisiae Nup85p
>0.7	An06g02220
>0.7	An01g08420	An01g08420	1.0	clxA	Calnexin, ER membrane chaperone involved in folding of glycoproteins directed to the secretory pathway; hypoxia repressed; enriched in dormant conidia	An11g04180	0.9	bipA	DnaK-type molecular chaperone; ER chaperone; unfolded protein response (UPR) target gene; expression enhanced by maltose, by heat shock, DTT and by tunicamycin treatment	An18g02020	0.85	tigA	Protein disulfide isomerase; suggested to facilitate the folding of nascent polypeptides; expression enhanced by maltose; expression induced by tunicamycin and DTT	An15g01420	0.85	cwh41	Putative mannosyl-oligosaccharide glucosidase with a predicted role in trimming the terminal alpha-1,2-glucose residue in the N-glycan-processing pathway; protein induced by heat shock	An01g04730	0.85	sec23	COPII coat component; considered a prototypic marker of transitional ER (endoplasmic reticulum); localizes to a cytosolic haze and to numerous small foci that predominate near the hyphal tips	An02g14800	0.85	pdiA	Protein disulfide isomerase; expression enhanced by maltose; expression induced by tunicamycin and DTT	An04g00360	0.8	sec13	COPII-coated vesicle component	An01g04040	0.75		Putative GTPase with a predicted role in ER to Golgi transport	An18g02360	0.75	alg3	Putative mannosyltransferase, involved in N-linked glycosylation; expression induced by tunicamycin and DTT	An16g07970	0.75	hrdA	Protein with zinc RING finger domain involved in ER-associated degradation (ERAD) pathway	An16g02460	0.75	copA	Alpha-COP coatamer-related protein involved in the establishment and maintenance of polarized growth; temperature sensitive mutants defective in nuclear division at the restrictive temperature	An07g05920	0.7	cypD	Estrogen receptor-binding cyclophilin
>0.7	An03g03020
>0.7	An12g00110	An04g02320	0.8	cym1	Pitrilysin family metalloprotease; protein induced by farnesol	An04g03060	0.8		Bifunctional protein with mitochondrial tyrosyl-tRNA synthetase and group I intron splicing activities; splices the group I intron of the mitochondrial large (23S) rRNA precursor	An18g03810	0.7	rpl16a	Predicted ribosomal protein of the large (60S) ribosomal subunit; differentially expressed during sexual development	An07g07420	0.7	prp8	Putative component of the catalytic core of the spliceosome involved in pre-mRNA splicing; intein-containing protein; inteins are protein intervening sequences that can self-excise through protein splicing	An08g04470	0.7		Putative elongation factor EF-Tu; intracellular, menadione stress-induced protein	An02g06370	0.7		Protein of unknown function identified by mass spectrometry	An11g10650	0.7	nup37	Putative nuclear pore complex protein that physically interacts with sonB	An17g02170	0.7	swoC	Predicted pseudouridylate synthase, involved in establishment of cell polarity; mutants show defects in anisotropic growth, endocytosis, nuclear distribution and compartmentation; transcript upregulated in response to camptothecin	An09g04900	0.7	napB	Nap/SET family member; exits nuclei at the onset of mitosis; cytosolic role in vacuolar protein sorting; interacts directly with KapA	An17g02210	0.7	snpA	Putative eukaryotic polypeptide releasing factor; suppressor of nonsense mutations	An12g00690	0.7	nup85	Putative nuclear pore complex protein with homology to Saccharomyces cerevisiae Nup85p	An18g03040	-0.7	ppsA	Putative dual-specificity protein tyrosine/serine/threonine phosphatase
>0.7	An01g07770
>0.7	An07g03290	An14g00990	0.9	foxA	Peroxisomal multifunctional enzyme involved in fatty acid beta-oxidation; required for growth on very long-chain fatty acids; transcription is induced by fatty acids	An02g11720	0.85	ams1	Putative Class IIC alpha-mannosidase with a predicted role in oligosaccharide catabolism and N-glycan processing	An16g07150	0.85	osm1	Putative fumarate reductase; conidia-enriched protein; hypoxia repressed protein; transcript up-regulated in conidia exposed to neutrophils; transcript downregulated in response to hypoxia	An02g03310	0.85		Ortholog(s) have role in intracellular sterol transport and fungal-type vacuole lumen localization	An08g05400	0.85		Putative 3-ketoacyl-CoA thiolase with a predicted role in fatty acid metabolism; protein is mislocalized in a pexG mutant	An07g10020	0.85	atg8	Putative autophagy-related ubiquitin modifier; autophagosomal membrane protein; essential for autophagy	An11g11320	0.85	atg4	Cysteine protease required for autophagosome formation; required for conidiation	An15g01920	0.85	mcsA	2-methylcitrate synthase, component of the methyl citric acid cycle	An16g06100	0.85	gstB	Protein with glutathione S-transferase and glutathione peroxidase activities; intracellular, menadione stress-induced protein	An02g05620	0.85		Has domain(s) with predicted identical protein binding, serine-type endopeptidase activity and role in negative regulation of catalytic activity	An10g00350	0.8		Putative bifunctional GTP cyclohydrolase II; intracellular; protein abundance decreased by menadione stress	An13g00950	0.8	alcB	Alcohol dehydrogenase II, has a predicted role in two-carbon compound metabolism
>0.7	An15g00100	An08g07420	0.8	pyrABCN	Multifunctional enzyme with carbamoyl-phosphate synthase (CPSase) and aspartate carbamoyltransferase (ATCase) activities that catalyze the first two steps in pyrimidine biosynthesis	An16g09260	0.8	ssb2	DnaK-type molecular chaperone	An02g11680	0.8	tif1	Eukaryotic translation initiation factor eIF4A; ATP-dependent RNA helicase; protein induced by heat shock; predicted gene pair with AFUA_5G02410	An11g10650	0.8	nup37	Putative nuclear pore complex protein that physically interacts with sonB	An08g00720	0.8	bop1	Putative WD40 repeat nucleolar protein; ortholog of <I>S. cerevisiae</I> Erb1p which has role in rRNA processing and ribosomal large subunit biogenesis; expression reduced after exposure to farnesol	An18g03810	0.75	rpl16a	Predicted ribosomal protein of the large (60S) ribosomal subunit; differentially expressed during sexual development	An08g04470	0.75		Putative elongation factor EF-Tu; intracellular, menadione stress-induced protein	An01g09910	0.75	pig-a	Protein required for the initiation of involved in glycosylphosphatidylinositol (GPI)-anchor biosynthesis; repressed mutant causes ER stress and increased cytosolic calcium	An07g08280	0.75	hmg1	Hydroxymethylglutaryl-CoA (HMG-CoA) reductase; SrbA-regulated during hypoxia	An01g00100	0.75	pdhC	Putative pyruvate dehydrogenase (lipoamide) with a predicted role in pyruvate metabolism	An07g02210	0.75	prs1	Putative ribose-phosphate pyrophosphokinase with a predicted role in histidine metabolism; mutation suppresses septation defects of sepH mutant; interacts with prs2 and prs3	An13g00090	0.75	cyp51B	Putative 14-alpha demethylase with a predicted role in ergosterol biosynthesis; transcript upregulated in response to amphotericin B; SrbA-regulated during hypoxia
>0.7	An04g00330
>0.7	An12g05540
>0.7	An04g10210
>0.7	An01g00200	An11g02590	0.7	pexK	Peroxisomal protein (peroxin) required for proliferation of peroxisomes in response to fatty acids
>0.7	An07g07130
>0.7	An07g09860	An07g09860	1.0	sepB	Essential protein involved in septation and chromosome segregation; contains WD40 repeats	An01g09100	0.75	nudK	Actin-related protein; dynactin complex subunit; physically associates with importin-alpha, KapA; required for proper vacuolar distribution in addition to normal nuclear distribution	An01g00100	0.75	pdhC	Putative pyruvate dehydrogenase (lipoamide) with a predicted role in pyruvate metabolism	An11g10650	0.75	nup37	Putative nuclear pore complex protein that physically interacts with sonB	An18g03310	0.75		Putative 40S ribosomal protein subunit; ortholog of <I>S. cerevisiae</I> Rps3p; expression reduced after exposure to farnesol	An01g11960	0.75	bfr1	mRNP complex component; expression enhanced by maltose; brefeldin A resistance protein	An08g07420	0.7	pyrABCN	Multifunctional enzyme with carbamoyl-phosphate synthase (CPSase) and aspartate carbamoyltransferase (ATCase) activities that catalyze the first two steps in pyrimidine biosynthesis	An11g06950	0.7	nimO	Essential protein kinase required for DNA synthesis and mitotic checkpoint control; this locus is reported to contain an upstream open reading frame (uORF)	An18g03810	0.7	rpl16a	Predicted ribosomal protein of the large (60S) ribosomal subunit; differentially expressed during sexual development	An16g09260	0.7	ssb2	DnaK-type molecular chaperone	An02g09740	0.7	rgdA	Ortholog(s) have RNA polymerase II proximal promoter sequence-specific DNA binding, sequence-specific DNA binding, transcriptional activator activity, RNA polymerase II proximal promoter sequence-specific DNA binding activity	An08g04470	0.7		Putative elongation factor EF-Tu; intracellular, menadione stress-induced protein
>0.7	An07g10200
>0.7	An11g05830
>0.7	An11g02360	An11g10650	0.9	nup37	Putative nuclear pore complex protein that physically interacts with sonB	An18g03310	0.9		Putative 40S ribosomal protein subunit; ortholog of <I>S. cerevisiae</I> Rps3p; expression reduced after exposure to farnesol	An01g08850	0.9	cpcB	Protein with seven WD repeats, involved in cross-pathway control of the response to amino acid starvation; required for sexual development; palA-dependent expression independent of pH; protein induced by farnesol	An01g06230	0.9	sgdA	Putative eIF3b subunit of translation initiation factor 3 (eIF3); required for conidial germination	An08g07420	0.85	pyrABCN	Multifunctional enzyme with carbamoyl-phosphate synthase (CPSase) and aspartate carbamoyltransferase (ATCase) activities that catalyze the first two steps in pyrimidine biosynthesis	An18g03810	0.85	rpl16a	Predicted ribosomal protein of the large (60S) ribosomal subunit; differentially expressed during sexual development	An08g04470	0.85		Putative elongation factor EF-Tu; intracellular, menadione stress-induced protein	An01g00100	0.85	pdhC	Putative pyruvate dehydrogenase (lipoamide) with a predicted role in pyruvate metabolism	An05g00530	0.85		Ortholog(s) have protein kinase regulator activity, role in regulation of translational elongation and cytosolic ribosome, mitochondrion localization	An07g09530	0.85	pda1	Alpha subunit E1 of the pyruvate dehydrogenase complex; induced by growth on starch and lactate	An08g00720	0.85	bop1	Putative WD40 repeat nucleolar protein; ortholog of <I>S. cerevisiae</I> Erb1p which has role in rRNA processing and ribosomal large subunit biogenesis; expression reduced after exposure to farnesol	An08g05580	0.85		Putative isocitrate dehydrogenase (NAD+) with a predicted role in the TCA cycle; intracellular, menadione stress-induced protein
>0.7	An02g12680
>0.7	An02g13530
>0.7	An15g01000	An11g04630	0.8	nup159	Putative nuclear pore complex protein; localizes to the nuclear periphery during interphase and disperses throughout the cell during mitosis	An01g02840	0.75		Putative mitochondrial translation initiation factor IF-2	An02g08430	0.75	rmtB	Putative transferase with a predicted role in histidine metabolism; arginine methyltransferase for histones H4, H3, and H2A	An14g04290	0.75		Amidase; secreted protein; fibrinogen-binding	An01g14330	0.75	kapC	Non-essential nuclear transport receptor importin-beta2 subunit; karyopherin superfamily; expression reduced after exposure to farnesol	An07g09530	0.75	pda1	Alpha subunit E1 of the pyruvate dehydrogenase complex; induced by growth on starch and lactate	An04g01520	0.75	ndc1	Putative transmembrane-containing nuclear pore complex protein with homology to Saccharomyces cerevisiae Ndc1p; synthetically lethal with null mutations in nup84, nup120 or nup133	An07g01520	0.75	nup170	Putative nuclear pore complex protein	An11g04510	0.75	sup2	Suppressor protein 2	An16g05090	0.75	sgdE	Hsp70-family protein; required for conidial germination; protein expressed at increased levels during osmoadaptation	An12g00690	0.75	nup85	Putative nuclear pore complex protein with homology to Saccharomyces cerevisiae Nup85p	An12g04940	0.75	hsp60	Mitochondrial heat shock protein
>0.7	An09g03160	An07g06080	0.7	ckiA	Casein kinase I; required for delivery of amino acid transporters to the plasma membrane; mutants arrest as short germings
>0.7	An14g02450
>0.7	An06g02160
>0.7	An14g02320	An02g13750	0.8	gtaA	Putative glutaminase A with a predicted role in glutamate and glutamine metabolism	An08g01950	0.75		Has domain(s) with predicted catalytic activity	An12g00710	0.75	esdC	Protein with a glycogen binding domain involved in sexual development; regulated by VeA and FlbA	An04g08900	0.7		Protein of unknown function; induced by carbon starvation-induced autophagy	An18g06570	0.7	so	Protein similar to N. crassa SO, accumulates at septal pores in aging hyphae and in response to stresses; component of stress granules upon heat stress; mutants susceptible to hyphal injury as are Woronin body-deficient strains	An09g02240	0.7	nagA	Beta-N-acetylglucosaminidase with role in N-acetylglucosamine degradation; protein expressed in solid-state culture	An15g03190	0.7	tubB	Alpha-tubulin, forms a heterodimer with beta-tubulin that promotes microtubule assembly; non-essential subunit required for meiosis and formation of ascospores	An05g00480	0.7	stuA	Putative APSES domain transcription factor; regulated by phoB; expression positively correlates with developmental competence in submerged culture; mutants are delayed in developmental competence	An07g05830	0.7		Predicted acetamidase/formamidase; alternative polyadenylation sites predicted	An07g02540	0.7	jenB	Short-chain carboxylic acid transporter involved in uptake of lactate, succinate, pyruvate and malate	An16g00920	0.7	pmp20	Putative peroxiredoxin; peroxisomal membrane protein; expression regulated by growth on starch and lactate	An02g11180	0.7		Secreted protein of unknown function; fibrinogen-binding
>0.7	An02g06290
>0.7	An08g11650
>0.7	An01g08390	An03g06850	0.8	cgrA	Nucleolar rRNA processing protein; primarily localized to the nucleolus at low temps, cytoplasmic levels increase at higher temps; required for rapid growth and establishment of cell polarity at elevated temps; SrbA-regulated during hypoxia	An01g00070	0.8	trm1	Putative 2,N2-dimethylguanosine tRNA methyltransferase; mutants are self-sterile	An16g08030	0.8	rpf2	Ribosome assembly factor; component of the Rpf2-Rrs1 complex; ortholog of <i>S. cerevisiae</i> Rpf2p; expression reduced after exposure to farnesol	An13g01010	0.8	rrs1	Ribosome assembly factor; component of the Rpf2-Rrs1 complex	An07g06740	0.75	elys	Putative nuclear pore complex protein with homology to human ELYS protein	An04g03060	0.75		Bifunctional protein with mitochondrial tyrosyl-tRNA synthetase and group I intron splicing activities; splices the group I intron of the mitochondrial large (23S) rRNA precursor	An01g10650	0.75	pyrD	Dihydroorotase, catalyzes the third step in pyrimidine biosynthesis	An08g00720	0.75	bop1	Putative WD40 repeat nucleolar protein; ortholog of <I>S. cerevisiae</I> Erb1p which has role in rRNA processing and ribosomal large subunit biogenesis; expression reduced after exposure to farnesol	An17g02170	0.75	swoC	Predicted pseudouridylate synthase, involved in establishment of cell polarity; mutants show defects in anisotropic growth, endocytosis, nuclear distribution and compartmentation; transcript upregulated in response to camptothecin	An09g04900	0.75	napB	Nap/SET family member; exits nuclei at the onset of mitosis; cytosolic role in vacuolar protein sorting; interacts directly with KapA	An15g00610	0.75	hisB	Imidazole glycerol-phosphate dehydratase, catalyzes the seventh enzymatic step in histidine biosynthesis; expression is under the cross-pathway control regulatory system; mutation blocks sexual development	An11g00480	0.75	sldB	Spindle assembly checkpoint protein
>0.7	An14g03660
>0.7	An18g02830	An11g02750	0.75	creC	Protein involved in carbon catabolite repression; contains five WD40 motifs; required to stabilize the debiquitinating enzyme, CreB, in carbon catabolite derepressing conditions	An08g01060	0.7	hulA	Putative HECT ubiquitin ligase
>0.7	An11g06330	An09g05060	0.8	kojR	Zn(II)2Cys6 transcription factor; induced by kojic acid; present in the kojic acid biosynthetic gene cluster	An14g04290	0.75		Amidase; secreted protein; fibrinogen-binding	An05g02540	0.75	lccD	Extracellular laccase, a copper-containing enzyme that oxidizes phenolic substrates	An02g05700	0.75		Putative elongation factor 2; intracellular; protein abundance decreased by menadione stress	An11g00250	0.75	pynA	Putative polyketide synthase (PKS) - nonribosomal peptide synthase (NRPS) hybrid, encoded in a secondary metabolite gene cluster involved in production of pyranonigirin E	An08g07210	0.75	flbE	Protein involved in regulation of conidiophore development; interacts with putative transcription factor FlbB; specific to filamentous fungi	An01g08160	0.7	gcnE	Subunit of the SAGA transcriptional regulatory complex with a role in nucleosome positioning	An16g01640	0.7	galX	Putative zinc-binding transcription factor, involved in regulation of galactose catabolism via the oxidoreductive pathway	An02g02370	0.7	nudM	p150 subunit of dynactin; forms comet-like structures at microtubule plus ends	An07g06840	0.7	lpd1	Precursor of dihydrolipoamide dehydrogenase	An16g07410	0.7		Putative mitochondrial F1 ATPase subunit alpha; hypoxia induced protein	An09g02900	0.7	aipC	Ortholog of <i>A. nidulans FGSC A4</i> : AN0605, <i>A. fumigatus Af293</i> : Afu6g10890, <i>A. niger CBS 513.88</i> : An09g02900, <i>Aspergillus wentii</i> : Aspwe1_0050822 and <i>Aspergillus terreus NIH2624</i> : ATET_05072
>0.7	An02g02450
>0.7	An02g02980	An08g05580	0.85		Putative isocitrate dehydrogenase (NAD+) with a predicted role in the TCA cycle; intracellular, menadione stress-induced protein	An04g02320	0.8	cym1	Pitrilysin family metalloprotease; protein induced by farnesol	An04g03060	0.8		Bifunctional protein with mitochondrial tyrosyl-tRNA synthetase and group I intron splicing activities; splices the group I intron of the mitochondrial large (23S) rRNA precursor	An11g10650	0.8	nup37	Putative nuclear pore complex protein that physically interacts with sonB	An14g06980	0.8	an2	Putative oleoyl-delta12 desaturase	An01g11960	0.8	bfr1	mRNP complex component; expression enhanced by maltose; brefeldin A resistance protein	An11g00480	0.8	sldB	Spindle assembly checkpoint protein	An08g07420	0.75	pyrABCN	Multifunctional enzyme with carbamoyl-phosphate synthase (CPSase) and aspartate carbamoyltransferase (ATCase) activities that catalyze the first two steps in pyrimidine biosynthesis	An06g01540	0.75	lcbA	Serine palmitoyltransferase, catalyzes the first step in biosynthesis of sphinganine, a long-chain base component of sphingolipids; target of an antifungal drug, myriocin	An18g03810	0.75	rpl16a	Predicted ribosomal protein of the large (60S) ribosomal subunit; differentially expressed during sexual development	An12g08570	0.75	prxII	Type 2 peroxiredoxin	An07g07420	0.75	prp8	Putative component of the catalytic core of the spliceosome involved in pre-mRNA splicing; intein-containing protein; inteins are protein intervening sequences that can self-excise through protein splicing
>0.7	An02g10840
>0.7	An13g01200
>0.7	An13g03730
>0.7	An16g06630
>0.7	An11g10360
>0.7	An02g00960
>0.7	An16g06180
>0.7	An04g03260	An11g11320	0.8	atg4	Cysteine protease required for autophagosome formation; required for conidiation	An04g01210	0.75	mag1	Putative CMP glycosylase with a predicted role in nucleotide salvage pathways; plays a role in DNA damage response; multicopy suppressor of sonA1 mutation	An02g03310	0.75		Ortholog(s) have role in intracellular sterol transport and fungal-type vacuole lumen localization	An17g02350	0.75	rhbA	Ras-related signaling protein; transcript levels higher in mice than in vitro; transcript induced by nitrogen starvation	An07g04650	0.75	btgC	Protein with endo-beta-(1,3)-glucanase activity, involved in degradation of glucans	An15g06110	0.75	syn8	V-SNARE	An02g11720	0.7	ams1	Putative Class IIC alpha-mannosidase with a predicted role in oligosaccharide catabolism and N-glycan processing	An16g04820	0.7		Protein of unknown function identified by mass spectrometry	An09g02240	0.7	nagA	Beta-N-acetylglucosaminidase with role in N-acetylglucosamine degradation; protein expressed in solid-state culture	An11g01000	0.7	fos-1	Putative histidine kinase, two-component signal transduction protein; transcript level increased significantly during infection of mice	An13g01190	0.7	denA	NEDD8-specific protease; required for light-dependent development	An14g05310	0.7	vps24	Vacuolar protein sorting; component of ESCRT III (endosomal sorting complex); required for vacuolar formation of vacuoles and multivesicular bodies; localized in the cytoplasm and late endosome-like structures
>0.7	An11g05780
>0.7	An06g02180
>0.7	An18g00470
>0.7	An17g01570	An07g03880	0.75	pepC	Putative vacuolar serine proteinase; putative signal sequence for transport into the endoplasmic reticulum; secreted protein
>0.7	An07g01290	An07g01290	1.0	sdhA	Sorbitol dehydrogenase; enzyme of the last step of the oxido-reductive d-galactose pathway, oxidizes d-sorbitol to d-fructose; essential enzyme for growth on d-sorbitol as a sole carbon source; strongly upregulated on d-sorbitol
>0.7	An02g06740
>0.7	An12g00180
>0.7	An16g07320
>0.7	An01g03640	An17g02210	0.8	snpA	Putative eukaryotic polypeptide releasing factor; suppressor of nonsense mutations	An18g03810	0.75	rpl16a	Predicted ribosomal protein of the large (60S) ribosomal subunit; differentially expressed during sexual development	An07g06740	0.75	elys	Putative nuclear pore complex protein with homology to human ELYS protein	An04g03060	0.75		Bifunctional protein with mitochondrial tyrosyl-tRNA synthetase and group I intron splicing activities; splices the group I intron of the mitochondrial large (23S) rRNA precursor	An17g02170	0.75	swoC	Predicted pseudouridylate synthase, involved in establishment of cell polarity; mutants show defects in anisotropic growth, endocytosis, nuclear distribution and compartmentation; transcript upregulated in response to camptothecin	An08g04470	0.7		Putative elongation factor EF-Tu; intracellular, menadione stress-induced protein	An04g02320	0.7	cym1	Pitrilysin family metalloprotease; protein induced by farnesol	An02g05880	0.7		Putative NADH dehydrogenase; mutation causes increased azole resistance	An09g04900	0.7	napB	Nap/SET family member; exits nuclei at the onset of mitosis; cytosolic role in vacuolar protein sorting; interacts directly with KapA	An11g09500	0.7		Putative ribosomal protein; expression increased in salt-adapted strains	An11g00480	0.7	sldB	Spindle assembly checkpoint protein	An01g06230	0.7	sgdA	Putative eIF3b subunit of translation initiation factor 3 (eIF3); required for conidial germination
>0.7	An07g03830	An02g11680	0.8	tif1	Eukaryotic translation initiation factor eIF4A; ATP-dependent RNA helicase; protein induced by heat shock; predicted gene pair with AFUA_5G02410	An01g00100	0.8	pdhC	Putative pyruvate dehydrogenase (lipoamide) with a predicted role in pyruvate metabolism	An07g09530	0.8	pda1	Alpha subunit E1 of the pyruvate dehydrogenase complex; induced by growth on starch and lactate	An12g00410	0.8	rrmA	RNA binding protein involved in regulation of arginine catabolism; controls stability of mRNAs in response to nitrogen sources and oxidative stress	An16g09260	0.75	ssb2	DnaK-type molecular chaperone	An04g02030	0.75		Putative ATP-dependent RNA helicase; protein levels decrease in response to farnesol	An02g08430	0.75	rmtB	Putative transferase with a predicted role in histidine metabolism; arginine methyltransferase for histones H4, H3, and H2A	An14g04290	0.75		Amidase; secreted protein; fibrinogen-binding	An17g00890	0.75	ppt	Serine/threonine phosphatase; tetratricopeptide repeat (TPR) and catalytic domains located at the N- and C-terminal regions, respectively	An16g01520	0.75	strA	Predicted scaffold protein with similarity to mammalian striatin; required for normal sexual development and conidiation	An01g14330	0.75	kapC	Non-essential nuclear transport receptor importin-beta2 subunit; karyopherin superfamily; expression reduced after exposure to farnesol	An08g05580	0.75		Putative isocitrate dehydrogenase (NAD+) with a predicted role in the TCA cycle; intracellular, menadione stress-induced protein
>0.7	An02g02180	An11g11320	0.75	atg4	Cysteine protease required for autophagosome formation; required for conidiation	An01g07660	0.7		Ortholog of <i>A. nidulans FGSC A4</i> : AN3664, <i>A. niger CBS 513.88</i> : An01g07660, <i>A. oryzae RIB40</i> : AO090009000437, <i>Aspergillus wentii</i> : Aspwe1_0047309 and <i>Aspergillus sydowii</i> : Aspsy1_1056088	An15g06110	0.7	syn8	V-SNARE	An08g04470	-0.7		Putative elongation factor EF-Tu; intracellular, menadione stress-induced protein	An03g06570	-0.7	padA1	Phenylacrylic acid decarboxylase; induced by sorbic acid; required for the decarboxylation of sorbic acid	An14g03280	-0.7	ilv3	Putative mitochondrial dihydroxy acid dehydratase; hypoxia induced protein; induced by exposure to human airway epithelial cells; required for virulence	An09g06650	-0.7		Core protein II of ubiquinol-cytochrome c reductase	An15g01240	-0.7	cse1	Essential nuclear export receptor; ortholog of <I>S. cerevisiae</I> Cse1p; expression reduced after exposure to farnesol	An16g01520	-0.7	strA	Predicted scaffold protein with similarity to mammalian striatin; required for normal sexual development and conidiation	An04g03060	-0.7		Bifunctional protein with mitochondrial tyrosyl-tRNA synthetase and group I intron splicing activities; splices the group I intron of the mitochondrial large (23S) rRNA precursor	An01g14330	-0.7	kapC	Non-essential nuclear transport receptor importin-beta2 subunit; karyopherin superfamily; expression reduced after exposure to farnesol	An07g09530	-0.7	pda1	Alpha subunit E1 of the pyruvate dehydrogenase complex; induced by growth on starch and lactate
>0.7	An11g04870	An02g08430	0.75	rmtB	Putative transferase with a predicted role in histidine metabolism; arginine methyltransferase for histones H4, H3, and H2A	An11g03200	0.75	inuA	Inulase; predicted role in inulin degradation; 23 amino acid hydrophobic signal peptide; five potential sites for N-linked glycosylation	An04g01290	0.7		Ortholog(s) have DNA end binding, double-stranded DNA binding, single-stranded DNA binding activity	An01g08160	0.7	gcnE	Subunit of the SAGA transcriptional regulatory complex with a role in nucleosome positioning	An09g01100	0.7		Putative methyltransferase; intracellular, menadione stress-induced protein	An07g07790	0.7	nsp1	Putative nuclear transport protein with homology to Saccharomyces cerevisiae Nsp1p; localizes to the nuclear periphery during interphase and disperses throughout the cell during mitosis	An02g06370	0.7		Protein of unknown function identified by mass spectrometry	An08g05160	0.7	odeA	Oleate delta-12 desaturase; transcriptionally regulated by low temperature and by light	An07g09530	0.7	pda1	Alpha subunit E1 of the pyruvate dehydrogenase complex; induced by growth on starch and lactate	An11g04630	0.7	nup159	Putative nuclear pore complex protein; localizes to the nuclear periphery during interphase and disperses throughout the cell during mitosis	An12g00690	0.7	nup85	Putative nuclear pore complex protein with homology to Saccharomyces cerevisiae Nup85p	An12g04940	0.7	hsp60	Mitochondrial heat shock protein
>0.7	An16g09200	An11g10650	0.8	nup37	Putative nuclear pore complex protein that physically interacts with sonB	An08g00720	0.75	bop1	Putative WD40 repeat nucleolar protein; ortholog of <I>S. cerevisiae</I> Erb1p which has role in rRNA processing and ribosomal large subunit biogenesis; expression reduced after exposure to farnesol	An09g04900	0.75	napB	Nap/SET family member; exits nuclei at the onset of mitosis; cytosolic role in vacuolar protein sorting; interacts directly with KapA	An12g00690	0.75	nup85	Putative nuclear pore complex protein with homology to Saccharomyces cerevisiae Nup85p	An08g07420	0.7	pyrABCN	Multifunctional enzyme with carbamoyl-phosphate synthase (CPSase) and aspartate carbamoyltransferase (ATCase) activities that catalyze the first two steps in pyrimidine biosynthesis	An07g07420	0.7	prp8	Putative component of the catalytic core of the spliceosome involved in pre-mRNA splicing; intein-containing protein; inteins are protein intervening sequences that can self-excise through protein splicing	An01g00060	0.7	fasA	Fatty acid synthase, alpha subunit; multifunctional enzyme with a predicted role in cytosolic fatty acid biosynthesis	An08g04470	0.7		Putative elongation factor EF-Tu; intracellular, menadione stress-induced protein	An07g04000	0.7	acdX	Subunit of the SAGA transcriptional regulatory complex; mutations abolish acetate repression; WD repeat protein; locus contains the conserved upstream open reading frame (uORF) AN4670-uORF	An11g11140	0.7	pom152	Putative transmembrane-containing nuclear pore protein with homology to Saccharomyces cerevisiae Pom152p	An02g08430	0.7	rmtB	Putative transferase with a predicted role in histidine metabolism; arginine methyltransferase for histones H4, H3, and H2A	An04g02320	0.7	cym1	Pitrilysin family metalloprotease; protein induced by farnesol
>0.7	An18g01870
>0.7	An07g08440	An03g06570	0.7	padA1	Phenylacrylic acid decarboxylase; induced by sorbic acid; required for the decarboxylation of sorbic acid	An18g05760	-0.7	casA	Predicted metacaspase, an aspartate-specific cysteine protease involved in apoptosis; mutants show growth defects under conditions of ER stress	An02g03310	-0.7		Ortholog(s) have role in intracellular sterol transport and fungal-type vacuole lumen localization	An16g07480	-0.7	pexE	Putative peroxisomal targeting signal 1 (PTS1) receptor protein; required for growth on long chain fatty acids; inactivation impairs triacetylfusarinine C (TAFC) siderophore biosynthesis; mutant is growth impaired in iron-depleted medium	An07g10020	-0.7	atg8	Putative autophagy-related ubiquitin modifier; autophagosomal membrane protein; essential for autophagy	An01g03090	-0.7	ENGL1	Beta-1,3-endoglucanase, associated with cell wall	An01g02630	-0.7	amdR	Positively acting regulatory gene; putative Zn(II)2Cys6 transcription factor; inducer of acetamide and enzymes of omega amino acid and lactam catabolism
>0.7	An12g01640
>0.7	An12g05890
>0.7	An01g02930
>0.7	An03g04270
>0.7	An07g08110
>0.7	An01g03510	An01g03510	1.0		Subunit of the SAGA transcriptional regulatory complex	An01g12320	0.75	pacX	Predicted zinc binuclear cluster protein, involved in regulation of pH response	An07g02130	0.7	hbrB	Protein involved in hyphal growth and polarity	An16g07480	0.7	pexE	Putative peroxisomal targeting signal 1 (PTS1) receptor protein; required for growth on long chain fatty acids; inactivation impairs triacetylfusarinine C (TAFC) siderophore biosynthesis; mutant is growth impaired in iron-depleted medium
>0.7	An03g01170
>0.7	An16g06980
>0.7	An16g06450	An02g02370	0.7	nudM	p150 subunit of dynactin; forms comet-like structures at microtubule plus ends	An04g02030	0.7		Putative ATP-dependent RNA helicase; protein levels decrease in response to farnesol	An14g04290	0.7		Amidase; secreted protein; fibrinogen-binding	An05g02540	0.7	lccD	Extracellular laccase, a copper-containing enzyme that oxidizes phenolic substrates	An11g00250	0.7	pynA	Putative polyketide synthase (PKS) - nonribosomal peptide synthase (NRPS) hybrid, encoded in a secondary metabolite gene cluster involved in production of pyranonigirin E
>0.7	An07g02400
>0.7	An12g02040
>0.7	An12g06010
>0.7	An07g09240
>0.7	An08g07570
>0.7	An02g06600	An02g06600	1.0		Subunit of the SAGA transcriptional regulatory complex
>0.7	An07g01470
>0.7	An04g01840
>0.7	An01g01000	An04g08900	0.8		Protein of unknown function; induced by carbon starvation-induced autophagy	An18g03040	0.8	ppsA	Putative dual-specificity protein tyrosine/serine/threonine phosphatase	An06g01440	0.8		RNP domain protein; conidia-enriched protein	An12g00710	0.8	esdC	Protein with a glycogen binding domain involved in sexual development; regulated by VeA and FlbA	An02g11720	0.75	ams1	Putative Class IIC alpha-mannosidase with a predicted role in oligosaccharide catabolism and N-glycan processing	An04g05880	0.75	ppoA	Putative fatty acid oxygenase; 5,8-linoleate diol synthase (5,8-LDS); responsible for the formation of psi factor; transcript induced by voriconazole	An18g06570	0.75	so	Protein similar to N. crassa SO, accumulates at septal pores in aging hyphae and in response to stresses; component of stress granules upon heat stress; mutants susceptible to hyphal injury as are Woronin body-deficient strains	An18g02510	0.75	bud3	Putative Rho guanyl nucleotide exchange factor (Rho-GEF); required for septum formation	An01g01830	0.75	cpeB	Putative catalase-peroxidase	An16g06100	0.75	gstB	Protein with glutathione S-transferase and glutathione peroxidase activities; intracellular, menadione stress-induced protein	An05g00480	0.75	stuA	Putative APSES domain transcription factor; regulated by phoB; expression positively correlates with developmental competence in submerged culture; mutants are delayed in developmental competence	An02g13750	0.75	gtaA	Putative glutaminase A with a predicted role in glutamate and glutamine metabolism
>0.7	An08g06990
>0.7	An02g11340
>0.7	An16g03000
>0.7	An12g07490
>0.7	An15g00200	An11g11320	0.75	atg4	Cysteine protease required for autophagosome formation; required for conidiation	An14g00990	0.75	foxA	Peroxisomal multifunctional enzyme involved in fatty acid beta-oxidation; required for growth on very long-chain fatty acids; transcription is induced by fatty acids	An02g11720	0.7	ams1	Putative Class IIC alpha-mannosidase with a predicted role in oligosaccharide catabolism and N-glycan processing	An16g07150	0.7	osm1	Putative fumarate reductase; conidia-enriched protein; hypoxia repressed protein; transcript up-regulated in conidia exposed to neutrophils; transcript downregulated in response to hypoxia	An02g03310	0.7		Ortholog(s) have role in intracellular sterol transport and fungal-type vacuole lumen localization	An07g10020	0.7	atg8	Putative autophagy-related ubiquitin modifier; autophagosomal membrane protein; essential for autophagy	An16g06810	0.7		DUF833 domain-containing protein; intracellular, menadione stress-induced protein	An10g00350	0.7		Putative bifunctional GTP cyclohydrolase II; intracellular; protein abundance decreased by menadione stress	An15g01920	0.7	mcsA	2-methylcitrate synthase, component of the methyl citric acid cycle	An02g07080	0.7	uaX	5-hydroxyisourate hydrolase; involved in purine utilisation; inducible by uric acid and repressible by ammonium; regulated by the UaY protein	An02g02820	0.7	echA	Mitochondrial enoyl-CoA hydratase, involved in fatty acid beta-oxidation; required for growth on short-chain fatty acids and for catabolism of isoleucine and valine; transcription is induced by fatty acids	An03g02660	0.7	dscA	Putative ubiquitin-protein ligase; role in cleavage of SrbA precursor protein; mutants unable to grow under hypoxia and show increased sensitivity to fluconazole and voriconazole; required for virulence in mice
>0.7	An13g01500
>0.7	An14g03320
>0.7	An11g10380
>0.7	An14g03490	An09g01100	0.7		Putative methyltransferase; intracellular, menadione stress-induced protein	An07g00820	0.7		Putative NADH-dependent flavin oxidoreductase; menadione stress-induced protein	An02g11720	-0.7	ams1	Putative Class IIC alpha-mannosidase with a predicted role in oligosaccharide catabolism and N-glycan processing	An11g11320	-0.7	atg4	Cysteine protease required for autophagosome formation; required for conidiation	An02g05620	-0.7		Has domain(s) with predicted identical protein binding, serine-type endopeptidase activity and role in negative regulation of catalytic activity	An11g09610	-0.7	csnB	Subunit 2 of the COP9 signalosome; required for formation of cleistothecia; mutants produce aberrant red color within distinct hyphae
>0.7	An09g04350
>0.7	An01g14110	An04g02320	0.85	cym1	Pitrilysin family metalloprotease; protein induced by farnesol	An01g00100	0.85	pdhC	Putative pyruvate dehydrogenase (lipoamide) with a predicted role in pyruvate metabolism	An04g03060	0.85		Bifunctional protein with mitochondrial tyrosyl-tRNA synthetase and group I intron splicing activities; splices the group I intron of the mitochondrial large (23S) rRNA precursor	An18g03810	0.8	rpl16a	Predicted ribosomal protein of the large (60S) ribosomal subunit; differentially expressed during sexual development	An08g04470	0.8		Putative elongation factor EF-Tu; intracellular, menadione stress-induced protein	An07g09530	0.8	pda1	Alpha subunit E1 of the pyruvate dehydrogenase complex; induced by growth on starch and lactate	An08g05580	0.8		Putative isocitrate dehydrogenase (NAD+) with a predicted role in the TCA cycle; intracellular, menadione stress-induced protein	An07g06520	0.8	ssz1	Putative 70 kilodalton heat shock protein; protein induced by farnesol	An01g11960	0.8	bfr1	mRNP complex component; expression enhanced by maltose; brefeldin A resistance protein	An16g05090	0.8	sgdE	Hsp70-family protein; required for conidial germination; protein expressed at increased levels during osmoadaptation	An01g06230	0.8	sgdA	Putative eIF3b subunit of translation initiation factor 3 (eIF3); required for conidial germination	An08g07420	0.75	pyrABCN	Multifunctional enzyme with carbamoyl-phosphate synthase (CPSase) and aspartate carbamoyltransferase (ATCase) activities that catalyze the first two steps in pyrimidine biosynthesis
>0.7	An17g02370	An11g09610	0.75	csnB	Subunit 2 of the COP9 signalosome; required for formation of cleistothecia; mutants produce aberrant red color within distinct hyphae	An04g08900	0.7		Protein of unknown function; induced by carbon starvation-induced autophagy	An02g11720	0.7	ams1	Putative Class IIC alpha-mannosidase with a predicted role in oligosaccharide catabolism and N-glycan processing	An09g04470	0.7	casB	Predicted metacaspase, an aspartate-specific cysteine protease involved in apoptosis; mutants show growth defects under conditions of ER stress	An02g10550	0.7	abnC	Protein with arabinan endo-1,5-alpha-L-arabinosidase activity, involved in degradation of pectin	An11g11320	0.7	atg4	Cysteine protease required for autophagosome formation; required for conidiation	An16g06100	0.7	gstB	Protein with glutathione S-transferase and glutathione peroxidase activities; intracellular, menadione stress-induced protein	An01g07660	0.7		Ortholog of <i>A. nidulans FGSC A4</i> : AN3664, <i>A. niger CBS 513.88</i> : An01g07660, <i>A. oryzae RIB40</i> : AO090009000437, <i>Aspergillus wentii</i> : Aspwe1_0047309 and <i>Aspergillus sydowii</i> : Aspsy1_1056088	An02g05620	0.7		Has domain(s) with predicted identical protein binding, serine-type endopeptidase activity and role in negative regulation of catalytic activity	An01g10930	0.7	agdE	Protein with alpha-glucosidase activity, predicted role in maltose metabolism; transcriptionally induced by isomaltose in an amyR-dependent manner	An08g03680	0.7		Ortholog of <i>A. fumigatus Af293</i> : Afu1g11720, <i>A. niger CBS 513.88</i> : An08g03680, <i>A. oryzae RIB40</i> : AO090038000251, <i>Aspergillus wentii</i> : Aspwe1_0040539 and <i>Aspergillus sydowii</i> : Aspsy1_0141021	An15g06110	0.7	syn8	V-SNARE
>0.7	An14g01430	An03g04860	0.75	nce102	Eisosomal protein involved in eisosome stability; negatively regulates sphingolipid biosynthesis; ortholog of <I>S. cerevisiae</I> Nce102p
>0.7	An01g14440
>0.7	An03g01010	An04g06940	0.7	prtT	Transcriptional regulator of extracellular proteolytic activities; nonessential for virulence in a mouse model; transcript up-regulated in conidia exposed to neutrophils
>0.7	An15g06330
>0.7	An13g00670	An04g03060	0.75		Bifunctional protein with mitochondrial tyrosyl-tRNA synthetase and group I intron splicing activities; splices the group I intron of the mitochondrial large (23S) rRNA precursor	An17g02170	0.75	swoC	Predicted pseudouridylate synthase, involved in establishment of cell polarity; mutants show defects in anisotropic growth, endocytosis, nuclear distribution and compartmentation; transcript upregulated in response to camptothecin	An14g06980	0.75	an2	Putative oleoyl-delta12 desaturase	An01g00070	0.75	trm1	Putative 2,N2-dimethylguanosine tRNA methyltransferase; mutants are self-sterile	An18g03810	0.7	rpl16a	Predicted ribosomal protein of the large (60S) ribosomal subunit; differentially expressed during sexual development	An07g07420	0.7	prp8	Putative component of the catalytic core of the spliceosome involved in pre-mRNA splicing; intein-containing protein; inteins are protein intervening sequences that can self-excise through protein splicing	An01g00060	0.7	fasA	Fatty acid synthase, alpha subunit; multifunctional enzyme with a predicted role in cytosolic fatty acid biosynthesis	An08g04470	0.7		Putative elongation factor EF-Tu; intracellular, menadione stress-induced protein	An04g05860	0.7	prs2	Putative ribose-phosphate pyrophosphokinase with a predicted role in histidine metabolism; interacts with prs1 and prs3	An04g02320	0.7	cym1	Pitrilysin family metalloprotease; protein induced by farnesol	An08g00720	0.7	bop1	Putative WD40 repeat nucleolar protein; ortholog of <I>S. cerevisiae</I> Erb1p which has role in rRNA processing and ribosomal large subunit biogenesis; expression reduced after exposure to farnesol	An02g05880	0.7		Putative NADH dehydrogenase; mutation causes increased azole resistance
>0.7	An11g11030	An01g12420	0.85		Ortholog(s) have structural constituent of ribosome activity and role in cellular response to drug, cleavage in ITS2 between 5.8S rRNA and LSU-rRNA of tricistronic rRNA transcript (SSU-rRNA, 5.8S rRNA, LSU-rRNA), cytoplasmic translation	An18g03810	0.85	rpl16a	Predicted ribosomal protein of the large (60S) ribosomal subunit; differentially expressed during sexual development	An02g05880	0.85		Putative NADH dehydrogenase; mutation causes increased azole resistance	An18g03310	0.8		Putative 40S ribosomal protein subunit; ortholog of <I>S. cerevisiae</I> Rps3p; expression reduced after exposure to farnesol	An01g08850	0.8	cpcB	Protein with seven WD repeats, involved in cross-pathway control of the response to amino acid starvation; required for sexual development; palA-dependent expression independent of pH; protein induced by farnesol	An01g06230	0.8	sgdA	Putative eIF3b subunit of translation initiation factor 3 (eIF3); required for conidial germination	An08g07420	0.75	pyrABCN	Multifunctional enzyme with carbamoyl-phosphate synthase (CPSase) and aspartate carbamoyltransferase (ATCase) activities that catalyze the first two steps in pyrimidine biosynthesis	An01g09910	0.75	pig-a	Protein required for the initiation of involved in glycosylphosphatidylinositol (GPI)-anchor biosynthesis; repressed mutant causes ER stress and increased cytosolic calcium	An01g13190	0.75		Ortholog(s) have structural constituent of ribosome activity, role in rRNA export from nucleus and 90S preribosome, cytosolic small ribosomal subunit, membrane localization	An02g06710	0.75	mpt4	Suppressor of tom1 protein	An05g00530	0.75		Ortholog(s) have protein kinase regulator activity, role in regulation of translational elongation and cytosolic ribosome, mitochondrion localization	An17g02170	0.75	swoC	Predicted pseudouridylate synthase, involved in establishment of cell polarity; mutants show defects in anisotropic growth, endocytosis, nuclear distribution and compartmentation; transcript upregulated in response to camptothecin
>0.7	An14g00360
>0.7	An03g01310	An01g06230	0.85	sgdA	Putative eIF3b subunit of translation initiation factor 3 (eIF3); required for conidial germination	An01g08090	0.85		Putative phosphoribosylamino-imidazole-carboxylase with a predicted role in purine metabolism	An08g07420	0.8	pyrABCN	Multifunctional enzyme with carbamoyl-phosphate synthase (CPSase) and aspartate carbamoyltransferase (ATCase) activities that catalyze the first two steps in pyrimidine biosynthesis	An02g09240	0.8	prs3	Putative ribose-phosphate pyrophosphokinase with a predicted role in histidine metabolism; interacts with prs1 and prs2	An16g09260	0.8	ssb2	DnaK-type molecular chaperone	An02g11680	0.8	tif1	Eukaryotic translation initiation factor eIF4A; ATP-dependent RNA helicase; protein induced by heat shock; predicted gene pair with AFUA_5G02410	An01g03050	0.8	pab1	Putative poly(A)-binding protein; predominantly expressed in the hyphal tip region; localizes to stress granules	An04g06210	0.8	hcsA	Homocitrate synthase, essential enzyme of the alpha-aminoadipate pathway of lysine biosynthesis; transcript highly induced during conidial germination; protein induced by heat shock; SrbA-regulated during hypoxia; no human homolog	An01g12230	0.8	nopA	Nucleolar protein	An07g06520	0.8	ssz1	Putative 70 kilodalton heat shock protein; protein induced by farnesol	An02g12610	0.8	ranGAP	Putative Ran GTPase activating protein (GAP) with homology to Saccharomyces cerevisiae Rna1p; endogenously tagged RanGAP is excluded from nuclei during interphase and disperses throughout the cell at mitosis	An02g04830	0.8	sudD	Essential protein kinase; extragenic suppressor of the bimD6 mutation that blocks chromosome attachment to spindle microtubules; null mutants have swollen hyphae and arrest as short germlings
>0.7	An14g04860
>0.7	An01g13460	An01g10650	0.7	pyrD	Dihydroorotase, catalyzes the third step in pyrimidine biosynthesis
>0.7	An13g00780
>0.7	An16g07850
>0.7	An09g03830
>0.7	An16g07580
>0.7	An06g01140
>0.7	An01g05470	An15g06110	0.7	syn8	V-SNARE	An02g02910	-0.7	pyrE	Dihydroorotate dehydrogenase, catalyzes the fourth step in pyrimidine biosynthesis	An12g04940	-0.7	hsp60	Mitochondrial heat shock protein
>0.7	An17g00150
>0.7	An17g00620
>0.7	An18g01250
>0.7	An08g02430
>0.7	An06g00660
>0.7	An03g04890
>0.7	An11g09030
>0.7	An05g00510
>0.7	An05g00040
>0.7	An16g00670
>0.7	An14g03140	An01g09100	0.75	nudK	Actin-related protein; dynactin complex subunit; physically associates with importin-alpha, KapA; required for proper vacuolar distribution in addition to normal nuclear distribution	An07g04000	0.7	acdX	Subunit of the SAGA transcriptional regulatory complex; mutations abolish acetate repression; WD repeat protein; locus contains the conserved upstream open reading frame (uORF) AN4670-uORF	An11g02960	0.7	nimX	Cyclin-dependent protein kinase involved in cell cycle control; required for cell cycle progression through G1 and G2; regulated by NimE cyclin and NimT phosphatase; homolog of S. pombe cdc2; transcript camptothecin upregulated	An11g10650	0.7	nup37	Putative nuclear pore complex protein that physically interacts with sonB	An14g06440	0.7		Component of the TRAPII complex that mediates Rab guanyl-nucleotide exchange factor activity, involved in Golgi vesicle-mediated transport	An05g00530	0.7		Ortholog(s) have protein kinase regulator activity, role in regulation of translational elongation and cytosolic ribosome, mitochondrion localization
>0.7	An02g12720
>0.7	An11g01200	An13g00950	0.85	alcB	Alcohol dehydrogenase II, has a predicted role in two-carbon compound metabolism	An07g06310	0.8	gmcA	Putative glucose-methanol-choline (GMC) oxidoreductase; required for early stages of conidiophore development; intracellular; protein abundance decreased by menadione stress	An15g05810	0.8	xlnR	Zinc binuclear cluster protein; transcriptional regulator of xylanolytic gene expression; binds GGCTAAA sites; specifically induced in the presence of L-arabinose or L-arabitol; expression autoregulated	An12g01850	0.8	mndB	Protein with beta-mannosidase activity, involved in degradation of mannans; transcriptionally induced by growth on xylose	An11g02180	0.75	hmgA	Homogentisate 1,2-dioxygenase involved in L-tyrosine degradation; induced by L-tyrosine; mutants produce less pyomelanin when grown on tyrosine as the sole carbon source; transcript induced by exposure to human airway epithelial cells	An02g11720	0.75	ams1	Putative Class IIC alpha-mannosidase with a predicted role in oligosaccharide catabolism and N-glycan processing	An16g07150	0.75	osm1	Putative fumarate reductase; conidia-enriched protein; hypoxia repressed protein; transcript up-regulated in conidia exposed to neutrophils; transcript downregulated in response to hypoxia	An04g03890	0.75	hxB	Putative molybdenum cofactor sulfurase; mutants fail to accumulate uric acid; necessary for post translational modification of xanthine dehydrogenase and purine hydroxylase II; nitrogen metabolite repression mediated by AreA	An11g11320	0.75	atg4	Cysteine protease required for autophagosome formation; required for conidiation	An14g00990	0.75	foxA	Peroxisomal multifunctional enzyme involved in fatty acid beta-oxidation; required for growth on very long-chain fatty acids; transcription is induced by fatty acids	An10g00350	0.75		Putative bifunctional GTP cyclohydrolase II; intracellular; protein abundance decreased by menadione stress	An01g12550	0.75	msdS	Putative 1,2-alpha-mannosidase; secreted protein; fibrinogen-binding
>0.7	An11g00550	An12g04940	0.85	hsp60	Mitochondrial heat shock protein	An01g00060	0.8	fasA	Fatty acid synthase, alpha subunit; multifunctional enzyme with a predicted role in cytosolic fatty acid biosynthesis	An08g04470	0.8		Putative elongation factor EF-Tu; intracellular, menadione stress-induced protein	An14g03280	0.8	ilv3	Putative mitochondrial dihydroxy acid dehydratase; hypoxia induced protein; induced by exposure to human airway epithelial cells; required for virulence	An09g06650	0.8		Core protein II of ubiquinol-cytochrome c reductase	An04g03060	0.8		Bifunctional protein with mitochondrial tyrosyl-tRNA synthetase and group I intron splicing activities; splices the group I intron of the mitochondrial large (23S) rRNA precursor	An04g02460	0.8		Protein of unknown function identified by mass spectrometry	An16g05090	0.8	sgdE	Hsp70-family protein; required for conidial germination; protein expressed at increased levels during osmoadaptation	An02g04520	0.8	atp5	H+-transporting ATP synthase delta chain precursor; F1F0-ATPase complex subunit18364712	An14g04080	0.75		Putative ubiquinol-cytochrome-c reductase subunit with a predicted role in energy metabolism; intracellular, menadione stress-induced protein	An07g02160	0.75	mdh1	Mitochondrial malate dehydrogenase	An02g02910	0.75	pyrE	Dihydroorotate dehydrogenase, catalyzes the fourth step in pyrimidine biosynthesis
>0.7	An05g01930
>0.7	An08g10680
>0.7	An11g06920
>0.7	An08g00340	An07g08010	0.75	nudF	Nuclear migration protein; mutants defective in asexual and sexual sporulation; similar to human LIS-1; interacts directly with NudC; spindle-pole body-localized; may facilitate minus-end-directed dynein movement
>0.7	An02g11260
>0.7	An12g09890	An05g02540	0.75	lccD	Extracellular laccase, a copper-containing enzyme that oxidizes phenolic substrates	An09g05060	0.75	kojR	Zn(II)2Cys6 transcription factor; induced by kojic acid; present in the kojic acid biosynthetic gene cluster	An12g01170	0.75	sgdD	Putative malonyl CoA synthetase; required for conidial germination	An11g00390	0.75	rglB	Protein with rhamnogalacturonan lyase activity, involved in degradation of pectin	An04g01290	0.7		Ortholog(s) have DNA end binding, double-stranded DNA binding, single-stranded DNA binding activity	An03g06570	0.7	padA1	Phenylacrylic acid decarboxylase; induced by sorbic acid; required for the decarboxylation of sorbic acid	An09g01100	0.7		Putative methyltransferase; intracellular, menadione stress-induced protein	An11g03200	0.7	inuA	Inulase; predicted role in inulin degradation; 23 amino acid hydrophobic signal peptide; five potential sites for N-linked glycosylation	An02g14400	0.7	swoP	Component of the conserved oligomeric Golgi (COG) complex, involved in cell polarity, cell wall structure and protein glycosylation	An14g04370	0.7	pelA	Pectin lyase A, involved in degradation of pectins; predicted signal peptide secretion sequence; transcriptionally induced by galacturonic acid	An05g00770	-0.75	neddH	Protein neddylation factor NEDD8	An05g00090	-0.75		Putative TapA inhibitor protein; component of the TOR signaling pathway; rapamycin-resistant mutant displays enhanced growth on threonine
>0.7	An16g08050
>0.7	An02g09180	An11g11140	0.75	pom152	Putative transmembrane-containing nuclear pore protein with homology to Saccharomyces cerevisiae Pom152p	An07g08280	0.75	hmg1	Hydroxymethylglutaryl-CoA (HMG-CoA) reductase; SrbA-regulated during hypoxia	An07g07420	0.7	prp8	Putative component of the catalytic core of the spliceosome involved in pre-mRNA splicing; intein-containing protein; inteins are protein intervening sequences that can self-excise through protein splicing	An11g10650	0.7	nup37	Putative nuclear pore complex protein that physically interacts with sonB	An08g00720	0.7	bop1	Putative WD40 repeat nucleolar protein; ortholog of <I>S. cerevisiae</I> Erb1p which has role in rRNA processing and ribosomal large subunit biogenesis; expression reduced after exposure to farnesol	An04g05630	0.7	sonB	Nuclear pore complex protein with homology to human NUP98/NUP96; extragenic suppressor of nimA1; locus contains the conserved upstream open reading frame (uORF) AN5627-uORF	An17g02170	0.7	swoC	Predicted pseudouridylate synthase, involved in establishment of cell polarity; mutants show defects in anisotropic growth, endocytosis, nuclear distribution and compartmentation; transcript upregulated in response to camptothecin	An01g12230	0.7	nopA	Nucleolar protein	An13g01010	0.7	rrs1	Ribosome assembly factor; component of the Rpf2-Rrs1 complex
>0.7	An06g01470	An02g08430	0.8	rmtB	Putative transferase with a predicted role in histidine metabolism; arginine methyltransferase for histones H4, H3, and H2A	An11g03200	0.8	inuA	Inulase; predicted role in inulin degradation; 23 amino acid hydrophobic signal peptide; five potential sites for N-linked glycosylation	An12g00690	0.8	nup85	Putative nuclear pore complex protein with homology to Saccharomyces cerevisiae Nup85p	An04g01290	0.75		Ortholog(s) have DNA end binding, double-stranded DNA binding, single-stranded DNA binding activity	An01g02840	0.75		Putative mitochondrial translation initiation factor IF-2	An16g09260	0.75	ssb2	DnaK-type molecular chaperone	An03g06570	0.75	padA1	Phenylacrylic acid decarboxylase; induced by sorbic acid; required for the decarboxylation of sorbic acid	An09g01100	0.75		Putative methyltransferase; intracellular, menadione stress-induced protein	An14g04290	0.75		Amidase; secreted protein; fibrinogen-binding	An01g00100	0.75	pdhC	Putative pyruvate dehydrogenase (lipoamide) with a predicted role in pyruvate metabolism	An04g03060	0.75		Bifunctional protein with mitochondrial tyrosyl-tRNA synthetase and group I intron splicing activities; splices the group I intron of the mitochondrial large (23S) rRNA precursor	An11g10650	0.75	nup37	Putative nuclear pore complex protein that physically interacts with sonB
>0.7	An11g08430
>0.7	An12g03640	An14g04300	0.7	cnxF	Protein with a role in molybdopterin cofactor biosynthesis; molybdopterin cofactor required for the activity of nitrate reductase	An07g08010	0.7	nudF	Nuclear migration protein; mutants defective in asexual and sexual sporulation; similar to human LIS-1; interacts directly with NudC; spindle-pole body-localized; may facilitate minus-end-directed dynein movement
>0.7	An14g01890
>0.7	An12g07940
>0.7	An11g09780	An11g09780	1.0	sA	Adenosine 3-phosphate 5-phosphosulfate (PAPS) reductase involved in sulfate assimilation	An15g07460	0.7	optG	Putative oligopeptide transporter; 12 transmembrane domains
>0.7	An02g01370	An08g00720	0.8	bop1	Putative WD40 repeat nucleolar protein; ortholog of <I>S. cerevisiae</I> Erb1p which has role in rRNA processing and ribosomal large subunit biogenesis; expression reduced after exposure to farnesol	An01g00070	0.8	trm1	Putative 2,N2-dimethylguanosine tRNA methyltransferase; mutants are self-sterile	An16g08030	0.8	rpf2	Ribosome assembly factor; component of the Rpf2-Rrs1 complex; ortholog of <i>S. cerevisiae</i> Rpf2p; expression reduced after exposure to farnesol	An02g09240	0.75	prs3	Putative ribose-phosphate pyrophosphokinase with a predicted role in histidine metabolism; interacts with prs1 and prs2	An02g06370	0.75		Protein of unknown function identified by mass spectrometry	An07g00820	0.75		Putative NADH-dependent flavin oxidoreductase; menadione stress-induced protein	An12g00690	0.75	nup85	Putative nuclear pore complex protein with homology to Saccharomyces cerevisiae Nup85p	An02g07060	0.75	gcpC	Gamma-tubulin complex protein 3	An13g01010	0.75	rrs1	Ribosome assembly factor; component of the Rpf2-Rrs1 complex	An08g07420	0.7	pyrABCN	Multifunctional enzyme with carbamoyl-phosphate synthase (CPSase) and aspartate carbamoyltransferase (ATCase) activities that catalyze the first two steps in pyrimidine biosynthesis	An02g08430	0.7	rmtB	Putative transferase with a predicted role in histidine metabolism; arginine methyltransferase for histones H4, H3, and H2A	An09g01100	0.7		Putative methyltransferase; intracellular, menadione stress-induced protein
>0.7	An01g02200	An13g01010	0.9	rrs1	Ribosome assembly factor; component of the Rpf2-Rrs1 complex	An08g07420	0.85	pyrABCN	Multifunctional enzyme with carbamoyl-phosphate synthase (CPSase) and aspartate carbamoyltransferase (ATCase) activities that catalyze the first two steps in pyrimidine biosynthesis	An08g00720	0.85	bop1	Putative WD40 repeat nucleolar protein; ortholog of <I>S. cerevisiae</I> Erb1p which has role in rRNA processing and ribosomal large subunit biogenesis; expression reduced after exposure to farnesol	An17g02170	0.85	swoC	Predicted pseudouridylate synthase, involved in establishment of cell polarity; mutants show defects in anisotropic growth, endocytosis, nuclear distribution and compartmentation; transcript upregulated in response to camptothecin	An17g02210	0.85	snpA	Putative eukaryotic polypeptide releasing factor; suppressor of nonsense mutations	An18g03810	0.8	rpl16a	Predicted ribosomal protein of the large (60S) ribosomal subunit; differentially expressed during sexual development	An11g10650	0.8	nup37	Putative nuclear pore complex protein that physically interacts with sonB	An01g12230	0.8	nopA	Nucleolar protein	An09g04900	0.8	napB	Nap/SET family member; exits nuclei at the onset of mitosis; cytosolic role in vacuolar protein sorting; interacts directly with KapA	An07g06520	0.8	ssz1	Putative 70 kilodalton heat shock protein; protein induced by farnesol	An16g08030	0.8	rpf2	Ribosome assembly factor; component of the Rpf2-Rrs1 complex; ortholog of <i>S. cerevisiae</i> Rpf2p; expression reduced after exposure to farnesol	An01g06230	0.8	sgdA	Putative eIF3b subunit of translation initiation factor 3 (eIF3); required for conidial germination
>0.7	An07g05570	An07g05570	1.0	chsC	Class I chitin synthase with a role in chitin biosynthesis; involved with ChsA in septum formation and conidiation; protein expressed at high levels in young cleistothecia and in mature ascospores
>0.7	An16g00580
>0.7	An16g04800
>0.7	An12g04910
>0.7	An02g07910
>0.7	An12g04260
>0.7	An15g04180
>0.7	An18g04750
>0.7	An18g04200
>0.7	An18g05400
>0.7	An11g10370	An04g03060	0.9		Bifunctional protein with mitochondrial tyrosyl-tRNA synthetase and group I intron splicing activities; splices the group I intron of the mitochondrial large (23S) rRNA precursor	An18g03810	0.85	rpl16a	Predicted ribosomal protein of the large (60S) ribosomal subunit; differentially expressed during sexual development	An04g02320	0.85	cym1	Pitrilysin family metalloprotease; protein induced by farnesol	An17g02170	0.85	swoC	Predicted pseudouridylate synthase, involved in establishment of cell polarity; mutants show defects in anisotropic growth, endocytosis, nuclear distribution and compartmentation; transcript upregulated in response to camptothecin	An08g07420	0.8	pyrABCN	Multifunctional enzyme with carbamoyl-phosphate synthase (CPSase) and aspartate carbamoyltransferase (ATCase) activities that catalyze the first two steps in pyrimidine biosynthesis	An01g00060	0.8	fasA	Fatty acid synthase, alpha subunit; multifunctional enzyme with a predicted role in cytosolic fatty acid biosynthesis	An08g04470	0.8		Putative elongation factor EF-Tu; intracellular, menadione stress-induced protein	An01g00100	0.8	pdhC	Putative pyruvate dehydrogenase (lipoamide) with a predicted role in pyruvate metabolism	An11g10650	0.8	nup37	Putative nuclear pore complex protein that physically interacts with sonB	An08g00720	0.8	bop1	Putative WD40 repeat nucleolar protein; ortholog of <I>S. cerevisiae</I> Erb1p which has role in rRNA processing and ribosomal large subunit biogenesis; expression reduced after exposure to farnesol	An08g05580	0.8		Putative isocitrate dehydrogenase (NAD+) with a predicted role in the TCA cycle; intracellular, menadione stress-induced protein	An18g03310	0.8		Putative 40S ribosomal protein subunit; ortholog of <I>S. cerevisiae</I> Rps3p; expression reduced after exposure to farnesol
>0.7	An12g09090
>0.7	An01g06580
>0.7	An09g03760
>0.7	An18g05150	An08g00720	0.9	bop1	Putative WD40 repeat nucleolar protein; ortholog of <I>S. cerevisiae</I> Erb1p which has role in rRNA processing and ribosomal large subunit biogenesis; expression reduced after exposure to farnesol	An17g02170	0.9	swoC	Predicted pseudouridylate synthase, involved in establishment of cell polarity; mutants show defects in anisotropic growth, endocytosis, nuclear distribution and compartmentation; transcript upregulated in response to camptothecin	An13g01010	0.9	rrs1	Ribosome assembly factor; component of the Rpf2-Rrs1 complex	An08g07420	0.85	pyrABCN	Multifunctional enzyme with carbamoyl-phosphate synthase (CPSase) and aspartate carbamoyltransferase (ATCase) activities that catalyze the first two steps in pyrimidine biosynthesis	An01g12230	0.85	nopA	Nucleolar protein	An09g04900	0.85	napB	Nap/SET family member; exits nuclei at the onset of mitosis; cytosolic role in vacuolar protein sorting; interacts directly with KapA	An01g00070	0.85	trm1	Putative 2,N2-dimethylguanosine tRNA methyltransferase; mutants are self-sterile	An18g03810	0.8	rpl16a	Predicted ribosomal protein of the large (60S) ribosomal subunit; differentially expressed during sexual development	An04g05860	0.8	prs2	Putative ribose-phosphate pyrophosphokinase with a predicted role in histidine metabolism; interacts with prs1 and prs3	An02g11680	0.8	tif1	Eukaryotic translation initiation factor eIF4A; ATP-dependent RNA helicase; protein induced by heat shock; predicted gene pair with AFUA_5G02410	An07g02210	0.8	prs1	Putative ribose-phosphate pyrophosphokinase with a predicted role in histidine metabolism; mutation suppresses septation defects of sepH mutant; interacts with prs2 and prs3	An07g06520	0.8	ssz1	Putative 70 kilodalton heat shock protein; protein induced by farnesol
>0.7	An15g01640
>0.7	An04g06530
>0.7	An04g02690	An04g02690	1.0		Putative zinc-containing alcohol dehydrogenase; conidia-enriched protein; transcript up-regulated in conidia exposed to neutrophils	An08g03680	-0.7		Ortholog of <i>A. fumigatus Af293</i> : Afu1g11720, <i>A. niger CBS 513.88</i> : An08g03680, <i>A. oryzae RIB40</i> : AO090038000251, <i>Aspergillus wentii</i> : Aspwe1_0040539 and <i>Aspergillus sydowii</i> : Aspsy1_0141021
>0.7	An15g06320	An13g01010	0.85	rrs1	Ribosome assembly factor; component of the Rpf2-Rrs1 complex	An08g07420	0.8	pyrABCN	Multifunctional enzyme with carbamoyl-phosphate synthase (CPSase) and aspartate carbamoyltransferase (ATCase) activities that catalyze the first two steps in pyrimidine biosynthesis	An18g03810	0.8	rpl16a	Predicted ribosomal protein of the large (60S) ribosomal subunit; differentially expressed during sexual development	An17g02170	0.8	swoC	Predicted pseudouridylate synthase, involved in establishment of cell polarity; mutants show defects in anisotropic growth, endocytosis, nuclear distribution and compartmentation; transcript upregulated in response to camptothecin	An17g02210	0.8	snpA	Putative eukaryotic polypeptide releasing factor; suppressor of nonsense mutations	An03g06850	0.75	cgrA	Nucleolar rRNA processing protein; primarily localized to the nucleolus at low temps, cytoplasmic levels increase at higher temps; required for rapid growth and establishment of cell polarity at elevated temps; SrbA-regulated during hypoxia	An04g05860	0.75	prs2	Putative ribose-phosphate pyrophosphokinase with a predicted role in histidine metabolism; interacts with prs1 and prs3	An08g00520	0.75	sonA	Putative nuclear pore complex protein; extragenic suppressor of nimA1; similar to Schizosaccharomyces pombe Rae1 and Saccharomyces cerevisiae Gle2	An07g06740	0.75	elys	Putative nuclear pore complex protein with homology to human ELYS protein	An01g10650	0.75	pyrD	Dihydroorotase, catalyzes the third step in pyrimidine biosynthesis	An08g00720	0.75	bop1	Putative WD40 repeat nucleolar protein; ortholog of <I>S. cerevisiae</I> Erb1p which has role in rRNA processing and ribosomal large subunit biogenesis; expression reduced after exposure to farnesol	An02g05880	0.75		Putative NADH dehydrogenase; mutation causes increased azole resistance
>0.7	An08g08930	An01g12550	0.75	msdS	Putative 1,2-alpha-mannosidase; secreted protein; fibrinogen-binding	An01g03330	0.75	pclA	Putative G1/S cyclin; physically interacts with nimX; expression is transcriptionally regulated by BrlA and AbaA; mutants produce abnormal conidiophores with extra layers of phialides	An08g01950	0.75		Has domain(s) with predicted catalytic activity	An18g03040	0.7	ppsA	Putative dual-specificity protein tyrosine/serine/threonine phosphatase	An11g02180	0.7	hmgA	Homogentisate 1,2-dioxygenase involved in L-tyrosine degradation; induced by L-tyrosine; mutants produce less pyomelanin when grown on tyrosine as the sole carbon source; transcript induced by exposure to human airway epithelial cells	An15g05810	0.7	xlnR	Zinc binuclear cluster protein; transcriptional regulator of xylanolytic gene expression; binds GGCTAAA sites; specifically induced in the presence of L-arabinose or L-arabitol; expression autoregulated	An18g02510	0.7	bud3	Putative Rho guanyl nucleotide exchange factor (Rho-GEF); required for septum formation	An09g01190	0.7	abnA	Endo-l,5-alpha-L-arabinase, secreted enzyme involved in degradation of hemicellulosic component L-araban	An10g00350	0.7		Putative bifunctional GTP cyclohydrolase II; intracellular; protein abundance decreased by menadione stress	An01g01830	0.7	cpeB	Putative catalase-peroxidase	An07g05830	0.7		Predicted acetamidase/formamidase; alternative polyadenylation sites predicted	An16g00920	0.7	pmp20	Putative peroxiredoxin; peroxisomal membrane protein; expression regulated by growth on starch and lactate
>0.7	An08g09410
>0.7	An12g09800
>0.7	An09g01540
>0.7	An18g02750
>0.7	An08g01160
>0.7	An16g03360
>0.7	An08g11040	An01g08490	0.85		Putative histidyl-tRNA synthetase with a predicted role in tRNA aminoacylation; intracellular, menadione stress-induced protein; expression reduced after exposure to farnesol	An08g07420	0.75	pyrABCN	Multifunctional enzyme with carbamoyl-phosphate synthase (CPSase) and aspartate carbamoyltransferase (ATCase) activities that catalyze the first two steps in pyrimidine biosynthesis	An18g03810	0.75	rpl16a	Predicted ribosomal protein of the large (60S) ribosomal subunit; differentially expressed during sexual development	An04g05860	0.75	prs2	Putative ribose-phosphate pyrophosphokinase with a predicted role in histidine metabolism; interacts with prs1 and prs3	An17g02170	0.75	swoC	Predicted pseudouridylate synthase, involved in establishment of cell polarity; mutants show defects in anisotropic growth, endocytosis, nuclear distribution and compartmentation; transcript upregulated in response to camptothecin	An15g00610	0.75	hisB	Imidazole glycerol-phosphate dehydratase, catalyzes the seventh enzymatic step in histidine biosynthesis; expression is under the cross-pathway control regulatory system; mutation blocks sexual development	An08g10060	0.75	ran	Putative Ran GTPase, GTP binding protein; protein abundance decreased by menadione stress; palA-dependent expression independent of pH	An13g01010	0.75	rrs1	Ribosome assembly factor; component of the Rpf2-Rrs1 complex	An01g06230	0.75	sgdA	Putative eIF3b subunit of translation initiation factor 3 (eIF3); required for conidial germination	An01g08090	0.75		Putative phosphoribosylamino-imidazole-carboxylase with a predicted role in purine metabolism	An02g12060	0.75	cysB	Putative cystathione beta-synthase	An18g05830	0.75	kapI	Non-essential karyopherin family protein; required for normal hyphal growth and conidial development; predicted to contain five HEAT (huntingtin-elongation-A subunit-TOR) motifs
>0.7	An01g09600
>0.7	An15g04230
>0.7	An09g00150
>0.7	An03g03110
>0.7	An04g03340	An04g08900	0.75		Protein of unknown function; induced by carbon starvation-induced autophagy	An18g06570	0.75	so	Protein similar to N. crassa SO, accumulates at septal pores in aging hyphae and in response to stresses; component of stress granules upon heat stress; mutants susceptible to hyphal injury as are Woronin body-deficient strains	An09g02240	0.75	nagA	Beta-N-acetylglucosaminidase with role in N-acetylglucosamine degradation; protein expressed in solid-state culture	An16g06100	0.75	gstB	Protein with glutathione S-transferase and glutathione peroxidase activities; intracellular, menadione stress-induced protein	An05g00480	0.75	stuA	Putative APSES domain transcription factor; regulated by phoB; expression positively correlates with developmental competence in submerged culture; mutants are delayed in developmental competence	An12g00710	0.75	esdC	Protein with a glycogen binding domain involved in sexual development; regulated by VeA and FlbA	An18g03040	0.7	ppsA	Putative dual-specificity protein tyrosine/serine/threonine phosphatase	An02g02920	0.7		Putative triose-phosphate isomerase; mutation causes increased azole resistance	An02g11720	0.7	ams1	Putative Class IIC alpha-mannosidase with a predicted role in oligosaccharide catabolism and N-glycan processing	An04g05880	0.7	ppoA	Putative fatty acid oxygenase; 5,8-linoleate diol synthase (5,8-LDS); responsible for the formation of psi factor; transcript induced by voriconazole	An18g02510	0.7	bud3	Putative Rho guanyl nucleotide exchange factor (Rho-GEF); required for septum formation	An09g04470	0.7	casB	Predicted metacaspase, an aspartate-specific cysteine protease involved in apoptosis; mutants show growth defects under conditions of ER stress
>0.7	An08g10350
>0.7	An01g09350
>0.7	An11g08780
>0.7	An01g10910
>0.7	An15g02170
>0.7	An11g03350
>0.7	An16g02980
>0.7	An04g02430	An12g08720	0.7	gfsA	Galactofuranosyltransferase involved in biosynthesis of galactofuranose antigen of cell wall O-glycan	An02g08670	0.7	ugtA	Putative UDP-galactofuranose transporter involved in import of UDP-galactofuranose into the Golgi lumen
>0.7	An11g00520
>0.7	An01g06360
>0.7	An09g03490	An11g09550	0.7	uvsI	Protein involved in the response to UV; ortholog of <I>S. cerevisiae</I> Rev3p, a catalytic subunit of DNA polymerase zeta involved in post-replication DNA repair	An12g04110	0.7	nucA	Putative homolog of mammalian EndoG and S. cerevisiae Nuc1p; plays no role in cell death, unlike its mammalian ortholog
>0.7	An08g11330
>0.7	An04g02340	An17g02350	0.7	rhbA	Ras-related signaling protein; transcript levels higher in mice than in vitro; transcript induced by nitrogen starvation
>0.7	An09g04920
>0.7	An17g00840	An01g10650	0.7	pyrD	Dihydroorotase, catalyzes the third step in pyrimidine biosynthesis	An02g12060	0.7	cysB	Putative cystathione beta-synthase
>0.7	An16g00850
>0.7	An16g04770
>0.7	An15g07520
>0.7	An11g04270
>0.7	An01g02920	An02g02910	0.7	pyrE	Dihydroorotate dehydrogenase, catalyzes the fourth step in pyrimidine biosynthesis	An09g01100	0.7		Putative methyltransferase; intracellular, menadione stress-induced protein	An02g06370	0.7		Protein of unknown function identified by mass spectrometry	An04g03060	0.7		Bifunctional protein with mitochondrial tyrosyl-tRNA synthetase and group I intron splicing activities; splices the group I intron of the mitochondrial large (23S) rRNA precursor	An14g04410	0.7		Putative ketose-1,6-bisphosphate aldolase	An18g04110	0.7	kapH	Ortholog(s) have protein transporter activity, role in cellular response to drug, poly(A)+ mRNA export from nucleus, transcription factor import into nucleus and cytoplasm, nuclear periphery, nuclear pore localization	An07g00820	0.7		Putative NADH-dependent flavin oxidoreductase; menadione stress-induced protein	An11g03200	0.7	inuA	Inulase; predicted role in inulin degradation; 23 amino acid hydrophobic signal peptide; five potential sites for N-linked glycosylation	An01g14740	0.7	goxC	Glucose oxidase	An04g02460	0.7		Protein of unknown function identified by mass spectrometry	An07g10020	-0.7	atg8	Putative autophagy-related ubiquitin modifier; autophagosomal membrane protein; essential for autophagy	An11g11320	-0.7	atg4	Cysteine protease required for autophagosome formation; required for conidiation
>0.7	An01g07180	An01g07180	1.0	cotA	Essential NDR ser/thr protein kinase; role in cell polarity; RAM-signaling pathway component; MobB/CotA kinase complex thought to regulate cell polarity growth by maintaining cellular calcium homeostasis; mutant forms brown microcolonies
>0.7	An12g08410
>0.7	An08g09760	An02g11680	0.75	tif1	Eukaryotic translation initiation factor eIF4A; ATP-dependent RNA helicase; protein induced by heat shock; predicted gene pair with AFUA_5G02410	An12g00410	0.75	rrmA	RNA binding protein involved in regulation of arginine catabolism; controls stability of mRNAs in response to nitrogen sources and oxidative stress	An04g06210	0.75	hcsA	Homocitrate synthase, essential enzyme of the alpha-aminoadipate pathway of lysine biosynthesis; transcript highly induced during conidial germination; protein induced by heat shock; SrbA-regulated during hypoxia; no human homolog	An15g06440	0.75	kapA	Karyopherin (importin) alpha, involved in protein import into nucleus	An02g02170	0.75	trpB	Tryptophan synthase involved in tryptophan biosynthesis; transcription is regulated by the cross-pathway control of amino acid biosynthesis; repressed by starvation-induced autophagy; protein induced by farnesol	An12g07580	0.7	argEF	Mitochondrial bifunctional enzyme with N-acetyl-gamma-glutamyl-phosphate reductase and acetylglutamate kinase activity, catalyzes the second and third step in arginine biosynthesis	An01g02840	0.7		Putative mitochondrial translation initiation factor IF-2	An16g09260	0.7	ssb2	DnaK-type molecular chaperone	An04g02030	0.7		Putative ATP-dependent RNA helicase; protein levels decrease in response to farnesol	An01g14070	0.7	kapB	Essential nuclear transport protein	An15g06360	0.7		Prolyl-tRNA synthetase; protein induced by farnesol	An01g14330	0.7	kapC	Non-essential nuclear transport receptor importin-beta2 subunit; karyopherin superfamily; expression reduced after exposure to farnesol
>0.7	An16g05170
>0.7	An11g05000	An11g05000	1.0		Ortholog(s) have sphingolipid transporter activity, role in sphingolipid metabolic process and endoplasmic reticulum, fungal-type vacuole membrane localization	An02g07210	0.7	pepE	Putative acid aspartic protease, constitutively expressed
>0.7	An02g00350
>0.7	An02g05180	An06g01540	0.75	lcbA	Serine palmitoyltransferase, catalyzes the first step in biosynthesis of sphinganine, a long-chain base component of sphingolipids; target of an antifungal drug, myriocin	An02g10450	0.75	vpsA	Protein required for vacuole biogenesis	An01g09100	0.7	nudK	Actin-related protein; dynactin complex subunit; physically associates with importin-alpha, KapA; required for proper vacuolar distribution in addition to normal nuclear distribution	An12g01190	0.7	ssoA	Predicted plasma membrane t-SNARE involved in vesicular transport	An13g00090	0.7	cyp51B	Putative 14-alpha demethylase with a predicted role in ergosterol biosynthesis; transcript upregulated in response to amphotericin B; SrbA-regulated during hypoxia	An01g06690	0.7	zrfB	Low affinity plasma membrane zinc transporter; induced by zinc depletion, ZafA-dependent; overexpression decreases zinc uptake, heme biosynthesis and triacetylfusarinine C (TAFC) siderophore production; induced in neutrophil-exposed conidia	An11g09890	0.7	pmt1	Protein O-mannosyltransferase, required for heat resistance, cell wall integrity, and normal conidiation and conidial germination; 12 predicted transmembrane domains	An08g02990	0.7	sD	Adenylyl phosphosulfate kinase involved in sulfate assimilation	An03g01460	-0.7	encD	2-oxoglutarate-Fe(II) type oxidoreductase involved in endocrocin biosynthesis; member of the enc secondary metabolite gene cluster; transcript downregulated in response to voriconazole	An15g05810	-0.7	xlnR	Zinc binuclear cluster protein; transcriptional regulator of xylanolytic gene expression; binds GGCTAAA sites; specifically induced in the presence of L-arabinose or L-arabitol; expression autoregulated	An09g01190	-0.7	abnA	Endo-l,5-alpha-L-arabinase, secreted enzyme involved in degradation of hemicellulosic component L-araban	An01g12550	-0.7	msdS	Putative 1,2-alpha-mannosidase; secreted protein; fibrinogen-binding
>0.7	An18g03260
>0.7	An02g08160
>0.7	An16g08670	An11g02200	0.75	hppD	4-hydroxyphenylpyruvate dioxygenase involved in the L-tyrosine degradation pathway; induced by L-tyrosine	An04g03890	0.7	hxB	Putative molybdenum cofactor sulfurase; mutants fail to accumulate uric acid; necessary for post translational modification of xanthine dehydrogenase and purine hydroxylase II; nitrogen metabolite repression mediated by AreA	An04g05440	0.7	hxA	Xanthine dehydrogenase (purine hydroxylase I) involved in purine catabolism; requires a molybdenum cofactor for function; induction by uric acid requires the product of the uaY regulatory gene	An18g03810	-0.7	rpl16a	Predicted ribosomal protein of the large (60S) ribosomal subunit; differentially expressed during sexual development	An02g11680	-0.7	tif1	Eukaryotic translation initiation factor eIF4A; ATP-dependent RNA helicase; protein induced by heat shock; predicted gene pair with AFUA_5G02410	An08g05580	-0.7		Putative isocitrate dehydrogenase (NAD+) with a predicted role in the TCA cycle; intracellular, menadione stress-induced protein	An16g04170	-0.7		Large subunit of acetolactate synthase involved in branched-chain amino acid biosynthesis under hypoxic conditions	An08g02700	-0.7	eth1	S-adenosylmethionine synthase	An01g11960	-0.7	bfr1	mRNP complex component; expression enhanced by maltose; brefeldin A resistance protein	An02g04830	-0.7	sudD	Essential protein kinase; extragenic suppressor of the bimD6 mutation that blocks chromosome attachment to spindle microtubules; null mutants have swollen hyphae and arrest as short germlings
>0.7	An16g01180
>0.7	An08g10530	An08g10530	1.0	aco1	Mitochondrial aconitate hydratase
>0.7	An08g11480
>0.7	An13g03590
>0.7	An09g03260	An09g03260	1.0	pgaD	Endopolygalacturonase (PG); demonstrates extreme processive behavior on oligomers longer than 5 galacturonate units
>0.7	An03g03780	An03g03780	1.0	cutA	Member of the nucleotidyltransferase superfamily; involved in the regulated degradation of transcripts; required for CU modification of transcripts	An03g03710	0.7	qutB	Putative quinate 5-dehydrogenase with a predicted role in aromatic amino acid biosynthesis	An02g07060	0.7	gcpC	Gamma-tubulin complex protein 3
>0.7	An07g06870
>0.7	An11g07850
>0.7	An18g06180
>0.7	An09g05570
>0.7	An06g00950
>0.7	An01g07980
>0.7	An02g10610
>0.7	An08g10430
>0.7	An15g00990	An12g03910	0.7	pinA	Peptidyl-prolyl cis/trans isomerase	An16g04430	0.7	dapA	Heme binding protein involved in regulation of ergosterol biosynthesis and azole resistance	An01g02630	0.7	amdR	Positively acting regulatory gene; putative Zn(II)2Cys6 transcription factor; inducer of acetamide and enzymes of omega amino acid and lactam catabolism
>0.7	An02g05450
>0.7	An09g02010
>0.7	An08g08230
>0.7	An08g04260	An01g06560	0.75		Putative argininosuccinate lyase with a predicted role in arginine metabolism	An04g06210	0.75	hcsA	Homocitrate synthase, essential enzyme of the alpha-aminoadipate pathway of lysine biosynthesis; transcript highly induced during conidial germination; protein induced by heat shock; SrbA-regulated during hypoxia; no human homolog	An15g02490	0.75	lysB	Putative homoisocitrate dehydrogenase with a role in lysine metabolism; hypoxia induced protein	An02g07500	0.75	lys1	Saccharopine dehydrogenase	An09g03940	0.75	ilv2	Ketol-acid reductoisomerase; induced by growth on starch and lactate	An02g00890	0.75		3-phosphoserine aminotransferase; intracellular; protein abundance decreased by menadione stress	An03g04330	0.75		Putative N-acetyltransferase with a predicted role in arginine metabolism	An12g07580	0.7	argEF	Mitochondrial bifunctional enzyme with N-acetyl-gamma-glutamyl-phosphate reductase and acetylglutamate kinase activity, catalyzes the second and third step in arginine biosynthesis	An13g00090	0.7	cyp51B	Putative 14-alpha demethylase with a predicted role in ergosterol biosynthesis; transcript upregulated in response to amphotericin B; SrbA-regulated during hypoxia	An16g04170	0.7		Large subunit of acetolactate synthase involved in branched-chain amino acid biosynthesis under hypoxic conditions	An07g06000	0.7	dps1	Putative asparaginyl-tRNA synthetase with a predicted role in tRNA charging for translation; intracellular; protein abundance decreased by menadione stress	An04g01610	0.7		Small subunit of acetolactate synthase involved in branched-chain amino acid biosynthesis under hypoxic conditions
>0.7	An02g02610
>0.7	An18g03800	An15g01920	0.8	mcsA	2-methylcitrate synthase, component of the methyl citric acid cycle	An12g01850	0.8	mndB	Protein with beta-mannosidase activity, involved in degradation of mannans; transcriptionally induced by growth on xylose	An07g04300	0.75	mccA	Alpha subunit of 3-methylcrotonyl-CoA carboxylase, involved in leucine degradation	An02g11720	0.75	ams1	Putative Class IIC alpha-mannosidase with a predicted role in oligosaccharide catabolism and N-glycan processing	An07g06310	0.75	gmcA	Putative glucose-methanol-choline (GMC) oxidoreductase; required for early stages of conidiophore development; intracellular; protein abundance decreased by menadione stress	An13g00950	0.75	alcB	Alcohol dehydrogenase II, has a predicted role in two-carbon compound metabolism	An02g02820	0.75	echA	Mitochondrial enoyl-CoA hydratase, involved in fatty acid beta-oxidation; required for growth on short-chain fatty acids and for catabolism of isoleucine and valine; transcription is induced by fatty acids	An16g06100	0.75	gstB	Protein with glutathione S-transferase and glutathione peroxidase activities; intracellular, menadione stress-induced protein	An07g04270	0.75	mccB	Beta subunit of 3-methylcrotonyl-CoA carboxylase, involved in leucine degradation	An16g07150	0.7	osm1	Putative fumarate reductase; conidia-enriched protein; hypoxia repressed protein; transcript up-regulated in conidia exposed to neutrophils; transcript downregulated in response to hypoxia	An03g03740	0.7	bgl5	Beta-glycosidase; transcriptionally induced by growth on xylose; positively regulated by XlnR; 1 putative XlnR binding site in the promoter; transcriptionally regulated by ManR	An16g08980	0.7	farB	Putative transcription factor containing a Zn2-Cys6 binuclear cluster domain; required for transcriptional activation of genes involved in utilization of short-chain fatty acids; highly conserved in filamentous ascomycetes
>0.7	An02g08920	An18g03810	0.9	rpl16a	Predicted ribosomal protein of the large (60S) ribosomal subunit; differentially expressed during sexual development	An18g03310	0.9		Putative 40S ribosomal protein subunit; ortholog of <I>S. cerevisiae</I> Rps3p; expression reduced after exposure to farnesol	An01g06230	0.9	sgdA	Putative eIF3b subunit of translation initiation factor 3 (eIF3); required for conidial germination	An08g07420	0.85	pyrABCN	Multifunctional enzyme with carbamoyl-phosphate synthase (CPSase) and aspartate carbamoyltransferase (ATCase) activities that catalyze the first two steps in pyrimidine biosynthesis	An08g04470	0.85		Putative elongation factor EF-Tu; intracellular, menadione stress-induced protein	An01g00100	0.85	pdhC	Putative pyruvate dehydrogenase (lipoamide) with a predicted role in pyruvate metabolism	An11g10650	0.85	nup37	Putative nuclear pore complex protein that physically interacts with sonB	An05g00530	0.85		Ortholog(s) have protein kinase regulator activity, role in regulation of translational elongation and cytosolic ribosome, mitochondrion localization	An08g00720	0.85	bop1	Putative WD40 repeat nucleolar protein; ortholog of <I>S. cerevisiae</I> Erb1p which has role in rRNA processing and ribosomal large subunit biogenesis; expression reduced after exposure to farnesol	An02g05880	0.85		Putative NADH dehydrogenase; mutation causes increased azole resistance	An17g02170	0.85	swoC	Predicted pseudouridylate synthase, involved in establishment of cell polarity; mutants show defects in anisotropic growth, endocytosis, nuclear distribution and compartmentation; transcript upregulated in response to camptothecin	An17g02210	0.85	snpA	Putative eukaryotic polypeptide releasing factor; suppressor of nonsense mutations
>0.7	An02g08290	An15g02200	0.7	aod1	Alcohol oxidase; induced by growth on starch and lactate
>0.7	An04g04970	An02g14640	0.75		Subunit of the SAGA transcriptional regulatory complex	An07g05620	0.75	rtfA	Protein similar to RNA polymerase II transcription elongation factor; involved in control of hyphal growth and branching pattern; mutations affect mycotoxin production, and lead to defects in sexual and asexual development	An16g01520	0.75	strA	Predicted scaffold protein with similarity to mammalian striatin; required for normal sexual development and conidiation	An09g03500	0.75	bphA	Putative benzoate-para-hydroxylase; 3-hydroxybenzoate 4- hydroxylase; shows significant similarity to the superfamily of cytochrome P450 enzymes	An07g01580	0.75	kapF	Karyopherin; essential nuclear receptor	An07g07420	0.7	prp8	Putative component of the catalytic core of the spliceosome involved in pre-mRNA splicing; intein-containing protein; inteins are protein intervening sequences that can self-excise through protein splicing	An09g06680	0.7	cit1	Putative citrate synthase; reacts with rabbit immunosera exposed to A. fumigatus conidia; transcript induced by exposure to human airway epithelial cells	An01g14330	0.7	kapC	Non-essential nuclear transport receptor importin-beta2 subunit; karyopherin superfamily; expression reduced after exposure to farnesol	An12g00410	0.7	rrmA	RNA binding protein involved in regulation of arginine catabolism; controls stability of mRNAs in response to nitrogen sources and oxidative stress	An14g03890	0.7	pat1	Putative ortholog of PAT1, a topoisomerase II-associated protein; transcript upregulated in response to camptothecin	An15g00470	0.7	hypA	Component of the TRAPII complex; required for normal morphology; mutants are defective in polarity maintenance and secretion; ortholog of <I>S. cerevisiae</I> Trs120p, involved in targeting and fusion of ER-Golgi vesicles	An16g05090	0.7	sgdE	Hsp70-family protein; required for conidial germination; protein expressed at increased levels during osmoadaptation
>0.7	An02g06190
>0.7	An04g10310
>0.7	An18g01320
>0.7	An02g07260	An11g03200	0.75	inuA	Inulase; predicted role in inulin degradation; 23 amino acid hydrophobic signal peptide; five potential sites for N-linked glycosylation	An03g06570	0.7	padA1	Phenylacrylic acid decarboxylase; induced by sorbic acid; required for the decarboxylation of sorbic acid	An09g01100	0.7		Putative methyltransferase; intracellular, menadione stress-induced protein	An14g04930	0.7	mdmB	Protein required for wild-type mitochondrial morphology and intracellular mitochondrial distribution; localized to mitochondrial membranes; 4 transmembrane motifs; similar to S. cerevisiae Mdm10p	An02g06370	0.7		Protein of unknown function identified by mass spectrometry	An03g03710	0.7	qutB	Putative quinate 5-dehydrogenase with a predicted role in aromatic amino acid biosynthesis	An07g00820	0.7		Putative NADH-dependent flavin oxidoreductase; menadione stress-induced protein	An01g14740	0.7	goxC	Glucose oxidase	An14g07380	0.7		Putative zinc-binding oxidoreductase	An16g05090	0.7	sgdE	Hsp70-family protein; required for conidial germination; protein expressed at increased levels during osmoadaptation	An12g00690	0.7	nup85	Putative nuclear pore complex protein with homology to Saccharomyces cerevisiae Nup85p	An02g07060	0.7	gcpC	Gamma-tubulin complex protein 3
>0.7	An18g06450
>0.7	An18g06320
>0.7	An11g00250	An11g00250	1.0	pynA	Putative polyketide synthase (PKS) - nonribosomal peptide synthase (NRPS) hybrid, encoded in a secondary metabolite gene cluster involved in production of pyranonigirin E	An14g04290	0.8		Amidase; secreted protein; fibrinogen-binding	An05g02540	0.8	lccD	Extracellular laccase, a copper-containing enzyme that oxidizes phenolic substrates	An04g01290	0.75		Ortholog(s) have DNA end binding, double-stranded DNA binding, single-stranded DNA binding activity	An02g02370	0.75	nudM	p150 subunit of dynactin; forms comet-like structures at microtubule plus ends	An03g06570	0.75	padA1	Phenylacrylic acid decarboxylase; induced by sorbic acid; required for the decarboxylation of sorbic acid	An02g05700	0.75		Putative elongation factor 2; intracellular; protein abundance decreased by menadione stress	An11g03200	0.75	inuA	Inulase; predicted role in inulin degradation; 23 amino acid hydrophobic signal peptide; five potential sites for N-linked glycosylation	An09g05060	0.75	kojR	Zn(II)2Cys6 transcription factor; induced by kojic acid; present in the kojic acid biosynthetic gene cluster	An09g02900	0.75	aipC	Ortholog of <i>A. nidulans FGSC A4</i> : AN0605, <i>A. fumigatus Af293</i> : Afu6g10890, <i>A. niger CBS 513.88</i> : An09g02900, <i>Aspergillus wentii</i> : Aspwe1_0050822 and <i>Aspergillus terreus NIH2624</i> : ATET_05072	An12g01170	0.75	sgdD	Putative malonyl CoA synthetase; required for conidial germination	An11g00360	0.7		Protein encoded in a secondary metabolite gene cluster involved in production of pyranonigirin E
>0.7	An11g04660
>0.7	An08g03270	An04g00360	0.85	sec13	COPII-coated vesicle component	An01g04730	0.85	sec23	COPII coat component; considered a prototypic marker of transitional ER (endoplasmic reticulum); localizes to a cytosolic haze and to numerous small foci that predominate near the hyphal tips	An16g02460	0.85	copA	Alpha-COP coatamer-related protein involved in the establishment and maintenance of polarized growth; temperature sensitive mutants defective in nuclear division at the restrictive temperature	An02g08660	0.8	ugmA	UDP-galactopyranose mutase, involved in cell wall biosynthesis; induced by growth on starch and lactate	An01g09100	0.8	nudK	Actin-related protein; dynactin complex subunit; physically associates with importin-alpha, KapA; required for proper vacuolar distribution in addition to normal nuclear distribution	An16g08540	0.8	nudI	Cytoplasmic dynein intermediate chain, component of the microtubule motor protein involved in nuclear migration	An15g00470	0.8	hypA	Component of the TRAPII complex; required for normal morphology; mutants are defective in polarity maintenance and secretion; ortholog of <I>S. cerevisiae</I> Trs120p, involved in targeting and fusion of ER-Golgi vesicles	An01g11960	0.8	bfr1	mRNP complex component; expression enhanced by maltose; brefeldin A resistance protein	An11g09890	0.8	pmt1	Protein O-mannosyltransferase, required for heat resistance, cell wall integrity, and normal conidiation and conidial germination; 12 predicted transmembrane domains	An18g02360	0.8	alg3	Putative mannosyltransferase, involved in N-linked glycosylation; expression induced by tunicamycin and DTT	An02g13790	0.75	aspE	Septin; unique to filamentous fungi; localizes to long tubular structures within hyphae and to newly formed septa	An18g02020	0.75	tigA	Protein disulfide isomerase; suggested to facilitate the folding of nascent polypeptides; expression enhanced by maltose; expression induced by tunicamycin and DTT
>0.7	An07g03620	An07g03620	1.0	calA	Calcineurin A catalytic subunit; required for normal growth, cell wall integrity, conidiation and virulence
>0.7	An12g10570
>0.7	An15g05340
>0.7	An14g06010	An14g06010	1.0	aroC	Putative chorismate mutase with a predicted role in aromatic amino acid biosynthesis
>0.7	An16g09070	An04g03890	0.75	hxB	Putative molybdenum cofactor sulfurase; mutants fail to accumulate uric acid; necessary for post translational modification of xanthine dehydrogenase and purine hydroxylase II; nitrogen metabolite repression mediated by AreA	An11g02200	0.7	hppD	4-hydroxyphenylpyruvate dioxygenase involved in the L-tyrosine degradation pathway; induced by L-tyrosine	An04g05440	0.7	hxA	Xanthine dehydrogenase (purine hydroxylase I) involved in purine catabolism; requires a molybdenum cofactor for function; induction by uric acid requires the product of the uaY regulatory gene	An07g02160	-0.7	mdh1	Mitochondrial malate dehydrogenase	An07g04000	-0.7	acdX	Subunit of the SAGA transcriptional regulatory complex; mutations abolish acetate repression; WD repeat protein; locus contains the conserved upstream open reading frame (uORF) AN4670-uORF	An16g08540	-0.7	nudI	Cytoplasmic dynein intermediate chain, component of the microtubule motor protein involved in nuclear migration	An15g01240	-0.7	cse1	Essential nuclear export receptor; ortholog of <I>S. cerevisiae</I> Cse1p; expression reduced after exposure to farnesol	An01g12210	-0.7		Putative ubiquinol-cytochrome-c reductase subunit with a predicted role in energy metabolism; hapX-repressed protein; protein induced by farnesol	An04g02850	-0.7	protC	Putative protease	An04g00360	-0.7	sec13	COPII-coated vesicle component	An02g04520	-0.7	atp5	H+-transporting ATP synthase delta chain precursor; F1F0-ATPase complex subunit18364712	An07g04070	-0.7	wsc3	Putative WSC domain protein; putative ortholog of the S. cerevisiae cell surface sensor Wsc3p
>0.7	An16g03580	An16g03580	1.0	gapA	Putative Ras GTPase-activating protein; required for normal cell polarity and conidiophore development
>0.7	An12g05390
>0.7	An09g02170
>0.7	An01g02950
>0.7	An01g11350
>0.7	An12g01340	An08g07420	0.8	pyrABCN	Multifunctional enzyme with carbamoyl-phosphate synthase (CPSase) and aspartate carbamoyltransferase (ATCase) activities that catalyze the first two steps in pyrimidine biosynthesis	An08g04470	0.8		Putative elongation factor EF-Tu; intracellular, menadione stress-induced protein	An01g00100	0.8	pdhC	Putative pyruvate dehydrogenase (lipoamide) with a predicted role in pyruvate metabolism	An11g10650	0.8	nup37	Putative nuclear pore complex protein that physically interacts with sonB	An07g09530	0.8	pda1	Alpha subunit E1 of the pyruvate dehydrogenase complex; induced by growth on starch and lactate	An18g03310	0.8		Putative 40S ribosomal protein subunit; ortholog of <I>S. cerevisiae</I> Rps3p; expression reduced after exposure to farnesol	An01g08850	0.8	cpcB	Protein with seven WD repeats, involved in cross-pathway control of the response to amino acid starvation; required for sexual development; palA-dependent expression independent of pH; protein induced by farnesol	An01g12420	0.75		Ortholog(s) have structural constituent of ribosome activity and role in cellular response to drug, cleavage in ITS2 between 5.8S rRNA and LSU-rRNA of tricistronic rRNA transcript (SSU-rRNA, 5.8S rRNA, LSU-rRNA), cytoplasmic translation	An18g03810	0.75	rpl16a	Predicted ribosomal protein of the large (60S) ribosomal subunit; differentially expressed during sexual development	An16g09260	0.75	ssb2	DnaK-type molecular chaperone	An07g04000	0.75	acdX	Subunit of the SAGA transcriptional regulatory complex; mutations abolish acetate repression; WD repeat protein; locus contains the conserved upstream open reading frame (uORF) AN4670-uORF	An14g03280	0.75	ilv3	Putative mitochondrial dihydroxy acid dehydratase; hypoxia induced protein; induced by exposure to human airway epithelial cells; required for virulence
>0.7	An16g01720
>0.7	An15g06920	An07g05570	0.7	chsC	Class I chitin synthase with a role in chitin biosynthesis; involved with ChsA in septum formation and conidiation; protein expressed at high levels in young cleistothecia and in mature ascospores
>0.7	An15g06690	An01g12230	0.8	nopA	Nucleolar protein	An07g06520	0.8	ssz1	Putative 70 kilodalton heat shock protein; protein induced by farnesol	An01g08090	0.8		Putative phosphoribosylamino-imidazole-carboxylase with a predicted role in purine metabolism	An01g02840	0.75		Putative mitochondrial translation initiation factor IF-2	An08g07420	0.75	pyrABCN	Multifunctional enzyme with carbamoyl-phosphate synthase (CPSase) and aspartate carbamoyltransferase (ATCase) activities that catalyze the first two steps in pyrimidine biosynthesis	An16g09260	0.75	ssb2	DnaK-type molecular chaperone	An08g04470	0.75		Putative elongation factor EF-Tu; intracellular, menadione stress-induced protein	An04g02030	0.75		Putative ATP-dependent RNA helicase; protein levels decrease in response to farnesol	An02g08430	0.75	rmtB	Putative transferase with a predicted role in histidine metabolism; arginine methyltransferase for histones H4, H3, and H2A	An02g11680	0.75	tif1	Eukaryotic translation initiation factor eIF4A; ATP-dependent RNA helicase; protein induced by heat shock; predicted gene pair with AFUA_5G02410	An17g00890	0.75	ppt	Serine/threonine phosphatase; tetratricopeptide repeat (TPR) and catalytic domains located at the N- and C-terminal regions, respectively	An01g13190	0.75		Ortholog(s) have structural constituent of ribosome activity, role in rRNA export from nucleus and 90S preribosome, cytosolic small ribosomal subunit, membrane localization
>0.7	An03g02520
>0.7	An03g02030
>0.7	An09g06130	An01g06670	0.75	FKBP4	Protein with similarity to FK506 binding proteins (FKBPs); putative N-terminal signal sequence, predicted ER localization; protein levels decrease in response to farnesol	An15g01420	0.75	cwh41	Putative mannosyl-oligosaccharide glucosidase with a predicted role in trimming the terminal alpha-1,2-glucose residue in the N-glycan-processing pathway; protein induced by heat shock	An18g02360	0.75	alg3	Putative mannosyltransferase, involved in N-linked glycosylation; expression induced by tunicamycin and DTT	An18g02020	0.7	tigA	Protein disulfide isomerase; suggested to facilitate the folding of nascent polypeptides; expression enhanced by maltose; expression induced by tunicamycin and DTT	An11g04180	0.7	bipA	DnaK-type molecular chaperone; ER chaperone; unfolded protein response (UPR) target gene; expression enhanced by maltose, by heat shock, DTT and by tunicamycin treatment	An01g08420	0.7	clxA	Calnexin, ER membrane chaperone involved in folding of glycoproteins directed to the secretory pathway; hypoxia repressed; enriched in dormant conidia	An01g14100	0.7	mifA	Putative ERAD component; expression induced by tunicamycin and DTT
>0.7	An14g05800	An14g05800	1.0	aguA	Alpha-glucuronidase
>0.7	An04g01610	An04g01610	1.0		Small subunit of acetolactate synthase involved in branched-chain amino acid biosynthesis under hypoxic conditions	An01g06560	0.85		Putative argininosuccinate lyase with a predicted role in arginine metabolism	An04g06210	0.85	hcsA	Homocitrate synthase, essential enzyme of the alpha-aminoadipate pathway of lysine biosynthesis; transcript highly induced during conidial germination; protein induced by heat shock; SrbA-regulated during hypoxia; no human homolog	An15g02490	0.85	lysB	Putative homoisocitrate dehydrogenase with a role in lysine metabolism; hypoxia induced protein	An02g07500	0.85	lys1	Saccharopine dehydrogenase	An09g03940	0.85	ilv2	Ketol-acid reductoisomerase; induced by growth on starch and lactate	An02g00890	0.85		3-phosphoserine aminotransferase; intracellular; protein abundance decreased by menadione stress	An12g07580	0.8	argEF	Mitochondrial bifunctional enzyme with N-acetyl-gamma-glutamyl-phosphate reductase and acetylglutamate kinase activity, catalyzes the second and third step in arginine biosynthesis	An07g06000	0.8	dps1	Putative asparaginyl-tRNA synthetase with a predicted role in tRNA charging for translation; intracellular; protein abundance decreased by menadione stress	An01g08090	0.8		Putative phosphoribosylamino-imidazole-carboxylase with a predicted role in purine metabolism	An03g04330	0.8		Putative N-acetyltransferase with a predicted role in arginine metabolism	An11g06110	0.75		Ortholog(s) have S-methyl-5-thioadenosine phosphorylase activity, mRNA binding activity, role in L-methionine salvage from methylthioadenosine, glutamate biosynthetic process and cytoplasm localization
>0.7	An11g01650	An16g04460	0.7	prp4	Protein kinase with a role in mRNA cis splicing, via spliceosome; mutants are lethal forming swollen hyphae and arresting as short germings	An02g02370	-0.7	nudM	p150 subunit of dynactin; forms comet-like structures at microtubule plus ends	An04g09170	-0.7		Protein with a conserved CDC48, cell division protein N-terminal domain and two ATPase domains of the AAA-superfamily; protein expressed at increased levels during osmoadaptation; protein induced by farnesol	An15g00560	-0.75	actA	Gamma-actin	An07g07760	-0.75	artA	14-3-3 family protein; predicted gene pair with AFUA_6G06750; conidia-enriched protein; protein induced by hydrogen peroxide; reacts with rabbit immunosera exposed to A. fumigatus conidia; hypoxia repressed protein
>0.7	An01g15180
>0.7	An06g01690	An06g01690	1.0	skn7	Putative transcription factor and response regulator of a two-component signal transduction system
>0.7	An16g03760
>0.7	An13g02240
>0.7	An15g05000
>0.7	An11g02330
>0.7	An08g04480
>0.7	An02g04010
>0.7	An03g00960
>0.7	An17g02140	An17g02140	1.0	gmtA	GDP-mannose transporter in the Golgi, involved in biosynthesis of the cell wall polysaccharide galactomannan	An11g00990	0.7	lagA	Ceramide synthase with a role in sphingoglycolipid biosynthesis; mutant makes fewer conidia and more Hulle cells; cleistothecia maturation is decreased
>0.7	An01g14320
>0.7	An02g08830
>0.7	An04g04390
>0.7	An02g11870
>0.7	An08g07010
>0.7	An02g04320	An08g06660	0.75	mad1	Putative spindle assembly checkpoint protein that localizes to the nuclear pore complex	An08g06460	0.75	mipA	Gamma-tubulin, essential component of the spindle pole body, required for microtubule function	An02g04290	0.75	uvsF	Protein with similarity to DNA replication factor C; mutations cause hypersensitivity to UV; transcript upregulated in response to camptothecin	An14g00080	0.7	rcc1	Putative nucleotide exchange factor involved in nucleocytoplasmic trafficking of macromolecules	An11g11100	0.7	cdc7	Protein serine/threonine kinase; mutants are inviable, arresting as swollen hyphae with a cell cycle arrest	An07g08010	0.7	nudF	Nuclear migration protein; mutants defective in asexual and sexual sporulation; similar to human LIS-1; interacts directly with NudC; spindle-pole body-localized; may facilitate minus-end-directed dynein movement
>0.7	An08g03060	An04g08900	0.7		Protein of unknown function; induced by carbon starvation-induced autophagy	An11g02180	0.7	hmgA	Homogentisate 1,2-dioxygenase involved in L-tyrosine degradation; induced by L-tyrosine; mutants produce less pyomelanin when grown on tyrosine as the sole carbon source; transcript induced by exposure to human airway epithelial cells	An08g00180	0.7	phacB	Putative cytochrome P450 monooxygenase involved in the catabolism of aromatic compounds; transcript induced by phenylacetate and repressed by glucose	An07g06310	0.7	gmcA	Putative glucose-methanol-choline (GMC) oxidoreductase; required for early stages of conidiophore development; intracellular; protein abundance decreased by menadione stress	An15g05810	0.7	xlnR	Zinc binuclear cluster protein; transcriptional regulator of xylanolytic gene expression; binds GGCTAAA sites; specifically induced in the presence of L-arabinose or L-arabitol; expression autoregulated	An09g02240	0.7	nagA	Beta-N-acetylglucosaminidase with role in N-acetylglucosamine degradation; protein expressed in solid-state culture	An04g03890	0.7	hxB	Putative molybdenum cofactor sulfurase; mutants fail to accumulate uric acid; necessary for post translational modification of xanthine dehydrogenase and purine hydroxylase II; nitrogen metabolite repression mediated by AreA	An09g01190	0.7	abnA	Endo-l,5-alpha-L-arabinase, secreted enzyme involved in degradation of hemicellulosic component L-araban	An01g12550	0.7	msdS	Putative 1,2-alpha-mannosidase; secreted protein; fibrinogen-binding	An13g00950	0.7	alcB	Alcohol dehydrogenase II, has a predicted role in two-carbon compound metabolism	An01g01830	0.7	cpeB	Putative catalase-peroxidase	An16g01710	0.7	ladB	L-iditol 2-dehydrogenase (sorbitol dehydrogenase); exhibits galactitol-3-dehydrogenase activity; upregulated on d-galactose and galactitol, but not on l-arabinose or d-glucose
>0.7	An02g03110	An04g02320	0.8	cym1	Pitrilysin family metalloprotease; protein induced by farnesol	An04g03060	0.8		Bifunctional protein with mitochondrial tyrosyl-tRNA synthetase and group I intron splicing activities; splices the group I intron of the mitochondrial large (23S) rRNA precursor	An17g02210	0.8	snpA	Putative eukaryotic polypeptide releasing factor; suppressor of nonsense mutations	An18g03810	0.75	rpl16a	Predicted ribosomal protein of the large (60S) ribosomal subunit; differentially expressed during sexual development	An08g04470	0.75		Putative elongation factor EF-Tu; intracellular, menadione stress-induced protein	An02g05880	0.75		Putative NADH dehydrogenase; mutation causes increased azole resistance	An17g02170	0.75	swoC	Predicted pseudouridylate synthase, involved in establishment of cell polarity; mutants show defects in anisotropic growth, endocytosis, nuclear distribution and compartmentation; transcript upregulated in response to camptothecin	An09g04900	0.75	napB	Nap/SET family member; exits nuclei at the onset of mitosis; cytosolic role in vacuolar protein sorting; interacts directly with KapA	An08g07420	0.7	pyrABCN	Multifunctional enzyme with carbamoyl-phosphate synthase (CPSase) and aspartate carbamoyltransferase (ATCase) activities that catalyze the first two steps in pyrimidine biosynthesis	An07g07420	0.7	prp8	Putative component of the catalytic core of the spliceosome involved in pre-mRNA splicing; intein-containing protein; inteins are protein intervening sequences that can self-excise through protein splicing	An01g00060	0.7	fasA	Fatty acid synthase, alpha subunit; multifunctional enzyme with a predicted role in cytosolic fatty acid biosynthesis	An07g06740	0.7	elys	Putative nuclear pore complex protein with homology to human ELYS protein
>0.7	An08g02220	An17g02210	0.75	snpA	Putative eukaryotic polypeptide releasing factor; suppressor of nonsense mutations	An17g02170	0.7	swoC	Predicted pseudouridylate synthase, involved in establishment of cell polarity; mutants show defects in anisotropic growth, endocytosis, nuclear distribution and compartmentation; transcript upregulated in response to camptothecin	An09g04900	0.7	napB	Nap/SET family member; exits nuclei at the onset of mitosis; cytosolic role in vacuolar protein sorting; interacts directly with KapA	An11g00480	0.7	sldB	Spindle assembly checkpoint protein	An13g01010	0.7	rrs1	Ribosome assembly factor; component of the Rpf2-Rrs1 complex	An11g00610	0.7	nup49	Putative nuclear pore complex protein with homology to Saccharomyces cerevisiae Nup49p
>0.7	An08g06760
>0.7	An02g05540
>0.7	An06g01440	An06g01440	1.0		RNP domain protein; conidia-enriched protein	An05g00480	0.8	stuA	Putative APSES domain transcription factor; regulated by phoB; expression positively correlates with developmental competence in submerged culture; mutants are delayed in developmental competence	An02g13750	0.8	gtaA	Putative glutaminase A with a predicted role in glutamate and glutamine metabolism	An12g00710	0.8	esdC	Protein with a glycogen binding domain involved in sexual development; regulated by VeA and FlbA	An18g03040	0.75	ppsA	Putative dual-specificity protein tyrosine/serine/threonine phosphatase	An18g06570	0.75	so	Protein similar to N. crassa SO, accumulates at septal pores in aging hyphae and in response to stresses; component of stress granules upon heat stress; mutants susceptible to hyphal injury as are Woronin body-deficient strains	An18g02510	0.75	bud3	Putative Rho guanyl nucleotide exchange factor (Rho-GEF); required for septum formation	An02g06660	0.75	midA	Predicted adhesin-like protein; localized to the cell surface; required for elevated temperature tolerance and resistance to Congo Red and calcofluor white	An04g05060	0.75	aslA	Putative C2H2 zinc finger transcription factor, involved in vacuolar sequestration of potassium and vacuolar biogenesis	An04g08900	0.7		Protein of unknown function; induced by carbon starvation-induced autophagy	An02g11720	0.7	ams1	Putative Class IIC alpha-mannosidase with a predicted role in oligosaccharide catabolism and N-glycan processing	An09g02290	0.7	chsD	Class IV chitin synthase involved in chitin biosynthesis
>0.7	An02g02240
>0.7	An18g01400	An12g07580	0.7	argEF	Mitochondrial bifunctional enzyme with N-acetyl-gamma-glutamyl-phosphate reductase and acetylglutamate kinase activity, catalyzes the second and third step in arginine biosynthesis	An15g02490	0.7	lysB	Putative homoisocitrate dehydrogenase with a role in lysine metabolism; hypoxia induced protein	An09g03940	0.7	ilv2	Ketol-acid reductoisomerase; induced by growth on starch and lactate
>0.7	An14g03790	An14g03790	1.0	secA	Protein involved in vesicular transport
>0.7	An08g08900
>0.7	An18g03660
>0.7	An12g05970
>0.7	An02g12110	An03g06570	0.7	padA1	Phenylacrylic acid decarboxylase; induced by sorbic acid; required for the decarboxylation of sorbic acid	An11g03200	0.7	inuA	Inulase; predicted role in inulin degradation; 23 amino acid hydrophobic signal peptide; five potential sites for N-linked glycosylation	An11g00250	0.7	pynA	Putative polyketide synthase (PKS) - nonribosomal peptide synthase (NRPS) hybrid, encoded in a secondary metabolite gene cluster involved in production of pyranonigirin E	An09g05060	0.7	kojR	Zn(II)2Cys6 transcription factor; induced by kojic acid; present in the kojic acid biosynthetic gene cluster	An09g02900	0.7	aipC	Ortholog of <i>A. nidulans FGSC A4</i> : AN0605, <i>A. fumigatus Af293</i> : Afu6g10890, <i>A. niger CBS 513.88</i> : An09g02900, <i>Aspergillus wentii</i> : Aspwe1_0050822 and <i>Aspergillus terreus NIH2624</i> : ATET_05072	An02g14400	0.7	swoP	Component of the conserved oligomeric Golgi (COG) complex, involved in cell polarity, cell wall structure and protein glycosylation
>0.7	An05g00210
>0.7	An11g07310	An11g07310	1.0	aptA	Polyketide synthase; asperthecin (apt) gene cluster member required for asperthecin biosynthesis; contains ketosynthase, acyltransferase, and acyl carrier protein domains
>0.7	An03g05870
>0.7	An09g00710	An07g05830	0.8		Predicted acetamidase/formamidase; alternative polyadenylation sites predicted	An16g06100	0.75	gstB	Protein with glutathione S-transferase and glutathione peroxidase activities; intracellular, menadione stress-induced protein	An08g04490	0.75	protA	Secreted lysosomal Pro-Xaa carboxypeptidase	An08g01950	0.75		Has domain(s) with predicted catalytic activity	An04g08900	0.7		Protein of unknown function; induced by carbon starvation-induced autophagy	An18g06570	0.7	so	Protein similar to N. crassa SO, accumulates at septal pores in aging hyphae and in response to stresses; component of stress granules upon heat stress; mutants susceptible to hyphal injury as are Woronin body-deficient strains	An12g01850	0.7	mndB	Protein with beta-mannosidase activity, involved in degradation of mannans; transcriptionally induced by growth on xylose	An01g01830	0.7	cpeB	Putative catalase-peroxidase	An01g07660	0.7		Ortholog of <i>A. nidulans FGSC A4</i> : AN3664, <i>A. niger CBS 513.88</i> : An01g07660, <i>A. oryzae RIB40</i> : AO090009000437, <i>Aspergillus wentii</i> : Aspwe1_0047309 and <i>Aspergillus sydowii</i> : Aspsy1_1056088	An07g02540	0.7	jenB	Short-chain carboxylic acid transporter involved in uptake of lactate, succinate, pyruvate and malate	An16g00920	0.7	pmp20	Putative peroxiredoxin; peroxisomal membrane protein; expression regulated by growth on starch and lactate	An12g00710	0.7	esdC	Protein with a glycogen binding domain involved in sexual development; regulated by VeA and FlbA
>0.7	An07g07830
>0.7	An01g02000	An18g04110	0.75	kapH	Ortholog(s) have protein transporter activity, role in cellular response to drug, poly(A)+ mRNA export from nucleus, transcription factor import into nucleus and cytoplasm, nuclear periphery, nuclear pore localization	An04g02690	0.7		Putative zinc-containing alcohol dehydrogenase; conidia-enriched protein; transcript up-regulated in conidia exposed to neutrophils	An09g01100	0.7		Putative methyltransferase; intracellular, menadione stress-induced protein	An02g06370	0.7		Protein of unknown function identified by mass spectrometry	An03g03710	0.7	qutB	Putative quinate 5-dehydrogenase with a predicted role in aromatic amino acid biosynthesis	An14g04410	0.7		Putative ketose-1,6-bisphosphate aldolase	An07g00820	0.7		Putative NADH-dependent flavin oxidoreductase; menadione stress-induced protein	An11g03200	0.7	inuA	Inulase; predicted role in inulin degradation; 23 amino acid hydrophobic signal peptide; five potential sites for N-linked glycosylation	An09g05060	0.7	kojR	Zn(II)2Cys6 transcription factor; induced by kojic acid; present in the kojic acid biosynthetic gene cluster	An12g01170	0.7	sgdD	Putative malonyl CoA synthetase; required for conidial germination	An07g10020	-0.7	atg8	Putative autophagy-related ubiquitin modifier; autophagosomal membrane protein; essential for autophagy	An13g00050	-0.7	kipA	Kinesin, CENP-E family; microtubule plus-end-directed motor activity; required for wild-type hyphal morphology, microtubule arrangement at hyphal tip, localization of Spitzenkorper, TeaA and TeaR, polarity of germ tube emergence
>0.7	An07g10430	An07g10020	0.85	atg8	Putative autophagy-related ubiquitin modifier; autophagosomal membrane protein; essential for autophagy	An11g11320	0.85	atg4	Cysteine protease required for autophagosome formation; required for conidiation	An02g03310	0.8		Ortholog(s) have role in intracellular sterol transport and fungal-type vacuole lumen localization	An10g00350	0.8		Putative bifunctional GTP cyclohydrolase II; intracellular; protein abundance decreased by menadione stress	An03g02660	0.8	dscA	Putative ubiquitin-protein ligase; role in cleavage of SrbA precursor protein; mutants unable to grow under hypoxia and show increased sensitivity to fluconazole and voriconazole; required for virulence in mice	An18g03040	0.75	ppsA	Putative dual-specificity protein tyrosine/serine/threonine phosphatase	An02g11720	0.75	ams1	Putative Class IIC alpha-mannosidase with a predicted role in oligosaccharide catabolism and N-glycan processing	An18g05500	0.75		Putative ceramidase	An09g02240	0.75	nagA	Beta-N-acetylglucosaminidase with role in N-acetylglucosamine degradation; protein expressed in solid-state culture	An04g03890	0.75	hxB	Putative molybdenum cofactor sulfurase; mutants fail to accumulate uric acid; necessary for post translational modification of xanthine dehydrogenase and purine hydroxylase II; nitrogen metabolite repression mediated by AreA	An16g08980	0.75	farB	Putative transcription factor containing a Zn2-Cys6 binuclear cluster domain; required for transcriptional activation of genes involved in utilization of short-chain fatty acids; highly conserved in filamentous ascomycetes	An14g00990	0.75	foxA	Peroxisomal multifunctional enzyme involved in fatty acid beta-oxidation; required for growth on very long-chain fatty acids; transcription is induced by fatty acids
>0.7	An01g10000
>0.7	An07g09470	An04g03980	0.7	sebA	Putative transcription factor; required for virulence; localizes to the nucleus in response to oxidative stress and heat shock
>0.7	An04g04020
>0.7	An08g03280
>0.7	An11g11260	An16g06810	0.85		DUF833 domain-containing protein; intracellular, menadione stress-induced protein	An11g11320	0.75	atg4	Cysteine protease required for autophagosome formation; required for conidiation	An12g00600	0.75	nfr1	AIF-like mitochondrial oxidoreductase; conidia-enriched protein	An02g05830	0.7	mpdA	Mannitol 1-phosphate dehydrogenase (MPD); the first enzyme in the mannitol biosynthesis pathway; expression increased in sporulating mycelium suggesting mannitol biosynthesis may be developmentally regulated; expressed in vegetative hyphae	An09g06710	0.7	cysD	Putative bifunctional enzyme with a predicted role in methionine metabolism; O-acetlylhomoserine (homocysteine synthase)	An16g04430	0.7	dapA	Heme binding protein involved in regulation of ergosterol biosynthesis and azole resistance	An10g00350	0.7		Putative bifunctional GTP cyclohydrolase II; intracellular; protein abundance decreased by menadione stress	An03g02660	0.7	dscA	Putative ubiquitin-protein ligase; role in cleavage of SrbA precursor protein; mutants unable to grow under hypoxia and show increased sensitivity to fluconazole and voriconazole; required for virulence in mice	An01g02840	-0.7		Putative mitochondrial translation initiation factor IF-2	An01g12420	-0.7		Ortholog(s) have structural constituent of ribosome activity and role in cellular response to drug, cleavage in ITS2 between 5.8S rRNA and LSU-rRNA of tricistronic rRNA transcript (SSU-rRNA, 5.8S rRNA, LSU-rRNA), cytoplasmic translation	An18g03810	-0.7	rpl16a	Predicted ribosomal protein of the large (60S) ribosomal subunit; differentially expressed during sexual development	An08g04470	-0.7		Putative elongation factor EF-Tu; intracellular, menadione stress-induced protein
>0.7	An03g02830
>0.7	An09g06380
>0.7	An12g06370
>0.7	An01g08980
>0.7	An14g02840
>0.7	An01g05600	An18g03040	0.8	ppsA	Putative dual-specificity protein tyrosine/serine/threonine phosphatase	An01g01830	0.8	cpeB	Putative catalase-peroxidase	An14g05470	0.75	mcnA	Phosphoprotein regulated by proline-directed phosphorylation; multi-copy suppressor of nimA1	An08g00180	0.7	phacB	Putative cytochrome P450 monooxygenase involved in the catabolism of aromatic compounds; transcript induced by phenylacetate and repressed by glucose	An02g11720	0.7	ams1	Putative Class IIC alpha-mannosidase with a predicted role in oligosaccharide catabolism and N-glycan processing	An04g05880	0.7	ppoA	Putative fatty acid oxygenase; 5,8-linoleate diol synthase (5,8-LDS); responsible for the formation of psi factor; transcript induced by voriconazole	An18g02510	0.7	bud3	Putative Rho guanyl nucleotide exchange factor (Rho-GEF); required for septum formation	An11g11320	0.7	atg4	Cysteine protease required for autophagosome formation; required for conidiation	An10g00350	0.7		Putative bifunctional GTP cyclohydrolase II; intracellular; protein abundance decreased by menadione stress	An16g06100	0.7	gstB	Protein with glutathione S-transferase and glutathione peroxidase activities; intracellular, menadione stress-induced protein	An02g13750	0.7	gtaA	Putative glutaminase A with a predicted role in glutamate and glutamine metabolism	An02g11180	0.7		Secreted protein of unknown function; fibrinogen-binding
>0.7	An18g00860
>0.7	An12g07020	An01g09220	0.75	co4	Extracellular catechol oxidase; positively regulated by XlnR
>0.7	An08g06500	An04g04110	0.75		Putative mannosyltransferase	An16g03720	0.75		Protein of unknown function identified by mass spectrometry; calcium downregulated	An14g00920	0.75	farA	Putative transcription factor containing a Zn2-Cys6 binuclear cluster domain; required for transcriptional activation of genes involved in fatty acid utilization; highly conserved in filamentous ascomycetes	An18g05760	0.7	casA	Predicted metacaspase, an aspartate-specific cysteine protease involved in apoptosis; mutants show growth defects under conditions of ER stress	An02g03310	0.7		Ortholog(s) have role in intracellular sterol transport and fungal-type vacuole lumen localization	An13g01190	0.7	denA	NEDD8-specific protease; required for light-dependent development	An16g07480	0.7	pexE	Putative peroxisomal targeting signal 1 (PTS1) receptor protein; required for growth on long chain fatty acids; inactivation impairs triacetylfusarinine C (TAFC) siderophore biosynthesis; mutant is growth impaired in iron-depleted medium	An11g11320	0.7	atg4	Cysteine protease required for autophagosome formation; required for conidiation	An15g06110	0.7	syn8	V-SNARE	An01g03090	0.7	ENGL1	Beta-1,3-endoglucanase, associated with cell wall	An04g05980	0.7	vti1	T-SNARE	An05g00090	0.7		Putative TapA inhibitor protein; component of the TOR signaling pathway; rapamycin-resistant mutant displays enhanced growth on threonine
>0.7	An12g07530
>0.7	An07g05960
>0.7	An07g08300	An07g08300	1.0	cypA	Peptidyl-proline cis-trans isomerase; cyclophilin; putative cellular target for cyclosporin A
>0.7	An04g00870
>0.7	An07g05740
>0.7	An01g02050
>0.7	An01g14850
>0.7	An01g12000
>0.7	An01g05070	An01g05070	1.0	mesA	Predicted transmembrane protein required for the maintenance of hyphal polarity; enhancer of sepA polarity defects; localizes to hyphal tips and sites of branch emergence; mutants form wide hyphae with an aberrant pattern of tip branching
>0.7	An01g04510
>0.7	An02g07740	An09g05060	0.75	kojR	Zn(II)2Cys6 transcription factor; induced by kojic acid; present in the kojic acid biosynthetic gene cluster	An12g01170	0.75	sgdD	Putative malonyl CoA synthetase; required for conidial germination	An13g02450	0.7		Has domain(s) with predicted catalytic activity	An05g02540	0.7	lccD	Extracellular laccase, a copper-containing enzyme that oxidizes phenolic substrates	An11g03200	0.7	inuA	Inulase; predicted role in inulin degradation; 23 amino acid hydrophobic signal peptide; five potential sites for N-linked glycosylation
>0.7	An12g06480
>0.7	An15g04750	An04g08710	0.7	uvsH	Protein involved in DNA repair; mutants are sensitive to UV and show increased frequency of asexual recombination; transcript upregulated in response to camptothecin	An07g10020	-0.7	atg8	Putative autophagy-related ubiquitin modifier; autophagosomal membrane protein; essential for autophagy	An11g11320	-0.7	atg4	Cysteine protease required for autophagosome formation; required for conidiation	An02g07020	-0.7	cfcA	Putative endochitinase, class V
>0.7	An06g01350
>0.7	An15g02450	An16g08150	0.7		Has domain(s) with predicted serine-type peptidase activity and role in proteolysis
>0.7	An09g06650	An09g06650	1.0		Core protein II of ubiquinol-cytochrome c reductase	An14g04080	0.95		Putative ubiquinol-cytochrome-c reductase subunit with a predicted role in energy metabolism; intracellular, menadione stress-induced protein	An14g03280	0.9	ilv3	Putative mitochondrial dihydroxy acid dehydratase; hypoxia induced protein; induced by exposure to human airway epithelial cells; required for virulence	An01g12210	0.9		Putative ubiquinol-cytochrome-c reductase subunit with a predicted role in energy metabolism; hapX-repressed protein; protein induced by farnesol	An08g04470	0.85		Putative elongation factor EF-Tu; intracellular, menadione stress-induced protein	An01g00100	0.85	pdhC	Putative pyruvate dehydrogenase (lipoamide) with a predicted role in pyruvate metabolism	An07g09530	0.85	pda1	Alpha subunit E1 of the pyruvate dehydrogenase complex; induced by growth on starch and lactate	An12g04940	0.85	hsp60	Mitochondrial heat shock protein	An11g00360	0.8		Protein encoded in a secondary metabolite gene cluster involved in production of pyranonigirin E	An07g02160	0.8	mdh1	Mitochondrial malate dehydrogenase	An02g02910	0.8	pyrE	Dihydroorotate dehydrogenase, catalyzes the fourth step in pyrimidine biosynthesis	An07g06840	0.8	lpd1	Precursor of dihydrolipoamide dehydrogenase
>0.7	An11g05640
>0.7	An04g08120
>0.7	An14g04410	An14g04410	1.0		Putative ketose-1,6-bisphosphate aldolase
>0.7	An07g09650
>0.7	An01g08180	An01g08180	1.0	sldI	Protein with similarity to Rad50; transcript induced in response to DNA damaging agents
>0.7	An01g13670	An04g01290	0.8		Ortholog(s) have DNA end binding, double-stranded DNA binding, single-stranded DNA binding activity	An01g08160	0.8	gcnE	Subunit of the SAGA transcriptional regulatory complex with a role in nucleosome positioning	An14g04290	0.8		Amidase; secreted protein; fibrinogen-binding	An11g03200	0.8	inuA	Inulase; predicted role in inulin degradation; 23 amino acid hydrophobic signal peptide; five potential sites for N-linked glycosylation	An02g14400	0.8	swoP	Component of the conserved oligomeric Golgi (COG) complex, involved in cell polarity, cell wall structure and protein glycosylation	An16g01640	0.75	galX	Putative zinc-binding transcription factor, involved in regulation of galactose catabolism via the oxidoreductive pathway	An03g06570	0.75	padA1	Phenylacrylic acid decarboxylase; induced by sorbic acid; required for the decarboxylation of sorbic acid	An05g02540	0.75	lccD	Extracellular laccase, a copper-containing enzyme that oxidizes phenolic substrates	An11g00250	0.75	pynA	Putative polyketide synthase (PKS) - nonribosomal peptide synthase (NRPS) hybrid, encoded in a secondary metabolite gene cluster involved in production of pyranonigirin E	An11g04630	0.75	nup159	Putative nuclear pore complex protein; localizes to the nuclear periphery during interphase and disperses throughout the cell during mitosis	An09g05060	0.75	kojR	Zn(II)2Cys6 transcription factor; induced by kojic acid; present in the kojic acid biosynthetic gene cluster	An11g00360	0.7		Protein encoded in a secondary metabolite gene cluster involved in production of pyranonigirin E
>0.7	An17g01490
>0.7	An04g01470
>0.7	An14g02150	An14g02150	1.0	ocpO	Carboxypeptidase O; serine-type carboxypeptidase
>0.7	An10g00960
>0.7	An15g03420	An04g03060	0.75		Bifunctional protein with mitochondrial tyrosyl-tRNA synthetase and group I intron splicing activities; splices the group I intron of the mitochondrial large (23S) rRNA precursor	An01g00060	0.7	fasA	Fatty acid synthase, alpha subunit; multifunctional enzyme with a predicted role in cytosolic fatty acid biosynthesis	An08g04470	0.7		Putative elongation factor EF-Tu; intracellular, menadione stress-induced protein	An04g02320	0.7	cym1	Pitrilysin family metalloprotease; protein induced by farnesol	An08g00720	0.7	bop1	Putative WD40 repeat nucleolar protein; ortholog of <I>S. cerevisiae</I> Erb1p which has role in rRNA processing and ribosomal large subunit biogenesis; expression reduced after exposure to farnesol	An17g02170	0.7	swoC	Predicted pseudouridylate synthase, involved in establishment of cell polarity; mutants show defects in anisotropic growth, endocytosis, nuclear distribution and compartmentation; transcript upregulated in response to camptothecin	An09g04900	0.7	napB	Nap/SET family member; exits nuclei at the onset of mitosis; cytosolic role in vacuolar protein sorting; interacts directly with KapA	An17g02210	0.7	snpA	Putative eukaryotic polypeptide releasing factor; suppressor of nonsense mutations	An07g06520	0.7	ssz1	Putative 70 kilodalton heat shock protein; protein induced by farnesol	An15g00610	0.7	hisB	Imidazole glycerol-phosphate dehydratase, catalyzes the seventh enzymatic step in histidine biosynthesis; expression is under the cross-pathway control regulatory system; mutation blocks sexual development	An13g01010	0.7	rrs1	Ribosome assembly factor; component of the Rpf2-Rrs1 complex	An07g03880	-0.7	pepC	Putative vacuolar serine proteinase; putative signal sequence for transport into the endoplasmic reticulum; secreted protein
>0.7	An01g05930
>0.7	An09g01390
>0.7	An01g10660
>0.7	An07g00200	An01g09220	0.7	co4	Extracellular catechol oxidase; positively regulated by XlnR
>0.7	An01g12980
>0.7	An02g07710	An16g05390	0.7	gaaB	L-galactonic acid dehydratase, with activity towards D-gluconate, L-fuconate, D-mannonate, L-mannonate, and D-glucuronate; predicted role in pectin degradation
>0.7	An04g00700
>0.7	An04g09610
>0.7	An14g07130	An01g06110	0.75	gfdA	Putative NAD+ dependent glycerol-3-phosphate dehydrogenase with a predicted role in glycerol metabolism	An18g02140	0.7	sbp1	Spi1-GTPase binding protein	An14g06980	0.7	an2	Putative oleoyl-delta12 desaturase	An04g07460	-0.7	palF	Arrestin-related protein involved in a signaling pathway that activates PacC transcription factor in response to alkaline ambient pH; becomes ubiquitylated in alkaline pH
>0.7	An09g00380
>0.7	An08g01750	An02g03310	0.8		Ortholog(s) have role in intracellular sterol transport and fungal-type vacuole lumen localization	An07g10020	0.8	atg8	Putative autophagy-related ubiquitin modifier; autophagosomal membrane protein; essential for autophagy	An11g11320	0.75	atg4	Cysteine protease required for autophagosome formation; required for conidiation	An11g00410	0.75		Protein of unknown function identified by mass spectrometry	An02g05620	0.75		Has domain(s) with predicted identical protein binding, serine-type endopeptidase activity and role in negative regulation of catalytic activity	An03g02660	0.75	dscA	Putative ubiquitin-protein ligase; role in cleavage of SrbA precursor protein; mutants unable to grow under hypoxia and show increased sensitivity to fluconazole and voriconazole; required for virulence in mice	An07g03880	0.75	pepC	Putative vacuolar serine proteinase; putative signal sequence for transport into the endoplasmic reticulum; secreted protein	An02g11720	0.7	ams1	Putative Class IIC alpha-mannosidase with a predicted role in oligosaccharide catabolism and N-glycan processing	An11g02750	0.7	creC	Protein involved in carbon catabolite repression; contains five WD40 motifs; required to stabilize the debiquitinating enzyme, CreB, in carbon catabolite derepressing conditions	An16g06810	0.7		DUF833 domain-containing protein; intracellular, menadione stress-induced protein	An14g00990	0.7	foxA	Peroxisomal multifunctional enzyme involved in fatty acid beta-oxidation; required for growth on very long-chain fatty acids; transcription is induced by fatty acids	An07g04650	0.7	btgC	Protein with endo-beta-(1,3)-glucanase activity, involved in degradation of glucans
>0.7	An02g10050
>0.7	An06g00310	An04g06940	0.7	prtT	Transcriptional regulator of extracellular proteolytic activities; nonessential for virulence in a mouse model; transcript up-regulated in conidia exposed to neutrophils	An04g06910	0.7	amyR	Transcriptional regulator of starch degradation; activity is induced by the presence of maltose; thought to be a regulated by maltose although evidence also suggests regulation by D-glucose	An01g11340	0.7		Predicted aminopeptidase, metalloexopeptidase; encoded in the fma (fumagillin) secondary metabolite gene cluster
>0.7	An16g06840
>0.7	An01g09160
>0.7	An15g04330
>0.7	An02g14610	An13g01010	0.85	rrs1	Ribosome assembly factor; component of the Rpf2-Rrs1 complex	An17g02170	0.8	swoC	Predicted pseudouridylate synthase, involved in establishment of cell polarity; mutants show defects in anisotropic growth, endocytosis, nuclear distribution and compartmentation; transcript upregulated in response to camptothecin	An09g04900	0.8	napB	Nap/SET family member; exits nuclei at the onset of mitosis; cytosolic role in vacuolar protein sorting; interacts directly with KapA	An08g07420	0.75	pyrABCN	Multifunctional enzyme with carbamoyl-phosphate synthase (CPSase) and aspartate carbamoyltransferase (ATCase) activities that catalyze the first two steps in pyrimidine biosynthesis	An18g03810	0.75	rpl16a	Predicted ribosomal protein of the large (60S) ribosomal subunit; differentially expressed during sexual development	An08g04470	0.75		Putative elongation factor EF-Tu; intracellular, menadione stress-induced protein	An08g00520	0.75	sonA	Putative nuclear pore complex protein; extragenic suppressor of nimA1; similar to Schizosaccharomyces pombe Rae1 and Saccharomyces cerevisiae Gle2	An04g03060	0.75		Bifunctional protein with mitochondrial tyrosyl-tRNA synthetase and group I intron splicing activities; splices the group I intron of the mitochondrial large (23S) rRNA precursor	An08g00720	0.75	bop1	Putative WD40 repeat nucleolar protein; ortholog of <I>S. cerevisiae</I> Erb1p which has role in rRNA processing and ribosomal large subunit biogenesis; expression reduced after exposure to farnesol	An02g05880	0.75		Putative NADH dehydrogenase; mutation causes increased azole resistance	An01g12230	0.75	nopA	Nucleolar protein	An17g02210	0.75	snpA	Putative eukaryotic polypeptide releasing factor; suppressor of nonsense mutations
>0.7	An02g13640	An12g01170	0.7	sgdD	Putative malonyl CoA synthetase; required for conidial germination	An11g00330	0.7	pynE	Predicted P450-related reductase, encoded in a secondary metabolite gene cluster involved in production of pyranonigirin E
>0.7	An08g03930
>0.7	An02g05210	An09g04300	0.7	ampA	S. cerevisiae RVS167 ortholog; component of the endocytic internalization machinery; localized to peripheral patches, to the cytosol and to hyphal tips; colocalizes with AbpA-GFP
>0.7	An04g08690
>0.7	An17g01720	An01g12750	0.8	cdc20	Activator of anaphase-promoting complex involved in mitotic spindle assembly checkpoint and regulation of mitotic metaphase/anaphase transition	An15g01240	0.75	cse1	Essential nuclear export receptor; ortholog of <I>S. cerevisiae</I> Cse1p; expression reduced after exposure to farnesol	An07g07570	0.75	kipB	Microtubule (MT) depolymerase; Kip3 family kinesin; travels toward MT plus end; roles in mitotic spindle positioning, MT cytoskeletal morphology, mitotic progression, chromosome maintenance; mitotic, astral, cytoplasmic MT localization	An01g07420	0.75	nimE	B-type cyclin, mitosis-specific cyclin required for G2-M transition; regulates activity of cyclin-dependent protein kinase NimX	An02g01200	0.75	klpA	Kinesin-family protein with a role in the establishment of spindle pole bipolarity	An02g11590	0.7	mps1	Essential protein kinase	An11g02000	0.7	sldA	Spindle assembly checkpoint protein kinase; mutants have a moderate growth defect, are sensitive to benomyl, NaCl and display abnormal colony color	An11g02960	0.7	nimX	Cyclin-dependent protein kinase involved in cell cycle control; required for cell cycle progression through G1 and G2; regulated by NimE cyclin and NimT phosphatase; homolog of S. pombe cdc2; transcript camptothecin upregulated	An16g08540	0.7	nudI	Cytoplasmic dynein intermediate chain, component of the microtubule motor protein involved in nuclear migration	An01g05650	0.7	tubA	Alpha-tubulin, forms a heterodimer with beta-tubulin that promotes microtubule assembly	An14g03820	0.7	ugeA	UDP-glucose 4-epimerase, involved in galactose metabolism; converts UDP-galactose to UDP-glucose; intracellular; protein abundance decreased by menadione stress	An12g01500	0.7	bimC	Kinesin-family protein required for the normal completion of mitosis; required for separation of mitotic spindle pole bodies
>0.7	An18g00310
>0.7	An07g04560
>0.7	An05g01030
>0.7	An01g13580	An07g10020	0.85	atg8	Putative autophagy-related ubiquitin modifier; autophagosomal membrane protein; essential for autophagy	An02g11720	0.8	ams1	Putative Class IIC alpha-mannosidase with a predicted role in oligosaccharide catabolism and N-glycan processing	An14g00990	0.8	foxA	Peroxisomal multifunctional enzyme involved in fatty acid beta-oxidation; required for growth on very long-chain fatty acids; transcription is induced by fatty acids	An16g06100	0.8	gstB	Protein with glutathione S-transferase and glutathione peroxidase activities; intracellular, menadione stress-induced protein	An16g00920	0.8	pmp20	Putative peroxiredoxin; peroxisomal membrane protein; expression regulated by growth on starch and lactate	An18g03040	0.75	ppsA	Putative dual-specificity protein tyrosine/serine/threonine phosphatase	An05g01380	0.75	aoiN	Predicted short chain type dehydrogenase; member of the aoi gene cluster responsible for polyketide biosynthesis in <i>A. oryzae var. brunneus</i>	An16g07150	0.75	osm1	Putative fumarate reductase; conidia-enriched protein; hypoxia repressed protein; transcript up-regulated in conidia exposed to neutrophils; transcript downregulated in response to hypoxia	An18g02510	0.75	bud3	Putative Rho guanyl nucleotide exchange factor (Rho-GEF); required for septum formation	An08g05400	0.75		Putative 3-ketoacyl-CoA thiolase with a predicted role in fatty acid metabolism; protein is mislocalized in a pexG mutant	An02g10550	0.75	abnC	Protein with arabinan endo-1,5-alpha-L-arabinosidase activity, involved in degradation of pectin	An11g11320	0.75	atg4	Cysteine protease required for autophagosome formation; required for conidiation
>0.7	An16g07460	An16g04460	0.7	prp4	Protein kinase with a role in mRNA cis splicing, via spliceosome; mutants are lethal forming swollen hyphae and arresting as short germings
>0.7	An08g06970
>0.7	An14g00500	An01g02840	0.85		Putative mitochondrial translation initiation factor IF-2	An16g09260	0.85	ssb2	DnaK-type molecular chaperone	An02g11680	0.85	tif1	Eukaryotic translation initiation factor eIF4A; ATP-dependent RNA helicase; protein induced by heat shock; predicted gene pair with AFUA_5G02410	An01g00100	0.85	pdhC	Putative pyruvate dehydrogenase (lipoamide) with a predicted role in pyruvate metabolism	An01g14330	0.85	kapC	Non-essential nuclear transport receptor importin-beta2 subunit; karyopherin superfamily; expression reduced after exposure to farnesol	An12g00410	0.85	rrmA	RNA binding protein involved in regulation of arginine catabolism; controls stability of mRNAs in response to nitrogen sources and oxidative stress	An07g01580	0.85	kapF	Karyopherin; essential nuclear receptor	An08g07420	0.8	pyrABCN	Multifunctional enzyme with carbamoyl-phosphate synthase (CPSase) and aspartate carbamoyltransferase (ATCase) activities that catalyze the first two steps in pyrimidine biosynthesis	An08g04470	0.8		Putative elongation factor EF-Tu; intracellular, menadione stress-induced protein	An16g01520	0.8	strA	Predicted scaffold protein with similarity to mammalian striatin; required for normal sexual development and conidiation	An02g06710	0.8	mpt4	Suppressor of tom1 protein	An07g09530	0.8	pda1	Alpha subunit E1 of the pyruvate dehydrogenase complex; induced by growth on starch and lactate
>0.7	An14g01000	An12g03910	0.7	pinA	Peptidyl-prolyl cis/trans isomerase	An04g02030	-0.7		Putative ATP-dependent RNA helicase; protein levels decrease in response to farnesol
>0.7	An11g03520
>0.7	An12g03070
>0.7	An16g00110
>0.7	An16g00440	An15g01920	0.85	mcsA	2-methylcitrate synthase, component of the methyl citric acid cycle	An16g06100	0.85	gstB	Protein with glutathione S-transferase and glutathione peroxidase activities; intracellular, menadione stress-induced protein	An02g11720	0.8	ams1	Putative Class IIC alpha-mannosidase with a predicted role in oligosaccharide catabolism and N-glycan processing	An13g00950	0.8	alcB	Alcohol dehydrogenase II, has a predicted role in two-carbon compound metabolism	An02g02820	0.8	echA	Mitochondrial enoyl-CoA hydratase, involved in fatty acid beta-oxidation; required for growth on short-chain fatty acids and for catabolism of isoleucine and valine; transcription is induced by fatty acids	An16g00920	0.8	pmp20	Putative peroxiredoxin; peroxisomal membrane protein; expression regulated by growth on starch and lactate	An04g08900	0.75		Protein of unknown function; induced by carbon starvation-induced autophagy	An07g04300	0.75	mccA	Alpha subunit of 3-methylcrotonyl-CoA carboxylase, involved in leucine degradation	An07g06310	0.75	gmcA	Putative glucose-methanol-choline (GMC) oxidoreductase; required for early stages of conidiophore development; intracellular; protein abundance decreased by menadione stress	An16g07150	0.75	osm1	Putative fumarate reductase; conidia-enriched protein; hypoxia repressed protein; transcript up-regulated in conidia exposed to neutrophils; transcript downregulated in response to hypoxia	An16g08980	0.75	farB	Putative transcription factor containing a Zn2-Cys6 binuclear cluster domain; required for transcriptional activation of genes involved in utilization of short-chain fatty acids; highly conserved in filamentous ascomycetes	An11g02590	0.75	pexK	Peroxisomal protein (peroxin) required for proliferation of peroxisomes in response to fatty acids
>0.7	An10g00500
>0.7	An12g10050
>0.7	An06g00170	An06g00170	1.0	aglA	Alpha-galactosidase; alpha-N-acetylgalactosaminidase variant A; CreA regulated; protein levels influenced by presence of starch; N-glycosylation verified at 6 of 8 potential N-glycosylation sites	An01g12550	0.8	msdS	Putative 1,2-alpha-mannosidase; secreted protein; fibrinogen-binding	An14g02100	0.8	cwpA	Glycosylphosphatidylinositol (GPI)-anchored cell wall mannoprotein	An04g08900	0.75		Protein of unknown function; induced by carbon starvation-induced autophagy	An18g03040	0.75	ppsA	Putative dual-specificity protein tyrosine/serine/threonine phosphatase	An18g02510	0.75	bud3	Putative Rho guanyl nucleotide exchange factor (Rho-GEF); required for septum formation	An01g01830	0.75	cpeB	Putative catalase-peroxidase	An01g03330	0.75	pclA	Putative G1/S cyclin; physically interacts with nimX; expression is transcriptionally regulated by BrlA and AbaA; mutants produce abnormal conidiophores with extra layers of phialides	An02g13750	0.75	gtaA	Putative glutaminase A with a predicted role in glutamate and glutamine metabolism	An08g01950	0.75		Has domain(s) with predicted catalytic activity	An08g01710	0.75	abfC	Protein with alpha-arabinofuranosidase activity, involved in degradation of pectin	An12g00710	0.75	esdC	Protein with a glycogen binding domain involved in sexual development; regulated by VeA and FlbA
>0.7	An08g01280
>0.7	An11g01540
>0.7	An07g02210	An07g02210	1.0	prs1	Putative ribose-phosphate pyrophosphokinase with a predicted role in histidine metabolism; mutation suppresses septation defects of sepH mutant; interacts with prs2 and prs3	An08g07420	0.85	pyrABCN	Multifunctional enzyme with carbamoyl-phosphate synthase (CPSase) and aspartate carbamoyltransferase (ATCase) activities that catalyze the first two steps in pyrimidine biosynthesis	An02g09240	0.85	prs3	Putative ribose-phosphate pyrophosphokinase with a predicted role in histidine metabolism; interacts with prs1 and prs2	An16g09260	0.85	ssb2	DnaK-type molecular chaperone	An08g00720	0.85	bop1	Putative WD40 repeat nucleolar protein; ortholog of <I>S. cerevisiae</I> Erb1p which has role in rRNA processing and ribosomal large subunit biogenesis; expression reduced after exposure to farnesol	An01g03050	0.85	pab1	Putative poly(A)-binding protein; predominantly expressed in the hyphal tip region; localizes to stress granules	An17g02170	0.85	swoC	Predicted pseudouridylate synthase, involved in establishment of cell polarity; mutants show defects in anisotropic growth, endocytosis, nuclear distribution and compartmentation; transcript upregulated in response to camptothecin	An01g12230	0.85	nopA	Nucleolar protein	An01g00070	0.85	trm1	Putative 2,N2-dimethylguanosine tRNA methyltransferase; mutants are self-sterile	An07g06520	0.85	ssz1	Putative 70 kilodalton heat shock protein; protein induced by farnesol	An01g06230	0.85	sgdA	Putative eIF3b subunit of translation initiation factor 3 (eIF3); required for conidial germination	An01g02840	0.8		Putative mitochondrial translation initiation factor IF-2
>0.7	An08g01570	An11g03200	0.8	inuA	Inulase; predicted role in inulin degradation; 23 amino acid hydrophobic signal peptide; five potential sites for N-linked glycosylation	An04g01290	0.75		Ortholog(s) have DNA end binding, double-stranded DNA binding, single-stranded DNA binding activity	An01g08160	0.75	gcnE	Subunit of the SAGA transcriptional regulatory complex with a role in nucleosome positioning	An03g06570	0.75	padA1	Phenylacrylic acid decarboxylase; induced by sorbic acid; required for the decarboxylation of sorbic acid	An09g01100	0.75		Putative methyltransferase; intracellular, menadione stress-induced protein	An14g04290	0.75		Amidase; secreted protein; fibrinogen-binding	An01g14330	0.75	kapC	Non-essential nuclear transport receptor importin-beta2 subunit; karyopherin superfamily; expression reduced after exposure to farnesol	An07g09530	0.75	pda1	Alpha subunit E1 of the pyruvate dehydrogenase complex; induced by growth on starch and lactate	An05g02540	0.75	lccD	Extracellular laccase, a copper-containing enzyme that oxidizes phenolic substrates	An12g00410	0.75	rrmA	RNA binding protein involved in regulation of arginine catabolism; controls stability of mRNAs in response to nitrogen sources and oxidative stress	An14g07380	0.75		Putative zinc-binding oxidoreductase	An11g00250	0.75	pynA	Putative polyketide synthase (PKS) - nonribosomal peptide synthase (NRPS) hybrid, encoded in a secondary metabolite gene cluster involved in production of pyranonigirin E
>0.7	An01g02190	An02g00890	0.8		3-phosphoserine aminotransferase; intracellular; protein abundance decreased by menadione stress	An02g12060	0.8	cysB	Putative cystathione beta-synthase	An02g07500	0.75	lys1	Saccharopine dehydrogenase	An15g02490	0.7	lysB	Putative homoisocitrate dehydrogenase with a role in lysine metabolism; hypoxia induced protein	An07g06000	0.7	dps1	Putative asparaginyl-tRNA synthetase with a predicted role in tRNA charging for translation; intracellular; protein abundance decreased by menadione stress	An03g04330	0.7		Putative N-acetyltransferase with a predicted role in arginine metabolism	An09g01190	-0.7	abnA	Endo-l,5-alpha-L-arabinase, secreted enzyme involved in degradation of hemicellulosic component L-araban
>0.7	An03g01780
>0.7	An12g02700
>0.7	An16g08800
>0.7	An14g06100
>0.7	An11g05250
>0.7	An02g13390
>0.7	An04g07640	An02g02370	0.7	nudM	p150 subunit of dynactin; forms comet-like structures at microtubule plus ends
>0.7	An07g03260	An04g08900	0.8		Protein of unknown function; induced by carbon starvation-induced autophagy	An16g06100	0.8	gstB	Protein with glutathione S-transferase and glutathione peroxidase activities; intracellular, menadione stress-induced protein	An18g03040	0.75	ppsA	Putative dual-specificity protein tyrosine/serine/threonine phosphatase	An02g02920	0.75		Putative triose-phosphate isomerase; mutation causes increased azole resistance	An02g11720	0.75	ams1	Putative Class IIC alpha-mannosidase with a predicted role in oligosaccharide catabolism and N-glycan processing	An02g10550	0.75	abnC	Protein with arabinan endo-1,5-alpha-L-arabinosidase activity, involved in degradation of pectin	An01g03330	0.75	pclA	Putative G1/S cyclin; physically interacts with nimX; expression is transcriptionally regulated by BrlA and AbaA; mutants produce abnormal conidiophores with extra layers of phialides	An05g00480	0.75	stuA	Putative APSES domain transcription factor; regulated by phoB; expression positively correlates with developmental competence in submerged culture; mutants are delayed in developmental competence	An02g13750	0.75	gtaA	Putative glutaminase A with a predicted role in glutamate and glutamine metabolism	An07g05830	0.75		Predicted acetamidase/formamidase; alternative polyadenylation sites predicted	An12g00710	0.75	esdC	Protein with a glycogen binding domain involved in sexual development; regulated by VeA and FlbA	An06g00170	0.75	aglA	Alpha-galactosidase; alpha-N-acetylgalactosaminidase variant A; CreA regulated; protein levels influenced by presence of starch; N-glycosylation verified at 6 of 8 potential N-glycosylation sites
>0.7	An18g05360
>0.7	An02g08630	An16g01520	0.8	strA	Predicted scaffold protein with similarity to mammalian striatin; required for normal sexual development and conidiation	An15g00470	0.8	hypA	Component of the TRAPII complex; required for normal morphology; mutants are defective in polarity maintenance and secretion; ortholog of <I>S. cerevisiae</I> Trs120p, involved in targeting and fusion of ER-Golgi vesicles	An07g06840	0.75	lpd1	Precursor of dihydrolipoamide dehydrogenase	An16g07410	0.75		Putative mitochondrial F1 ATPase subunit alpha; hypoxia induced protein	An02g05700	0.75		Putative elongation factor 2; intracellular; protein abundance decreased by menadione stress	An02g10210	0.7	parA	Putative regulatory subunit of protein phosphatase 2A (PP2A)	An02g02370	0.7	nudM	p150 subunit of dynactin; forms comet-like structures at microtubule plus ends	An16g08540	0.7	nudI	Cytoplasmic dynein intermediate chain, component of the microtubule motor protein involved in nuclear migration	An09g06680	0.7	cit1	Putative citrate synthase; reacts with rabbit immunosera exposed to A. fumigatus conidia; transcript induced by exposure to human airway epithelial cells	An01g07420	0.7	nimE	B-type cyclin, mitosis-specific cyclin required for G2-M transition; regulates activity of cyclin-dependent protein kinase NimX	An05g00280	0.7	ankA	Serine/threonine protein kinase involved in DNA damage checkpoint and G2/M transition; ortholog of S. pombe wee1; inviable; arrests in cell cycle	An18g02400	0.7	pkcA	Protein kinase C, involved in cell wall integrity pathway
>0.7	An11g06440
>0.7	An03g06520
>0.7	An03g06830
>0.7	An02g02790
>0.7	An18g05700	An04g05440	0.8	hxA	Xanthine dehydrogenase (purine hydroxylase I) involved in purine catabolism; requires a molybdenum cofactor for function; induction by uric acid requires the product of the uaY regulatory gene	An07g10020	0.75	atg8	Putative autophagy-related ubiquitin modifier; autophagosomal membrane protein; essential for autophagy	An11g11320	0.75	atg4	Cysteine protease required for autophagosome formation; required for conidiation	An04g03950	0.75	atg1	Autophagy-related serine/threonine kinase; essential for autophagy	An18g03040	0.7	ppsA	Putative dual-specificity protein tyrosine/serine/threonine phosphatase	An02g11720	0.7	ams1	Putative Class IIC alpha-mannosidase with a predicted role in oligosaccharide catabolism and N-glycan processing	An18g05500	0.7		Putative ceramidase	An16g07150	0.7	osm1	Putative fumarate reductase; conidia-enriched protein; hypoxia repressed protein; transcript up-regulated in conidia exposed to neutrophils; transcript downregulated in response to hypoxia	An02g03310	0.7		Ortholog(s) have role in intracellular sterol transport and fungal-type vacuole lumen localization	An11g02200	0.7	hppD	4-hydroxyphenylpyruvate dioxygenase involved in the L-tyrosine degradation pathway; induced by L-tyrosine	An02g10550	0.7	abnC	Protein with arabinan endo-1,5-alpha-L-arabinosidase activity, involved in degradation of pectin	An10g00350	0.7		Putative bifunctional GTP cyclohydrolase II; intracellular; protein abundance decreased by menadione stress
>0.7	An07g09190	An15g06110	0.75	syn8	V-SNARE	An08g05400	0.7		Putative 3-ketoacyl-CoA thiolase with a predicted role in fatty acid metabolism; protein is mislocalized in a pexG mutant	An07g10020	0.7	atg8	Putative autophagy-related ubiquitin modifier; autophagosomal membrane protein; essential for autophagy	An09g04470	0.7	casB	Predicted metacaspase, an aspartate-specific cysteine protease involved in apoptosis; mutants show growth defects under conditions of ER stress	An11g11320	0.7	atg4	Cysteine protease required for autophagosome formation; required for conidiation	An14g00990	0.7	foxA	Peroxisomal multifunctional enzyme involved in fatty acid beta-oxidation; required for growth on very long-chain fatty acids; transcription is induced by fatty acids	An11g00410	0.7		Protein of unknown function identified by mass spectrometry	An11g09610	0.7	csnB	Subunit 2 of the COP9 signalosome; required for formation of cleistothecia; mutants produce aberrant red color within distinct hyphae	An04g05980	0.7	vti1	T-SNARE	An04g08730	0.7		Has domain(s) with predicted catalytic activity	An02g09240	-0.7	prs3	Putative ribose-phosphate pyrophosphokinase with a predicted role in histidine metabolism; interacts with prs1 and prs2	An04g03060	-0.7		Bifunctional protein with mitochondrial tyrosyl-tRNA synthetase and group I intron splicing activities; splices the group I intron of the mitochondrial large (23S) rRNA precursor
>0.7	An14g05230	An05g02540	0.7	lccD	Extracellular laccase, a copper-containing enzyme that oxidizes phenolic substrates	An09g05060	0.7	kojR	Zn(II)2Cys6 transcription factor; induced by kojic acid; present in the kojic acid biosynthetic gene cluster	An12g01170	0.7	sgdD	Putative malonyl CoA synthetase; required for conidial germination	An14g04370	0.7	pelA	Pectin lyase A, involved in degradation of pectins; predicted signal peptide secretion sequence; transcriptionally induced by galacturonic acid	An11g00390	0.7	rglB	Protein with rhamnogalacturonan lyase activity, involved in degradation of pectin
>0.7	An12g03250
>0.7	An04g05610
>0.7	An04g04830
>0.7	An04g05960	An01g00100	0.85	pdhC	Putative pyruvate dehydrogenase (lipoamide) with a predicted role in pyruvate metabolism	An12g00410	0.85	rrmA	RNA binding protein involved in regulation of arginine catabolism; controls stability of mRNAs in response to nitrogen sources and oxidative stress	An01g02840	0.8		Putative mitochondrial translation initiation factor IF-2	An16g09260	0.8	ssb2	DnaK-type molecular chaperone	An08g04470	0.8		Putative elongation factor EF-Tu; intracellular, menadione stress-induced protein	An02g11680	0.8	tif1	Eukaryotic translation initiation factor eIF4A; ATP-dependent RNA helicase; protein induced by heat shock; predicted gene pair with AFUA_5G02410	An01g13190	0.8		Ortholog(s) have structural constituent of ribosome activity, role in rRNA export from nucleus and 90S preribosome, cytosolic small ribosomal subunit, membrane localization	An02g06710	0.8	mpt4	Suppressor of tom1 protein	An07g09530	0.8	pda1	Alpha subunit E1 of the pyruvate dehydrogenase complex; induced by growth on starch and lactate	An18g03310	0.8		Putative 40S ribosomal protein subunit; ortholog of <I>S. cerevisiae</I> Rps3p; expression reduced after exposure to farnesol	An07g01520	0.8	nup170	Putative nuclear pore complex protein	An01g08850	0.8	cpcB	Protein with seven WD repeats, involved in cross-pathway control of the response to amino acid starvation; required for sexual development; palA-dependent expression independent of pH; protein induced by farnesol
>0.7	An15g03160
>0.7	An04g07310
>0.7	An12g04700	An12g04700	1.0	dppV	Secreted dipeptidyl-peptidase; induced by growth on BSA as a sole nitrogen source; immunoreactive protein
>0.7	An01g11630	An01g06670	0.75	FKBP4	Protein with similarity to FK506 binding proteins (FKBPs); putative N-terminal signal sequence, predicted ER localization; protein levels decrease in response to farnesol	An04g02020	0.7	cypB	ER peptidyl-prolyl cis-trans isomerase; cyclophilin; has a functional endoplasmic reticulum (ER) retention sequence
>0.7	An15g00630	An15g00630	1.0	mitA	GDP-mannose:inositol-phosphorylceramide (MIPC) transferase	An11g00990	0.7	lagA	Ceramide synthase with a role in sphingoglycolipid biosynthesis; mutant makes fewer conidia and more Hulle cells; cleistothecia maturation is decreased
>0.7	An04g00110	An02g05880	0.75		Putative NADH dehydrogenase; mutation causes increased azole resistance	An15g01710	0.7	atp7	F1Fo-ATP synthase subunit 7
>0.7	An04g03750	An12g03910	0.8	pinA	Peptidyl-prolyl cis/trans isomerase	An05g00770	0.7	neddH	Protein neddylation factor NEDD8	An12g07670	0.7	lamB	Protein with a predicted role in nitrogen metabolism; involved in the utilization of 2-pyrrolidinone as a nitrogen source	An04g00560	0.7		Heme binding protein involved in regulation of ergosterol biosynthesis and azole resistance	An16g07480	0.7	pexE	Putative peroxisomal targeting signal 1 (PTS1) receptor protein; required for growth on long chain fatty acids; inactivation impairs triacetylfusarinine C (TAFC) siderophore biosynthesis; mutant is growth impaired in iron-depleted medium	An16g04430	0.7	dapA	Heme binding protein involved in regulation of ergosterol biosynthesis and azole resistance	An08g03600	0.7		Protein expressed at decreased levels in a hapX mutant versus wild-type
>0.7	An12g09680
>0.7	An02g05660	An04g09170	0.75		Protein with a conserved CDC48, cell division protein N-terminal domain and two ATPase domains of the AAA-superfamily; protein expressed at increased levels during osmoadaptation; protein induced by farnesol	An15g00560	0.7	actA	Gamma-actin	An03g05290	0.7	bgt2	Cell wall glucanase; predicted glycophosphatidylinositol (GPI)-anchor; secreted protein
>0.7	An01g13850
>0.7	An09g06250	An09g06250	1.0		Ortholog(s) have metalloaminopeptidase activity and fungal-type vacuole localization
>0.7	An15g06100	An10g00810	0.7		Ortholog of <i>A. nidulans FGSC A4</i> : AN10977, <i>A. fumigatus Af293</i> : Afu2g00790, <i>Aspergillus wentii</i> : Aspwe1_0052113 and <i>Aspergillus sydowii</i> : Aspsy1_0048752	An15g05450	0.7	mtdA	Predicted mannitol dehydrogenase, expressed in conidiospores during sporulation	An01g08080	0.7		Conidia-enriched protein of unknown function; calcium downregulated
>0.7	An08g00480	An08g00480	1.0	myg1	UPF0160 domain-containing protein; intracellular; protein abundance decreased by menadione stress	An01g10650	0.8	pyrD	Dihydroorotase, catalyzes the third step in pyrimidine biosynthesis	An08g07420	0.75	pyrABCN	Multifunctional enzyme with carbamoyl-phosphate synthase (CPSase) and aspartate carbamoyltransferase (ATCase) activities that catalyze the first two steps in pyrimidine biosynthesis	An18g03810	0.75	rpl16a	Predicted ribosomal protein of the large (60S) ribosomal subunit; differentially expressed during sexual development	An05g00530	0.75		Ortholog(s) have protein kinase regulator activity, role in regulation of translational elongation and cytosolic ribosome, mitochondrion localization	An18g03310	0.75		Putative 40S ribosomal protein subunit; ortholog of <I>S. cerevisiae</I> Rps3p; expression reduced after exposure to farnesol	An17g02170	0.75	swoC	Predicted pseudouridylate synthase, involved in establishment of cell polarity; mutants show defects in anisotropic growth, endocytosis, nuclear distribution and compartmentation; transcript upregulated in response to camptothecin	An08g04470	0.7		Putative elongation factor EF-Tu; intracellular, menadione stress-induced protein	An04g05860	0.7	prs2	Putative ribose-phosphate pyrophosphokinase with a predicted role in histidine metabolism; interacts with prs1 and prs3	An01g00100	0.7	pdhC	Putative pyruvate dehydrogenase (lipoamide) with a predicted role in pyruvate metabolism	An12g03570	0.7	pyrG	Orotidine-5'-phosphate decarboxylase; mutants show decreased resistance to weak acid preservatives	An08g00720	0.7	bop1	Putative WD40 repeat nucleolar protein; ortholog of <I>S. cerevisiae</I> Erb1p which has role in rRNA processing and ribosomal large subunit biogenesis; expression reduced after exposure to farnesol
>0.7	An01g06110	An01g06110	1.0	gfdA	Putative NAD+ dependent glycerol-3-phosphate dehydrogenase with a predicted role in glycerol metabolism	An02g09240	0.8	prs3	Putative ribose-phosphate pyrophosphokinase with a predicted role in histidine metabolism; interacts with prs1 and prs2	An07g02210	0.8	prs1	Putative ribose-phosphate pyrophosphokinase with a predicted role in histidine metabolism; mutation suppresses septation defects of sepH mutant; interacts with prs2 and prs3	An07g09530	0.8	pda1	Alpha subunit E1 of the pyruvate dehydrogenase complex; induced by growth on starch and lactate	An01g12230	0.8	nopA	Nucleolar protein	An07g06520	0.8	ssz1	Putative 70 kilodalton heat shock protein; protein induced by farnesol	An02g12610	0.8	ranGAP	Putative Ran GTPase activating protein (GAP) with homology to Saccharomyces cerevisiae Rna1p; endogenously tagged RanGAP is excluded from nuclei during interphase and disperses throughout the cell at mitosis	An01g06230	0.8	sgdA	Putative eIF3b subunit of translation initiation factor 3 (eIF3); required for conidial germination	An01g02840	0.75		Putative mitochondrial translation initiation factor IF-2	An08g07420	0.75	pyrABCN	Multifunctional enzyme with carbamoyl-phosphate synthase (CPSase) and aspartate carbamoyltransferase (ATCase) activities that catalyze the first two steps in pyrimidine biosynthesis	An16g09260	0.75	ssb2	DnaK-type molecular chaperone	An07g07420	0.75	prp8	Putative component of the catalytic core of the spliceosome involved in pre-mRNA splicing; intein-containing protein; inteins are protein intervening sequences that can self-excise through protein splicing
>0.7	An15g02340	An01g06560	0.9		Putative argininosuccinate lyase with a predicted role in arginine metabolism	An04g06210	0.9	hcsA	Homocitrate synthase, essential enzyme of the alpha-aminoadipate pathway of lysine biosynthesis; transcript highly induced during conidial germination; protein induced by heat shock; SrbA-regulated during hypoxia; no human homolog	An15g02490	0.9	lysB	Putative homoisocitrate dehydrogenase with a role in lysine metabolism; hypoxia induced protein	An02g07500	0.9	lys1	Saccharopine dehydrogenase	An12g07580	0.85	argEF	Mitochondrial bifunctional enzyme with N-acetyl-gamma-glutamyl-phosphate reductase and acetylglutamate kinase activity, catalyzes the second and third step in arginine biosynthesis	An09g03940	0.85	ilv2	Ketol-acid reductoisomerase; induced by growth on starch and lactate	An02g00890	0.85		3-phosphoserine aminotransferase; intracellular; protein abundance decreased by menadione stress	An04g01610	0.85		Small subunit of acetolactate synthase involved in branched-chain amino acid biosynthesis under hypoxic conditions	An15g06360	0.8		Prolyl-tRNA synthetase; protein induced by farnesol	An07g06000	0.8	dps1	Putative asparaginyl-tRNA synthetase with a predicted role in tRNA charging for translation; intracellular; protein abundance decreased by menadione stress	An03g04330	0.8		Putative N-acetyltransferase with a predicted role in arginine metabolism	An13g00550	0.8	aroF	Putative 3-deoxy-D-arabino-heptulosonate 7-phosphate synthase with a predicted role in aromatic amino acid biosynthesis; feedback-inhibited by tyrosine
>0.7	An01g02480
>0.7	An05g02210	An04g08900	0.75		Protein of unknown function; induced by carbon starvation-induced autophagy	An09g02240	0.7	nagA	Beta-N-acetylglucosaminidase with role in N-acetylglucosamine degradation; protein expressed in solid-state culture	An12g01850	0.7	mndB	Protein with beta-mannosidase activity, involved in degradation of mannans; transcriptionally induced by growth on xylose	An16g06100	0.7	gstB	Protein with glutathione S-transferase and glutathione peroxidase activities; intracellular, menadione stress-induced protein	An01g07660	0.7		Ortholog of <i>A. nidulans FGSC A4</i> : AN3664, <i>A. niger CBS 513.88</i> : An01g07660, <i>A. oryzae RIB40</i> : AO090009000437, <i>Aspergillus wentii</i> : Aspwe1_0047309 and <i>Aspergillus sydowii</i> : Aspsy1_1056088	An07g07420	-0.7	prp8	Putative component of the catalytic core of the spliceosome involved in pre-mRNA splicing; intein-containing protein; inteins are protein intervening sequences that can self-excise through protein splicing	An01g12230	-0.7	nopA	Nucleolar protein	An01g06230	-0.7	sgdA	Putative eIF3b subunit of translation initiation factor 3 (eIF3); required for conidial germination
>0.7	An11g10110
>0.7	An03g06780
>0.7	An04g00440
>0.7	An14g01930
>0.7	An17g00450
>0.7	An01g12180	An01g12230	0.9	nopA	Nucleolar protein	An01g06230	0.9	sgdA	Putative eIF3b subunit of translation initiation factor 3 (eIF3); required for conidial germination	An01g02840	0.85		Putative mitochondrial translation initiation factor IF-2	An08g07420	0.85	pyrABCN	Multifunctional enzyme with carbamoyl-phosphate synthase (CPSase) and aspartate carbamoyltransferase (ATCase) activities that catalyze the first two steps in pyrimidine biosynthesis	An16g09260	0.85	ssb2	DnaK-type molecular chaperone	An02g11680	0.85	tif1	Eukaryotic translation initiation factor eIF4A; ATP-dependent RNA helicase; protein induced by heat shock; predicted gene pair with AFUA_5G02410	An01g00100	0.85	pdhC	Putative pyruvate dehydrogenase (lipoamide) with a predicted role in pyruvate metabolism	An07g02210	0.85	prs1	Putative ribose-phosphate pyrophosphokinase with a predicted role in histidine metabolism; mutation suppresses septation defects of sepH mutant; interacts with prs2 and prs3	An01g03050	0.85	pab1	Putative poly(A)-binding protein; predominantly expressed in the hyphal tip region; localizes to stress granules	An18g03310	0.85		Putative 40S ribosomal protein subunit; ortholog of <I>S. cerevisiae</I> Rps3p; expression reduced after exposure to farnesol	An17g02170	0.85	swoC	Predicted pseudouridylate synthase, involved in establishment of cell polarity; mutants show defects in anisotropic growth, endocytosis, nuclear distribution and compartmentation; transcript upregulated in response to camptothecin	An07g06520	0.85	ssz1	Putative 70 kilodalton heat shock protein; protein induced by farnesol
>0.7	An01g11180
>0.7	An01g03280	An03g06570	0.7	padA1	Phenylacrylic acid decarboxylase; induced by sorbic acid; required for the decarboxylation of sorbic acid	An05g02540	0.7	lccD	Extracellular laccase, a copper-containing enzyme that oxidizes phenolic substrates	An14g04370	0.7	pelA	Pectin lyase A, involved in degradation of pectins; predicted signal peptide secretion sequence; transcriptionally induced by galacturonic acid
>0.7	An03g03300	An14g04710	0.75	pepA	Aspergillopepsin A, a pepsin family secreted acid protease; expression increases by growth without ammonia; under carbon control and pH regulation	An01g01830	0.75	cpeB	Putative catalase-peroxidase	An12g00600	0.75	nfr1	AIF-like mitochondrial oxidoreductase; conidia-enriched protein	An18g03040	0.7	ppsA	Putative dual-specificity protein tyrosine/serine/threonine phosphatase	An02g11720	0.7	ams1	Putative Class IIC alpha-mannosidase with a predicted role in oligosaccharide catabolism and N-glycan processing	An16g07150	0.7	osm1	Putative fumarate reductase; conidia-enriched protein; hypoxia repressed protein; transcript up-regulated in conidia exposed to neutrophils; transcript downregulated in response to hypoxia	An10g00350	0.7		Putative bifunctional GTP cyclohydrolase II; intracellular; protein abundance decreased by menadione stress	An08g04490	0.7	protA	Secreted lysosomal Pro-Xaa carboxypeptidase	An02g13750	0.7	gtaA	Putative glutaminase A with a predicted role in glutamate and glutamine metabolism	An06g00170	0.7	aglA	Alpha-galactosidase; alpha-N-acetylgalactosaminidase variant A; CreA regulated; protein levels influenced by presence of starch; N-glycosylation verified at 6 of 8 potential N-glycosylation sites	An08g02990	-0.7	sD	Adenylyl phosphosulfate kinase involved in sulfate assimilation
>0.7	An14g01620
>0.7	An15g00850
>0.7	An19g00180
>0.7	An11g08190
>0.7	An04g03140	An11g03200	0.75	inuA	Inulase; predicted role in inulin degradation; 23 amino acid hydrophobic signal peptide; five potential sites for N-linked glycosylation	An11g04630	0.75	nup159	Putative nuclear pore complex protein; localizes to the nuclear periphery during interphase and disperses throughout the cell during mitosis	An01g08160	0.7	gcnE	Subunit of the SAGA transcriptional regulatory complex with a role in nucleosome positioning	An09g06650	0.7		Core protein II of ubiquinol-cytochrome c reductase	An02g08430	0.7	rmtB	Putative transferase with a predicted role in histidine metabolism; arginine methyltransferase for histones H4, H3, and H2A	An14g04290	0.7		Amidase; secreted protein; fibrinogen-binding	An01g00100	0.7	pdhC	Putative pyruvate dehydrogenase (lipoamide) with a predicted role in pyruvate metabolism	An07g09530	0.7	pda1	Alpha subunit E1 of the pyruvate dehydrogenase complex; induced by growth on starch and lactate	An12g00690	0.7	nup85	Putative nuclear pore complex protein with homology to Saccharomyces cerevisiae Nup85p	An08g06560	0.7	spdA	Putative spermine or spermidine synthase with a predicted role in arginine metabolism; transcript upregulated in response to camptothecin; protein induced by farnesol	An01g08850	0.7	cpcB	Protein with seven WD repeats, involved in cross-pathway control of the response to amino acid starvation; required for sexual development; palA-dependent expression independent of pH; protein induced by farnesol	An09g02240	-0.7	nagA	Beta-N-acetylglucosaminidase with role in N-acetylglucosamine degradation; protein expressed in solid-state culture
>0.7	An11g10710	An01g02840	0.8		Putative mitochondrial translation initiation factor IF-2	An14g04290	0.8		Amidase; secreted protein; fibrinogen-binding	An01g14330	0.8	kapC	Non-essential nuclear transport receptor importin-beta2 subunit; karyopherin superfamily; expression reduced after exposure to farnesol	An11g04630	0.8	nup159	Putative nuclear pore complex protein; localizes to the nuclear periphery during interphase and disperses throughout the cell during mitosis	An16g09260	0.75	ssb2	DnaK-type molecular chaperone	An02g11680	0.75	tif1	Eukaryotic translation initiation factor eIF4A; ATP-dependent RNA helicase; protein induced by heat shock; predicted gene pair with AFUA_5G02410	An16g01520	0.75	strA	Predicted scaffold protein with similarity to mammalian striatin; required for normal sexual development and conidiation	An04g01520	0.75	ndc1	Putative transmembrane-containing nuclear pore complex protein with homology to Saccharomyces cerevisiae Ndc1p; synthetically lethal with null mutations in nup84, nup120 or nup133	An12g00410	0.75	rrmA	RNA binding protein involved in regulation of arginine catabolism; controls stability of mRNAs in response to nitrogen sources and oxidative stress	An08g02420	0.75	sonC	Binuclear Zn cluster, chromatin-associated protein involved in the DNA damage response; suppressor of a nimA mutation	An11g00990	0.75	lagA	Ceramide synthase with a role in sphingoglycolipid biosynthesis; mutant makes fewer conidia and more Hulle cells; cleistothecia maturation is decreased	An05g00280	0.75	ankA	Serine/threonine protein kinase involved in DNA damage checkpoint and G2/M transition; ortholog of S. pombe wee1; inviable; arrests in cell cycle
>0.7	An11g11310	An11g11310	1.0	H2B	Histone H2B; core histone protein	An11g11300	0.85	H2A.X	Histone H2A
>0.7	An16g01530	An16g01530	1.0	pigP	Acetylglucosaminyltransferase; involved in glycosylphosphatidylinositol (GPI) anchor synthesis; mutants abundantly secrete a 33-kDa alkaline serine protease into liquid medium
>0.7	An07g04960
>0.7	An17g00920
>0.7	An11g00760	An03g06570	0.8	padA1	Phenylacrylic acid decarboxylase; induced by sorbic acid; required for the decarboxylation of sorbic acid	An04g01290	0.75		Ortholog(s) have DNA end binding, double-stranded DNA binding, single-stranded DNA binding activity	An12g07580	0.75	argEF	Mitochondrial bifunctional enzyme with N-acetyl-gamma-glutamyl-phosphate reductase and acetylglutamate kinase activity, catalyzes the second and third step in arginine biosynthesis	An02g02370	0.75	nudM	p150 subunit of dynactin; forms comet-like structures at microtubule plus ends	An16g01520	0.75	strA	Predicted scaffold protein with similarity to mammalian striatin; required for normal sexual development and conidiation	An07g09530	0.75	pda1	Alpha subunit E1 of the pyruvate dehydrogenase complex; induced by growth on starch and lactate	An04g01520	0.75	ndc1	Putative transmembrane-containing nuclear pore complex protein with homology to Saccharomyces cerevisiae Ndc1p; synthetically lethal with null mutations in nup84, nup120 or nup133	An12g00410	0.75	rrmA	RNA binding protein involved in regulation of arginine catabolism; controls stability of mRNAs in response to nitrogen sources and oxidative stress	An11g03200	0.75	inuA	Inulase; predicted role in inulin degradation; 23 amino acid hydrophobic signal peptide; five potential sites for N-linked glycosylation	An15g06440	0.75	kapA	Karyopherin (importin) alpha, involved in protein import into nucleus	An02g02170	0.75	trpB	Tryptophan synthase involved in tryptophan biosynthesis; transcription is regulated by the cross-pathway control of amino acid biosynthesis; repressed by starvation-induced autophagy; protein induced by farnesol	An12g01170	0.75	sgdD	Putative malonyl CoA synthetase; required for conidial germination
>0.7	An08g00620	An07g10020	0.75	atg8	Putative autophagy-related ubiquitin modifier; autophagosomal membrane protein; essential for autophagy	An11g11320	0.75	atg4	Cysteine protease required for autophagosome formation; required for conidiation	An11g00410	0.75		Protein of unknown function identified by mass spectrometry	An04g08730	0.75		Has domain(s) with predicted catalytic activity	An18g03040	0.7	ppsA	Putative dual-specificity protein tyrosine/serine/threonine phosphatase	An18g05500	0.7		Putative ceramidase	An09g02240	0.7	nagA	Beta-N-acetylglucosaminidase with role in N-acetylglucosamine degradation; protein expressed in solid-state culture	An02g03310	0.7		Ortholog(s) have role in intracellular sterol transport and fungal-type vacuole lumen localization	An09g04470	0.7	casB	Predicted metacaspase, an aspartate-specific cysteine protease involved in apoptosis; mutants show growth defects under conditions of ER stress	An02g10550	0.7	abnC	Protein with arabinan endo-1,5-alpha-L-arabinosidase activity, involved in degradation of pectin	An16g06100	0.7	gstB	Protein with glutathione S-transferase and glutathione peroxidase activities; intracellular, menadione stress-induced protein	An02g05620	0.7		Has domain(s) with predicted identical protein binding, serine-type endopeptidase activity and role in negative regulation of catalytic activity
>0.7	An12g01700
>0.7	An03g02200
>0.7	An15g03790
>0.7	An06g01940
>0.7	An12g00260
>0.7	An14g05790	An01g02340	0.7		Putative oxidoreductase; protein induced by farnesol
>0.7	An13g03920	An09g01100	0.75		Putative methyltransferase; intracellular, menadione stress-induced protein	An11g03200	0.75	inuA	Inulase; predicted role in inulin degradation; 23 amino acid hydrophobic signal peptide; five potential sites for N-linked glycosylation	An02g08600	0.7	sgdB	Protein with similarity to seryl tRNA synthase; required for conidial germination; expression reduced after exposure to farnesol	An04g01290	0.7		Ortholog(s) have DNA end binding, double-stranded DNA binding, single-stranded DNA binding activity	An03g06570	0.7	padA1	Phenylacrylic acid decarboxylase; induced by sorbic acid; required for the decarboxylation of sorbic acid	An03g03710	0.7	qutB	Putative quinate 5-dehydrogenase with a predicted role in aromatic amino acid biosynthesis	An01g14740	0.7	goxC	Glucose oxidase	An09g05060	0.7	kojR	Zn(II)2Cys6 transcription factor; induced by kojic acid; present in the kojic acid biosynthetic gene cluster	An02g14400	0.7	swoP	Component of the conserved oligomeric Golgi (COG) complex, involved in cell polarity, cell wall structure and protein glycosylation	An04g08710	0.7	uvsH	Protein involved in DNA repair; mutants are sensitive to UV and show increased frequency of asexual recombination; transcript upregulated in response to camptothecin	An07g10020	-0.7	atg8	Putative autophagy-related ubiquitin modifier; autophagosomal membrane protein; essential for autophagy	An11g11320	-0.7	atg4	Cysteine protease required for autophagosome formation; required for conidiation
>0.7	An08g11810
>0.7	An13g03290
>0.7	An08g05500	An08g04470	0.9		Putative elongation factor EF-Tu; intracellular, menadione stress-induced protein	An04g02320	0.9	cym1	Pitrilysin family metalloprotease; protein induced by farnesol	An01g00100	0.9	pdhC	Putative pyruvate dehydrogenase (lipoamide) with a predicted role in pyruvate metabolism	An04g03060	0.9		Bifunctional protein with mitochondrial tyrosyl-tRNA synthetase and group I intron splicing activities; splices the group I intron of the mitochondrial large (23S) rRNA precursor	An17g02170	0.9	swoC	Predicted pseudouridylate synthase, involved in establishment of cell polarity; mutants show defects in anisotropic growth, endocytosis, nuclear distribution and compartmentation; transcript upregulated in response to camptothecin	An01g12230	0.9	nopA	Nucleolar protein	An07g06520	0.9	ssz1	Putative 70 kilodalton heat shock protein; protein induced by farnesol	An08g07420	0.85	pyrABCN	Multifunctional enzyme with carbamoyl-phosphate synthase (CPSase) and aspartate carbamoyltransferase (ATCase) activities that catalyze the first two steps in pyrimidine biosynthesis	An16g09260	0.85	ssb2	DnaK-type molecular chaperone	An07g07420	0.85	prp8	Putative component of the catalytic core of the spliceosome involved in pre-mRNA splicing; intein-containing protein; inteins are protein intervening sequences that can self-excise through protein splicing	An01g00060	0.85	fasA	Fatty acid synthase, alpha subunit; multifunctional enzyme with a predicted role in cytosolic fatty acid biosynthesis	An07g02210	0.85	prs1	Putative ribose-phosphate pyrophosphokinase with a predicted role in histidine metabolism; mutation suppresses septation defects of sepH mutant; interacts with prs2 and prs3
>0.7	An08g05050	An18g03310	0.75		Putative 40S ribosomal protein subunit; ortholog of <I>S. cerevisiae</I> Rps3p; expression reduced after exposure to farnesol	An08g07420	0.7	pyrABCN	Multifunctional enzyme with carbamoyl-phosphate synthase (CPSase) and aspartate carbamoyltransferase (ATCase) activities that catalyze the first two steps in pyrimidine biosynthesis	An01g12420	0.7		Ortholog(s) have structural constituent of ribosome activity and role in cellular response to drug, cleavage in ITS2 between 5.8S rRNA and LSU-rRNA of tricistronic rRNA transcript (SSU-rRNA, 5.8S rRNA, LSU-rRNA), cytoplasmic translation	An18g03810	0.7	rpl16a	Predicted ribosomal protein of the large (60S) ribosomal subunit; differentially expressed during sexual development	An17g00890	0.7	ppt	Serine/threonine phosphatase; tetratricopeptide repeat (TPR) and catalytic domains located at the N- and C-terminal regions, respectively	An02g05880	0.7		Putative NADH dehydrogenase; mutation causes increased azole resistance	An11g09500	0.7		Putative ribosomal protein; expression increased in salt-adapted strains	An04g02460	0.7		Protein of unknown function identified by mass spectrometry	An08g02990	0.7	sD	Adenylyl phosphosulfate kinase involved in sulfate assimilation	An01g08850	0.7	cpcB	Protein with seven WD repeats, involved in cross-pathway control of the response to amino acid starvation; required for sexual development; palA-dependent expression independent of pH; protein induced by farnesol	An02g00890	0.7		3-phosphoserine aminotransferase; intracellular; protein abundance decreased by menadione stress	An01g06230	0.7	sgdA	Putative eIF3b subunit of translation initiation factor 3 (eIF3); required for conidial germination
>0.7	An09g03810
>0.7	An16g04340
>0.7	An11g10860
>0.7	An18g02320
>0.7	An11g09570	An08g08740	0.8		Ortholog(s) have role in endonucleolytic cleavage in ITS1 to separate SSU-rRNA from 5.8S rRNA and LSU-rRNA from tricistronic rRNA transcript (SSU-rRNA, 5.8S rRNA, LSU-rRNA), rRNA export from nucleus and mitochondrion localization	An11g09500	0.8		Putative ribosomal protein; expression increased in salt-adapted strains	An18g03810	0.75	rpl16a	Predicted ribosomal protein of the large (60S) ribosomal subunit; differentially expressed during sexual development	An17g02210	0.75	snpA	Putative eukaryotic polypeptide releasing factor; suppressor of nonsense mutations	An01g12420	0.7		Ortholog(s) have structural constituent of ribosome activity and role in cellular response to drug, cleavage in ITS2 between 5.8S rRNA and LSU-rRNA of tricistronic rRNA transcript (SSU-rRNA, 5.8S rRNA, LSU-rRNA), cytoplasmic translation	An01g09910	0.7	pig-a	Protein required for the initiation of involved in glycosylphosphatidylinositol (GPI)-anchor biosynthesis; repressed mutant causes ER stress and increased cytosolic calcium
>0.7	An08g04670	An09g06650	0.8		Core protein II of ubiquinol-cytochrome c reductase	An04g02460	0.8		Protein of unknown function identified by mass spectrometry	An08g04470	0.75		Putative elongation factor EF-Tu; intracellular, menadione stress-induced protein	An02g03540	0.75	mstE	Low affinity glucose transporter of the major facilitator superfamily (MFS); transcriptionally repressed by growth on xylose	An01g12210	0.75		Putative ubiquinol-cytochrome-c reductase subunit with a predicted role in energy metabolism; hapX-repressed protein; protein induced by farnesol	An01g00100	0.75	pdhC	Putative pyruvate dehydrogenase (lipoamide) with a predicted role in pyruvate metabolism	An04g03060	0.75		Bifunctional protein with mitochondrial tyrosyl-tRNA synthetase and group I intron splicing activities; splices the group I intron of the mitochondrial large (23S) rRNA precursor	An07g09530	0.75	pda1	Alpha subunit E1 of the pyruvate dehydrogenase complex; induced by growth on starch and lactate	An02g05880	0.75		Putative NADH dehydrogenase; mutation causes increased azole resistance	An01g08850	0.75	cpcB	Protein with seven WD repeats, involved in cross-pathway control of the response to amino acid starvation; required for sexual development; palA-dependent expression independent of pH; protein induced by farnesol	An12g04940	0.75	hsp60	Mitochondrial heat shock protein	An08g07420	0.7	pyrABCN	Multifunctional enzyme with carbamoyl-phosphate synthase (CPSase) and aspartate carbamoyltransferase (ATCase) activities that catalyze the first two steps in pyrimidine biosynthesis
>0.7	An19g00230
>0.7	An09g01910
>0.7	An08g04900	An08g00720	0.8	bop1	Putative WD40 repeat nucleolar protein; ortholog of <I>S. cerevisiae</I> Erb1p which has role in rRNA processing and ribosomal large subunit biogenesis; expression reduced after exposure to farnesol	An17g02170	0.8	swoC	Predicted pseudouridylate synthase, involved in establishment of cell polarity; mutants show defects in anisotropic growth, endocytosis, nuclear distribution and compartmentation; transcript upregulated in response to camptothecin	An01g00070	0.8	trm1	Putative 2,N2-dimethylguanosine tRNA methyltransferase; mutants are self-sterile	An08g07420	0.75	pyrABCN	Multifunctional enzyme with carbamoyl-phosphate synthase (CPSase) and aspartate carbamoyltransferase (ATCase) activities that catalyze the first two steps in pyrimidine biosynthesis	An02g09240	0.75	prs3	Putative ribose-phosphate pyrophosphokinase with a predicted role in histidine metabolism; interacts with prs1 and prs2	An07g02210	0.75	prs1	Putative ribose-phosphate pyrophosphokinase with a predicted role in histidine metabolism; mutation suppresses septation defects of sepH mutant; interacts with prs2 and prs3	An01g12230	0.75	nopA	Nucleolar protein	An09g04900	0.75	napB	Nap/SET family member; exits nuclei at the onset of mitosis; cytosolic role in vacuolar protein sorting; interacts directly with KapA	An16g08030	0.75	rpf2	Ribosome assembly factor; component of the Rpf2-Rrs1 complex; ortholog of <i>S. cerevisiae</i> Rpf2p; expression reduced after exposure to farnesol	An01g12700	0.75	swd1	Component of the Set1/COMPASS methytransferase complex; WD40 repeat protein; ortholog of <I>S. cerevisiae</I> Swd1p which has role in histone H3-K4 methylation; expression reduced after exposure to farnesol	An01g06230	0.75	sgdA	Putative eIF3b subunit of translation initiation factor 3 (eIF3); required for conidial germination	An18g03810	0.7	rpl16a	Predicted ribosomal protein of the large (60S) ribosomal subunit; differentially expressed during sexual development
>0.7	An16g05430	An11g00480	0.7	sldB	Spindle assembly checkpoint protein	An16g06100	-0.7	gstB	Protein with glutathione S-transferase and glutathione peroxidase activities; intracellular, menadione stress-induced protein	An12g01870	-0.7	clrB	Zn(II)2Cys6 transcription factor; regulator of cellulose degradation gene expression; mutant deficient for growth on cellobiose and for xylanase and cellulase activity when pregrown on glucose and shifted to Avicel medium	An12g00710	-0.7	esdC	Protein with a glycogen binding domain involved in sexual development; regulated by VeA and FlbA
>0.7	An07g00680	An04g00990	-0.7	gdhA	NADP-dependent glutamate dehydrogenase; induced by growth on starch and lactate; expression repressed by tunicamycin and DTT
>0.7	An11g08220
>0.7	An18g03320
>0.7	An02g12930
>0.7	An11g07080
[truncated: 26,994 more rows]
[truncated: 1,670 more columns]
